# Supplementary material for: Adult microglial TGFβ1 is required for microglia homeostasis via an autocrine mechanism to maintain cognitive function in mice
Source: Nat Commun. 2024 Jun 21;15:5306. doi: 10.1038/s41467-024-49596-0 (PMC11192737; doi:10.1038/s41467-024-49596-0)
Supplement: Supplementary file 3 — Supplementary Data 1 [file 41467_2024_49596_MOESM3_ESM.xlsx]

## Sheet: Microglia_excludeXY_KO_vs_WT_DF
Feature	Log2FC	FDR
Cd300ld2	7.56	5e-49
Npsr1	7.47	2.6e-50
Slc25a31	6.7	2.3e-22
Spic	6.12	2.4e-66
Mmp13	6.04	5.6e-17
Mrap	5.93	9.3e-26
Dnase1l3	5.87	2.1e-129
Cd300ld	5.77	1.7e-79
Zdhhc23	5.52	4e-18
Aoah	5.49	1.6e-88
Gm34484	5.4	2.4e-13
Lilr4b	5.39	1.9e-105
Cd300ld5	5.34	3.7e-30
Ifi205	5.32	2e-174
Ccl7	5.28	8.1e-168
Lilrb4a	5.21	4.5e-167
Mrgpra2a	5.13	4.8e-11
Pilrb1	5.09	4.1e-33
Tmem171	5.06	4.1e-14
Dok2	4.93	7.7e-81
Mnda	4.86	1.6e-136
Gm36551	4.82	4.7e-19
Gm39816	4.79	9.3e-11
Cd300ld3	4.78	1.8e-25
Iqgap2	4.7	1.2e-16
Rara	4.68	2.6e-14
Gpr65	4.67	1.6e-97
Ms4a7	4.66	1.3e-88
Msr1	4.64	4.3e-93
Utp14b	4.63	2.8e-12
Tgfb3	4.63	6.4e-11
Cmah	4.56	1.2e-24
Gpr176	4.55	4.4e-10
Gas7	4.54	1.2e-75
Clec4b1	4.53	7.9e-39
Ifitm2	4.5	1.3e-171
Shtn1	4.48	4.7e-33
Fam26e	4.47	6.1e-08
Pydc4	4.46	8.6e-50
Pparg	4.45	9e-08
Gm36161	4.44	4.3e-15
Mrgpra2b	4.42	1e-07
Gm16083	4.41	1.3e-08
Axl	4.39	5e-75
AB124611	4.39	1.1e-74
Abca14	4.37	1e-10
AI607873	4.34	1.8e-64
LOC108168912	4.33	2.3e-08
Wfdc17	4.32	6.6e-103
Ccl24	4.31	6.1e-95
Armc2	4.3	9.2e-17
Gm26947	4.28	1.6e-09
Ms4a4a	4.26	6.3e-24
LOC108168909	4.25	1.6e-07
Rab7b	4.22	9.1e-50
Gfra2	4.2	6.8e-09
Gm15674	4.19	1.2e-08
Cd72	4.18	3.9e-83
Ahr	4.18	4.9e-09
Ushbp1	4.17	6e-09
Ccl12	4.15	3.9e-181
Ifi204	4.13	2.8e-145
Samd12	4.12	1.1e-10
Igf1	4.12	1.7e-140
Myo5a	4.11	3.6e-87
Ifitm3	4.11	4.5e-204
Pydc3	4.1	8e-28
Gm38877	4.08	1.5e-06
Clec4a1	4.08	1.8e-107
Adam19	4.08	2.3e-07
Pf4	4.06	4.4e-121
Dab2	4.05	1.8e-91
Cerkl	4.02	1.3e-15
Pilrb2	4.01	5.2e-11
Oas2	4.01	1.3e-19
Atp6v0d2	3.98	6.4e-07
Oasl2	3.97	5.5e-125
Clec4n	3.95	7.5e-92
Mrc1	3.93	1.5e-63
Gm31794	3.93	4.8e-06
LOC108167690	3.92	1.4e-07
Lgals3	3.92	1.9e-44
Gm34633	3.91	1.3e-24
Ctnna2	3.91	4.7e-07
Il3ra	3.9	4.9e-15
Gm35039	3.89	1.4e-09
Creb3l3	3.88	1.1e-13
Sdc4	3.87	7e-300
Cep170b	3.87	4.3e-08
Ms4a14	3.85	2.2e-34
LOC102639543	3.85	2.1e-14
Cd38	3.85	7.5e-37
Itga4	3.84	3.8e-10
Hs3st1	3.83	3.5e-08
A4galt	3.81	2.8e-06
Ifi44	3.8	9.4e-07
Gm33058	3.8	4.2e-08
Asgr2	3.8	4.7e-11
Vcam1	3.79	6.6e-15
Samd4	3.76	9.3e-27
C030034L19Rik	3.76	1.1e-25
Plxnd1	3.74	5.1e-40
Sh3pxd2b	3.73	2.4e-07
Nfxl1	3.73	2.8e-55
Mir7011	3.73	1.5e-18
Gm32946	3.7	3.2e-12
Arpin	3.7	1.6e-18
Fos	3.69	5e-14
Epor	3.69	2.1e-32
Zbp1	3.68	5.4e-24
Mndal	3.68	1.3e-29
Iigp1	3.68	4.8e-13
Gm7609	3.68	1.4e-10
0610038B21Rik	3.67	7.9e-11
Ccl8	3.66	4.4e-24
Rsad2	3.64	1.1e-34
Gm21188	3.64	3.9e-06
Etl4	3.63	5.6e-12
Oas1g	3.62	1.4e-38
Itgal	3.61	8.1e-07
Wfdc18	3.6	2e-07
Arhgap19	3.59	9.9e-85
Plk2	3.58	9.1e-20
Slc14a1	3.57	1e-29
Plxnc1	3.57	6.1e-27
Vav3	3.56	2.2e-06
Il1r2	3.56	5.3e-07
Gm36518	3.56	6.4e-06
Arsi	3.56	1e-05
Arhgap10	3.56	8.9e-11
Edaradd	3.54	1.4e-06
Clstn3	3.54	1.5e-05
Sema4a	3.52	4.3e-120
Sdc3	3.52	1.4e-39
Cpne8	3.52	5.7e-06
LOC102633677	3.51	7.8e-05
Adgre4	3.5	2.2e-32
Irf7	3.46	3.1e-33
Cd44	3.46	2.1e-24
Opcml	3.45	3.1e-05
Clec2d	3.44	1e-17
Gm32131	3.43	5.1e-06
1700071M16Rik	3.43	2.1e-28
Psd3	3.4	2.8e-07
Oasl1	3.4	2.4e-06
Cpne2	3.4	3.6e-16
Cp	3.4	2.4e-32
Pla2g7	3.39	1.1e-52
Oas3	3.39	2.1e-06
Fam163a	3.39	0.00011
Ccnd2	3.39	5.2e-10
Mir511	3.38	7e-05
Mmp25	3.37	9.5e-07
4930412L05Rik	3.37	2e-06
Pde7b	3.36	5.5e-13
Iqgap1	3.36	3.8e-74
Apoc1	3.35	8.6e-11
Hip1	3.33	5.1e-10
Gm36338	3.33	1.2e-06
Oas1a	3.32	2.3e-116
Phlda1	3.3	9.3e-11
Stab2	3.29	1.5e-05
Gbp10	3.29	4.9e-08
Slit1	3.28	8.4e-06
Egfl7	3.28	4.4e-46
Tle6	3.27	9.1e-06
Gm31208	3.27	0.00018
Scimp	3.26	2.9e-38
Antxr2	3.26	9.9e-39
Tgtp2	3.23	9.6e-28
Foxred2	3.23	4.3e-10
BC094916	3.23	5e-18
Psd2	3.22	3e-07
Kbtbd11	3.21	8e-07
Epha4	3.21	8.7e-05
Il10	3.2	0.00029
H2-Q7	3.19	2.5e-47
Fgl2	3.18	2e-30
F830016B08Rik	3.18	6.8e-10
Pdzrn4	3.17	9.8e-06
Ehd1	3.17	5.6e-05
Tgtp1	3.16	1.2e-22
Lmo3	3.16	1.6e-05
Ccl2	3.16	8.9e-26
Tesk1	3.15	1.9e-62
Gsn	3.15	7.5e-31
Cd55b	3.14	7.5e-05
Rnase2a	3.13	0.00045
Gm2666	3.13	8.4e-05
Acsl3	3.13	2.6e-05
Nme4	3.12	3e-43
Gm39866	3.12	0.00018
Slfn4	3.11	3.9e-10
Ifit2	3.11	6.2e-43
Ifi47	3.11	3.9e-26
Ifi202b	3.11	0.00023
Gm38510	3.11	0.00023
Nxpe5	3.1	0.00019
Mgl2	3.1	7.2e-33
Gm34346	3.1	1.2e-24
Gm30575	3.1	0.0005
Bmp2	3.1	0.00056
Gm4951	3.09	3.9e-13
Gm32024	3.09	4.4e-05
Fam118a	3.09	7e-87
LOC102636393	3.08	0.00031
Ifit3b	3.08	7.5e-53
Aplnr	3.08	4.9e-05
Susd1	3.07	1.7e-26
Kazn	3.07	0.00035
Il18bp	3.07	1.5e-11
E2f1	3.06	1.9e-07
Cd93	3.06	2.6e-08
Tmprss4	3.05	0.00015
LOC102632465	3.05	1.4e-05
Fam65b	3.05	1.1e-15
Adam22	3.05	1e-07
Ifitm1	3.03	4e-09
Ifit3	3.03	1.3e-38
Ifi203	3.03	3.1e-05
H2-Q6	3.03	3e-28
Dusp1	3.03	1.3e-38
Rhobtb3	3.02	0.00026
Ms4a4c	3.02	6.7e-30
F830208F22Rik	3.02	8.2e-10
Cd3g	3.02	0.00049
Adcy1	3.02	6e-05
Gm34703	3.01	0.00016
BC030499	3.01	0.00022
Itsn1	3	3.6e-23
Gm11346	3	0.00037
Gbp6	3	1.2e-05
Ifit1	2.99	4.7e-38
Gm33074	2.99	0.00082
Gm13822	2.99	0.00015
Fosb	2.99	0.00052
Creg2	2.99	7e-05
Slfn5	2.98	1e-29
Mapk4	2.98	8.5e-05
Cd22	2.98	4.2e-60
Slc22a23	2.97	7.3e-06
Gm3948	2.97	0.0007
Gm35601	2.97	0.0003
Usp49	2.96	1.9e-07
Homer2	2.96	3e-05
Cmpk2	2.96	3.3e-25
Gm34349	2.95	6.6e-06
C1qtnf1	2.95	0.00016
Rnf32	2.94	0.0014
Clec12a	2.93	4.6e-17
Syne2	2.92	7e-07
Dse	2.92	2e-158
Fam212b	2.91	0.00081
Mx1	2.9	2.5e-23
Pole	2.89	0.00051
Plcb1	2.88	1.1e-05
Il4	2.88	0.00028
Gm39478	2.87	0.0021
D930019O06Rik	2.87	0.0006
Zdhhc2	2.86	0.00031
Plekhg3	2.86	0.0017
Fam20c	2.86	1.1e-06
Bcl3	2.86	0.00055
Tslp	2.85	3.8e-45
LOC101055758	2.85	8.5e-15
Kif18b	2.85	0.0006
Ier3	2.85	1.6e-42
Ifitm6	2.84	9.3e-06
Kif5c	2.83	2e-07
Galnt6	2.83	4.3e-16
AI427809	2.83	0.001
Tmem8	2.82	0.0011
Dram1	2.82	1.3e-11
Tmem51os1	2.81	0.0019
Pstpip2	2.81	1.3e-16
Gm40304	2.81	0.0019
Gm15433	2.81	0.00065
Shcbp1l	2.8	2.1e-05
Gm6904	2.8	4.6e-08
Gm12596	2.8	0.0022
Cd55	2.8	0.0013
Gm35363	2.79	0.0006
Apoe	2.78	6.5e-46
Anxa5	2.78	6.7e-85
4930589L23Rik	2.78	6.1e-05
Phf11a	2.77	8e-10
Gm36079	2.77	0.00043
Cdr2	2.77	0.001
Atp8b4	2.77	0.0012
Aim1	2.77	0.00027
Nlrc5	2.76	4.2e-08
Ticrr	2.75	0.00066
Wnt6	2.74	0.0033
Gm40750	2.74	0.0036
AF529169	2.73	1.6e-05
Rbm44	2.72	4.3e-06
Gm29707	2.72	9.8e-06
Nkpd1	2.71	0.00061
Myh10	2.71	1.4e-11
Arhgef5	2.71	0.0029
Apol7c	2.71	0.004
5730508B09Rik	2.71	0.00031
Paox	2.7	1.8e-50
Zmynd15	2.69	4.7e-59
Sorbs3	2.69	1.6e-21
Cacnb3	2.69	0.00036
Tspan17	2.68	0.0014
Serpinb6a	2.68	1.6e-23
Scrg1	2.68	0.0017
LOC108168394	2.68	0.003
Car13	2.68	0.0024
Trps1	2.67	4.2e-06
Gtse1	2.67	0.00033
Fam163b	2.67	0.0031
C2	2.66	4.1e-19
Wwp1	2.65	8.9e-53
Platr17	2.65	0.00099
Ifitm5	2.65	0.0041
Gm32702	2.65	0.0027
Cobl	2.65	0.0049
4930526L06Rik	2.65	0.0023
Slfn2	2.64	4.4e-94
Jdp2	2.64	0.0002
Gm32242	2.64	0.0052
Dpysl3	2.64	0.0023
Batf2	2.64	2.7e-18
St3gal1	2.63	8.9e-06
Gm35598	2.63	0.005
Gdf3	2.63	0.001
Apol9b	2.62	0.0029
Mir7009	2.61	6e-36
H2-Q5	2.61	4.5e-32
Foxd2	2.61	0.0053
Slamf7	2.59	0.0024
Phf24	2.59	8.7e-05
Zc3h12d	2.58	0.006
Tmem150b	2.58	0.00013
LOC108167336	2.57	0.0031
Isg15	2.57	2.3e-21
Pyhin1	2.56	9e-45
Lgals1	2.56	1.5e-29
Fam3b	2.56	0.0051
Anpep	2.56	2.7e-05
Satb2	2.55	0.0014
Il12rb1	2.55	0.0027
Gm17059	2.55	0.0069
Gm16174	2.55	0.0026
Eaf2	2.55	0.0033
Ccdc159	2.55	0.0011
Bcar3	2.55	4.8e-05
Usp18	2.54	1.1e-58
Man2a1	2.54	6.1e-12
Kif5a	2.54	1.1e-06
Brsk1	2.54	0.00017
Ms4a6c	2.53	1.2e-62
D430020J02Rik	2.53	0.00086
Gm41283	2.52	0.00082
Gm34931	2.52	6.5e-07
Calb2	2.52	0.0076
Arhgef3	2.52	4.4e-92
Sp100	2.51	2.5e-22
Olfr56	2.51	2.3e-11
LOC108168990	2.51	3.8e-21
Gm34702	2.51	0.00037
Fsd2	2.51	0.0082
Aldh1l1	2.51	0.00075
Gm38913	2.5	0.0077
Gdpd5	2.5	2.7e-11
Cox4i2	2.5	0.00084
Apoc2	2.5	6.9e-07
Rph3a	2.49	0.0031
LOC108169009	2.49	0.0092
Fcgr4	2.49	2.2e-22
1700003M07Rik	2.49	0.0063
Spc24	2.48	0.00015
Cyp4f16	2.48	1.7e-43
Cenpa	2.48	7.4e-12
Acsbg1	2.48	5.9e-06
Sash1	2.47	7.6e-05
S1pr2	2.47	1.3e-16
Gm13470	2.47	0.01
BE692007	2.47	1.4e-28
Pltp	2.46	4.9e-125
Lgi1	2.46	0.00091
Kdf1	2.46	0.01
Ccdc109b	2.46	2.6e-17
Clec10a	2.45	9.3e-19
Blvrb	2.45	1.5e-51
Tm4sf5	2.44	0.0068
Mtss1l	2.44	0.0019
Gpr137c	2.44	0.0023
Gm32813	2.44	0.0043
Fndc4	2.44	0.0017
Cxcl16	2.44	9.2e-111
BC064078	2.44	0.00055
Tnfsf9	2.43	7.2e-15
Gm39783	2.43	0.0096
Gm34225	2.43	0.0048
Cx3cl1	2.43	0.00013
Bub1	2.43	0.0017
Slfn5os	2.42	0.00068
Ripply3	2.42	0.012
Nsg2	2.42	0.0002
Gprc5c	2.42	0.00015
Adgre5	2.42	1e-23
Nefl	2.41	0.0016
LOC108167347	2.41	1.5e-05
Bcl2l14	2.41	0.0097
Adcy4	2.41	0.0071
Tnfsf18	2.4	0.0019
Omg	2.4	0.00017
Marcksl1	2.4	5.3e-16
Gm34084	2.4	1.9e-05
Art2a-ps	2.4	0.0075
Tmem205	2.39	8.3e-26
Scn8a	2.38	0.0021
Incenp	2.38	1.5e-25
Dner	2.38	0.0088
Cxcr4	2.38	0.0082
2310001H17Rik	2.38	3.8e-08
Oip5	2.37	0.0011
Slfn1	2.36	0.013
Optn	2.36	3e-05
Igf1os	2.36	0.012
Gm12496	2.36	0.00045
Amotl2	2.36	0.0057
1110002J07Rik	2.36	0.0027
Tmem51	2.35	0.015
Susd4	2.35	0.008
LOC108167986	2.35	0.0015
Gm38875	2.35	0.0054
Disp2	2.35	0.0015
Cd300ld4	2.35	2.6e-24
Tnfaip8l1	2.34	0.0083
Slc25a10	2.34	1.4e-49
Lockd	2.34	0.0024
Cd28	2.34	3.1e-05
Apoc4-apoc2	2.34	1e-05
Plin2	2.33	1.8e-45
Metrnl	2.33	0.0019
LOC105247125	2.33	0.0058
Chpf	2.33	0.014
C1ra	2.33	1.9e-05
Syt4	2.32	0.0013
Scel	2.32	0.0011
Gm35578	2.32	0.0017
Neil3	2.31	0.0016
Mthfr	2.31	2e-27
Mir1668	2.31	0.012
Lilra5	2.31	4.2e-74
Gpr31b	2.31	0.0099
Cytip	2.31	0.0036
Crispld2	2.31	0.016
Creb5	2.31	1.5e-07
4930512H18Rik	2.31	0.0075
1700016J18Rik	2.31	0.017
Epha7	2.3	0.007
Dfnb59	2.3	0.015
Cenpm	2.3	0.0044
Baiap2	2.3	1.1e-16
Asic2	2.3	0.0092
1500026H17Rik	2.3	2.8e-05
Thbd	2.29	8.5e-14
Tenm4	2.29	0.011
Syt5	2.29	0.019
Slc25a24	2.29	0.0056
Rtp4	2.29	6e-52
Gm33481	2.29	0.0081
Cplx1	2.29	0.0017
Ankle1	2.29	0.0095
Lynx1	2.28	0.0047
Shcbp1	2.27	0.015
Serpinb6b	2.27	0.0046
Rell1	2.27	6.7e-12
Polq	2.27	0.00039
Pkmyt1	2.27	0.00019
Klrb1-ps1	2.27	0.019
Arhgef10	2.27	0.0015
9330159F19Rik	2.27	0.0086
Uhrf1	2.26	0.0018
Rftn1	2.26	1e-08
Phf11b	2.26	4.9e-44
Nrsn1	2.26	0.0012
Ier5l	2.26	0.016
Gm42020	2.26	0.0042
Gm11832	2.26	0.02
Cyp4f37	2.26	4e-08
Chga	2.26	0.018
Cga	2.26	0.02
Gria1	2.25	0.0018
Cd200r4	2.25	0.0006
C1rb	2.25	0.00054
Tmem106a	2.24	8.6e-61
Ppp1r3c	2.24	0.016
Gm33392	2.24	0.01
2900011O08Rik	2.24	0.00065
Traf1	2.23	0.019
Rgs17	2.23	0.023
Neat1	2.23	1.2e-20
Mab21l3	2.23	0.023
Hsf4	2.23	0.0012
Hist3h2ba	2.23	2e-06
Gdpd1	2.23	2.6e-20
Rnf165	2.22	0.013
Rab3c	2.22	0.00023
Gm9199	2.22	0.024
1700056E22Rik	2.22	0.021
Siglec1	2.21	0.022
Lrrtm1	2.21	0.012
Igsf3	2.21	0.012
Ddah1	2.21	4.2e-05
Sik1	2.2	0.0016
Kcnb2	2.2	0.025
H2-K2	2.2	2.4e-29
Folr2	2.2	1.7e-18
Fgf12	2.2	0.013
App	2.2	7.6e-37
Tspan8	2.19	0.0012
Trpv4	2.19	0.0026
Tmem121	2.19	0.026
Rgs8	2.19	0.026
Pim1	2.19	0.0033
Mical2	2.19	0.00031
Hivep2	2.19	5.6e-08
Gm35959	2.19	0.0073
Cgn	2.19	0.012
B4galt2	2.19	0.017
Angpt4	2.19	0.014
Pxdc1	2.18	3.3e-12
4930455G09Rik	2.18	0.018
Trerf1	2.17	1.8e-08
Slc26a11	2.17	7.2e-12
Samd9l	2.17	1.7e-11
Ptger4	2.17	8.6e-05
9330175E14Rik	2.17	0.00033
Scn2b	2.16	0.0061
Nfkbiz	2.16	6e-41
Gm11419	2.16	0.025
Fam129a	2.16	1.8e-36
Cyp4f17	2.16	8.5e-06
Cadps2	2.16	0.017
Sv2b	2.15	0.027
Ska1	2.15	0.013
Rhod	2.15	0.016
Rad54b	2.15	0.014
Gm1966	2.15	3.3e-14
Fgl1	2.15	0.028
4933406M09Rik	2.15	0.019
Rab15	2.14	0.029
Hap1	2.14	0.012
Gm30368	2.14	1.2e-25
Ctnnd2	2.14	2.2e-07
Cdca7l	2.14	4.4e-06
Neurod6	2.13	0.028
Mir6385	2.13	0.00058
Greb1l	2.13	0.027
Gm38800	2.13	0.026
Gm32311	2.13	4.4e-08
Gapt	2.13	0.013
2810417H13Rik	2.13	8.3e-12
Nusap1	2.12	2.3e-08
Gucy1b3	2.12	0.0082
Atrnl1	2.12	0.00075
Arc	2.12	0.029
1500009C09Rik	2.12	0.032
Tmcc2	2.11	0.00027
Syne3	2.11	0.034
Sybu	2.11	0.0048
Rad51b	2.11	4e-09
LOC108168238	2.11	0.033
Gprc6a	2.11	0.03
Fam221a	2.11	0.011
Slc22a18	2.1	0.0099
Raph1	2.1	1.1e-17
Mybl1	2.1	0.0008
Kcna6	2.1	0.031
Thsd7a	2.09	0.036
Smagp	2.09	3.5e-16
Slc12a5	2.09	0.012
Phf19	2.09	0.019
Magi2	2.09	0.014
LOC108167925	2.09	0.03
Hspa4l	2.09	4.3e-08
Hes5	2.09	0.021
Gm36441	2.09	0.035
Cyp27a1	2.09	2.6e-50
BC021767	2.09	0.0099
Tsku	2.08	0.018
Olig1	2.08	0.0043
Ifit1bl1	2.08	0.013
Gm40799	2.08	0.032
Gm36169	2.08	0.036
Gm26544	2.08	0.031
E2f8	2.08	0.026
Cdkn1a	2.08	5e-38
Cdc42ep5	2.08	0.034
Casq1	2.08	0.034
Birc5	2.08	3.3e-06
Tmem191c	2.07	1.1e-08
Snx8	2.07	2.7e-20
Gm8369	2.07	0.00062
Gm34020	2.07	0.037
Cxcl10	2.07	0.0059
Clspn	2.07	0.023
Cdca2	2.07	3.4e-09
Alms1	2.07	0.004
Lpcat4	2.06	0.026
Gm21759	2.06	0.038
Gm12188	2.06	0.038
4930439A04Rik	2.06	0.0012
Sp8	2.05	0.04
Lyz1	2.05	1.8e-31
Arhgap18	2.05	2.1e-34
Tmem236	2.04	0.04
Tfec	2.04	0.023
Rpp25	2.04	0.041
Ier2	2.04	6.3e-05
Gm31616	2.04	0.041
Fyn	2.04	3e-12
Tnni3	2.03	2.9e-12
Sema6d	2.03	9.1e-15
Rad51	2.03	0.0055
Prss30	2.03	0.026
Oprl1	2.03	0.04
Map1a	2.03	0.0068
Gm31989	2.03	0.021
Gas6	2.03	1.1e-39
Elavl2	2.03	0.013
Dclre1c	2.03	3.1e-46
Zmat4	2.02	0.044
Zbtb16	2.02	0.022
Tac1	2.02	0.043
LOC108169171	2.02	0.027
Hpn	2.02	5.2e-15
Gfra1	2.02	0.021
Actr3b	2.02	0.0063
Wdhd1	2.01	0.014
Stab1	2.01	1.1e-31
Prc1	2.01	7.5e-09
Milr1	2.01	4e-48
LOC108167452	2.01	0.043
Eps8	2.01	2.7e-12
Cxcl2	2.01	0.036
Tpst1	2	0.00035
Tmem151b	2	0.023
St8sia4	2	1.9e-16
Me3	2	0.0098
Il1b	2	6.6e-06
Gm36901	2	0.026
Gm36048	2	0.011
Fam213a	2	1.2e-25
Cyp4f18	2	1.5e-07
Apobec1	2	9.6e-47
Tcte1	1.99	0.021
Pla2r1	1.99	0.045
Dscc1	1.99	0.0016
Trhr	1.98	0.046
Slc13a2	1.98	0.0064
Reln	1.98	0.046
Rasl10b	1.98	0.012
Nt5dc2	1.98	3e-16
LOC102638993	1.98	0.045
Igsf9	1.98	0.0033
H2-Q4	1.98	4.3e-15
D17H6S56E-5	1.98	1.5e-56
Bicd1	1.98	0.037
Apba2	1.98	0.0089
Adam33	1.98	3.3e-08
Top2a	1.97	4.3e-13
Smc1b	1.97	0.037
Scn2a1	1.97	0.04
Rasgrp2	1.97	0.005
Mark1	1.97	0.045
LOC108167463	1.97	0.05
Insc	1.97	0.048
Gm38906	1.97	0.039
Fstl4	1.97	0.05
Fam57b	1.97	0.042
Spock3	1.96	0.046
Rgsl1	1.96	0.04
Nmnat2	1.96	0.034
Ch25h	1.96	0.029
C5ar1	1.96	6.1e-30
Pira6	1.95	4.2e-07
Nrip3	1.95	0.026
Marveld1	1.95	0.01
Lyz2	1.95	9.1e-27
Lama5	1.95	0.022
Kcnq3	1.95	0.043
Gm15448	1.95	2.8e-07
Enpp4	1.95	1.5e-41
Csrp1	1.95	0.033
Bub1b	1.95	0.00099
Vnn3	1.94	3e-06
Rab3d	1.94	0.00048
Psrc1	1.94	0.0098
Hunk	1.94	0.034
Gm8909	1.94	3.2e-16
Gm35113	1.94	0.029
Gm16894	1.94	0.0063
Kcna3	1.93	0.044
Ifi27l2a	1.93	9.3e-15
H2-K1	1.93	4.2e-108
Frrs1l	1.93	0.038
Crnde	1.93	0.0062
Clic4	1.93	1e-19
Bcas1	1.93	0.014
Plekho2	1.92	3.3e-16
Ly9	1.92	1.3e-22
Ifit1bl2	1.92	0.0077
Fbxl16	1.92	0.022
Fam43a	1.92	1.9e-06
Dnajb13	1.92	3.4e-06
Diras2	1.92	0.037
Chgb	1.92	0.033
5031425F14Rik	1.92	0.0036
Rnd1	1.91	0.041
Kif2c	1.91	1.1e-06
Gm26908	1.91	0.0025
Dhx58	1.91	2.6e-09
Capn5	1.91	0.047
Rnf150	1.9	8.8e-13
Lypd1	1.9	0.043
Igfbp4	1.9	1.9e-28
Grm5	1.9	0.027
2010016I18Rik	1.9	0.0023
Nrp1	1.89	9.9e-60
Gm11127	1.89	3.1e-08
Gbp4	1.89	0.016
Fbxw17	1.89	3.4e-16
E2f7	1.89	0.04
Cit	1.89	2.4e-11
Kcnab1	1.88	0.031
Gm32643	1.88	6.6e-20
Sncb	1.87	0.012
Smpd3	1.87	1.4e-05
Racgap1	1.87	0.0017
Nlrc4	1.87	0.04
Lrrc7	1.87	0.0056
Kcnj10	1.87	1.9e-06
Flot2	1.87	3.4e-15
Clec7a	1.87	6.6e-21
Cabp4	1.87	0.049
2610507B11Rik	1.87	1.8e-38
Zwilch	1.86	0.0081
Sema6b	1.86	0.023
P4ha2	1.86	0.0068
Mki67	1.86	7.6e-10
Knstrn	1.86	0.039
Gm40912	1.86	0.012
Dlgap5	1.86	0.0073
Alpk1	1.86	1.5e-09
Tnnt1	1.85	0.0026
Sez6l2	1.85	0.034
Misp	1.85	0.022
Mb21d2	1.85	0.0078
Gstm1	1.85	1.2e-15
Gm33335	1.85	0.05
Gdap1	1.85	0.034
Gadd45b	1.85	0.044
Daam2	1.85	0.021
Cercam	1.85	3.8e-10
Cacna1a	1.85	9.5e-07
Bend4	1.85	0.0054
Ahrr	1.85	0.00087
Rarg	1.84	0.037
Ms4a6b	1.84	1.2e-50
Mlkl	1.84	0.0031
Stk17b	1.83	3.6e-21
Ptpn22	1.83	2.3e-16
H2-T10	1.83	9.3e-18
Mx2	1.82	3.3e-10
Gramd3	1.82	6.7e-09
Gm38483	1.82	0.012
Gm13710	1.82	0.0001
Gm11634	1.82	0.00014
Diaph3	1.82	0.027
Cenpf	1.82	5.1e-05
C4a	1.82	0.0016
Abca1	1.82	3.1e-26
Tnfrsf19	1.81	0.014
Sepn1	1.81	4.4e-08
Nrcam	1.81	0.049
Mdfic	1.81	0.032
LOC102638466	1.81	0.018
Ispd	1.81	0.039
Foxm1	1.81	0.04
Sh3d21	1.8	0.024
P2ry14	1.8	0.039
Nexn	1.8	0.002
Cttn	1.8	0.00091
Ccdc57	1.8	0.0032
Cadm2	1.8	0.025
Mylk	1.79	0.0015
Mlc1	1.79	0.0098
Itgb4	1.79	0.028
Ahnak2	1.79	0.044
Stil	1.78	0.0062
Spc25	1.78	1.6e-08
Rasgef1a	1.78	0.013
Npas3	1.78	0.042
Egr1	1.78	0.024
C630043F03Rik	1.78	0.033
Aph1c	1.78	1e-17
Trim25	1.77	1.9e-11
Gm39149	1.77	0.022
Gm39069	1.77	0.044
Calr4	1.77	0.048
H2-Q1	1.76	5.3e-22
Sulf2	1.75	4.9e-31
Smc4	1.75	4.9e-23
Prr5	1.75	0.018
Pmaip1	1.75	4.1e-23
Ntm	1.75	0.0043
Gm16982	1.75	7e-10
Exoc3l2	1.75	0.039
Ets2	1.75	1.3e-16
Crem	1.75	4e-23
Cdca8	1.75	3.1e-05
Tbc1d4	1.74	4.5e-08
Pml	1.74	2.6e-25
Nfib	1.74	0.012
Gpr171	1.74	0.034
Zfp395	1.73	9.1e-14
Penk	1.72	0.011
Mink1	1.72	4.2e-14
I730030J21Rik	1.72	0.038
Gpr162	1.72	0.00041
Dnaaf3	1.72	4.7e-16
Crip1	1.72	1.6e-11
Numbl	1.71	0.0093
Ncoa7	1.71	2.2e-12
Klf11	1.71	0.00041
Fcrlb	1.71	0.021
Eml1	1.71	0.046
Crocc	1.71	0.014
Tuft1	1.7	7.4e-05
Hecw2	1.7	0.045
Gpd2	1.7	1.9e-07
D7Ertd128e	1.7	0.02
Ccne1	1.7	0.025
Athl1	1.7	0.047
2610524H06Rik	1.7	9.2e-06
Zfp704	1.69	4.1e-07
Ube2c	1.69	0.004
Sgol2a	1.69	0.046
Rrm2	1.69	2.8e-06
Muc6	1.69	0.027
Il1rl1	1.69	0.024
Gm38500	1.69	3.1e-09
Dnah11	1.69	0.0035
Stap1	1.67	0.0013
Socs2	1.67	0.00012
Pmf1	1.67	1.3e-11
P2rx4	1.67	2.1e-70
Ddx60	1.67	3.7e-13
Ago4	1.67	4.4e-08
Plppr4	1.66	3.8e-08
Nceh1	1.66	5.8e-06
Gm7030	1.66	6.7e-12
Gm36856	1.66	0.01
Cdca3	1.66	0.0037
Rasgef1b	1.65	3.9e-32
Prim1	1.65	1.5e-12
H2-D1	1.65	1.1e-69
Ccl3	1.65	1.8e-14
Bcl2l2	1.65	5.7e-05
Adap1	1.65	0.016
Map1b	1.64	0.034
Fam64a	1.64	0.016
Ebi3	1.64	1.1e-31
Cnksr3	1.64	2.8e-05
Aspm	1.64	0.029
Snurf	1.63	0.0021
Snrpn	1.63	0.0021
Kcna1	1.63	0.039
C4b	1.63	0.0013
Ap2a2	1.63	6.2e-42
Aldh2	1.63	5e-18
Trim59	1.62	4e-05
Slfn9	1.62	4.7e-05
Igf2bp3	1.62	0.002
Gm10791	1.62	0.011
Eid1	1.62	0.00017
E130102H24Rik	1.62	1.4e-17
AI507597	1.62	0.028
Ncald	1.61	0.015
Mis18bp1	1.61	0.00068
Mir692-1	1.61	0.0011
Mir5107	1.61	9.2e-09
Hpcal4	1.61	0.039
Hgf	1.61	0.022
Dclk1	1.61	0.038
Ctsc	1.61	2e-28
2023-09-09	1.6	1.6e-09
Gnptab	1.6	0.00012
Cep55	1.6	0.014
Cd74	1.6	7.1e-10
Anln	1.6	0.011
Gm32098	1.59	8.1e-12
Gm29808	1.59	0.0011
Fam26f	1.59	1.4e-23
Fam234a	1.59	2.7e-25
Eno2	1.59	0.042
Adam9	1.59	5e-18
Prkg1	1.58	0.027
Gm39671	1.58	0.0013
Cfap126	1.58	6.2e-12
Cdc6	1.58	0.024
C920009B18Rik	1.58	0.011
Sag	1.57	0.0022
Prkacb	1.57	1e-19
Pld2	1.57	4.2e-21
Nod2	1.57	0.0037
Lsamp	1.57	0.033
Ift57	1.57	0.0015
H2-T3	1.57	0.0033
Gm29868	1.57	0.00024
Ehd4	1.57	8.4e-51
Arpp21	1.57	0.0064
Adk	1.57	1.3e-16
Tagln3	1.56	0.014
Smpdl3b	1.56	2.2e-25
Mob3b	1.56	0.00036
Gas2l3	1.56	4.1e-07
Enah	1.56	0.007
Cenpw	1.56	0.0012
Pigz	1.55	2.8e-09
Nlgn2	1.55	0.025
Mir692-2	1.55	2.6e-15
Luzp2	1.55	0.029
Gm17757	1.55	0.0094
Fam174a	1.55	1.3e-13
Dchs1	1.55	0.046
Aurkb	1.55	0.0023
Ydjc	1.54	0.049
Hacd4	1.54	1.2e-29
Gm35597	1.54	0.00058
Dnph1	1.54	0.0015
Dkkl1	1.54	0.038
Xaf1	1.53	1.3e-18
Pdxk	1.53	3.7e-07
Mir1903	1.53	4.7e-13
Gm30489	1.53	0.013
Dgkh	1.53	1.1e-18
Batf	1.53	6.6e-18
Aph1b	1.53	0.0018
Xylt2	1.52	0.001
Oas1b	1.52	0.013
Mir101a	1.52	0.001
Lgals3bp	1.51	1.8e-22
Asf1b	1.51	7.4e-15
Tmod2	1.5	0.042
S100a1	1.5	5.5e-08
Rnf213	1.5	6.1e-12
Gm8995	1.5	2.6e-10
Fcgrt	1.5	4.9e-57
Celf4	1.5	0.00053
Ccdc18	1.5	0.016
Acbd4	1.5	1.2e-06
Trim14	1.49	2.2e-13
Rap2b	1.49	5.1e-23
Nrxn1	1.49	0.0096
Lncpint	1.49	0.00099
Ezr	1.49	9.8e-06
Smyd2	1.48	0.012
Gnao1	1.48	0.004
Gm39454	1.48	0.032
Clec2i	1.48	0.0032
Chd3os	1.48	7.9e-07
Bst2	1.48	1.4e-23
Phf11d	1.47	3.5e-25
Phf11c	1.47	1.4e-05
Maf	1.47	3.3e-27
H2-Q10	1.47	5.2e-07
Clec4a3	1.47	1.8e-23
Cd83	1.47	7.5e-38
Ccl4	1.47	3.8e-13
Ube2t	1.46	0.0027
Suv39h2	1.46	3.1e-05
Slc27a1	1.46	8.5e-18
Slc1a2	1.46	4.6e-05
Rnf17	1.46	6.3e-05
Kif1c	1.46	0.00086
Jag1	1.46	0.023
Eepd1	1.46	8.2e-13
Clec4a4	1.46	6.3e-06
Bcan	1.46	0.042
S100b	1.45	0.019
Pirb	1.45	4e-20
Map3k8	1.45	1.4e-17
Map2	1.45	0.0096
Htatip2	1.45	8.7e-18
Hlx	1.45	2.7e-18
Galc	1.45	2e-36
Cdo1	1.45	0.029
Bcl2	1.45	0.00019
Stmn2	1.44	0.045
Rps28	1.44	3.1e-08
Nuf2	1.44	0.047
Lpl	1.44	3.4e-09
Kif22	1.44	0.0015
Gm12216	1.44	0.025
Dbf4	1.44	0.0016
Car9	1.44	0.014
Ndst1	1.43	1.2e-10
Efemp2	1.43	6.6e-13
Cldn10	1.43	0.042
Ccl5	1.43	6.8e-05
Aplp2	1.43	9.5e-31
Wtip	1.42	4.4e-06
Slc1a5	1.42	0.00067
Rps29	1.42	1.5e-08
Plin3	1.42	1.9e-14
Mark4	1.42	0.01
H2-T22	1.42	9.1e-30
Zfp821	1.41	2.4e-05
Skp2	1.41	2.8e-12
Plk1	1.41	0.012
Plekhg5	1.41	8.3e-06
Mbd2	1.41	4.6e-07
LOC108168940	1.41	5.6e-07
Irak3	1.41	1.7e-06
H2-T-ps	1.41	1e-06
Dusp23	1.41	1.7e-08
Cited2	1.41	7.9e-07
Cdc20	1.41	0.00069
Casz1	1.41	0.0066
Agt	1.41	0.0041
Serpinb8	1.4	0.00011
Mir692-3	1.4	1.7e-14
Emb	1.4	0.044
C3ar1	1.4	7.5e-50
BC106179	1.4	0.0049
Txndc16	1.39	4.2e-18
Tmem221	1.39	1.1e-09
Tank	1.39	6.7e-15
Rnasel	1.39	1.6e-11
Ndc80	1.39	0.017
Mgmt	1.39	4.4e-07
Inppl1	1.39	0.0024
Gm16712	1.39	6.4e-16
Cpe	1.39	0.029
Apaf1	1.39	0.00037
1190002N15Rik	1.39	0.0018
Tmem261	1.38	1.2e-12
Tmem107	1.38	0.00016
Stat2	1.38	1.1e-13
Parp12	1.38	0.00012
Nrros	1.38	9.5e-22
Gm14548	1.38	0.00019
Gbp8	1.38	0.042
Clec4a2	1.38	2.6e-36
6330403K07Rik	1.38	0.031
Tmem176b	1.37	5.3e-37
Tk1	1.37	1.2e-05
Gatm	1.37	8.5e-32
Fbxo44	1.37	0.00025
Dlc1	1.37	3.2e-08
Dennd2d	1.37	4.9e-09
Cd48	1.37	6.8e-32
4930402H24Rik	1.37	4.3e-11
Ube2l6	1.36	6.5e-20
2023-09-08	1.36	3.9e-12
Rab40c	1.36	1.4e-06
Ppp2r5b	1.36	2.7e-06
Gm3764	1.36	0.024
Dut	1.36	0.00013
Dck	1.36	5.2e-21
Anxa9	1.36	9.8e-05
2900005J15Rik	1.36	0.019
Ung	1.35	0.0028
Glcci1	1.35	4.6e-12
Gcat	1.35	5e-05
AW011738	1.35	0.00044
Tmem2	1.34	0.00017
Tmem130	1.34	0.026
Tagln2	1.34	1.2e-16
Sass6	1.34	1.9e-07
Chtf18	1.34	0.017
Utrn	1.33	2e-05
LOC108168972	1.33	9.5e-07
LOC102633274	1.33	0.0033
Abhd2	1.33	0.046
Trim41	1.32	5.9e-08
Rpl38	1.32	1.1e-06
Ralgds	1.32	0.016
Kif20b	1.32	8.3e-05
Ifnar1	1.32	1.4e-24
Hist2h2be	1.32	1.3e-09
Got1	1.32	1.9e-15
Fam229b	1.32	0.032
Aldoc	1.32	7.5e-07
Ada	1.32	0.00021
Ugcg	1.31	0.00034
Lrp6	1.31	1.3e-05
Gm34220	1.31	0.027
Prn	1.3	0.026
H2-Aa	1.3	3.1e-05
Fam13a	1.3	5.2e-09
Avpi1	1.3	0.00031
Uap1l1	1.29	3.3e-20
Stox2	1.29	0.019
Lmna	1.29	0.00068
Cdkn2b	1.29	0.0011
2700038G22Rik	1.29	0.05
Rbpj	1.28	7.4e-25
Myo9a	1.28	9.7e-14
LOC102632031	1.28	0.02
Dmxl1	1.28	2.6e-07
Bbs1	1.28	0.04
3110035E14Rik	1.28	0.0021
Ttc7b	1.27	0.0013
Rilp	1.27	0.0052
Pfn2	1.27	0.042
Lrrc25	1.27	1.1e-30
Gm32026	1.27	0.00036
Fut4	1.27	1.7e-05
Ulbp1	1.26	0.02
Tnfsf13	1.26	0.0021
2023-09-05	1.26	0.042
Itprip	1.26	0.00093
Homer1	1.26	0.00017
H2-M3	1.26	8.3e-12
Gm35248	1.26	0.001
Fcgr2b	1.26	5.6e-32
Tpm2	1.25	0.00028
Svs1	1.25	0.041
Spdl1	1.25	0.021
Rdh10	1.25	0.0035
Mir682	1.25	0.00027
Jund	1.25	0.0085
Inpp4a	1.25	2.8e-19
Igsf6	1.25	1.2e-15
Gale	1.25	0.00065
Eea1	1.25	5.1e-10
Coro7	1.25	2.4e-07
Cep128	1.25	0.0023
Cd63	1.25	6.7e-35
Sptbn1	1.24	2.2e-09
Gm35154	1.24	2.4e-11
B4galt5	1.24	5.5e-06
Atp13a2	1.24	2.6e-11
Tecpr2	1.23	2.5e-05
Slc16a7	1.23	3.5e-05
Rhbdf1	1.23	0.013
Prr5l	1.23	3.7e-07
Pira1	1.23	0.0097
Il10rb	1.23	6.5e-34
A530032D15Rik	1.23	0.0021
Vat1	1.22	0.0032
Sptan1	1.22	1.1e-06
Slc12a7	1.22	2.2e-07
Parp14	1.22	8e-14
Nr4a1	1.22	0.0055
Kifc3	1.22	0.043
Gm12250	1.22	2.9e-14
Cdc14b	1.22	0.00096
BC147527	1.22	7.6e-05
Atp2b1	1.22	3.8e-22
0610010F05Rik	1.22	0.001
Lst1	1.21	4.8e-08
LOC108168353	1.21	0.018
LOC102635912	1.21	0.0047
Gm39785	1.21	0.026
Crb2	1.21	0.049
A430035B10Rik	1.21	0.0032
Trim47	1.2	0.0061
Trim30c	1.2	7.8e-06
Pira2	1.2	0.0011
Itga11	1.2	0.041
Il33	1.2	0.021
Gm15326	1.2	0.045
Emp3	1.2	1.2e-15
8430408G22Rik	1.2	0.00012
Spice1	1.19	0.022
Snap23	1.19	5.8e-21
Dcxr	1.19	7.6e-19
Cenpb	1.19	0.01
Cdk1	1.19	0.0006
Ccnf	1.19	0.012
Tap1	1.18	2.3e-17
Snx3	1.18	1.4e-15
Snx2	1.18	2.8e-19
S100a11	1.18	0.0046
Prr11	1.18	0.032
Nfkb2	1.18	5e-07
Mtmr11	1.18	0.0022
Gpm6a	1.18	0.0018
Eps15	1.18	4.2e-15
5031439G07Rik	1.18	5.3e-09
Stat1	1.17	1.2e-12
Rps2	1.17	0.0017
Rbms1	1.17	4.5e-09
Mobp	1.17	0.0082
Gm38485	1.17	0.015
Ftl1	1.17	1e-21
Fam49a	1.17	8.7e-07
D730005E14Rik	1.17	2.9e-12
Crtap	1.17	0.002
Prnp	1.16	9.2e-06
Pkp4	1.16	1.3e-15
Gm31963	1.16	0.023
Fuom	1.16	0.033
Ext1	1.16	1.9e-08
Dennd1a	1.16	0.0016
Dbp	1.16	0.0024
Urb1	1.15	0.00012
Trim7	1.15	0.018
Tmem176a	1.15	1.5e-56
Mettl9	1.15	0.0002
Mcm2	1.15	4.4e-05
Gm13212	1.15	1.2e-05
Cd52	1.15	2.8e-05
Tpd52	1.14	2.1e-18
Tmem256	1.14	2.8e-07
Stmn1	1.14	1.3e-11
Snx25	1.14	0.00017
Rps19	1.14	1.9e-06
Mcm6	1.14	1.4e-08
Haus5	1.14	0.0015
Gcfc2	1.14	0.024
Capn2	1.14	0.042
4931440P22Rik	1.14	0.00014
1810011O10Rik	1.14	0.00062
Tsc22d1	1.13	3.9e-08
Rgs14	1.13	6.2e-05
Rab11fip4	1.13	0.021
Myom1	1.13	2.3e-06
Mbd4	1.13	1e-06
Gm5431	1.13	5.6e-05
Galnt12	1.13	0.0071
Aldh7a1	1.13	1.2e-15
Sgpp1	1.12	0.0054
Rpl32l	1.12	0.00068
Rev3l	1.12	0.046
Iqsec1	1.12	0.0011
Eif3f	1.12	0.0083
Csgalnact2	1.12	0.02
Rpl32	1.11	1.2e-05
Rpl12	1.11	3e-07
Plekhn1	1.11	0.0014
Mrpl28	1.11	1.2e-18
Gm35498	1.11	0.022
Gm13237	1.11	8.7e-06
Gls	1.11	8.3e-07
F13a1	1.11	0.014
Deptor	1.11	1.3e-05
Cdc7	1.11	0.0051
Arhgef39	1.11	0.002
Tlr1	1.1	1.5e-13
Slc38a6	1.1	4.3e-13
Rps27rt	1.1	7.5e-05
Rassf4	1.1	5.2e-08
Cks1b	1.1	3.4e-07
Atp6v1a	1.1	1.6e-14
4921511C10Rik	1.1	0.0033
Tmem80	1.09	1.7e-16
Rpl37a	1.09	0.00027
Prune2	1.09	2.2e-29
Plekhm2	1.09	0.00023
Hells	1.09	0.0035
Gm30845	1.09	0.0096
Fxn	1.09	5.9e-07
Fblim1	1.09	5.2e-06
Csnk1g3	1.09	0.0087
Anxa4	1.09	1.6e-23
Abcg1	1.09	2.9e-24
Scpep1	1.08	1e-41
Rbbp8	1.08	5.8e-10
Palb2	1.08	8.5e-05
Lmnb1	1.08	3.4e-05
Camk2a	1.08	0.042
Arrdc2	1.08	0.0047
6430548M08Rik	1.08	9.3e-05
Tgfbi	1.07	1.1e-09
Suv420h2	1.07	0.0014
Setdb2-phf11c	1.07	0.0077
LOC102634709	1.07	0.0017
Kat2b	1.07	6e-06
4921511I17Rik	1.07	0.0032
Uhrf1bp1l	1.06	5.3e-10
Spry2	1.06	0.043
H2-Ab1	1.06	0.00098
Fbxo5	1.06	0.00095
Dnajb14	1.06	1.4e-16
Ctsb	1.06	1.5e-53
Tpm4	1.05	4.2e-15
Ivd	1.05	9.7e-13
Gm39703	1.05	0.013
Gm15991	1.05	7.2e-06
Gins2	1.05	0.0071
Dnmt1	1.05	6.2e-05
Cyb5r1	1.05	8.1e-09
Ccnb1	1.05	0.043
Amdhd2	1.05	7.7e-11
Aldh9a1	1.05	6.8e-15
Tmem220	1.04	0.021
Slc45a4	1.04	0.00016
Rb1	1.04	3.7e-09
Itga9	1.04	3.4e-06
Gm34917	1.04	0.02
Adar	1.04	0.0042
A330040F15Rik	1.04	0.013
Specc1l	1.03	3.9e-05
Scpep1os	1.03	6e-21
Plekhb1	1.03	0.015
Pfkp	1.03	0.015
Eme1	1.03	0.00064
Cep112	1.03	9.4e-06
Ccdc163	1.03	8.7e-07
Cbx6	1.03	7.3e-08
AI480526	1.03	0.015
Wasl	1.02	2.6e-08
Trex1	1.02	2.7e-20
Tnf	1.02	0.05
Sav1	1.02	0.027
Rps18	1.02	2.3e-05
LOC108169163	1.02	0.03
Krt10	1.02	0.025
Ift43	1.02	0.05
Clybl	1.02	4.6e-05
Adgrd1	1.02	0.024
2410006H16Rik	1.02	6.8e-05
Znhit6	1.01	9.7e-07
Tnfsfm13	1.01	0.00015
Tiparp	1.01	1.2e-06
Rpsa	1.01	1.4e-06
Rps27	1.01	8.2e-05
Ppp1r12c	1.01	0.011
Pgap1	1.01	0.014
Npepl1	1.01	0.0015
LOC102639982	1.01	0.017
Gbp7	1.01	1.3e-07
Fam3c	1.01	6.9e-12
Dna2	1.01	0.0011
Thop1	1	0.032
Rfc5	1	1.6e-06
Pold1	1	1.9e-10
Mir7043	1	8.4e-05
Mad2l1	1	2.8e-06
Hpcal1	1	2.6e-08
Gm8942	1	0.0036
Foxn2	1	9e-06
Bola2	1	4.5e-05
Trim30a	0.99	6e-12
Rps21	0.99	0.0011
Ninj1	0.99	2.4e-17
Ncapd2	0.99	0.0023
H2afx	0.99	2.8e-09
Gys1	0.99	0.0017
B3glct	0.99	2e-09
Adcy3	0.99	0.0042
Zfp36l1	0.98	9.5e-17
Stom	0.98	2.2e-06
Rab43	0.98	5.6e-08
Pcyt1a	0.98	4.2e-07
Kyat1	0.98	0.019
Kif11	0.98	0.05
Gdap10	0.98	2.9e-06
Fnbp1	0.98	2.5e-24
Eva1b	0.98	0.017
Dpp7	0.98	5e-11
Ccne2	0.98	0.0015
Cand2	0.98	2.3e-07
Calm3	0.98	1.2e-09
Spats2	0.97	0.034
Rtn4	0.97	1.4e-07
Rpl36	0.97	0.0014
Rnf149	0.97	2.5e-08
Pid1	0.97	8.1e-07
Pea15a	0.97	1.9e-15
Mthfsd	0.97	0.001
Mcm9	0.97	0.0035
LOC108168809	0.97	0.023
Lbh	0.97	2.4e-06
Dctn1	0.97	0.00016
Apobec3	0.97	2e-25
Apba1	0.97	0.00087
Twf1	0.96	1.7e-15
Tmem57	0.96	1.5e-07
Tecpr1	0.96	5.9e-05
Tcerg1	0.96	0.0055
Snrpg	0.96	6.8e-05
Slc40a1	0.96	9.5e-12
Rps14	0.96	0.00013
Rabep1	0.96	0.0012
Mfsd7b	0.96	0.026
Lysmd4	0.96	0.036
Kif3a	0.96	2.9e-12
H2-Eb1	0.96	0.0046
Gm9794	0.96	0.0005
Gm8623	0.96	0.0075
Gm42199	0.96	0.0035
Fam213b	0.96	8.6e-06
Card14	0.96	0.019
C2cd5	0.96	0.0019
B3galnt1	0.96	1.1e-06
Abhd11os	0.96	0.012
A930013F10Rik	0.96	0.00033
Use1	0.95	1e-06
Rps5	0.95	1.4e-06
Rps15a	0.95	0.00012
Rpa2	0.95	0.00048
Lix1	0.95	0.004
Klf10	0.95	0.00056
Gstm4	0.95	0.0063
Ckap2l	0.95	0.003
Atp2b2	0.95	0.0029
Zfp939	0.94	1.5e-06
Trf	0.94	6.3e-29
Tbc1d8	0.94	6.6e-10
Sh3bp5	0.94	5.2e-05
Rfc4	0.94	0.014
Pcgf5	0.94	4.7e-05
Mrpl27	0.94	7.2e-06
Gm15421	0.94	0.0027
Fth1	0.94	4.5e-13
Ap1b1	0.94	0.00087
Stx16	0.93	6.5e-07
Ssh3	0.93	0.0037
Rora	0.93	2.1e-06
Rab24	0.93	0.014
Prmt3	0.93	0.038
Ocel1	0.93	0.016
Nmrk1	0.93	0.022
Ncoa4	0.93	3.5e-12
Nagk	0.93	9.4e-23
Myo1c	0.93	8e-05
Lmbrd2	0.93	0.00075
Lacc1	0.93	3.9e-09
Gm7866	0.93	0.0068
Gm2274	0.93	0.033
Fggy	0.93	7.2e-05
Epsti1	0.93	6.1e-11
Ctdsp1	0.93	3.2e-05
Cdk14	0.93	0.028
Bmpr1a	0.93	0.0047
Ybx1	0.92	6.3e-13
Tor3a	0.92	1.1e-09
Themis2	0.92	7.5e-15
Snhg15	0.92	0.00079
Pmm1	0.92	5.5e-05
Nab2	0.92	0.049
Jun	0.92	0.00017
Gm8615	0.92	1e-09
Ddx58	0.92	6.9e-10
C330021F23Rik	0.92	0.0013
Atp1b2	0.92	0.03
Zak	0.91	5.7e-06
Rpl22l1	0.91	0.00019
Rpl17-ps10	0.91	0.0099
Rgl1	0.91	0.0034
Mfsd11	0.91	1.3e-25
LOC108167355	0.91	3.4e-06
Gm9949	0.91	0.049
Gm10677	0.91	4.4e-24
Donson	0.91	0.025
Dgke	0.91	0.0072
Csf2ra	0.91	4.3e-16
Cat	0.91	6.6e-13
Arhgef12	0.91	0.021
Acot2	0.91	0.00064
Wdr36	0.9	7.7e-09
Tpt1	0.9	5.1e-06
Tlcd2	0.9	0.00026
St6galnac6	0.9	0.0022
Slc9a9	0.9	2.5e-15
Slamf9	0.9	4.8e-05
Klf6	0.9	2.1e-28
Cadm1	0.9	1.1e-31
AV051173	0.9	6.2e-05
Zmiz2	0.89	0.00013
Wdr38	0.89	0.04
Ucp2	0.89	1.7e-08
Sepw1	0.89	0.0056
Rps20	0.89	0.0015
Rps16	0.89	0.00035
Rpl31	0.89	0.00098
Rnaseh2b	0.89	0.0021
Rilpl2	0.89	2.6e-05
Relb	0.89	3.5e-05
Rabgap1l	0.89	0.0073
Ppfibp1	0.89	0.0052
Parvb	0.89	0.038
Hmox1	0.89	1.7e-08
Gmds	0.89	5.7e-05
Gm6252	0.89	0.00012
Dnajc13	0.89	1e-07
D830044I16Rik	0.89	0.0048
Ankhd1	0.89	0.00098
Acat1	0.89	3.3e-09
Abcc10	0.89	0.037
Snx30	0.88	0.00025
Rpl17	0.88	0.00016
Prdx1	0.88	8.2e-07
Limd1	0.88	4.3e-10
Dnajc9	0.88	8e-09
Dhfr	0.88	0.009
Arrdc3	0.88	1.8e-06
Rplp2	0.87	0.0017
Rassf3	0.87	0.0059
Mta3	0.87	7.8e-06
Mov10	0.87	0.0036
Ifih1	0.87	0.0004
Gm2427	0.87	0.013
E430025E21Rik	0.87	5.3e-08
C330027C09Rik	0.87	0.035
Blvra	0.87	5.5e-12
Atad2	0.87	0.024
Zfp516	0.86	0.0081
Uba52	0.86	0.0012
Tlr5	0.86	0.00031
Snrnp25	0.86	0.0015
Selenbp1	0.86	1.4e-11
Rsc1a1	0.86	0.023
Rnf141	0.86	1.6e-05
Prkab2	0.86	0.024
Polg2	0.86	2.7e-05
Mllt3	0.86	0.05
Gm20875	0.86	0.0055
Gm12191	0.86	0.024
Gm11578	0.86	0.0057
Arap2	0.86	0.0031
Anxa6	0.86	7.4e-10
Acsf2	0.86	0.026
Vezf1	0.85	0.015
Tctn3	0.85	0.0015
St3gal4	0.85	0.00079
Rps26	0.85	0.0033
Rpl35	0.85	0.0011
Rpl23a	0.85	0.00094
Mapkapk3	0.85	0.00018
Mapkapk2	0.85	0.0029
LOC102638435	0.85	0.023
Gpi1	0.85	9.2e-18
Eif4ebp3	0.85	0.029
Dusp10	0.85	0.015
Bcat2	0.85	4.7e-07
Atp6v1g2	0.85	0.047
Tacc3	0.84	0.0052
Speg	0.84	7.9e-06
Rpl23	0.84	0.00096
Rpl13-ps6	0.84	0.00023
Ripk1	0.84	0.027
Pqlc1	0.84	0.017
Nampt	0.84	2.8e-06
Lbr	0.84	3.5e-06
Dennd4b	0.84	0.0019
Arhgap11a	0.84	0.0075
Sgsh	0.83	0.0058
Rpl37	0.83	0.0029
Rfk	0.83	0.0076
Hmgb2	0.83	1.1e-05
Herc4	0.83	7.5e-08
Gm15772	0.83	0.0029
Ehbp1l1	0.83	1.8e-05
Cpq	0.83	1.5e-08
Cndp2	0.83	7.9e-13
Ccdc9	0.83	0.029
Calm1	0.83	1.4e-09
B4galt6	0.83	2.3e-05
4930592A05Rik	0.83	0.00022
Tlk1	0.82	0.04
Tacc2	0.82	0.027
Samhd1	0.82	9.6e-10
Rps15a-ps6	0.82	0.016
Rnf157	0.82	0.039
Mtmr12	0.82	1.7e-06
Mcm5	0.82	0.038
Leng9	0.82	0.023
Klc3	0.82	0.026
Irf9	0.82	3.5e-12
Ercc2	0.82	0.021
Dynlt1b	0.82	1.5e-06
Dgkz	0.82	1.6e-05
Ddi2	0.82	0.02
Cltc	0.82	2.3e-16
Sirt5	0.81	4.6e-05
Rplp1	0.81	0.004
Rac3	0.81	0.04
Pyroxd2	0.81	0.0013
Mt1	0.81	0.013
LOC108168233	0.81	0.0024
LOC102634459	0.81	0.0067
Klc1	0.81	0.00038
H2afj	0.81	3.4e-14
Gm8979	0.81	0.037
Gm5148	0.81	0.0093
Gm42059	0.81	0.023
Dynlt1a	0.81	1.5e-08
Cbx7	0.81	0.018
Arl8a	0.81	0.0017
A230050P20Rik	0.81	0.0069
Usb1	0.8	5.8e-08
Tubb2a	0.8	8.2e-11
Tln2	0.8	6.3e-06
Rasa1	0.8	0.00041
Mif4gd	0.8	7.4e-09
Lgalsl	0.8	0.05
Kif16b	0.8	0.015
Il15	0.8	4.7e-06
Gnpda1	0.8	4.9e-09
Gm2225	0.8	0.015
Faap20	0.8	0.0067
COX1	0.8	5.8e-08
Bank1	0.8	1.6e-10
2410089E03Rik	0.8	0.029
Synj1	0.79	3.5e-05
Snx24	0.79	4.4e-05
Rps23	0.79	0.0067
Rps12	0.79	0.0056
Pygb	0.79	1.4e-08
Pde7a	0.79	0.015
Mapre3	0.79	0.039
Ift22	0.79	4.9e-06
Hdac9	0.79	0.0021
Gm42259	0.79	0.05
Gm25380	0.79	0.015
Gm21685	0.79	0.032
Arhgap9	0.79	0.012
2310015A10Rik	0.79	0.018
Zswim7	0.78	0.0075
Tpk1	0.78	0.0013
Rpl22	0.78	0.00064
Rcor3	0.78	0.00099
Gnal	0.78	2.4e-06
Gm2518	0.78	0.0014
Gbp3	0.78	8.8e-05
Fau	0.78	0.0019
D730003I15Rik	0.78	0.027
Cd68	0.78	2.1e-18
Adamts10	0.78	0.0044
4933408J17Rik	0.78	0.025
Trip10	0.77	0.0036
Tmem120b	0.77	0.026
Slc39a3	0.77	0.035
Rrad	0.77	0.048
Rpl41	0.77	0.01
Rpl35a	0.77	0.0054
Rpl18a	0.77	0.00081
Nsmce2	0.77	1.5e-06
Mir7067	0.77	0.0014
Lig1	0.77	0.0082
Ip6k2	0.77	0.0013
Gm10277	0.77	0.042
Cluh	0.77	0.029
Cdk5rap2	0.77	0.0021
A930006K02Rik	0.77	0.029
Selenbp2	0.76	0.0053
Rps7	0.76	0.0007
Rhot2	0.76	0.006
Rad18	0.76	0.029
Prdm1	0.76	0.008
Nmd3	0.76	5.1e-09
LOC102638448	0.76	0.0017
Htt	0.76	0.001
Gpr160	0.76	1.5e-07
Fnip2	0.76	0.00012
Fam46a	0.76	7.2e-07
Fam114a1	0.76	0.00024
Dnase2a	0.76	5.4e-05
Atp5k	0.76	0.0029
Asrgl1	0.76	0.03
Adgre1	0.76	9.4e-12
Tmem192	0.75	0.028
Tfdp2	0.75	0.0083
Snrpf	0.75	0.013
Rapgef4	0.75	0.01
Psip1	0.75	0.02
Pou6f1	0.75	0.026
Phykpl	0.75	6.1e-05
Pced1b	0.75	0.031
Parp8	0.75	0.00017
Lifr	0.75	0.011
Gm4184	0.75	0.017
Gm39876	0.75	0.03
Dusp22	0.75	1.4e-05
Dek	0.75	3.2e-05
Cutc	0.75	0.013
BC049352	0.75	0.028
Akr1a1	0.75	2.2e-06
Adck4	0.75	0.021
Wdr11	0.74	0.0014
Ttyh2	0.74	0.0076
St6gal1	0.74	9.2e-09
Smim13	0.74	0.00053
Rps17	0.74	0.014
Rpl34-ps1	0.74	0.019
Rcbtb1	0.74	0.0017
Nup37	0.74	3.8e-05
Helb	0.74	0.0086
Gmfg	0.74	7.8e-07
Gm8430	0.74	0.011
Gm5621	0.74	0.034
Cstb	0.74	0.00074
Clta	0.74	1.1e-06
Cisd3	0.74	0.009
Anxa11	0.74	0.045
Trak2	0.73	0.036
Slc25a36	0.73	6.4e-07
Scly	0.73	0.00019
Rps25	0.73	0.0034
Prg4	0.73	0.00057
Pde4a	0.73	0.00037
Oxsr1	0.73	0.025
Nudt9	0.73	1.4e-05
Myo9b	0.73	0.00084
Kif13b	0.73	0.0063
Gm6654	0.73	0.018
Flt3l	0.73	0.05
BC026585	0.73	5.6e-06
4930503L19Rik	0.73	0.017
Zbtb7b	0.72	0.0032
Wdr91	0.72	0.00095
Tomm7	0.72	0.01
Mpnd	0.72	0.016
Ints8	0.72	0.0016
Hivep1	0.72	0.035
Crim1	0.72	0.021
Ccdc38	0.72	0.022
Bora	0.72	0.025
AW112010	0.72	0.0061
Aldh3b1	0.72	4.6e-07
2310022A10Rik	0.72	0.0044
Snx32	0.71	0.0012
Slc44a1	0.71	0.011
Shfm1	0.71	0.0052
Rpl30	0.71	0.016
Rnf130	0.71	0.0012
Mettl13	0.71	0.03
Irgm1	0.71	2.5e-09
Hps1	0.71	0.0032
H1f0	0.71	0.0034
Gm10012	0.71	0.042
Galnt2	0.71	0.0051
Dock7	0.71	0.0024
Cc2d2a	0.71	0.016
Birc3	0.71	1.1e-05
Adipor1	0.71	1.3e-12
Txn2	0.7	1.5e-06
Tmem9	0.7	9.3e-06
Taok3	0.7	3.3e-07
Sepp1	0.7	4.6e-18
Rps27l	0.7	0.0055
Rpl26	0.7	0.0098
Ppp1r9b	0.7	0.014
Pcyox1	0.7	7.7e-07
Mis18a	0.7	2.6e-05
Hsd17b12	0.7	1.2e-06
Hat1	0.7	9e-08
Gvin1	0.7	0.0037
Gm26520	0.7	0.0092
1600002K03Rik	0.7	0.034
Zfp367	0.69	0.019
Xpo1	0.69	0.00054
Tmod1	0.69	0.00086
Runx1	0.69	0.0014
Rpl34	0.69	0.0078
Rbms2	0.69	0.00067
Psmb9	0.69	1.6e-08
Nova1	0.69	0.0002
Nfatc2	0.69	0.011
Nab1	0.69	0.027
Mvp	0.69	9.1e-05
Mbp	0.69	0.05
Gm4070	0.69	0.0019
Rubcn	0.68	0.0067
Rpl37rt	0.68	0.036
Rab42	0.68	0.017
Ppp1r15a	0.68	0.0003
Mast3	0.68	0.02
Gm40158	0.68	0.033
Eif3b	0.68	0.017
Ect2	0.68	0.026
E2f5	0.68	0.00058
Dnmt3b	0.68	0.00091
Dhdh	0.68	0.029
Ap2s1	0.68	6.3e-05
Adck5	0.68	0.0061
2210016L21Rik	0.68	7.7e-06
Zbtb8a	0.67	0.026
Syce2	0.67	0.0077
Smc2	0.67	0.045
Rps24	0.67	0.0013
Rps13	0.67	0.014
Rpl9	0.67	0.0055
Rpl29	0.67	0.0077
Rack1	0.67	0.00014
Ptpn9	0.67	0.036
Palld	0.67	0.027
Ogfr	0.67	0.001
Notch2	0.67	0.015
Nop10	0.67	0.0036
Mppe1	0.67	5.5e-07
LOC105246506	0.67	2e-05
Ino80	0.67	0.023
Hdgfrp3	0.67	0.0034
Gm36587	0.67	0.012
Gm12174	0.67	8.1e-05
Gapvd1	0.67	9.5e-08
Faap100	0.67	0.0035
Cmc2	0.67	0.038
Cbwd1	0.67	0.038
Arntl	0.67	0.002
A530040E14Rik	0.67	0.027
1700037H04Rik	0.67	0.00041
Tex264	0.66	5.5e-08
Snhg3	0.66	0.016
Rps27a	0.66	0.0099
Rps15	0.66	0.009
Rplp2-ps1	0.66	0.017
Rpl13	0.66	0.0027
Rasa4	0.66	0.0039
Rab11fip5	0.66	0.0092
Phactr1	0.66	0.024
Mgst3	0.66	0.003
Fer	0.66	4.4e-08
Fbxo21	0.66	0.0075
Entpd7	0.66	0.00075
Eif4b	0.66	1e-06
Dynlt1c	0.66	6.5e-07
Cenpl	0.66	0.032
Ankrd12	0.66	1e-09
Zfp28	0.65	0.031
Zbtb46	0.65	0.049
Tspo	0.65	0.0012
Trim34a	0.65	0.00034
Szrd1	0.65	9.4e-05
Sp140	0.65	2.8e-06
Sdcbp	0.65	3.2e-09
Rnf169	0.65	0.013
Rbfa	0.65	3.7e-05
Pdlim2	0.65	0.021
Nap1l1	0.65	0.00025
Mtss1	0.65	0.044
Map3k1	0.65	2.3e-07
Hs1bp3	0.65	7.5e-05
Hilpda	0.65	0.037
Gm13251	0.65	4.3e-05
Ece1	0.65	0.025
Dera	0.65	0.00013
COX3	0.65	0.00012
Cdkn2c	0.65	0.027
Ccdc82	0.65	0.0081
Ap5z1	0.65	0.025
Zdhhc3	0.64	0.04
Vac14	0.64	0.043
Tmpo	0.64	0.013
Stard5	0.64	8.5e-07
Soat1	0.64	4.2e-05
Peak1	0.64	0.0062
Mrpl23	0.64	0.0082
Irak4	0.64	2e-05
Grk6	0.64	0.0073
Gm17296	0.64	0.037
Gm13248	0.64	0.00029
Epb41	0.64	0.01
Chd3	0.64	0.031
Zfyve16	0.63	0.0021
Trim34b	0.63	0.0028
Thra	0.63	0.02
Spred1	0.63	0.0069
Slc26a1	0.63	0.015
Rps11	0.63	0.0077
Rpa3	0.63	0.0068
Pikfyve	0.63	0.0033
Pfkm	0.63	0.027
Myo1h	0.63	0.021
Hint1	0.63	0.0088
Gm19327	0.63	0.014
Decr2	0.63	0.0036
Ctla2b	0.63	0.01
Acadl	0.63	3.9e-06
2310035C23Rik	0.63	0.033
Trim12c	0.62	0.016
Tm6sf1	0.62	0.0019
Srcap	0.62	0.049
Sec61g	0.62	0.007
Rpl3	0.62	0.00019
Rpl24	0.62	0.022
Rab3gap2	0.62	0.0066
R3hcc1l	0.62	0.0015
Polr2f	0.62	0.015
Oat	0.62	3.1e-05
Mkl2	0.62	0.002
Mfsd12	0.62	0.00082
LOC108167748	0.62	2.9e-05
Il27	0.62	0.017
Hfe	0.62	2.4e-06
Gm5879	0.62	0.00012
Gm13139	0.62	8.5e-05
Egln2	0.62	0.033
Atpif1	0.62	0.012
Arl4a	0.62	0.026
Adcy9	0.62	0.0056
Znf41-ps	0.61	0.00039
Ttc3	0.61	0.0004
Tbca	0.61	0.018
Slc48a1	0.61	0.016
Pacs2	0.61	0.025
Mir5121	0.61	0.02
2023-03-08	0.61	0.031
Lhpp	0.61	0.01
Kctd10	0.61	0.018
Haus6	0.61	0.049
Gm38785	0.61	0.036
Ggh	0.61	8e-09
Fgd4	0.61	0.00047
Ensa	0.61	7.1e-05
Dynlt1f	0.61	2.2e-06
Dpy19l1	0.61	0.04
Ctdsp2	0.61	0.0044
Cenpt	0.61	0.0025
Bcl2a1b	0.61	3.1e-05
BC005537	0.61	0.014
Arpc2	0.61	3.9e-07
Adrbk2	0.61	0.00081
Zcchc11	0.6	0.026
Uqcrh	0.6	0.045
Txnip	0.6	7e-05
Trak1	0.6	0.05
Tmem120a	0.6	3.8e-05
Tet3	0.6	0.0011
Rpusd4	0.6	0.0032
Rpl19	0.6	0.0062
Rhoc	0.6	0.0084
Rab10	0.6	0.0004
Mrpl54	0.6	0.05
Exoc6	0.6	1e-06
Dhdds	0.6	2.1e-05
0610012G03Rik	0.6	0.0016
Tpm1	0.59	0.019
Taf6l	0.59	7.5e-07
Smim14	0.59	7.6e-08
Sfxn2	0.59	0.00035
Rpl27a	0.59	0.038
Rpl13a	0.59	0.011
Rad54l	0.59	0.00039
Marf1	0.59	0.028
LOC108167320	0.59	0.048
Gm6548	0.59	0.0017
Gm11478	0.59	0.041
Glrx	0.59	0.019
Gaa	0.59	0.015
Fam13b	0.59	0.028
COX2	0.59	0.0029
Ap3d1	0.59	0.00027
Aaas	0.59	0.00019
A830010M20Rik	0.59	0.013
Ttc32	0.58	0.0052
Spg21	0.58	6e-05
Snx6	0.58	1.5e-07
Slc9a3r1	0.58	5.7e-05
Rps9	0.58	0.0061
Rplp0	0.58	0.0017
Rab29	0.58	2.4e-05
Pfdn5	0.58	0.028
Pex5	0.58	0.0026
Nfe2l1	0.58	0.01
Neu1	0.58	7.9e-05
N6amt1	0.58	0.038
Mien1	0.58	0.0028
Hcfc1r1	0.58	0.0051
Gm9385	0.58	0.029
Gkap1	0.58	0.016
Gipc1	0.58	0.00013
Gabarap	0.58	0.00025
Eif2ak2	0.58	0.0045
Cd300a	0.58	1.1e-07
Ccdc88a	0.58	0.0044
Atp1b3	0.58	4.2e-08
Akap10	0.58	0.0014
Zfp658	-0.58	0.00043
Zfp592	-0.58	0.048
Zfp558	-0.58	0.027
Ugt1a1	-0.58	6.3e-12
Ssh2	-0.58	0.0093
Slc46a3	-0.58	6e-05
Slc39a13	-0.58	7.8e-05
Sec13	-0.58	8.5e-06
Rnf216	-0.58	1.8e-05
Rft1	-0.58	0.0037
Rbsn	-0.58	0.0086
Plxnb2	-0.58	1.4e-05
Plcb2	-0.58	0.0026
Pigb	-0.58	0.0018
Ostm1	-0.58	4.5e-08
Nudt7	-0.58	0.00096
Ncs1	-0.58	0.00084
Map4	-0.58	0.00075
Itga5	-0.58	0.027
Hmgcs1	-0.58	0.013
Hmg20a	-0.58	0.0013
H13	-0.58	4.4e-11
Gmpr2	-0.58	1.2e-12
Gatad2a	-0.58	0.019
Clcn4	-0.58	1e-05
Bmyc	-0.58	0.00016
[truncated: 1,776 more rows]
