# Supplementary material for: Adult microglial TGFβ1 is required for microglia homeostasis via an autocrine mechanism to maintain cognitive function in mice
Source: Nat Commun. 2024 Jun 21;15:5306. doi: 10.1038/s41467-024-49596-0 (PMC11192737; doi:10.1038/s41467-024-49596-0)
Supplement: Supplementary file 4 — Supplementary Data 2 [file 41467_2024_49596_MOESM4_ESM.xlsx]

## Sheet: Astrocyte_excludeXY_KO_vs_WT_DF
Feature	Log2FC	FDR
Usp18	2.3	2.8e-20
Gm4951	1.64	0.00012
Col6a2	1.53	0.00029
Oasl2	1.45	0.00099
Lilr4b	1.45	0.00041
Iigp1	1.42	0.0018
Irf7	1.39	0.0018
Trim30a	1.33	0.00096
Ms4a7	1.31	0.0018
Hpgd	1.29	0.0021
Cd300ld	1.28	0.0026
Dock2	1.27	0.005
Clec4a3	1.25	0.005
Lgals9	1.24	0.0074
Psmb8	1.23	0.00039
Mybl1	1.21	0.012
Gbp10	1.21	0.007
C3ar1	1.21	0.0096
Ifit3	1.18	0.00022
Zc3hav1	1.16	3.6e-05
Gbp6	1.14	0.0055
Plekha2	1.13	0.0048
Pik3cd	1.13	0.02
Dgkg	1.13	0.026
Slc9a3r2	1.12	0.0081
Grik1	1.11	0.026
Aoah	1.11	0.01
Lilrb4a	1.1	0.0099
Gm40158	1.1	0.028
Tgfb1i1	1.09	0.029
Rtp4	1.09	0.00098
Mrc1	1.09	0.032
Bst2	1.09	0.011
Tiam1	1.07	0.0066
H2-D1	1.07	3.6e-05
Fblim1	1.07	0.026
Cd68	1.07	0.035
Tgtp2	1.06	0.035
AI607873	1.06	0.015
Zfp618	1.05	0.029
Prkg1	1.04	0.044
Moxd1	1.04	0.032
Gbp3	1.04	0.026
Tgtp1	1.03	0.044
Isg15	1.02	0.042
Gm40652	1.02	0.02
Itpripl1	1.01	0.043
Lrrtm3	0.99	0.029
Klhl23	0.99	0.031
Sp7	0.97	0.049
Tbc1d30	0.96	0.022
Ankrd44	0.94	0.011
Gas7	0.93	0.032
Tm4sf1	0.92	0.044
Rapgef5	0.91	0.05
Sdpr	0.9	0.0026
Pilra	0.9	0.044
Enpp1	0.9	0.037
Mob3b	0.88	0.036
Irgm2	0.88	0.02
Ifit2	0.88	0.032
Stat1	0.87	0.00012
Dusp10	0.87	0.013
Tmem123	0.86	0.02
Ldlrap1	0.85	0.044
Cast	0.85	0.047
Marcks	0.82	0.011
Rap1a	0.81	0.011
Tmeff2	0.8	0.039
Ifit3b	0.78	0.029
Clic4	0.74	0.019
Tmod3	0.72	0.035
Rab8b	0.72	0.0036
Nucb2	0.68	0.038
Irf9	0.68	0.035
Naa50	0.67	0.013
Itgb1	0.66	0.03
Lmna	0.65	0.03
Fez2	0.65	0.027
Cep104	0.64	0.049
Asap1	0.62	0.05
Galnt7	0.61	0.044
Dusp3	0.61	0.029
Igtp	0.6	0.033
Pdk4	-0.58	0.011
Mfge8	-0.58	0.046
Dab1	-0.58	0.035
Scrg1	-0.59	0.012
Pnpla2	-0.59	0.014
Pantr1	-0.59	0.026
Gpr162	-0.59	0.046
Cd320	-0.59	0.036
Syne1	-0.6	0.019
Prelp	-0.6	0.026
Nkain4	-0.6	0.046
Gaa	-0.6	0.0004
Ccdc107	-0.6	0.029
Mt3	-0.61	0.031
Fdps	-0.61	0.031
Entpd2	-0.61	0.035
Skida1	-0.62	0.029
Ndrg4	-0.62	5e-06
Mmab	-0.62	0.0055
Bmyc	-0.62	0.012
Bcan	-0.62	0.021
Slc46a1	-0.63	0.013
Pik3ip1	-0.63	0.012
Leng9	-0.63	0.034
Atxn2l	-0.63	0.026
Stard4	-0.64	0.035
Pnpla7	-0.64	0.0088
Cst3	-0.65	0.016
Ciart	-0.65	0.041
Lrrtm2	-0.66	0.028
Ldhd	-0.66	0.015
Gstm5	-0.66	0.012
Clu	-0.66	0.016
Pacrg	-0.67	0.031
Tnfsf13	-0.68	0.032
Psap	-0.68	0.011
Pdgfrl	-0.68	0.023
Hhatl	-0.68	0.0046
Agtrap	-0.68	0.0086
Nek8	-0.69	0.0066
Grina	-0.69	0.00018
Tuba4a	-0.7	0.0055
Thrsp	-0.7	0.012
Gm34771	-0.7	0.046
Mt1	-0.71	0.0086
Tmem25	-0.72	0.044
Plekhd1	-0.72	0.05
Oplah	-0.73	2.1e-06
Nop9	-0.73	0.012
Naaa	-0.73	0.0026
Gm26512	-0.74	0.01
Fat3	-0.74	0.033
Cldn10	-0.74	0.0043
Fdft1	-0.75	0.0039
D10Jhu81e	-0.75	0.0032
Cntfr	-0.75	0.007
Aacs	-0.75	0.0035
Ldlr	-0.78	0.00085
Gm13111	-0.78	0.039
Ggact	-0.78	0.0049
Mt2	-0.79	0.015
Fndc4	-0.79	0.0048
Ankrd9	-0.79	0.0036
Cntnap2	-0.8	0.039
Mvd	-0.81	0.03
Col11a2	-0.81	0.0031
1500009C09Rik	-0.81	0.012
Izumo4	-0.82	0.0059
2810407A14Rik	-0.82	0.0021
Kdelr1	-0.84	0.0066
Tubb2b	-0.85	0.00012
D030055H07Rik	-0.86	0.029
Cyp46a1	-0.87	0.0026
Tm7sf2	-0.88	0.00096
Prpf19	-0.88	0.015
Kcnk2	-0.88	0.0013
Cideb	-0.88	0.003
Gm7120	-0.89	0.029
Gale	-0.9	0.00085
Ltb4r2	-0.95	0.0059
Rnase1	-0.97	0.017
9330159M07Rik	-0.97	0.044
Smyd1	-0.98	0.0059
Nat8f6	-0.98	0.016
Ascl2	-0.98	0.04
Mroh7	-0.99	0.0087
AA387883	-1	0.00099
Prss50	-1.02	0.00042
Smpdl3b	-1.03	0.03
Gm5424	-1.05	0.018
Gm40325	-1.07	0.036
Baalc	-1.08	0.00055
Ass1	-1.1	0.0018
Rax	-1.11	0.029
Thbs4	-1.13	0.0059
Txlnb	-1.14	0.012
Syde2	-1.14	0.00041
Thy1	-1.19	5.5e-05
Syt17	-1.19	0.0059
