# Supplementary material for: Adult microglial TGFβ1 is required for microglia homeostasis via an autocrine mechanism to maintain cognitive function in mice
Source: Nat Commun. 2024 Jun 21;15:5306. doi: 10.1038/s41467-024-49596-0 (PMC11192737; doi:10.1038/s41467-024-49596-0)
Supplement: Supplementary file 5 — Supplementary Data 3 [file 41467_2024_49596_MOESM5_ESM.xls]

NAME	GS<br> follow link to MSigDB	GS DETAILS	SIZE	ES	NES	NOM p-val	FDR q-val	FWER p-val	RANK AT MAX	LEADING EDGE
GOBP_PLATELET_AGGREGATION	GOBP_PLATELET_AGGREGATION	Details ...	49	-0.6474037	-2.1525745	0.0	0.01130082	0.015	2048	tags=41%, list=11%, signal=46%
GOBP_REGULATION_OF_PLATELET_AGGREGATION	GOBP_REGULATION_OF_PLATELET_AGGREGATION	Details ...	26	-0.6814212	-1.9941105	0.0	0.09938122	0.238	868	tags=35%, list=5%, signal=36%
GOBP_HOMOTYPIC_CELL_CELL_ADHESION	GOBP_HOMOTYPIC_CELL_CELL_ADHESION	Details ...	71	-0.5487904	-1.9515468	0.0	0.12725471	0.396	2307	tags=37%, list=13%, signal=42%
GOMF_OXYGEN_BINDING	GOMF_OXYGEN_BINDING	Details ...	15	-0.7585672	-1.8952389	0.0	0.21407339	0.671	1291	tags=27%, list=7%, signal=29%
GOBP_NEGATIVE_REGULATION_OF_COAGULATION	GOBP_NEGATIVE_REGULATION_OF_COAGULATION	Details ...	45	-0.5820399	-1.8931664	0.0	0.17505199	0.68	2307	tags=51%, list=13%, signal=58%
GOBP_REGULATION_OF_PLATELET_ACTIVATION	GOBP_REGULATION_OF_PLATELET_ACTIVATION	Details ...	40	-0.5878	-1.8914503	0.0	0.14953122	0.687	2260	tags=38%, list=12%, signal=43%
GOBP_NEGATIVE_REGULATION_OF_RESPONSE_TO_WOUNDING	GOBP_NEGATIVE_REGULATION_OF_RESPONSE_TO_WOUNDING	Details ...	73	-0.5327224	-1.886479	0.0	0.1377121	0.711	2396	tags=40%, list=13%, signal=46%
GOBP_COAGULATION	GOBP_COAGULATION	Details ...	139	-0.4749528	-1.8768041	0.0	0.13662735	0.756	2307	tags=36%, list=13%, signal=41%
GOBP_PLATELET_ACTIVATION	GOBP_PLATELET_ACTIVATION	Details ...	78	-0.524966	-1.8670824	0.0	0.13643026	0.79	2260	tags=38%, list=12%, signal=44%
GOBP_ENDOPLASMIC_RETICULUM_TO_CYTOSOL_TRANSPORT	GOBP_ENDOPLASMIC_RETICULUM_TO_CYTOSOL_TRANSPORT	Details ...	23	-0.65248954	-1.8453805	0.0	0.16266075	0.889	5727	tags=87%, list=32%, signal=127%
GOBP_NEGATIVE_REGULATION_OF_WOUND_HEALING	GOBP_NEGATIVE_REGULATION_OF_WOUND_HEALING	Details ...	58	-0.5427154	-1.8372159	0.0	0.16138823	0.907	2396	tags=45%, list=13%, signal=52%
GOBP_ARACHIDONIC_ACID_METABOLIC_PROCESS	GOBP_ARACHIDONIC_ACID_METABOLIC_PROCESS	Details ...	36	-0.5874674	-1.8354275	0.0	0.15084954	0.909	2260	tags=42%, list=12%, signal=48%
GOMF_C_C_CHEMOKINE_BINDING	GOMF_C_C_CHEMOKINE_BINDING	Details ...	20	-0.67033815	-1.8330259	0.0024038462	0.14273337	0.912	1515	tags=45%, list=8%, signal=49%
GOMF_NEUTRAL_AMINO_ACID_TRANSMEMBRANE_TRANSPORTER_ACTIVITY	GOMF_NEUTRAL_AMINO_ACID_TRANSMEMBRANE_TRANSPORTER_ACTIVITY	Details ...	31	-0.5835234	-1.7951747	0.0049751243	0.20727968	0.982	2015	tags=35%, list=11%, signal=40%
GOBP_REGULATION_OF_VASCULOGENESIS	GOBP_REGULATION_OF_VASCULOGENESIS	Details ...	16	-0.67890865	-1.7744149	0.00921659	0.24496771	0.993	1097	tags=31%, list=6%, signal=33%
GOBP_REGULATION_OF_COAGULATION	GOBP_REGULATION_OF_COAGULATION	Details ...	63	-0.51195896	-1.7733514	0.0	0.23268795	0.994	2307	tags=38%, list=13%, signal=44%
GOBP_FIBRINOLYSIS	GOBP_FIBRINOLYSIS	Details ...	19	-0.6542459	-1.7709203	0.0023310024	0.22450036	0.994	2307	tags=58%, list=13%, signal=66%
GOMF_MODIFIED_AMINO_ACID_TRANSMEMBRANE_TRANSPORTER_ACTIVITY	GOMF_MODIFIED_AMINO_ACID_TRANSMEMBRANE_TRANSPORTER_ACTIVITY	Details ...	20	-0.6613237	-1.762906	0.011876484	0.23026729	0.994	989	tags=25%, list=5%, signal=26%
GOMF_L_AMINO_ACID_TRANSMEMBRANE_TRANSPORTER_ACTIVITY	GOMF_L_AMINO_ACID_TRANSMEMBRANE_TRANSPORTER_ACTIVITY	Details ...	45	-0.535679	-1.7516416	0.0	0.24689165	0.998	2092	tags=36%, list=12%, signal=40%
GOBP_PROTEIN_LOCALIZATION_TO_CELL_CELL_JUNCTION	GOBP_PROTEIN_LOCALIZATION_TO_CELL_CELL_JUNCTION	Details ...	24	-0.61648077	-1.7489116	0.004705882	0.24145323	0.999	1539	tags=21%, list=9%, signal=23%
GOBP_REGULATION_OF_HOMOTYPIC_CELL_CELL_ADHESION	GOBP_REGULATION_OF_HOMOTYPIC_CELL_CELL_ADHESION	Details ...	36	-0.55851763	-1.737136	0.0025839794	0.2613514	1.0	868	tags=25%, list=5%, signal=26%
GOBP_URONIC_ACID_METABOLIC_PROCESS	GOBP_URONIC_ACID_METABOLIC_PROCESS	Details ...	16	-0.6692701	-1.7268221	0.008830022	0.27560547	1.0	3159	tags=81%, list=17%, signal=98%
GOMF_ACETYLGLUCOSAMINYLTRANSFERASE_ACTIVITY	GOMF_ACETYLGLUCOSAMINYLTRANSFERASE_ACTIVITY	Details ...	36	-0.5507877	-1.7168653	0.004761905	0.29195303	1.0	2054	tags=33%, list=11%, signal=38%
GOBP_MODIFIED_AMINO_ACID_TRANSPORT	GOBP_MODIFIED_AMINO_ACID_TRANSPORT	Details ...	29	-0.5789447	-1.7130405	0.0072289156	0.2901989	1.0	1462	tags=31%, list=8%, signal=34%
GOMF_PROTEIN_PHOSPHORYLATED_AMINO_ACID_BINDING	GOMF_PROTEIN_PHOSPHORYLATED_AMINO_ACID_BINDING	Details ...	58	-0.504627	-1.7053405	0.0	0.29979756	1.0	2993	tags=31%, list=17%, signal=37%
GOBP_NEGATIVE_REGULATION_OF_HOMOTYPIC_CELL_CELL_ADHESION	GOBP_NEGATIVE_REGULATION_OF_HOMOTYPIC_CELL_CELL_ADHESION	Details ...	18	-0.65129405	-1.6958928	0.012903226	0.3152528	1.0	439	tags=28%, list=2%, signal=28%
GOBP_NEUTRAL_AMINO_ACID_TRANSPORT	GOBP_NEUTRAL_AMINO_ACID_TRANSPORT	Details ...	36	-0.5522934	-1.6935372	0.004854369	0.31086054	1.0	2015	tags=31%, list=11%, signal=34%
GOMF_PHOSPHOTYROSINE_RESIDUE_BINDING	GOMF_PHOSPHOTYROSINE_RESIDUE_BINDING	Details ...	44	-0.5292892	-1.688274	0.009615385	0.31528398	1.0	2993	tags=39%, list=17%, signal=46%
GOBP_PLACENTA_BLOOD_VESSEL_DEVELOPMENT	GOBP_PLACENTA_BLOOD_VESSEL_DEVELOPMENT	Details ...	30	-0.5678114	-1.6698202	0.004842615	0.36043635	1.0	2090	tags=33%, list=12%, signal=38%
GOBP_NEGATIVE_REGULATION_OF_PLATELET_ACTIVATION	GOBP_NEGATIVE_REGULATION_OF_PLATELET_ACTIVATION	Details ...	17	-0.62288123	-1.6650413	0.009456265	0.364869	1.0	439	tags=29%, list=2%, signal=30%
GOBP_PLASMINOGEN_ACTIVATION	GOBP_PLASMINOGEN_ACTIVATION	Details ...	22	-0.6027658	-1.6643368	0.0022573364	0.3552766	1.0	2307	tags=50%, list=13%, signal=57%
GOBP_REGULATION_OF_PROTEIN_EXIT_FROM_ENDOPLASMIC_RETICULUM	GOBP_REGULATION_OF_PROTEIN_EXIT_FROM_ENDOPLASMIC_RETICULUM	Details ...	20	-0.61678827	-1.657937	0.012106538	0.36527672	1.0	4118	tags=65%, list=23%, signal=84%
GOBP_PROTEIN_EXIT_FROM_ENDOPLASMIC_RETICULUM	GOBP_PROTEIN_EXIT_FROM_ENDOPLASMIC_RETICULUM	Details ...	37	-0.54473984	-1.6578374	0.010282776	0.35457546	1.0	5143	tags=70%, list=28%, signal=98%
GOMF_CHEMOKINE_BINDING	GOMF_CHEMOKINE_BINDING	Details ...	27	-0.56462	-1.6455686	0.0042918455	0.38426894	1.0	941	tags=37%, list=5%, signal=39%
GOBP_REGULATION_OF_BONE_REMODELING	GOBP_REGULATION_OF_BONE_REMODELING	Details ...	43	-0.5037686	-1.638435	0.0025252525	0.39628094	1.0	2305	tags=37%, list=13%, signal=43%
GOBP_ACUTE_PHASE_RESPONSE	GOBP_ACUTE_PHASE_RESPONSE	Details ...	30	-0.5503518	-1.6268967	0.0070588235	0.4260224	1.0	1760	tags=33%, list=10%, signal=37%
GOBP_REGULATION_OF_BONE_RESORPTION	GOBP_REGULATION_OF_BONE_RESORPTION	Details ...	36	-0.52520716	-1.6251186	0.0125	0.42124796	1.0	2305	tags=42%, list=13%, signal=48%
GOMF_EXTRACELLULAR_MATRIX_BINDING	GOMF_EXTRACELLULAR_MATRIX_BINDING	Details ...	42	-0.51242006	-1.6212547	0.012376238	0.42396832	1.0	1109	tags=24%, list=6%, signal=25%
GOMF_CARBOHYDRATE_TRANSMEMBRANE_TRANSPORTER_ACTIVITY	GOMF_CARBOHYDRATE_TRANSMEMBRANE_TRANSPORTER_ACTIVITY	Details ...	27	-0.55035806	-1.6154565	0.018716577	0.43310925	1.0	2750	tags=37%, list=15%, signal=44%
GOBP_REGULATION_OF_OXIDATIVE_PHOSPHORYLATION	GOBP_REGULATION_OF_OXIDATIVE_PHOSPHORYLATION	Details ...	21	-0.57805794	-1.6067344	0.014925373	0.4546419	1.0	1058	tags=19%, list=6%, signal=20%
GOMF_ORGANIC_ACID_TRANSMEMBRANE_TRANSPORTER_ACTIVITY	GOMF_ORGANIC_ACID_TRANSMEMBRANE_TRANSPORTER_ACTIVITY	Details ...	116	-0.41737753	-1.5978212	0.005291005	0.47662106	1.0	2425	tags=27%, list=13%, signal=31%
GOBP_LYMPH_VESSEL_DEVELOPMENT	GOBP_LYMPH_VESSEL_DEVELOPMENT	Details ...	23	-0.575347	-1.5974355	0.014084507	0.46689674	1.0	1084	tags=22%, list=6%, signal=23%
GOBP_LEUKOCYTE_ADHESION_TO_VASCULAR_ENDOTHELIAL_CELL	GOBP_LEUKOCYTE_ADHESION_TO_VASCULAR_ENDOTHELIAL_CELL	Details ...	42	-0.49662066	-1.5911118	0.021951219	0.47899264	1.0	1904	tags=38%, list=11%, signal=42%
GOCC_ER_TO_GOLGI_TRANSPORT_VESICLE_MEMBRANE	GOCC_ER_TO_GOLGI_TRANSPORT_VESICLE_MEMBRANE	Details ...	21	-0.5974645	-1.5898805	0.024937656	0.47295302	1.0	3689	tags=43%, list=20%, signal=54%
GOBP_REGULATION_OF_SMOOTH_MUSCLE_CONTRACTION	GOBP_REGULATION_OF_SMOOTH_MUSCLE_CONTRACTION	Details ...	43	-0.4905553	-1.5886608	0.00802139	0.46711272	1.0	1344	tags=26%, list=7%, signal=28%
GOBP_CHONDROCYTE_PROLIFERATION	GOBP_CHONDROCYTE_PROLIFERATION	Details ...	16	-0.62053955	-1.588109	0.02764977	0.45909896	1.0	2502	tags=50%, list=14%, signal=58%
GOMF_SUGAR_TRANSMEMBRANE_TRANSPORTER_ACTIVITY	GOMF_SUGAR_TRANSMEMBRANE_TRANSPORTER_ACTIVITY	Details ...	20	-0.584658	-1.5868046	0.023584906	0.4539666	1.0	2101	tags=35%, list=12%, signal=40%
GOMF_OXIDOREDUCTASE_ACTIVITY_ACTING_ON_SINGLE_DONORS_WITH_INCORPORATION_OF_MOLECULAR_OXYGEN	GOMF_OXIDOREDUCTASE_ACTIVITY_ACTING_ON_SINGLE_DONORS_WITH_INCORPORATION_OF_MOLECULAR_OXYGEN	Details ...	18	-0.59894454	-1.584968	0.026506023	0.451269	1.0	2260	tags=50%, list=12%, signal=57%
GOBP_L_ALPHA_AMINO_ACID_TRANSMEMBRANE_TRANSPORT	GOBP_L_ALPHA_AMINO_ACID_TRANSMEMBRANE_TRANSPORT	Details ...	43	-0.4978847	-1.5847973	0.005154639	0.4427547	1.0	2092	tags=30%, list=12%, signal=34%
GOBP_VESICLE_TARGETING_ROUGH_ER_TO_CIS_GOLGI	GOBP_VESICLE_TARGETING_ROUGH_ER_TO_CIS_GOLGI	Details ...	18	-0.5988406	-1.579483	0.042154565	0.45269316	1.0	228	tags=11%, list=1%, signal=11%
GOBP_ORGANIC_CATION_TRANSPORT	GOBP_ORGANIC_CATION_TRANSPORT		36	-0.5141947	-1.5793655	0.019512195	0.44420296	1.0	983	tags=19%, list=5%, signal=21%
GOMF_DIOXYGENASE_ACTIVITY	GOMF_DIOXYGENASE_ACTIVITY		74	-0.43407953	-1.573316	0.010840109	0.45800644	1.0	4354	tags=38%, list=24%, signal=50%
GOCC_BASEMENT_MEMBRANE	GOCC_BASEMENT_MEMBRANE		81	-0.43014884	-1.5689754	0.008450705	0.46565703	1.0	1581	tags=20%, list=9%, signal=22%
GOBP_POSITIVE_REGULATION_OF_VASOCONSTRICTION	GOBP_POSITIVE_REGULATION_OF_VASOCONSTRICTION		34	-0.52534074	-1.5649678	0.0125	0.47186974	1.0	2100	tags=41%, list=12%, signal=46%
GOBP_WOUND_HEALING	GOBP_WOUND_HEALING		291	-0.36721173	-1.5645016	0.0	0.46483734	1.0	2606	tags=30%, list=14%, signal=35%
GOBP_REGULATION_OF_WOUND_HEALING	GOBP_REGULATION_OF_WOUND_HEALING		106	-0.415231	-1.563342	0.0029411765	0.46073648	1.0	2404	tags=31%, list=13%, signal=36%
GOBP_XENOBIOTIC_TRANSPORT	GOBP_XENOBIOTIC_TRANSPORT		28	-0.53586423	-1.5611925	0.027638191	0.46067074	1.0	2404	tags=39%, list=13%, signal=45%
GOBP_POSITIVE_REGULATION_OF_SMOOTH_MUSCLE_CONTRACTION	GOBP_POSITIVE_REGULATION_OF_SMOOTH_MUSCLE_CONTRACTION		16	-0.5941645	-1.5542077	0.04918033	0.47825584	1.0	766	tags=25%, list=4%, signal=26%
GOBP_PHASIC_SMOOTH_MUSCLE_CONTRACTION	GOBP_PHASIC_SMOOTH_MUSCLE_CONTRACTION		17	-0.58644944	-1.5455658	0.041763343	0.50114095	1.0	1470	tags=35%, list=8%, signal=38%
GOBP_AMINO_ACID_IMPORT_ACROSS_PLASMA_MEMBRANE	GOBP_AMINO_ACID_IMPORT_ACROSS_PLASMA_MEMBRANE		36	-0.5009829	-1.5450966	0.022113021	0.4946612	1.0	2092	tags=33%, list=12%, signal=38%
GOBP_CELL_ADHESION_MEDIATED_BY_INTEGRIN	GOBP_CELL_ADHESION_MEDIATED_BY_INTEGRIN		71	-0.4333556	-1.540587	0.011428571	0.5031162	1.0	1895	tags=32%, list=10%, signal=36%
GOBP_REGULATION_OF_RESPONSE_TO_WOUNDING	GOBP_REGULATION_OF_RESPONSE_TO_WOUNDING		140	-0.38870153	-1.5354033	0.0030395137	0.5143092	1.0	2880	tags=32%, list=16%, signal=38%
GOMF_EXTRACELLULAR_MATRIX_STRUCTURAL_CONSTITUENT_CONFERRING_TENSILE_STRENGTH	GOMF_EXTRACELLULAR_MATRIX_STRUCTURAL_CONSTITUENT_CONFERRING_TENSILE_STRENGTH		22	-0.5585509	-1.5319895	0.032863848	0.5196283	1.0	985	tags=27%, list=5%, signal=29%
GOBP_AMINO_ACID_TRANSMEMBRANE_TRANSPORT	GOBP_AMINO_ACID_TRANSMEMBRANE_TRANSPORT		70	-0.43161958	-1.5307828	0.010335918	0.51602805	1.0	2092	tags=26%, list=12%, signal=29%
GOBP_BILE_ACID_AND_BILE_SALT_TRANSPORT	GOBP_BILE_ACID_AND_BILE_SALT_TRANSPORT		16	-0.60257316	-1.5207545	0.03341289	0.54654807	1.0	1914	tags=31%, list=11%, signal=35%
GOMF_AMINO_ACID_TRANSMEMBRANE_TRANSPORTER_ACTIVITY	GOMF_AMINO_ACID_TRANSMEMBRANE_TRANSPORTER_ACTIVITY		61	-0.44239116	-1.514238	0.034912717	0.5653517	1.0	2092	tags=28%, list=12%, signal=31%
GOBP_POSITIVE_REGULATION_OF_REACTIVE_OXYGEN_SPECIES_BIOSYNTHETIC_PROCESS	GOBP_POSITIVE_REGULATION_OF_REACTIVE_OXYGEN_SPECIES_BIOSYNTHETIC_PROCESS		17	-0.5862473	-1.5119401	0.04418605	0.56608456	1.0	1224	tags=24%, list=7%, signal=25%
GOBP_ICOSANOID_METABOLIC_PROCESS	GOBP_ICOSANOID_METABOLIC_PROCESS		82	-0.41977113	-1.5108064	0.002624672	0.56236744	1.0	2641	tags=30%, list=15%, signal=36%
GOBP_BONE_RESORPTION	GOBP_BONE_RESORPTION		56	-0.44715324	-1.5091114	0.028169014	0.56110287	1.0	2305	tags=30%, list=13%, signal=35%
GOBP_REGULATION_OF_ACTIVIN_RECEPTOR_SIGNALING_PATHWAY	GOBP_REGULATION_OF_ACTIVIN_RECEPTOR_SIGNALING_PATHWAY		19	-0.55530965	-1.4963683	0.06188119	0.60578686	1.0	3065	tags=47%, list=17%, signal=57%
GOMF_SOLUTE_SODIUM_SYMPORTER_ACTIVITY	GOMF_SOLUTE_SODIUM_SYMPORTER_ACTIVITY		43	-0.46701387	-1.4942868	0.017994858	0.6059474	1.0	1224	tags=23%, list=7%, signal=25%
GOMF_SOLUTE_CATION_SYMPORTER_ACTIVITY	GOMF_SOLUTE_CATION_SYMPORTER_ACTIVITY		64	-0.4274555	-1.491455	0.015151516	0.6091399	1.0	1224	tags=19%, list=7%, signal=20%
GOCC_PROTEASOME_ACCESSORY_COMPLEX	GOCC_PROTEASOME_ACCESSORY_COMPLEX		22	-0.53089386	-1.4898798	0.038004752	0.6073975	1.0	6883	tags=82%, list=38%, signal=132%
GOCC_MYOSIN_COMPLEX	GOCC_MYOSIN_COMPLEX		43	-0.46578255	-1.489338	0.021634616	0.6012796	1.0	1703	tags=28%, list=9%, signal=31%
GOBP_MONOCARBOXYLIC_ACID_TRANSPORT	GOBP_MONOCARBOXYLIC_ACID_TRANSPORT		74	-0.41471308	-1.4880173	0.02116402	0.59832156	1.0	2393	tags=27%, list=13%, signal=31%
GOMF_ARACHIDONIC_ACID_MONOOXYGENASE_ACTIVITY	GOMF_ARACHIDONIC_ACID_MONOOXYGENASE_ACTIVITY		17	-0.5807026	-1.4859613	0.040302265	0.59869313	1.0	1399	tags=41%, list=8%, signal=45%
GOBP_RETINA_LAYER_FORMATION	GOBP_RETINA_LAYER_FORMATION		15	-0.59505105	-1.4820286	0.054421768	0.6070502	1.0	635	tags=20%, list=4%, signal=21%
GOBP_BONE_REMODELING	GOBP_BONE_REMODELING		74	-0.4152608	-1.4772371	0.012886598	0.61830837	1.0	2305	tags=26%, list=13%, signal=29%
GOBP_NEGATIVE_REGULATION_OF_CELL_KILLING	GOBP_NEGATIVE_REGULATION_OF_CELL_KILLING		26	-0.5131796	-1.4769006	0.032432433	0.6117958	1.0	1504	tags=27%, list=8%, signal=29%
GOMF_SYMPORTER_ACTIVITY	GOMF_SYMPORTER_ACTIVITY		102	-0.39080623	-1.4764318	0.011363637	0.60610163	1.0	1593	tags=20%, list=9%, signal=21%
GOBP_SMOOTH_MUSCLE_CELL_DIFFERENTIATION	GOBP_SMOOTH_MUSCLE_CELL_DIFFERENTIATION		56	-0.43984455	-1.4755883	0.041775458	0.602114	1.0	2594	tags=32%, list=14%, signal=37%
GOMF_CALCIUM_ACTIVATED_CATION_CHANNEL_ACTIVITY	GOMF_CALCIUM_ACTIVATED_CATION_CHANNEL_ACTIVITY		16	-0.5742096	-1.4754201	0.06352941	0.595466	1.0	1645	tags=31%, list=9%, signal=34%
GOBP_CRANIAL_NERVE_DEVELOPMENT	GOBP_CRANIAL_NERVE_DEVELOPMENT		33	-0.49136207	-1.4752706	0.033419024	0.5889428	1.0	2235	tags=39%, list=12%, signal=45%
GOBP_L_AMINO_ACID_TRANSPORT	GOBP_L_AMINO_ACID_TRANSPORT		44	-0.4602708	-1.475159	0.036585364	0.5822844	1.0	3176	tags=36%, list=18%, signal=44%
GOMF_TRANSITION_METAL_ION_TRANSMEMBRANE_TRANSPORTER_ACTIVITY	GOMF_TRANSITION_METAL_ION_TRANSMEMBRANE_TRANSPORTER_ACTIVITY		34	-0.47903365	-1.4730932	0.043373495	0.5835421	1.0	2081	tags=24%, list=11%, signal=27%
GOBP_LYMPH_NODE_DEVELOPMENT	GOBP_LYMPH_NODE_DEVELOPMENT		25	-0.5274259	-1.4717277	0.037220843	0.5827488	1.0	1154	tags=28%, list=6%, signal=30%
GOCC_GUANYL_NUCLEOTIDE_EXCHANGE_FACTOR_COMPLEX	GOCC_GUANYL_NUCLEOTIDE_EXCHANGE_FACTOR_COMPLEX		18	-0.5616649	-1.4708651	0.06388206	0.57935244	1.0	1701	tags=22%, list=9%, signal=25%
GOBP_NEUTRAL_LIPID_CATABOLIC_PROCESS	GOBP_NEUTRAL_LIPID_CATABOLIC_PROCESS		32	-0.4933767	-1.469242	0.0315534	0.57871854	1.0	1907	tags=34%, list=11%, signal=38%
GOBP_THYROID_HORMONE_METABOLIC_PROCESS	GOBP_THYROID_HORMONE_METABOLIC_PROCESS		18	-0.5489634	-1.468586	0.053658538	0.57456976	1.0	1052	tags=33%, list=6%, signal=35%
GOBP_ZYMOGEN_ACTIVATION	GOBP_ZYMOGEN_ACTIVATION		56	-0.43512475	-1.4682561	0.024930747	0.5695409	1.0	2497	tags=43%, list=14%, signal=50%
GOBP_TRANSEPITHELIAL_TRANSPORT	GOBP_TRANSEPITHELIAL_TRANSPORT		23	-0.52624786	-1.4668626	0.052009456	0.5683721	1.0	3068	tags=30%, list=17%, signal=37%
GOBP_AUDITORY_RECEPTOR_CELL_MORPHOGENESIS	GOBP_AUDITORY_RECEPTOR_CELL_MORPHOGENESIS		18	-0.5517186	-1.4649384	0.056300268	0.5696663	1.0	118	tags=11%, list=1%, signal=11%
GOBP_REGULATION_OF_BODY_FLUID_LEVELS	GOBP_REGULATION_OF_BODY_FLUID_LEVELS		253	-0.34846428	-1.4647247	0.0034364262	0.5641758	1.0	2080	tags=23%, list=11%, signal=26%
GOBP_TRIGLYCERIDE_CATABOLIC_PROCESS	GOBP_TRIGLYCERIDE_CATABOLIC_PROCESS		22	-0.5234525	-1.4599408	0.06352941	0.5769279	1.0	1820	tags=36%, list=10%, signal=40%
GOBP_LABYRINTHINE_LAYER_BLOOD_VESSEL_DEVELOPMENT	GOBP_LABYRINTHINE_LAYER_BLOOD_VESSEL_DEVELOPMENT		21	-0.5332335	-1.459495	0.06188119	0.57244366	1.0	2010	tags=33%, list=11%, signal=37%
GOBP_SEMINIFEROUS_TUBULE_DEVELOPMENT	GOBP_SEMINIFEROUS_TUBULE_DEVELOPMENT		15	-0.5850522	-1.4588951	0.06746988	0.5687629	1.0	266	tags=13%, list=1%, signal=14%
GOBP_NEGATIVE_REGULATION_OF_GTPASE_ACTIVITY	GOBP_NEGATIVE_REGULATION_OF_GTPASE_ACTIVITY		27	-0.50695986	-1.4568444	0.05596107	0.5708128	1.0	1647	tags=19%, list=9%, signal=20%
GOBP_POSITIVE_REGULATION_OF_CELLULAR_EXTRAVASATION	GOBP_POSITIVE_REGULATION_OF_CELLULAR_EXTRAVASATION		19	-0.5515349	-1.4559071	0.057356607	0.56866735	1.0	1009	tags=32%, list=6%, signal=33%
GOCC_APICAL_PLASMA_MEMBRANE	GOCC_APICAL_PLASMA_MEMBRANE		259	-0.34486663	-1.4526747	0.0	0.5749414	1.0	1614	tags=19%, list=9%, signal=20%
GOBP_NEGATIVE_REGULATION_OF_OSSIFICATION	GOBP_NEGATIVE_REGULATION_OF_OSSIFICATION		28	-0.4941457	-1.4516989	0.04491726	0.5728796	1.0	2345	tags=36%, list=13%, signal=41%
GOBP_RESPONSE_TO_FORSKOLIN	GOBP_RESPONSE_TO_FORSKOLIN		21	-0.53438693	-1.450785	0.056737587	0.5706688	1.0	1884	tags=33%, list=10%, signal=37%
GOBP_REACTIVE_OXYGEN_SPECIES_BIOSYNTHETIC_PROCESS	GOBP_REACTIVE_OXYGEN_SPECIES_BIOSYNTHETIC_PROCESS		44	-0.45628643	-1.4480982	0.029333333	0.57554936	1.0	2571	tags=25%, list=14%, signal=29%
GOBP_POSITIVE_REGULATION_OF_ACUTE_INFLAMMATORY_RESPONSE	GOBP_POSITIVE_REGULATION_OF_ACUTE_INFLAMMATORY_RESPONSE		19	-0.5493985	-1.4452823	0.07236842	0.58083445	1.0	855	tags=21%, list=5%, signal=22%
GOBP_ACTIVIN_RECEPTOR_SIGNALING_PATHWAY	GOBP_ACTIVIN_RECEPTOR_SIGNALING_PATHWAY		27	-0.50374484	-1.4444637	0.05974026	0.57824963	1.0	3065	tags=44%, list=17%, signal=53%
GOBP_NEGATIVE_REGULATION_OF_NERVOUS_SYSTEM_PROCESS	GOBP_NEGATIVE_REGULATION_OF_NERVOUS_SYSTEM_PROCESS		17	-0.5445927	-1.4439993	0.07058824	0.57465863	1.0	414	tags=24%, list=2%, signal=24%
GOBP_PEROXISOME_ORGANIZATION	GOBP_PEROXISOME_ORGANIZATION		32	-0.4815568	-1.4381751	0.052380953	0.59197116	1.0	4913	tags=44%, list=27%, signal=60%
GOCC_BASAL_PART_OF_CELL	GOCC_BASAL_PART_OF_CELL		221	-0.3448652	-1.4372023	0.006369427	0.5898761	1.0	1539	tags=20%, list=9%, signal=21%
GOCC_APICAL_PART_OF_CELL	GOCC_APICAL_PART_OF_CELL		343	-0.33126435	-1.4342319	0.0	0.5959717	1.0	1614	tags=19%, list=9%, signal=20%
GOBP_LINOLEIC_ACID_METABOLIC_PROCESS	GOBP_LINOLEIC_ACID_METABOLIC_PROCESS		16	-0.5502133	-1.4320065	0.08656036	0.598723	1.0	4193	tags=63%, list=23%, signal=81%
GOBP_FIBROBLAST_ACTIVATION	GOBP_FIBROBLAST_ACTIVATION		16	-0.5733762	-1.4294072	0.0798005	0.60368687	1.0	2643	tags=31%, list=15%, signal=37%
GOBP_CELLULAR_EXTRAVASATION	GOBP_CELLULAR_EXTRAVASATION		62	-0.4125904	-1.4290444	0.04292929	0.599554	1.0	2388	tags=39%, list=13%, signal=44%
GOBP_NEGATIVE_REGULATION_OF_NATURAL_KILLER_CELL_MEDIATED_IMMUNITY	GOBP_NEGATIVE_REGULATION_OF_NATURAL_KILLER_CELL_MEDIATED_IMMUNITY		18	-0.54720384	-1.4211549	0.09090909	0.6255265	1.0	1504	tags=28%, list=8%, signal=30%
GOBP_REGULATION_OF_BICELLULAR_TIGHT_JUNCTION_ASSEMBLY	GOBP_REGULATION_OF_BICELLULAR_TIGHT_JUNCTION_ASSEMBLY		18	-0.5538686	-1.419695	0.06235566	0.6260349	1.0	416	tags=17%, list=2%, signal=17%
GOBP_ICOSANOID_BIOSYNTHETIC_PROCESS	GOBP_ICOSANOID_BIOSYNTHETIC_PROCESS		33	-0.47269392	-1.4196192	0.074742265	0.620896	1.0	2641	tags=39%, list=15%, signal=46%
GOBP_ORGANIC_ANION_TRANSPORT	GOBP_ORGANIC_ANION_TRANSPORT		242	-0.33867058	-1.4172957	0.010416667	0.62455004	1.0	2425	tags=22%, list=13%, signal=25%
GOBP_EXTERNAL_ENCAPSULATING_STRUCTURE_ORGANIZATION	GOBP_EXTERNAL_ENCAPSULATING_STRUCTURE_ORGANIZATION		225	-0.33811477	-1.4137758	0.0034246575	0.6335774	1.0	2123	tags=23%, list=12%, signal=25%
GOMF_OXIDOREDUCTASE_ACTIVITY_ACTING_ON_PAIRED_DONORS_WITH_INCORPORATION_OR_REDUCTION_OF_MOLECULAR_OXYGEN_REDUCED_FLAVIN_OR_FLAVOPROTEIN_AS_ONE_DONOR_AND_INCORPORATION_OF_ONE_ATOM_OF_OXYGEN	GOMF_OXIDOREDUCTASE_ACTIVITY_ACTING_ON_PAIRED_DONORS_WITH_INCORPORATION_OR_REDUCTION_OF_MOLECULAR_OXYGEN_REDUCED_FLAVIN_OR_FLAVOPROTEIN_AS_ONE_DONOR_AND_INCORPORATION_OF_ONE_ATOM_OF_OXYGEN		25	-0.5062131	-1.4101967	0.056074765	0.6426102	1.0	1399	tags=32%, list=8%, signal=35%
GOBP_REGULATION_OF_PLASMINOGEN_ACTIVATION	GOBP_REGULATION_OF_PLASMINOGEN_ACTIVATION		15	-0.5572124	-1.4092668	0.10294118	0.64082086	1.0	2307	tags=40%, list=13%, signal=46%
GOMF_LIGASE_ACTIVITY_FORMING_CARBON_NITROGEN_BONDS	GOMF_LIGASE_ACTIVITY_FORMING_CARBON_NITROGEN_BONDS		41	-0.4416297	-1.4076293	0.06621005	0.6421211	1.0	4035	tags=37%, list=22%, signal=47%
GOBP_COENZYME_A_METABOLIC_PROCESS	GOBP_COENZYME_A_METABOLIC_PROCESS		15	-0.5619658	-1.4059086	0.094382025	0.6439642	1.0	3611	tags=47%, list=20%, signal=58%
GOBP_POSITIVE_REGULATION_OF_NATURAL_KILLER_CELL_MEDIATED_IMMUNITY	GOBP_POSITIVE_REGULATION_OF_NATURAL_KILLER_CELL_MEDIATED_IMMUNITY		29	-0.47348726	-1.4055772	0.044554457	0.6400412	1.0	1975	tags=34%, list=11%, signal=39%
GOBP_PROTEIN_ACTIVATION_CASCADE	GOBP_PROTEIN_ACTIVATION_CASCADE		18	-0.5382234	-1.4052085	0.08232445	0.6361456	1.0	2053	tags=44%, list=11%, signal=50%
GOCC_CELL_CELL_CONTACT_ZONE	GOCC_CELL_CELL_CONTACT_ZONE		69	-0.39606732	-1.4046153	0.04761905	0.6334452	1.0	2305	tags=30%, list=13%, signal=35%
GOBP_NEGATIVE_REGULATION_OF_SMOOTH_MUSCLE_CONTRACTION	GOBP_NEGATIVE_REGULATION_OF_SMOOTH_MUSCLE_CONTRACTION		15	-0.56123847	-1.403824	0.10714286	0.6315992	1.0	1344	tags=40%, list=7%, signal=43%
GOBP_VESICLE_TARGETING_TO_FROM_OR_WITHIN_GOLGI	GOBP_VESICLE_TARGETING_TO_FROM_OR_WITHIN_GOLGI		26	-0.49142578	-1.4013015	0.0920398	0.636685	1.0	228	tags=8%, list=1%, signal=8%
GOBP_MITOCHONDRIAL_CALCIUM_ION_HOMEOSTASIS	GOBP_MITOCHONDRIAL_CALCIUM_ION_HOMEOSTASIS		25	-0.48893118	-1.4008441	0.07932692	0.63343674	1.0	1618	tags=20%, list=9%, signal=22%
GOBP_PHOSPHOLIPASE_C_ACTIVATING_G_PROTEIN_COUPLED_RECEPTOR_SIGNALING_PATHWAY	GOBP_PHOSPHOLIPASE_C_ACTIVATING_G_PROTEIN_COUPLED_RECEPTOR_SIGNALING_PATHWAY		51	-0.42773548	-1.4000602	0.048843186	0.63170683	1.0	910	tags=20%, list=5%, signal=21%
GOBP_UNSATURATED_FATTY_ACID_METABOLIC_PROCESS	GOBP_UNSATURATED_FATTY_ACID_METABOLIC_PROCESS		75	-0.39393786	-1.3995324	0.04	0.62862724	1.0	2393	tags=27%, list=13%, signal=31%
GOBP_REGULATION_OF_AEROBIC_RESPIRATION	GOBP_REGULATION_OF_AEROBIC_RESPIRATION		30	-0.4715899	-1.3992594	0.076744184	0.62484354	1.0	1445	tags=17%, list=8%, signal=18%
GOCC_PHAGOCYTIC_CUP	GOCC_PHAGOCYTIC_CUP		21	-0.52316916	-1.3992006	0.07524272	0.6202811	1.0	2983	tags=29%, list=16%, signal=34%
GOCC_TIGHT_JUNCTION	GOCC_TIGHT_JUNCTION		101	-0.37528175	-1.3983886	0.017391304	0.6188188	1.0	2404	tags=22%, list=13%, signal=25%
GOCC_CUL3_RING_UBIQUITIN_LIGASE_COMPLEX	GOCC_CUL3_RING_UBIQUITIN_LIGASE_COMPLEX		36	-0.45003673	-1.3918966	0.0631068	0.63933676	1.0	1087	tags=14%, list=6%, signal=15%
GOCC_LATERAL_PLASMA_MEMBRANE	GOCC_LATERAL_PLASMA_MEMBRANE		54	-0.4212469	-1.3910508	0.039473683	0.6379017	1.0	811	tags=15%, list=4%, signal=15%
GOBP_CIRCADIAN_SLEEP_WAKE_CYCLE_SLEEP	GOBP_CIRCADIAN_SLEEP_WAKE_CYCLE_SLEEP		19	-0.52395344	-1.3909291	0.08192771	0.6337131	1.0	222	tags=16%, list=1%, signal=16%
GOBP_ENDOCRINE_PANCREAS_DEVELOPMENT	GOBP_ENDOCRINE_PANCREAS_DEVELOPMENT		33	-0.46443298	-1.3906901	0.059125964	0.62995666	1.0	3769	tags=33%, list=21%, signal=42%
GOBP_TISSUE_HOMEOSTASIS	GOBP_TISSUE_HOMEOSTASIS		210	-0.33402535	-1.3906156	0.012461059	0.6256478	1.0	1347	tags=15%, list=7%, signal=16%
GOBP_RESPONSE_TO_WOUNDING	GOBP_RESPONSE_TO_WOUNDING		408	-0.31412604	-1.3891296	0.0043668123	0.6268223	1.0	2606	tags=25%, list=14%, signal=29%
GOBP_PYRIDINE_CONTAINING_COMPOUND_METABOLIC_PROCESS	GOBP_PYRIDINE_CONTAINING_COMPOUND_METABOLIC_PROCESS		66	-0.3978523	-1.3891158	0.027027028	0.6223293	1.0	1959	tags=20%, list=11%, signal=22%
GOBP_ORGANIC_ACID_TRANSMEMBRANE_TRANSPORT	GOBP_ORGANIC_ACID_TRANSMEMBRANE_TRANSPORT		110	-0.36325034	-1.3867702	0.023880597	0.62688005	1.0	2092	tags=22%, list=12%, signal=25%
GOBP_AUDITORY_RECEPTOR_CELL_DEVELOPMENT	GOBP_AUDITORY_RECEPTOR_CELL_DEVELOPMENT		25	-0.4792382	-1.3854288	0.1042654	0.6276546	1.0	118	tags=8%, list=1%, signal=8%
GOBP_POSITIVE_REGULATION_OF_MUSCLE_CONTRACTION	GOBP_POSITIVE_REGULATION_OF_MUSCLE_CONTRACTION		30	-0.4734395	-1.3837258	0.06122449	0.62943435	1.0	778	tags=20%, list=4%, signal=21%
GOBP_REGULATION_OF_REACTIVE_OXYGEN_SPECIES_BIOSYNTHETIC_PROCESS	GOBP_REGULATION_OF_REACTIVE_OXYGEN_SPECIES_BIOSYNTHETIC_PROCESS		40	-0.44218087	-1.3837254	0.06835443	0.6250017	1.0	2571	tags=25%, list=14%, signal=29%
GOBP_REGULATION_OF_SPROUTING_ANGIOGENESIS	GOBP_REGULATION_OF_SPROUTING_ANGIOGENESIS		30	-0.4673708	-1.3828351	0.075566754	0.6241406	1.0	650	tags=20%, list=4%, signal=21%
GOBP_NEGATIVE_REGULATION_OF_INTERLEUKIN_2_PRODUCTION	GOBP_NEGATIVE_REGULATION_OF_INTERLEUKIN_2_PRODUCTION		21	-0.5141974	-1.3821747	0.09557109	0.62226844	1.0	370	tags=24%, list=2%, signal=24%
GOBP_AROMATIC_AMINO_ACID_FAMILY_METABOLIC_PROCESS	GOBP_AROMATIC_AMINO_ACID_FAMILY_METABOLIC_PROCESS		17	-0.53139925	-1.381182	0.102380954	0.62177575	1.0	1291	tags=24%, list=7%, signal=25%
GOMF_SERINE_TYPE_ENDOPEPTIDASE_INHIBITOR_ACTIVITY	GOMF_SERINE_TYPE_ENDOPEPTIDASE_INHIBITOR_ACTIVITY		57	-0.4146215	-1.3810482	0.04032258	0.6180218	1.0	2339	tags=37%, list=13%, signal=42%
GOBP_ENDODERMAL_CELL_DIFFERENTIATION	GOBP_ENDODERMAL_CELL_DIFFERENTIATION		19	-0.5142082	-1.3789145	0.0917647	0.6219435	1.0	3048	tags=26%, list=17%, signal=32%
GOMF_O_METHYLTRANSFERASE_ACTIVITY	GOMF_O_METHYLTRANSFERASE_ACTIVITY		19	-0.51513916	-1.3758534	0.10375276	0.6292064	1.0	7070	tags=79%, list=39%, signal=129%
GOBP_TRNA_METHYLATION	GOBP_TRNA_METHYLATION		32	-0.45287547	-1.3707108	0.086513996	0.64525104	1.0	6092	tags=53%, list=34%, signal=80%
GOCC_PIGMENT_GRANULE	GOCC_PIGMENT_GRANULE		23	-0.49787658	-1.3681585	0.09134615	0.6510556	1.0	545	tags=17%, list=3%, signal=18%
GOBP_REGULATION_OF_MEMBRANE_LIPID_DISTRIBUTION	GOBP_REGULATION_OF_MEMBRANE_LIPID_DISTRIBUTION		47	-0.41823986	-1.367902	0.06435644	0.64781386	1.0	1949	tags=21%, list=11%, signal=24%
GOBP_POSITIVE_REGULATION_OF_BLOOD_CIRCULATION	GOBP_POSITIVE_REGULATION_OF_BLOOD_CIRCULATION		25	-0.4671767	-1.3659239	0.09592326	0.65133816	1.0	1456	tags=20%, list=8%, signal=22%
GOCC_BASOLATERAL_PLASMA_MEMBRANE	GOCC_BASOLATERAL_PLASMA_MEMBRANE		180	-0.34006792	-1.3649473	0.010067114	0.6509935	1.0	1539	tags=20%, list=9%, signal=22%
GOBP_OLEFINIC_COMPOUND_METABOLIC_PROCESS	GOBP_OLEFINIC_COMPOUND_METABOLIC_PROCESS		85	-0.38126385	-1.364909	0.04043127	0.64689463	1.0	2641	tags=34%, list=15%, signal=40%
GOBP_NEUTRAL_LIPID_BIOSYNTHETIC_PROCESS	GOBP_NEUTRAL_LIPID_BIOSYNTHETIC_PROCESS		41	-0.42572138	-1.3628801	0.06388206	0.65066075	1.0	1581	tags=20%, list=9%, signal=21%
GOMF_MONOCARBOXYLIC_ACID_TRANSMEMBRANE_TRANSPORTER_ACTIVITY	GOMF_MONOCARBOXYLIC_ACID_TRANSMEMBRANE_TRANSPORTER_ACTIVITY		40	-0.4309646	-1.3605921	0.084880635	0.6555326	1.0	1377	tags=18%, list=8%, signal=19%
GOMF_EXTRACELLULAR_MATRIX_STRUCTURAL_CONSTITUENT	GOMF_EXTRACELLULAR_MATRIX_STRUCTURAL_CONSTITUENT		96	-0.36972782	-1.3605696	0.04532578	0.65144014	1.0	1924	tags=20%, list=11%, signal=22%
GOBP_VASCULAR_PROCESS_IN_CIRCULATORY_SYSTEM	GOBP_VASCULAR_PROCESS_IN_CIRCULATORY_SYSTEM		164	-0.34477928	-1.3601142	0.0149700595	0.64912605	1.0	2345	tags=28%, list=13%, signal=32%
GOBP_TELENCEPHALON_GLIAL_CELL_MIGRATION	GOBP_TELENCEPHALON_GLIAL_CELL_MIGRATION		24	-0.47641832	-1.3597414	0.09352518	0.6465331	1.0	786	tags=17%, list=4%, signal=17%
GOBP_CARBOXYLIC_ACID_TRANSPORT	GOBP_CARBOXYLIC_ACID_TRANSPORT		197	-0.33513933	-1.3594275	0.010416667	0.6436533	1.0	2425	tags=23%, list=13%, signal=26%
GOBP_REGULATION_OF_PROTEIN_MATURATION	GOBP_REGULATION_OF_PROTEIN_MATURATION		62	-0.3971213	-1.3560157	0.057291668	0.65270376	1.0	2307	tags=29%, list=13%, signal=33%
GOBP_SMOOTH_MUSCLE_CONTRACTION	GOBP_SMOOTH_MUSCLE_CONTRACTION		80	-0.37326097	-1.3549724	0.041666668	0.6527119	1.0	1470	tags=20%, list=8%, signal=22%
GOBP_INTEGRATED_STRESS_RESPONSE_SIGNALING	GOBP_INTEGRATED_STRESS_RESPONSE_SIGNALING		16	-0.5373503	-1.3533492	0.116504855	0.65484023	1.0	3373	tags=38%, list=19%, signal=46%
GOMF_SECONDARY_ACTIVE_TRANSMEMBRANE_TRANSPORTER_ACTIVITY	GOMF_SECONDARY_ACTIVE_TRANSMEMBRANE_TRANSPORTER_ACTIVITY		168	-0.3335716	-1.350993	0.009259259	0.6596357	1.0	2396	tags=22%, list=13%, signal=25%
GOMF_SULFOTRANSFERASE_ACTIVITY	GOMF_SULFOTRANSFERASE_ACTIVITY		32	-0.44926116	-1.3496084	0.0927835	0.6609025	1.0	1278	tags=25%, list=7%, signal=27%
GOBP_ARACHIDONIC_ACID_SECRETION	GOBP_ARACHIDONIC_ACID_SECRETION		16	-0.5211866	-1.3479445	0.119617224	0.66326165	1.0	2833	tags=44%, list=16%, signal=52%
GOBP_POSITIVE_REGULATION_OF_CIRCADIAN_RHYTHM	GOBP_POSITIVE_REGULATION_OF_CIRCADIAN_RHYTHM		17	-0.51764226	-1.345369	0.12077295	0.66944325	1.0	102	tags=12%, list=1%, signal=12%
GOBP_NEGATIVE_REGULATION_OF_NEURAL_PRECURSOR_CELL_PROLIFERATION	GOBP_NEGATIVE_REGULATION_OF_NEURAL_PRECURSOR_CELL_PROLIFERATION		26	-0.46432248	-1.3445272	0.1127451	0.66865104	1.0	3021	tags=38%, list=17%, signal=46%
GOCC_EXTERNAL_ENCAPSULATING_STRUCTURE	GOCC_EXTERNAL_ENCAPSULATING_STRUCTURE		344	-0.31112018	-1.3437544	0.0074626864	0.66774404	1.0	1924	tags=20%, list=11%, signal=22%
GOMF_ENDOPEPTIDASE_REGULATOR_ACTIVITY	GOMF_ENDOPEPTIDASE_REGULATOR_ACTIVITY		125	-0.34827048	-1.3428948	0.028985508	0.6672455	1.0	1353	tags=20%, list=7%, signal=21%
GOBP_RESPONSE_TO_ATP	GOBP_RESPONSE_TO_ATP		23	-0.4810225	-1.3427361	0.12561576	0.6639379	1.0	1007	tags=26%, list=6%, signal=28%
GOMF_PHOSPHOLIPID_SCRAMBLASE_ACTIVITY	GOMF_PHOSPHOLIPID_SCRAMBLASE_ACTIVITY		17	-0.5316448	-1.3414894	0.10208817	0.66484785	1.0	1610	tags=18%, list=9%, signal=19%
GOBP_REGULATION_OF_NATURAL_KILLER_CELL_MEDIATED_IMMUNITY	GOBP_REGULATION_OF_NATURAL_KILLER_CELL_MEDIATED_IMMUNITY		47	-0.4159522	-1.3414187	0.096692115	0.66123646	1.0	1596	tags=26%, list=9%, signal=28%
GOMF_COLLAGEN_BINDING	GOMF_COLLAGEN_BINDING		54	-0.39314097	-1.3413442	0.06806283	0.65765876	1.0	1109	tags=19%, list=6%, signal=20%
GOBP_MEGAKARYOCYTE_DEVELOPMENT	GOBP_MEGAKARYOCYTE_DEVELOPMENT		23	-0.47222728	-1.3405088	0.11166253	0.6572929	1.0	3609	tags=35%, list=20%, signal=43%
GOBP_POSITIVE_REGULATION_OF_INFLAMMATORY_RESPONSE	GOBP_POSITIVE_REGULATION_OF_INFLAMMATORY_RESPONSE		116	-0.3488735	-1.3387496	0.021798365	0.6604945	1.0	1635	tags=23%, list=9%, signal=25%
GOBP_LONG_CHAIN_FATTY_ACID_METABOLIC_PROCESS	GOBP_LONG_CHAIN_FATTY_ACID_METABOLIC_PROCESS		71	-0.3774175	-1.335311	0.043814432	0.67013407	1.0	2308	tags=30%, list=13%, signal=34%
GOBP_MACROPHAGE_ACTIVATION_INVOLVED_IN_IMMUNE_RESPONSE	GOBP_MACROPHAGE_ACTIVATION_INVOLVED_IN_IMMUNE_RESPONSE		17	-0.51906127	-1.3349376	0.12944162	0.668063	1.0	1155	tags=29%, list=6%, signal=31%
GOBP_COPII_COATED_VESICLE_BUDDING	GOBP_COPII_COATED_VESICLE_BUDDING		33	-0.44759122	-1.3331032	0.11707317	0.67140263	1.0	4938	tags=36%, list=27%, signal=50%
GOBP_ENGULFMENT_OF_APOPTOTIC_CELL	GOBP_ENGULFMENT_OF_APOPTOTIC_CELL		16	-0.52377105	-1.3320187	0.13349515	0.6720719	1.0	2382	tags=31%, list=13%, signal=36%
GOBP_CIRCADIAN_SLEEP_WAKE_CYCLE	GOBP_CIRCADIAN_SLEEP_WAKE_CYCLE		24	-0.46140397	-1.3314502	0.11528822	0.67065835	1.0	222	tags=13%, list=1%, signal=13%
GOBP_CELLULAR_RESPONSE_TO_ALKALOID	GOBP_CELLULAR_RESPONSE_TO_ALKALOID		23	-0.47599515	-1.3308365	0.1164557	0.66948545	1.0	1153	tags=17%, list=6%, signal=19%
GOBP_INNER_EAR_MORPHOGENESIS	GOBP_INNER_EAR_MORPHOGENESIS		72	-0.37725306	-1.3305966	0.07479224	0.6666815	1.0	1962	tags=21%, list=11%, signal=23%
GOBP_CIRCADIAN_SLEEP_WAKE_CYCLE_PROCESS	GOBP_CIRCADIAN_SLEEP_WAKE_CYCLE_PROCESS		20	-0.5043289	-1.3293034	0.11820331	0.6680116	1.0	222	tags=15%, list=1%, signal=15%
GOBP_IMPORT_ACROSS_PLASMA_MEMBRANE	GOBP_IMPORT_ACROSS_PLASMA_MEMBRANE		141	-0.34078872	-1.3290195	0.027108435	0.6654455	1.0	1593	tags=17%, list=9%, signal=19%
GOBP_REGULATION_OF_GOLGI_ORGANIZATION	GOBP_REGULATION_OF_GOLGI_ORGANIZATION		15	-0.52940506	-1.3281566	0.13151364	0.6653273	1.0	4803	tags=60%, list=27%, signal=82%
GOBP_VASOCONSTRICTION	GOBP_VASOCONSTRICTION		69	-0.3757252	-1.3273528	0.057591625	0.66496426	1.0	2100	tags=30%, list=12%, signal=34%
GOBP_VASCULOGENESIS	GOBP_VASCULOGENESIS		78	-0.36850017	-1.3268927	0.051771116	0.6633044	1.0	1678	tags=21%, list=9%, signal=23%
GOBP_EPITHELIAL_CELL_MORPHOGENESIS	GOBP_EPITHELIAL_CELL_MORPHOGENESIS		34	-0.43588322	-1.3262417	0.09823678	0.6622226	1.0	2123	tags=26%, list=12%, signal=30%
GOBP_REGULATION_OF_TUBE_SIZE	GOBP_REGULATION_OF_TUBE_SIZE		116	-0.34460425	-1.3235723	0.022922637	0.66905123	1.0	2736	tags=31%, list=15%, signal=36%
GOCC_PHOSPHATIDYLINOSITOL_3_KINASE_COMPLEX	GOCC_PHOSPHATIDYLINOSITOL_3_KINASE_COMPLEX		27	-0.45510924	-1.3221982	0.11951219	0.6708724	1.0	2136	tags=26%, list=12%, signal=29%
GOBP_NATURAL_KILLER_CELL_MEDIATED_IMMUNITY	GOBP_NATURAL_KILLER_CELL_MEDIATED_IMMUNITY		63	-0.38455492	-1.3197893	0.070886075	0.67678005	1.0	1596	tags=22%, list=9%, signal=24%
GOBP_REGULATION_OF_VASOCONSTRICTION	GOBP_REGULATION_OF_VASOCONSTRICTION		56	-0.38970447	-1.3196242	0.07106599	0.6738679	1.0	2100	tags=34%, list=12%, signal=38%
GOBP_THYMUS_DEVELOPMENT	GOBP_THYMUS_DEVELOPMENT		41	-0.41305754	-1.3189764	0.083333336	0.6729453	1.0	3530	tags=41%, list=20%, signal=51%
GOMF_XENOBIOTIC_TRANSMEMBRANE_TRANSPORTER_ACTIVITY	GOMF_XENOBIOTIC_TRANSMEMBRANE_TRANSPORTER_ACTIVITY		25	-0.48083153	-1.3189219	0.11227154	0.66970426	1.0	2369	tags=32%, list=13%, signal=37%
GOBP_CALCIUM_MEDIATED_SIGNALING	GOBP_CALCIUM_MEDIATED_SIGNALING		150	-0.33155036	-1.316478	0.023880597	0.67568237	1.0	1803	tags=23%, list=10%, signal=25%
GOBP_REGULATION_OF_ENDOTHELIAL_CELL_DIFFERENTIATION	GOBP_REGULATION_OF_ENDOTHELIAL_CELL_DIFFERENTIATION		37	-0.42333716	-1.3161784	0.11007026	0.67342263	1.0	979	tags=16%, list=5%, signal=17%
GOMF_PROTEIN_CARRIER_CHAPERONE	GOMF_PROTEIN_CARRIER_CHAPERONE		16	-0.51332784	-1.31614	0.1465721	0.67014724	1.0	5294	tags=50%, list=29%, signal=71%
GOBP_INTESTINAL_ABSORPTION	GOBP_INTESTINAL_ABSORPTION		30	-0.44053358	-1.3121215	0.107913665	0.68224365	1.0	3346	tags=37%, list=18%, signal=45%
GOBP_G1_TO_G0_TRANSITION	GOBP_G1_TO_G0_TRANSITION		15	-0.5281008	-1.3112034	0.13657407	0.68222547	1.0	1657	tags=27%, list=9%, signal=29%
GOBP_ACUTE_INFLAMMATORY_RESPONSE	GOBP_ACUTE_INFLAMMATORY_RESPONSE		75	-0.36961693	-1.3065326	0.07038123	0.6972562	1.0	1904	tags=27%, list=11%, signal=30%
GOBP_DICARBOXYLIC_ACID_CATABOLIC_PROCESS	GOBP_DICARBOXYLIC_ACID_CATABOLIC_PROCESS		15	-0.5209302	-1.3044075	0.16968326	0.7022998	1.0	141	tags=13%, list=1%, signal=13%
GOMF_ORGANIC_ANION_TRANSMEMBRANE_TRANSPORTER_ACTIVITY	GOMF_ORGANIC_ANION_TRANSMEMBRANE_TRANSPORTER_ACTIVITY		131	-0.33561838	-1.3039777	0.028213166	0.70056117	1.0	2228	tags=22%, list=12%, signal=25%
GOBP_PLASMA_MEMBRANE_PHOSPHOLIPID_SCRAMBLING	GOBP_PLASMA_MEMBRANE_PHOSPHOLIPID_SCRAMBLING		15	-0.5218138	-1.3035214	0.15180723	0.69894916	1.0	1610	tags=20%, list=9%, signal=22%
GOCC_APICAL_JUNCTION_COMPLEX	GOCC_APICAL_JUNCTION_COMPLEX		112	-0.34208634	-1.3033683	0.054285713	0.6962104	1.0	2404	tags=21%, list=13%, signal=24%
GOBP_REGULATION_OF_CELL_ADHESION_MEDIATED_BY_INTEGRIN	GOBP_REGULATION_OF_CELL_ADHESION_MEDIATED_BY_INTEGRIN		40	-0.40670097	-1.3024129	0.085213035	0.69667745	1.0	1043	tags=18%, list=6%, signal=19%
GOBP_NEGATIVE_REGULATION_OF_PEPTIDASE_ACTIVITY	GOBP_NEGATIVE_REGULATION_OF_PEPTIDASE_ACTIVITY		149	-0.32974595	-1.3007293	0.048710603	0.69985366	1.0	2503	tags=26%, list=14%, signal=29%
GOBP_FERTILIZATION	GOBP_FERTILIZATION		121	-0.33707002	-1.2994102	0.06875	0.70201916	1.0	4010	tags=32%, list=22%, signal=41%
GOBP_LIPOPROTEIN_CATABOLIC_PROCESS	GOBP_LIPOPROTEIN_CATABOLIC_PROCESS		15	-0.5103517	-1.2989875	0.18362282	0.70041174	1.0	1420	tags=27%, list=8%, signal=29%
GOBP_REGULATION_OF_T_CELL_MIGRATION	GOBP_REGULATION_OF_T_CELL_MIGRATION		40	-0.4089456	-1.2987819	0.105793454	0.6978503	1.0	2021	tags=28%, list=11%, signal=31%
GOBP_LEUKOCYTE_MIGRATION	GOBP_LEUKOCYTE_MIGRATION		302	-0.30263808	-1.2984785	0.014134276	0.6956455	1.0	2396	tags=28%, list=13%, signal=32%
GOBP_LEUKOCYTE_CELL_CELL_ADHESION	GOBP_LEUKOCYTE_CELL_CELL_ADHESION		325	-0.29750934	-1.2964787	0.0038910506	0.70037097	1.0	1799	tags=20%, list=10%, signal=22%
GOBP_GLUTAMINE_METABOLIC_PROCESS	GOBP_GLUTAMINE_METABOLIC_PROCESS		17	-0.5011559	-1.2962365	0.16028708	0.6981087	1.0	2194	tags=24%, list=12%, signal=27%
GOBP_NEGATIVE_REGULATION_OF_MUSCLE_CONTRACTION	GOBP_NEGATIVE_REGULATION_OF_MUSCLE_CONTRACTION		24	-0.4523514	-1.2962114	0.125	0.69493896	1.0	1344	tags=29%, list=7%, signal=31%
GOBP_NEGATIVE_REGULATION_OF_MIRNA_MATURATION	GOBP_NEGATIVE_REGULATION_OF_MIRNA_MATURATION		15	-0.50477374	-1.2955961	0.124390244	0.69417685	1.0	2953	tags=40%, list=16%, signal=48%
GOBP_REGULATION_OF_LYMPHOCYTE_MIGRATION	GOBP_REGULATION_OF_LYMPHOCYTE_MIGRATION		54	-0.38013458	-1.2944273	0.092391305	0.69535035	1.0	2021	tags=30%, list=11%, signal=33%
GOBP_SLEEP	GOBP_SLEEP		24	-0.46445075	-1.2943667	0.14893617	0.69243586	1.0	222	tags=13%, list=1%, signal=13%
GOBP_REGULATION_OF_ANION_TRANSMEMBRANE_TRANSPORT	GOBP_REGULATION_OF_ANION_TRANSMEMBRANE_TRANSPORT		26	-0.46096203	-1.2933956	0.118421055	0.6928099	1.0	789	tags=15%, list=4%, signal=16%
GOBP_NEUTRAL_LIPID_METABOLIC_PROCESS	GOBP_NEUTRAL_LIPID_METABOLIC_PROCESS		113	-0.3401803	-1.28912	0.056047197	0.7065775	1.0	3528	tags=34%, list=19%, signal=42%
GOMF_LIPID_TRANSPORTER_ACTIVITY	GOMF_LIPID_TRANSPORTER_ACTIVITY		131	-0.33113295	-1.287598	0.0670554	0.7094898	1.0	2369	tags=21%, list=13%, signal=24%
GOMF_FLIPPASE_ACTIVITY	GOMF_FLIPPASE_ACTIVITY		15	-0.5072559	-1.2874192	0.16431925	0.7069022	1.0	1914	tags=27%, list=11%, signal=30%
GOBP_ORGANIC_ACID_BIOSYNTHETIC_PROCESS	GOBP_ORGANIC_ACID_BIOSYNTHETIC_PROCESS		222	-0.3095962	-1.2871231	0.030959751	0.70501196	1.0	3471	tags=32%, list=19%, signal=40%
GOCC_INTEGRIN_COMPLEX	GOCC_INTEGRIN_COMPLEX		28	-0.45403814	-1.2870796	0.1367713	0.70200604	1.0	1486	tags=46%, list=8%, signal=51%
GOBP_REGULATION_OF_TISSUE_REMODELING	GOBP_REGULATION_OF_TISSUE_REMODELING		62	-0.37516162	-1.2855673	0.10483871	0.70455396	1.0	2305	tags=29%, list=13%, signal=33%
GOBP_POSITIVE_REGULATION_OF_MORPHOGENESIS_OF_AN_EPITHELIUM	GOBP_POSITIVE_REGULATION_OF_MORPHOGENESIS_OF_AN_EPITHELIUM		21	-0.4668639	-1.2854414	0.17730497	0.7018916	1.0	2345	tags=29%, list=13%, signal=33%
GOMF_CATALYTIC_ACTIVITY_ACTING_ON_A_GLYCOPROTEIN	GOMF_CATALYTIC_ACTIVITY_ACTING_ON_A_GLYCOPROTEIN		16	-0.4985852	-1.2849783	0.1475827	0.7006377	1.0	2054	tags=38%, list=11%, signal=42%
GOBP_REGULATION_OF_LAMELLIPODIUM_ASSEMBLY	GOBP_REGULATION_OF_LAMELLIPODIUM_ASSEMBLY		32	-0.42545286	-1.2845777	0.125	0.69914985	1.0	3250	tags=34%, list=18%, signal=42%
GOMF_ORGANIC_HYDROXY_COMPOUND_TRANSMEMBRANE_TRANSPORTER_ACTIVITY	GOMF_ORGANIC_HYDROXY_COMPOUND_TRANSMEMBRANE_TRANSPORTER_ACTIVITY		27	-0.44854528	-1.283992	0.14285715	0.69835895	1.0	1940	tags=22%, list=11%, signal=25%
GOBP_CEREBRAL_CORTEX_RADIALLY_ORIENTED_CELL_MIGRATION	GOBP_CEREBRAL_CORTEX_RADIALLY_ORIENTED_CELL_MIGRATION		36	-0.4146581	-1.2815678	0.15284973	0.704458	1.0	786	tags=11%, list=4%, signal=12%
GOBP_INTERLEUKIN_2_PRODUCTION	GOBP_INTERLEUKIN_2_PRODUCTION		61	-0.36914378	-1.280524	0.09462915	0.7054508	1.0	1363	tags=20%, list=8%, signal=21%
GOBP_NEGATIVE_REGULATION_OF_TISSUE_REMODELING	GOBP_NEGATIVE_REGULATION_OF_TISSUE_REMODELING		19	-0.47109944	-1.2802701	0.15862069	0.70338076	1.0	1279	tags=32%, list=7%, signal=34%
GOBP_ANGIOGENESIS	GOBP_ANGIOGENESIS		432	-0.28709328	-1.2802602	0.0040816325	0.7003621	1.0	1690	tags=16%, list=9%, signal=17%
GOMF_TRANSMEMBRANE_RECEPTOR_PROTEIN_SERINE_THREONINE_KINASE_ACTIVITY	GOMF_TRANSMEMBRANE_RECEPTOR_PROTEIN_SERINE_THREONINE_KINASE_ACTIVITY		17	-0.48935825	-1.2801157	0.19457014	0.6978507	1.0	1084	tags=24%, list=6%, signal=25%
GOBP_NEGATIVE_REGULATION_OF_LEUKOCYTE_MEDIATED_IMMUNITY	GOBP_NEGATIVE_REGULATION_OF_LEUKOCYTE_MEDIATED_IMMUNITY		59	-0.3697061	-1.2797797	0.086834736	0.6961812	1.0	1527	tags=22%, list=8%, signal=24%
GOCC_PLATELET_ALPHA_GRANULE	GOCC_PLATELET_ALPHA_GRANULE		17	-0.5013045	-1.2785032	0.15964523	0.6980443	1.0	1913	tags=47%, list=11%, signal=53%
GOBP_REGULATION_OF_CELLULAR_EXTRAVASATION	GOBP_REGULATION_OF_CELLULAR_EXTRAVASATION		35	-0.4119316	-1.2783616	0.1460396	0.6956649	1.0	2171	tags=37%, list=12%, signal=42%
GOCC_PROTEIN_COMPLEX_INVOLVED_IN_CELL_ADHESION	GOCC_PROTEIN_COMPLEX_INVOLVED_IN_CELL_ADHESION		45	-0.39191565	-1.2782784	0.103896104	0.6930406	1.0	1486	tags=33%, list=8%, signal=36%
GOBP_RECEPTOR_INTERNALIZATION	GOBP_RECEPTOR_INTERNALIZATION		112	-0.33228445	-1.2779437	0.058651026	0.6913664	1.0	1491	tags=17%, list=8%, signal=18%
GOMF_TRNA_METHYLTRANSFERASE_ACTIVITY	GOMF_TRNA_METHYLTRANSFERASE_ACTIVITY		29	-0.43442166	-1.277498	0.13118812	0.6902178	1.0	6054	tags=52%, list=33%, signal=78%
GOCC_COLLAGEN_CONTAINING_EXTRACELLULAR_MATRIX	GOCC_COLLAGEN_CONTAINING_EXTRACELLULAR_MATRIX		272	-0.3011223	-1.2771349	0.007194245	0.688723	1.0	1924	tags=19%, list=11%, signal=21%
GOCC_MYOSIN_FILAMENT	GOCC_MYOSIN_FILAMENT		15	-0.5099321	-1.2765198	0.16985138	0.68810725	1.0	1441	tags=27%, list=8%, signal=29%
GOBP_REGULATION_OF_B_CELL_MEDIATED_IMMUNITY	GOBP_REGULATION_OF_B_CELL_MEDIATED_IMMUNITY		56	-0.37901318	-1.275799	0.10810811	0.6881953	1.0	1040	tags=14%, list=6%, signal=15%
GOBP_REGULATION_OF_PRODUCTION_OF_SMALL_RNA_INVOLVED_IN_GENE_SILENCING_BY_RNA	GOBP_REGULATION_OF_PRODUCTION_OF_SMALL_RNA_INVOLVED_IN_GENE_SILENCING_BY_RNA		25	-0.44808424	-1.2749997	0.13948497	0.68833846	1.0	2953	tags=36%, list=16%, signal=43%
GOBP_ICOSANOID_TRANSPORT	GOBP_ICOSANOID_TRANSPORT		36	-0.40682274	-1.2745366	0.12589073	0.6873288	1.0	2833	tags=33%, list=16%, signal=39%
GOBP_NEGATIVE_REGULATION_OF_PROTEIN_MATURATION	GOBP_NEGATIVE_REGULATION_OF_PROTEIN_MATURATION		25	-0.4467123	-1.27435	0.13592233	0.6851984	1.0	2115	tags=24%, list=12%, signal=27%
GOBP_REGULATION_OF_POSTSYNAPTIC_NEUROTRANSMITTER_RECEPTOR_INTERNALIZATION	GOBP_REGULATION_OF_POSTSYNAPTIC_NEUROTRANSMITTER_RECEPTOR_INTERNALIZATION		20	-0.4618343	-1.274323	0.1789976	0.6824931	1.0	1491	tags=25%, list=8%, signal=27%
GOMF_METALLOCARBOXYPEPTIDASE_ACTIVITY	GOMF_METALLOCARBOXYPEPTIDASE_ACTIVITY		17	-0.48444423	-1.2742786	0.18138425	0.6799108	1.0	3844	tags=53%, list=21%, signal=67%
GOBP_REGULATION_OF_LEUKOCYTE_MIGRATION	GOBP_REGULATION_OF_LEUKOCYTE_MIGRATION		187	-0.3113006	-1.2735934	0.03514377	0.67984843	1.0	2393	tags=29%, list=13%, signal=33%
GOBP_ANION_TRANSPORT	GOBP_ANION_TRANSPORT		339	-0.29108188	-1.2726629	0.007575758	0.6806139	1.0	2435	tags=20%, list=13%, signal=22%
GOBP_REGULATION_OF_ASTROCYTE_DIFFERENTIATION	GOBP_REGULATION_OF_ASTROCYTE_DIFFERENTIATION		29	-0.4311923	-1.2712736	0.1498829	0.68316126	1.0	2295	tags=41%, list=13%, signal=47%
GOBP_POSITIVE_REGULATION_OF_CELL_CELL_ADHESION	GOBP_POSITIVE_REGULATION_OF_CELL_CELL_ADHESION		258	-0.30172396	-1.2710243	0.019455252	0.6813808	1.0	2474	tags=27%, list=14%, signal=31%
GOBP_POSITIVE_REGULATION_OF_B_CELL_MEDIATED_IMMUNITY	GOBP_POSITIVE_REGULATION_OF_B_CELL_MEDIATED_IMMUNITY		37	-0.4104086	-1.2693546	0.12010444	0.6848552	1.0	1457	tags=19%, list=8%, signal=21%
GOBP_NERVE_DEVELOPMENT	GOBP_NERVE_DEVELOPMENT		58	-0.3777246	-1.2689128	0.1143617	0.68379533	1.0	2276	tags=33%, list=13%, signal=37%
GOBP_ENDOTHELIUM_DEVELOPMENT	GOBP_ENDOTHELIUM_DEVELOPMENT		110	-0.33359826	-1.2677943	0.08042896	0.6853815	1.0	2863	tags=25%, list=16%, signal=30%
GOBP_INFLAMMASOME_COMPLEX_ASSEMBLY	GOBP_INFLAMMASOME_COMPLEX_ASSEMBLY		21	-0.46829188	-1.2671531	0.17936118	0.685029	1.0	1144	tags=19%, list=6%, signal=20%
GOBP_EAR_MORPHOGENESIS	GOBP_EAR_MORPHOGENESIS		88	-0.34686875	-1.2659891	0.06769231	0.68675834	1.0	1962	tags=19%, list=11%, signal=22%
GOMF_ACID_AMINO_ACID_LIGASE_ACTIVITY	GOMF_ACID_AMINO_ACID_LIGASE_ACTIVITY		17	-0.47916323	-1.2644126	0.17603911	0.68997145	1.0	4812	tags=35%, list=27%, signal=48%
GOBP_CELLULAR_SODIUM_ION_HOMEOSTASIS	GOBP_CELLULAR_SODIUM_ION_HOMEOSTASIS		17	-0.4829682	-1.2619779	0.18306637	0.69659215	1.0	646	tags=18%, list=4%, signal=18%
GOBP_T_CELL_MIGRATION	GOBP_T_CELL_MIGRATION		53	-0.37508562	-1.2619364	0.105820104	0.6940105	1.0	2396	tags=32%, list=13%, signal=37%
GOBP_CELL_DIFFERENTIATION_INVOLVED_IN_EMBRYONIC_PLACENTA_DEVELOPMENT	GOBP_CELL_DIFFERENTIATION_INVOLVED_IN_EMBRYONIC_PLACENTA_DEVELOPMENT		22	-0.45546162	-1.2597231	0.17511521	0.69973564	1.0	2362	tags=32%, list=13%, signal=37%
GOBP_HEMOGLOBIN_METABOLIC_PROCESS	GOBP_HEMOGLOBIN_METABOLIC_PROCESS		18	-0.4637655	-1.259369	0.18292683	0.6985014	1.0	4696	tags=56%, list=26%, signal=75%
GOMF_ENZYME_SUBSTRATE_ADAPTOR_ACTIVITY	GOMF_ENZYME_SUBSTRATE_ADAPTOR_ACTIVITY		29	-0.42887938	-1.2592192	0.15696202	0.69636047	1.0	5553	tags=38%, list=31%, signal=55%
GOMF_CYTOKINE_RECEPTOR_ACTIVITY	GOMF_CYTOKINE_RECEPTOR_ACTIVITY		77	-0.35313287	-1.2588117	0.10789473	0.6953298	1.0	2034	tags=32%, list=11%, signal=36%
GOMF_CULLIN_FAMILY_PROTEIN_BINDING	GOMF_CULLIN_FAMILY_PROTEIN_BINDING		21	-0.4486096	-1.2585746	0.16129032	0.6936334	1.0	3430	tags=38%, list=19%, signal=47%
GOMF_BETA_CATENIN_BINDING	GOMF_BETA_CATENIN_BINDING		78	-0.34633404	-1.2573478	0.09356725	0.6957551	1.0	2018	tags=18%, list=11%, signal=20%
GOBP_PROTEIN_MATURATION	GOBP_PROTEIN_MATURATION		262	-0.29721013	-1.2566955	0.017730497	0.6955455	1.0	2327	tags=21%, list=13%, signal=24%
GOBP_REGULATION_OF_ACTIN_FILAMENT_BASED_MOVEMENT	GOBP_REGULATION_OF_ACTIN_FILAMENT_BASED_MOVEMENT		35	-0.4135973	-1.256222	0.17073171	0.69464797	1.0	1539	tags=17%, list=9%, signal=19%
GOCC_INFLAMMASOME_COMPLEX	GOCC_INFLAMMASOME_COMPLEX		15	-0.4963702	-1.2553324	0.1936937	0.695376	1.0	5016	tags=73%, list=28%, signal=101%
GOBP_NEGATIVE_REGULATION_OF_CALCIUM_ION_TRANSPORT	GOBP_NEGATIVE_REGULATION_OF_CALCIUM_ION_TRANSPORT		58	-0.36632377	-1.2549113	0.12280702	0.6942611	1.0	1018	tags=14%, list=6%, signal=15%
GOBP_HETEROTYPIC_CELL_CELL_ADHESION	GOBP_HETEROTYPIC_CELL_CELL_ADHESION		50	-0.37640327	-1.2548361	0.12634408	0.69195765	1.0	2259	tags=36%, list=12%, signal=41%
GOBP_MALE_SEX_DIFFERENTIATION	GOBP_MALE_SEX_DIFFERENTIATION		101	-0.33003896	-1.2543974	0.06	0.69118583	1.0	1060	tags=12%, list=6%, signal=13%
GOBP_VESICLE_TARGETING	GOBP_VESICLE_TARGETING		56	-0.3718955	-1.2527089	0.13151364	0.69490606	1.0	6341	tags=48%, list=35%, signal=74%
GOMF_2_OXOGLUTARATE_DEPENDENT_DIOXYGENASE_ACTIVITY	GOMF_2_OXOGLUTARATE_DEPENDENT_DIOXYGENASE_ACTIVITY		53	-0.3776299	-1.2524954	0.11435523	0.6931867	1.0	4354	tags=36%, list=24%, signal=47%
GOBP_REGULATION_OF_RRNA_PROCESSING	GOBP_REGULATION_OF_RRNA_PROCESSING		15	-0.4955284	-1.2515677	0.21615201	0.693892	1.0	4937	tags=67%, list=27%, signal=92%
GOCC_COPII_COATED_ER_TO_GOLGI_TRANSPORT_VESICLE	GOCC_COPII_COATED_ER_TO_GOLGI_TRANSPORT_VESICLE		50	-0.37513712	-1.2514851	0.121518984	0.6916914	1.0	4183	tags=30%, list=23%, signal=39%
GOBP_AMINE_TRANSPORT	GOBP_AMINE_TRANSPORT		83	-0.34480593	-1.2507706	0.085545726	0.69187343	1.0	2396	tags=23%, list=13%, signal=26%
GOBP_PROTEIN_KINASE_C_SIGNALING	GOBP_PROTEIN_KINASE_C_SIGNALING		30	-0.43101624	-1.250447	0.17892157	0.6906412	1.0	2048	tags=20%, list=11%, signal=23%
GOBP_PIGMENTATION	GOBP_PIGMENTATION		83	-0.3387967	-1.2494353	0.09264305	0.6919582	1.0	713	tags=8%, list=4%, signal=9%
GOBP_REGULATION_OF_LEUKOCYTE_ADHESION_TO_VASCULAR_ENDOTHELIAL_CELL	GOBP_REGULATION_OF_LEUKOCYTE_ADHESION_TO_VASCULAR_ENDOTHELIAL_CELL		26	-0.4323116	-1.2491441	0.17232376	0.69055694	1.0	1904	tags=35%, list=11%, signal=39%
GOBP_VESICLE_COATING	GOBP_VESICLE_COATING		31	-0.41411877	-1.2486191	0.14634146	0.690056	1.0	6341	tags=48%, list=35%, signal=74%
GOBP_POSITIVE_REGULATION_OF_ANIMAL_ORGAN_MORPHOGENESIS	GOBP_POSITIVE_REGULATION_OF_ANIMAL_ORGAN_MORPHOGENESIS		20	-0.46568903	-1.2485652	0.21100917	0.68779147	1.0	2345	tags=35%, list=13%, signal=40%
GOBP_POSITIVE_REGULATION_OF_LEUKOCYTE_ADHESION_TO_VASCULAR_ENDOTHELIAL_CELL	GOBP_POSITIVE_REGULATION_OF_LEUKOCYTE_ADHESION_TO_VASCULAR_ENDOTHELIAL_CELL		21	-0.45670632	-1.24853	0.15724815	0.6854761	1.0	1904	tags=43%, list=11%, signal=48%
GOBP_HEAT_GENERATION	GOBP_HEAT_GENERATION		18	-0.46307018	-1.248046	0.18313253	0.6848208	1.0	646	tags=17%, list=4%, signal=17%
GOMF_TRANSFERASE_ACTIVITY_TRANSFERRING_ALKYL_OR_ARYL_OTHER_THAN_METHYL_GROUPS	GOMF_TRANSFERASE_ACTIVITY_TRANSFERRING_ALKYL_OR_ARYL_OTHER_THAN_METHYL_GROUPS		57	-0.36502257	-1.2456439	0.12142857	0.69108444	1.0	4418	tags=32%, list=24%, signal=42%
GOCC_GTPASE_COMPLEX	GOCC_GTPASE_COMPLEX		33	-0.40970284	-1.2447518	0.147343	0.6918937	1.0	413	tags=9%, list=2%, signal=9%
GOBP_DEVELOPMENT_OF_PRIMARY_MALE_SEXUAL_CHARACTERISTICS	GOBP_DEVELOPMENT_OF_PRIMARY_MALE_SEXUAL_CHARACTERISTICS		87	-0.35085368	-1.2424725	0.11016949	0.6980102	1.0	877	tags=11%, list=5%, signal=12%
GOBP_SERINE_FAMILY_AMINO_ACID_METABOLIC_PROCESS	GOBP_SERINE_FAMILY_AMINO_ACID_METABOLIC_PROCESS		31	-0.41990656	-1.242118	0.18090452	0.6969549	1.0	3437	tags=35%, list=19%, signal=44%
GOMF_AMINO_ACID_BINDING	GOMF_AMINO_ACID_BINDING		51	-0.37275323	-1.2413192	0.11720698	0.6975621	1.0	3659	tags=35%, list=20%, signal=44%
GOBP_REGULATION_OF_BONE_MINERALIZATION	GOBP_REGULATION_OF_BONE_MINERALIZATION		61	-0.36361882	-1.2409831	0.12373737	0.69633096	1.0	2784	tags=26%, list=15%, signal=31%
GOBP_POSITIVE_REGULATION_OF_CELL_ADHESION	GOBP_POSITIVE_REGULATION_OF_CELL_ADHESION		410	-0.279355	-1.2403052	0.008438818	0.6965276	1.0	1913	tags=20%, list=11%, signal=21%
GOBP_ADENYLATE_CYCLASE_INHIBITING_G_PROTEIN_COUPLED_RECEPTOR_SIGNALING_PATHWAY	GOBP_ADENYLATE_CYCLASE_INHIBITING_G_PROTEIN_COUPLED_RECEPTOR_SIGNALING_PATHWAY		39	-0.38915327	-1.2401732	0.15180723	0.6945772	1.0	788	tags=18%, list=4%, signal=19%
GOBP_POSITIVE_REGULATION_OF_FIBROBLAST_MIGRATION	GOBP_POSITIVE_REGULATION_OF_FIBROBLAST_MIGRATION		22	-0.4615967	-1.2384629	0.1937799	0.6984297	1.0	3169	tags=27%, list=18%, signal=33%
GOMF_PEPTIDASE_REGULATOR_ACTIVITY	GOMF_PEPTIDASE_REGULATOR_ACTIVITY		152	-0.3111055	-1.2375036	0.062893085	0.6996029	1.0	1353	tags=17%, list=7%, signal=18%
GOBP_MESODERM_MORPHOGENESIS	GOBP_MESODERM_MORPHOGENESIS		42	-0.38958636	-1.2373126	0.16576087	0.69793797	1.0	2924	tags=26%, list=16%, signal=31%
GOMF_O_ACYLTRANSFERASE_ACTIVITY	GOMF_O_ACYLTRANSFERASE_ACTIVITY		38	-0.39837477	-1.2364643	0.16707617	0.6986657	1.0	4314	tags=47%, list=24%, signal=62%
GOBP_NEGATIVE_REGULATION_OF_SMOOTHENED_SIGNALING_PATHWAY	GOBP_NEGATIVE_REGULATION_OF_SMOOTHENED_SIGNALING_PATHWAY		35	-0.3977347	-1.235566	0.1589242	0.69985795	1.0	2601	tags=29%, list=14%, signal=33%
GOCC_PERICENTRIOLAR_MATERIAL	GOCC_PERICENTRIOLAR_MATERIAL		22	-0.4565746	-1.2339406	0.18139535	0.7035002	1.0	4122	tags=36%, list=23%, signal=47%
GOMF_RNA_METHYLTRANSFERASE_ACTIVITY	GOMF_RNA_METHYLTRANSFERASE_ACTIVITY		53	-0.36830482	-1.2315277	0.15083799	0.71015817	1.0	6628	tags=49%, list=37%, signal=77%
GOBP_APICAL_JUNCTION_ASSEMBLY	GOBP_APICAL_JUNCTION_ASSEMBLY		54	-0.36331525	-1.2306594	0.15075377	0.71120137	1.0	2404	tags=20%, list=13%, signal=23%
GOBP_POSITIVE_REGULATION_OF_GLIAL_CELL_DIFFERENTIATION	GOBP_POSITIVE_REGULATION_OF_GLIAL_CELL_DIFFERENTIATION		42	-0.37913853	-1.2305565	0.1618799	0.70921946	1.0	1018	tags=17%, list=6%, signal=18%
GOBP_REGULATION_OF_CELL_CELL_ADHESION	GOBP_REGULATION_OF_CELL_CELL_ADHESION		401	-0.2763193	-1.2305174	0.013215859	0.7070415	1.0	2475	tags=24%, list=14%, signal=27%
GOBP_IMMUNE_RESPONSE_TO_TUMOR_CELL	GOBP_IMMUNE_RESPONSE_TO_TUMOR_CELL		21	-0.450357	-1.2280959	0.20567375	0.7136093	1.0	1343	tags=29%, list=7%, signal=31%
GOBP_PHOSPHORYLATED_CARBOHYDRATE_DEPHOSPHORYLATION	GOBP_PHOSPHORYLATED_CARBOHYDRATE_DEPHOSPHORYLATION		15	-0.49286208	-1.2279271	0.20235294	0.71197534	1.0	2343	tags=27%, list=13%, signal=31%
GOBP_RHYTHMIC_BEHAVIOR	GOBP_RHYTHMIC_BEHAVIOR		47	-0.37461746	-1.2277944	0.17424242	0.71011627	1.0	353	tags=11%, list=2%, signal=11%
GOBP_REGULATION_OF_VASCULATURE_DEVELOPMENT	GOBP_REGULATION_OF_VASCULATURE_DEVELOPMENT		240	-0.28814507	-1.2254235	0.042168673	0.71681637	1.0	2414	tags=23%, list=13%, signal=26%
GOBP_PEPTIDYL_ASPARAGINE_MODIFICATION	GOBP_PEPTIDYL_ASPARAGINE_MODIFICATION		17	-0.4718915	-1.2252717	0.18309858	0.7150886	1.0	5657	tags=59%, list=31%, signal=85%
GOBP_ANATOMICAL_STRUCTURE_HOMEOSTASIS	GOBP_ANATOMICAL_STRUCTURE_HOMEOSTASIS		257	-0.29031375	-1.225143	0.05944056	0.713224	1.0	1347	tags=14%, list=7%, signal=15%
GOBP_REGULATION_OF_MYOTUBE_DIFFERENTIATION	GOBP_REGULATION_OF_MYOTUBE_DIFFERENTIATION		29	-0.41616577	-1.2245101	0.18575063	0.7132855	1.0	2475	tags=28%, list=14%, signal=32%
GOBP_CORPUS_CALLOSUM_DEVELOPMENT	GOBP_CORPUS_CALLOSUM_DEVELOPMENT		23	-0.43640321	-1.2237346	0.20045558	0.71390307	1.0	882	tags=13%, list=5%, signal=14%
GOMF_TRANSFERASE_ACTIVITY_TRANSFERRING_SULPHUR_CONTAINING_GROUPS	GOMF_TRANSFERASE_ACTIVITY_TRANSFERRING_SULPHUR_CONTAINING_GROUPS		50	-0.36934456	-1.2231647	0.15048544	0.71373826	1.0	1278	tags=16%, list=7%, signal=17%
GOBP_PRODUCTION_OF_MOLECULAR_MEDIATOR_INVOLVED_IN_INFLAMMATORY_RESPONSE	GOBP_PRODUCTION_OF_MOLECULAR_MEDIATOR_INVOLVED_IN_INFLAMMATORY_RESPONSE		74	-0.3469765	-1.2228463	0.13736264	0.7126736	1.0	2475	tags=28%, list=14%, signal=33%
GOBP_CELLULAR_RESPONSE_TO_KETONE	GOBP_CELLULAR_RESPONSE_TO_KETONE		78	-0.3395292	-1.22174	0.13874346	0.71476185	1.0	3196	tags=22%, list=18%, signal=26%
GOBP_LYMPH_VESSEL_MORPHOGENESIS	GOBP_LYMPH_VESSEL_MORPHOGENESIS		17	-0.46703678	-1.2213339	0.2033097	0.7139911	1.0	1084	tags=18%, list=6%, signal=19%
GOBP_REGULATION_OF_ORGANIC_ACID_TRANSPORT	GOBP_REGULATION_OF_ORGANIC_ACID_TRANSPORT		64	-0.3517123	-1.2206963	0.12623763	0.71401834	1.0	1344	tags=16%, list=7%, signal=17%
GOMF_PHOSPHOPROTEIN_BINDING	GOMF_PHOSPHOPROTEIN_BINDING		97	-0.33291224	-1.2206386	0.13428572	0.71194255	1.0	2126	tags=20%, list=12%, signal=22%
GOBP_NEGATIVE_REGULATION_OF_ION_TRANSPORT	GOBP_NEGATIVE_REGULATION_OF_ION_TRANSPORT		129	-0.31022483	-1.2203348	0.08959538	0.7107832	1.0	1018	tags=13%, list=6%, signal=14%
GOCC_COP9_SIGNALOSOME	GOCC_COP9_SIGNALOSOME		31	-0.41297308	-1.2199917	0.17121588	0.70970553	1.0	3697	tags=29%, list=20%, signal=36%
GOBP_LYMPHANGIOGENESIS	GOBP_LYMPHANGIOGENESIS		16	-0.4694885	-1.2192464	0.19014084	0.71041286	1.0	1084	tags=19%, list=6%, signal=20%
GOMF_INTRAMEMBRANE_LIPID_TRANSPORTER_ACTIVITY	GOMF_INTRAMEMBRANE_LIPID_TRANSPORTER_ACTIVITY		41	-0.38267502	-1.2183102	0.15089513	0.7115087	1.0	1949	tags=20%, list=11%, signal=22%
GOBP_NEGATIVE_REGULATION_OF_AMINE_TRANSPORT	GOBP_NEGATIVE_REGULATION_OF_AMINE_TRANSPORT		22	-0.4431169	-1.2180742	0.22058824	0.71018916	1.0	1344	tags=32%, list=7%, signal=34%
GOBP_FATTY_ACID_CATABOLIC_PROCESS	GOBP_FATTY_ACID_CATABOLIC_PROCESS		86	-0.32999793	-1.2165263	0.1284153	0.7138591	1.0	3720	tags=27%, list=21%, signal=34%
GOBP_REGULATION_OF_EPIDERMAL_GROWTH_FACTOR_ACTIVATED_RECEPTOR_ACTIVITY	GOBP_REGULATION_OF_EPIDERMAL_GROWTH_FACTOR_ACTIVATED_RECEPTOR_ACTIVITY		22	-0.4375217	-1.2160543	0.22869955	0.7133824	1.0	2136	tags=27%, list=12%, signal=31%
GOBP_NEGATIVE_REGULATION_OF_HYDROLASE_ACTIVITY	GOBP_NEGATIVE_REGULATION_OF_HYDROLASE_ACTIVITY		241	-0.2871229	-1.2156866	0.045774646	0.7124876	1.0	2503	tags=22%, list=14%, signal=25%
GOBP_REGULATION_OF_URINE_VOLUME	GOBP_REGULATION_OF_URINE_VOLUME		16	-0.48323354	-1.2156842	0.23318386	0.71030223	1.0	1470	tags=19%, list=8%, signal=20%
GOBP_ASTROCYTE_DIFFERENTIATION	GOBP_ASTROCYTE_DIFFERENTIATION		72	-0.34258923	-1.2148594	0.14600551	0.71124756	1.0	3176	tags=38%, list=18%, signal=45%
GOBP_HAIR_CELL_DIFFERENTIATION	GOBP_HAIR_CELL_DIFFERENTIATION		43	-0.37670523	-1.2145743	0.1863517	0.7100784	1.0	833	tags=14%, list=5%, signal=15%
GOBP_AMINO_ACID_TRANSPORT	GOBP_AMINO_ACID_TRANSPORT		120	-0.31307378	-1.2143669	0.11304348	0.7086697	1.0	2425	tags=22%, list=13%, signal=25%
GOBP_PLATELET_MORPHOGENESIS	GOBP_PLATELET_MORPHOGENESIS		18	-0.4608118	-1.2125118	0.2260274	0.71326023	1.0	3836	tags=44%, list=21%, signal=56%
GOBP_SECOND_MESSENGER_MEDIATED_SIGNALING	GOBP_SECOND_MESSENGER_MEDIATED_SIGNALING		223	-0.29084718	-1.2116826	0.05882353	0.7141003	1.0	1803	tags=19%, list=10%, signal=21%
GOBP_LEUKOCYTE_MIGRATION_INVOLVED_IN_INFLAMMATORY_RESPONSE	GOBP_LEUKOCYTE_MIGRATION_INVOLVED_IN_INFLAMMATORY_RESPONSE		21	-0.44807148	-1.2115262	0.22072072	0.7125286	1.0	1904	tags=43%, list=11%, signal=48%
GOBP_POSITIVE_REGULATION_OF_BLOOD_PRESSURE	GOBP_POSITIVE_REGULATION_OF_BLOOD_PRESSURE		27	-0.42772692	-1.2115177	0.19257541	0.7104037	1.0	2090	tags=19%, list=12%, signal=21%
GOBP_LAMELLIPODIUM_ASSEMBLY	GOBP_LAMELLIPODIUM_ASSEMBLY		62	-0.35206297	-1.2106018	0.15485564	0.7114579	1.0	3250	tags=29%, list=18%, signal=35%
GOBP_POSITIVE_REGULATION_OF_BEHAVIOR	GOBP_POSITIVE_REGULATION_OF_BEHAVIOR		24	-0.42652252	-1.2099849	0.21065375	0.7115959	1.0	102	tags=8%, list=1%, signal=8%
GOBP_REGULATION_OF_MYELINATION	GOBP_REGULATION_OF_MYELINATION		53	-0.36002448	-1.2093245	0.16343491	0.71202844	1.0	2151	tags=25%, list=12%, signal=28%
GOBP_SMALL_MOLECULE_BIOSYNTHETIC_PROCESS	GOBP_SMALL_MOLECULE_BIOSYNTHETIC_PROCESS		416	-0.2728041	-1.2087001	0.012711864	0.7122551	1.0	3471	tags=27%, list=19%, signal=33%
GOMF_CADHERIN_BINDING	GOMF_CADHERIN_BINDING		59	-0.34803763	-1.2077336	0.1590909	0.7137721	1.0	953	tags=17%, list=5%, signal=18%
GOMF_PEPTIDE_RECEPTOR_ACTIVITY	GOMF_PEPTIDE_RECEPTOR_ACTIVITY		67	-0.3431643	-1.2070383	0.14363144	0.71424466	1.0	1515	tags=21%, list=8%, signal=23%
GOMF_ALCOHOL_BINDING	GOMF_ALCOHOL_BINDING		69	-0.34065354	-1.2045758	0.126943	0.7213558	1.0	4117	tags=41%, list=23%, signal=52%
GOBP_PROTEIN_N_LINKED_GLYCOSYLATION	GOBP_PROTEIN_N_LINKED_GLYCOSYLATION		56	-0.35854405	-1.2031841	0.15817694	0.7245216	1.0	3699	tags=30%, list=20%, signal=38%
GOBP_TRIGLYCERIDE_METABOLIC_PROCESS	GOBP_TRIGLYCERIDE_METABOLIC_PROCESS		84	-0.33389512	-1.2030611	0.13819095	0.7228346	1.0	3352	tags=31%, list=19%, signal=38%
GOBP_REGULATION_OF_RESPONSE_TO_TUMOR_CELL	GOBP_REGULATION_OF_RESPONSE_TO_TUMOR_CELL		23	-0.42094886	-1.2021894	0.22068965	0.7242067	1.0	1343	tags=26%, list=7%, signal=28%
GOBP_MELANOCYTE_DIFFERENTIATION	GOBP_MELANOCYTE_DIFFERENTIATION		21	-0.4367928	-1.2017796	0.2361809	0.72376895	1.0	2230	tags=29%, list=12%, signal=33%
GOMF_INTEGRIN_BINDING	GOMF_INTEGRIN_BINDING		122	-0.3129338	-1.1998887	0.10869565	0.72886693	1.0	1486	tags=22%, list=8%, signal=24%
GOBP_ATRIAL_SEPTUM_DEVELOPMENT	GOBP_ATRIAL_SEPTUM_DEVELOPMENT		15	-0.485079	-1.1991298	0.24772727	0.7296516	1.0	1333	tags=33%, list=7%, signal=36%
GOMF_ION_GATED_CHANNEL_ACTIVITY	GOMF_ION_GATED_CHANNEL_ACTIVITY		30	-0.4091063	-1.1991296	0.19902913	0.7275367	1.0	1766	tags=23%, list=10%, signal=26%
GOBP_ADHERENS_JUNCTION_ORGANIZATION	GOBP_ADHERENS_JUNCTION_ORGANIZATION		42	-0.3732814	-1.1986461	0.19726028	0.72724706	1.0	1539	tags=21%, list=9%, signal=23%
GOBP_NEGATIVE_REGULATION_OF_LYMPHOCYTE_MEDIATED_IMMUNITY	GOBP_NEGATIVE_REGULATION_OF_LYMPHOCYTE_MEDIATED_IMMUNITY		48	-0.36455253	-1.1972877	0.1764706	0.73041177	1.0	1527	tags=21%, list=8%, signal=23%
GOBP_PANCREAS_DEVELOPMENT	GOBP_PANCREAS_DEVELOPMENT		57	-0.35555977	-1.196479	0.17480719	0.73141026	1.0	3769	tags=30%, list=21%, signal=38%
GOMF_HEPARIN_BINDING	GOMF_HEPARIN_BINDING		106	-0.31994364	-1.1963794	0.12154696	0.72974086	1.0	1107	tags=17%, list=6%, signal=18%
GOBP_RESPONSE_TO_AUDITORY_STIMULUS	GOBP_RESPONSE_TO_AUDITORY_STIMULUS		18	-0.46272108	-1.1949664	0.26650366	0.73284864	1.0	169	tags=11%, list=1%, signal=11%
GOMF_LIPASE_ACTIVITY	GOMF_LIPASE_ACTIVITY		84	-0.33085486	-1.1949298	0.15428571	0.73089087	1.0	2641	tags=31%, list=15%, signal=36%
GOBP_NEGATIVE_REGULATION_OF_ENDOPEPTIDASE_ACTIVITY	GOBP_NEGATIVE_REGULATION_OF_ENDOPEPTIDASE_ACTIVITY		119	-0.31374085	-1.1945313	0.11309524	0.7303186	1.0	2503	tags=26%, list=14%, signal=30%
GOBP_ENDOPLASMIC_RETICULUM_TO_GOLGI_VESICLE_MEDIATED_TRANSPORT	GOBP_ENDOPLASMIC_RETICULUM_TO_GOLGI_VESICLE_MEDIATED_TRANSPORT		111	-0.32032993	-1.1935278	0.1260997	0.7319045	1.0	5718	tags=41%, list=32%, signal=59%
GOCC_PLASMA_MEMBRANE_RAFT	GOCC_PLASMA_MEMBRANE_RAFT		112	-0.31095472	-1.1923289	0.12328767	0.73442954	1.0	1418	tags=14%, list=8%, signal=15%
GOBP_LACTATE_METABOLIC_PROCESS	GOBP_LACTATE_METABOLIC_PROCESS		18	-0.45304406	-1.1918147	0.24444444	0.73430336	1.0	5980	tags=61%, list=33%, signal=91%
GOBP_TRANSITION_METAL_ION_TRANSPORT	GOBP_TRANSITION_METAL_ION_TRANSPORT		76	-0.3365348	-1.1911701	0.15447155	0.734643	1.0	1685	tags=17%, list=9%, signal=19%
GOBP_LABYRINTHINE_LAYER_DEVELOPMENT	GOBP_LABYRINTHINE_LAYER_DEVELOPMENT		47	-0.35168767	-1.1905802	0.17819148	0.73476774	1.0	2362	tags=28%, list=13%, signal=32%
GOBP_MONOCARBOXYLIC_ACID_METABOLIC_PROCESS	GOBP_MONOCARBOXYLIC_ACID_METABOLIC_PROCESS		478	-0.26539883	-1.1893334	0.02970297	0.73754567	1.0	3401	tags=27%, list=19%, signal=32%
GOBP_REGULATION_OF_MUSCLE_CONTRACTION	GOBP_REGULATION_OF_MUSCLE_CONTRACTION		114	-0.31514072	-1.1890539	0.13017751	0.7365157	1.0	1539	tags=18%, list=9%, signal=19%
GOBP_CELL_FATE_DETERMINATION	GOBP_CELL_FATE_DETERMINATION		18	-0.4520683	-1.1884074	0.24205379	0.73688376	1.0	2759	tags=28%, list=15%, signal=33%
GOBP_CELL_CELL_JUNCTION_ORGANIZATION	GOBP_CELL_CELL_JUNCTION_ORGANIZATION		151	-0.300389	-1.1878629	0.085798815	0.7368515	1.0	1116	tags=14%, list=6%, signal=15%
GOBP_INOSITOL_PHOSPHATE_CATABOLIC_PROCESS	GOBP_INOSITOL_PHOSPHATE_CATABOLIC_PROCESS		16	-0.4681175	-1.1869079	0.2625571	0.7385852	1.0	4246	tags=38%, list=23%, signal=49%
GOBP_CELL_MATRIX_ADHESION	GOBP_CELL_MATRIX_ADHESION		183	-0.2925173	-1.1864872	0.10064935	0.73811895	1.0	2295	tags=25%, list=13%, signal=28%
GOBP_DEVELOPMENTAL_PIGMENTATION	GOBP_DEVELOPMENTAL_PIGMENTATION		39	-0.38247332	-1.1859585	0.18719211	0.7379117	1.0	1756	tags=18%, list=10%, signal=20%
GOBP_IMMUNOGLOBULIN_PRODUCTION_INVOLVED_IN_IMMUNOGLOBULIN_MEDIATED_IMMUNE_RESPONSE	GOBP_IMMUNOGLOBULIN_PRODUCTION_INVOLVED_IN_IMMUNOGLOBULIN_MEDIATED_IMMUNE_RESPONSE		64	-0.34143823	-1.1859306	0.16145833	0.73598963	1.0	602	tags=9%, list=3%, signal=10%
GOBP_GLYCEROLIPID_METABOLIC_PROCESS	GOBP_GLYCEROLIPID_METABOLIC_PROCESS		311	-0.27564457	-1.1855339	0.07112971	0.7354468	1.0	3391	tags=26%, list=19%, signal=32%
GOBP_POSTSYNAPTIC_NEUROTRANSMITTER_RECEPTOR_INTERNALIZATION	GOBP_POSTSYNAPTIC_NEUROTRANSMITTER_RECEPTOR_INTERNALIZATION		28	-0.40786225	-1.1852864	0.21258135	0.73435366	1.0	788	tags=18%, list=4%, signal=19%
GOMF_ANTIOXIDANT_ACTIVITY	GOMF_ANTIOXIDANT_ACTIVITY		58	-0.35135236	-1.1844171	0.18559557	0.7355682	1.0	2628	tags=24%, list=15%, signal=28%
GOMF_ACTIVE_TRANSMEMBRANE_TRANSPORTER_ACTIVITY	GOMF_ACTIVE_TRANSMEMBRANE_TRANSPORTER_ACTIVITY		283	-0.27705833	-1.1837051	0.039568346	0.7361524	1.0	2396	tags=18%, list=13%, signal=21%
GOBP_LEUKOCYTE_TETHERING_OR_ROLLING	GOBP_LEUKOCYTE_TETHERING_OR_ROLLING		27	-0.4084567	-1.1831338	0.21718377	0.7362629	1.0	1738	tags=33%, list=10%, signal=37%
GOBP_VENTRICULAR_SEPTUM_DEVELOPMENT	GOBP_VENTRICULAR_SEPTUM_DEVELOPMENT		67	-0.33472544	-1.1823696	0.16966581	0.7370997	1.0	1333	tags=19%, list=7%, signal=21%
GOMF_LONG_CHAIN_FATTY_ACID_TRANSPORTER_ACTIVITY	GOMF_LONG_CHAIN_FATTY_ACID_TRANSPORTER_ACTIVITY		16	-0.45945376	-1.182079	0.24578314	0.73623294	1.0	2308	tags=38%, list=13%, signal=43%
GOMF_MHC_PROTEIN_COMPLEX_BINDING	GOMF_MHC_PROTEIN_COMPLEX_BINDING		19	-0.4492163	-1.1799165	0.2511737	0.7425227	1.0	399	tags=16%, list=2%, signal=16%
GOBP_POSITIVE_REGULATION_OF_IMMUNOGLOBULIN_PRODUCTION	GOBP_POSITIVE_REGULATION_OF_IMMUNOGLOBULIN_PRODUCTION		43	-0.3655344	-1.1793718	0.21265823	0.7425492	1.0	1457	tags=14%, list=8%, signal=15%
GOMF_PROTEASE_BINDING	GOMF_PROTEASE_BINDING		129	-0.3048189	-1.1778246	0.13529412	0.7466061	1.0	3500	tags=30%, list=19%, signal=37%
GOMF_UDP_GLYCOSYLTRANSFERASE_ACTIVITY	GOMF_UDP_GLYCOSYLTRANSFERASE_ACTIVITY		107	-0.314187	-1.1770428	0.14005603	0.7474422	1.0	3408	tags=36%, list=19%, signal=43%
GOBP_CELLULAR_RESPONSE_TO_MECHANICAL_STIMULUS	GOBP_CELLULAR_RESPONSE_TO_MECHANICAL_STIMULUS		29	-0.39584595	-1.1760768	0.24352331	0.7491068	1.0	761	tags=14%, list=4%, signal=14%
GOBP_REGULATION_OF_CHOLESTEROL_BIOSYNTHETIC_PROCESS	GOBP_REGULATION_OF_CHOLESTEROL_BIOSYNTHETIC_PROCESS		17	-0.46124595	-1.1756818	0.24881516	0.7486189	1.0	1121	tags=24%, list=6%, signal=25%
GOMF_CYTOKINE_BINDING	GOMF_CYTOKINE_BINDING		111	-0.31413645	-1.1754787	0.17732558	0.747412	1.0	2339	tags=32%, list=13%, signal=36%
GOCC_SPERM_PRINCIPAL_PIECE	GOCC_SPERM_PRINCIPAL_PIECE		25	-0.40711537	-1.1744066	0.23589744	0.7492828	1.0	2336	tags=24%, list=13%, signal=28%
GOBP_CIRCULATORY_SYSTEM_PROCESS	GOBP_CIRCULATORY_SYSTEM_PROCESS		391	-0.2695345	-1.1729333	0.05668016	0.7527522	1.0	2345	tags=21%, list=13%, signal=24%
GOBP_POLYOL_CATABOLIC_PROCESS	GOBP_POLYOL_CATABOLIC_PROCESS		19	-0.4372817	-1.1722063	0.22619048	0.75356555	1.0	4830	tags=37%, list=27%, signal=50%
GOBP_VASCULAR_ASSOCIATED_SMOOTH_MUSCLE_CELL_DIFFERENTIATION	GOBP_VASCULAR_ASSOCIATED_SMOOTH_MUSCLE_CELL_DIFFERENTIATION		33	-0.37913033	-1.1718621	0.21715818	0.752823	1.0	2594	tags=30%, list=14%, signal=35%
GOBP_BRANCHING_INVOLVED_IN_MAMMARY_GLAND_DUCT_MORPHOGENESIS	GOBP_BRANCHING_INVOLVED_IN_MAMMARY_GLAND_DUCT_MORPHOGENESIS		19	-0.4474131	-1.1714494	0.2589928	0.7524486	1.0	2945	tags=47%, list=16%, signal=57%
GOBP_PLASMA_MEMBRANE_TUBULATION	GOBP_PLASMA_MEMBRANE_TUBULATION		19	-0.4293194	-1.1706859	0.25714287	0.75334346	1.0	2970	tags=37%, list=16%, signal=44%
GOBP_REGULATION_OF_CAMP_MEDIATED_SIGNALING	GOBP_REGULATION_OF_CAMP_MEDIATED_SIGNALING		30	-0.39211357	-1.1704608	0.22093023	0.7522954	1.0	3002	tags=37%, list=17%, signal=44%
GOMF_PROTEIN_SERINE_THREONINE_TYROSINE_KINASE_ACTIVITY	GOMF_PROTEIN_SERINE_THREONINE_TYROSINE_KINASE_ACTIVITY		38	-0.3759376	-1.1704577	0.21882951	0.7503574	1.0	3196	tags=24%, list=18%, signal=29%
GOBP_ORGANIC_ACID_TRANSPORT	GOBP_ORGANIC_ACID_TRANSPORT		228	-0.2796763	-1.1704363	0.09965636	0.7484956	1.0	2425	tags=21%, list=13%, signal=24%
GOBP_NEGATIVE_REGULATION_OF_VASCULATURE_DEVELOPMENT	GOBP_NEGATIVE_REGULATION_OF_VASCULATURE_DEVELOPMENT		83	-0.32433867	-1.1697469	0.18208092	0.74916464	1.0	2490	tags=25%, list=14%, signal=29%
GOCC_GLYCOPROTEIN_COMPLEX	GOCC_GLYCOPROTEIN_COMPLEX		17	-0.4579782	-1.1695945	0.2734177	0.7478038	1.0	3095	tags=41%, list=17%, signal=50%
GOBP_GLYCOSYLATION	GOBP_GLYCOSYLATION		187	-0.28413096	-1.1692667	0.1010101	0.7471198	1.0	3419	tags=25%, list=19%, signal=31%
GOMF_TETRAPYRROLE_BINDING	GOMF_TETRAPYRROLE_BINDING		81	-0.3243632	-1.1690072	0.16578947	0.74624854	1.0	1787	tags=19%, list=10%, signal=20%
GOBP_RNA_DECAPPING	GOBP_RNA_DECAPPING		17	-0.45163456	-1.1683912	0.27014217	0.7466455	1.0	5074	tags=41%, list=28%, signal=57%
GOBP_CELLULAR_METAL_ION_HOMEOSTASIS	GOBP_CELLULAR_METAL_ION_HOMEOSTASIS		315	-0.26956907	-1.1679437	0.071174376	0.7465483	1.0	1738	tags=17%, list=10%, signal=18%
GOBP_POSITIVE_REGULATION_OF_RHO_PROTEIN_SIGNAL_TRANSDUCTION	GOBP_POSITIVE_REGULATION_OF_RHO_PROTEIN_SIGNAL_TRANSDUCTION		23	-0.41628549	-1.1677865	0.2468828	0.7452175	1.0	204	tags=13%, list=1%, signal=13%
GOBP_ACROSOME_ASSEMBLY	GOBP_ACROSOME_ASSEMBLY		16	-0.4524694	-1.1672405	0.2731377	0.7453724	1.0	1740	tags=19%, list=10%, signal=21%
GOMF_ORGANIC_ACID_SODIUM_SYMPORTER_ACTIVITY	GOMF_ORGANIC_ACID_SODIUM_SYMPORTER_ACTIVITY		20	-0.42663616	-1.1671805	0.2433735	0.74370706	1.0	983	tags=20%, list=5%, signal=21%
GOBP_CEREBRAL_CORTEX_CELL_MIGRATION	GOBP_CEREBRAL_CORTEX_CELL_MIGRATION		45	-0.35768992	-1.1670783	0.20634921	0.7422369	1.0	1756	tags=13%, list=10%, signal=15%
GOBP_REGULATION_OF_MACROPHAGE_MIGRATION	GOBP_REGULATION_OF_MACROPHAGE_MIGRATION		46	-0.36064476	-1.1669163	0.21932115	0.7410384	1.0	1718	tags=30%, list=9%, signal=34%
GOBP_B_CELL_ACTIVATION	GOBP_B_CELL_ACTIVATION		222	-0.28087625	-1.1665046	0.113074206	0.74069905	1.0	2567	tags=22%, list=14%, signal=25%
GOBP_NADH_METABOLIC_PROCESS	GOBP_NADH_METABOLIC_PROCESS		36	-0.38362083	-1.1658335	0.25062656	0.7412571	1.0	3692	tags=36%, list=20%, signal=45%
GOBP_NEGATIVE_REGULATION_OF_FATTY_ACID_BIOSYNTHETIC_PROCESS	GOBP_NEGATIVE_REGULATION_OF_FATTY_ACID_BIOSYNTHETIC_PROCESS		15	-0.45875844	-1.1648974	0.27294117	0.74275243	1.0	173	tags=13%, list=1%, signal=13%
GOBP_IMPORT_INTO_CELL	GOBP_IMPORT_INTO_CELL		178	-0.28885025	-1.1614751	0.14551084	0.75356084	1.0	1670	tags=16%, list=9%, signal=17%
GOBP_RESPONSE_TO_LEUKEMIA_INHIBITORY_FACTOR	GOBP_RESPONSE_TO_LEUKEMIA_INHIBITORY_FACTOR		129	-0.29880908	-1.1591774	0.14689265	0.76042813	1.0	2402	tags=20%, list=13%, signal=23%
GOBP_PROTEIN_PROCESSING	GOBP_PROTEIN_PROCESSING		197	-0.28209314	-1.1585808	0.118644066	0.7607	1.0	2327	tags=22%, list=13%, signal=25%
GOBP_SPROUTING_ANGIOGENESIS	GOBP_SPROUTING_ANGIOGENESIS		96	-0.30722392	-1.1580186	0.17447917	0.7609848	1.0	1323	tags=17%, list=7%, signal=18%
GOBP_B_CELL_DIFFERENTIATION	GOBP_B_CELL_DIFFERENTIATION		118	-0.30411416	-1.1576926	0.13821138	0.76029485	1.0	2452	tags=24%, list=14%, signal=27%
GOBP_POSITIVE_REGULATION_OF_EPITHELIAL_CELL_DIFFERENTIATION	GOBP_POSITIVE_REGULATION_OF_EPITHELIAL_CELL_DIFFERENTIATION		32	-0.38337034	-1.157041	0.24623115	0.7609483	1.0	331	tags=9%, list=2%, signal=10%
GOBP_ESTABLISHMENT_OF_ENDOTHELIAL_BARRIER	GOBP_ESTABLISHMENT_OF_ENDOTHELIAL_BARRIER		44	-0.36285102	-1.1569822	0.22660099	0.75925624	1.0	1537	tags=16%, list=8%, signal=17%
GOBP_LIVER_MORPHOGENESIS	GOBP_LIVER_MORPHOGENESIS		31	-0.38655725	-1.1549965	0.24384236	0.7649134	1.0	1321	tags=23%, list=7%, signal=24%
GOBP_NEGATIVE_REGULATION_OF_ACTIN_FILAMENT_BUNDLE_ASSEMBLY	GOBP_NEGATIVE_REGULATION_OF_ACTIN_FILAMENT_BUNDLE_ASSEMBLY		30	-0.3933902	-1.154984	0.23399015	0.7630875	1.0	1497	tags=17%, list=8%, signal=18%
GOMF_NAD_BINDING	GOMF_NAD_BINDING		56	-0.33809358	-1.1538441	0.22715405	0.7655846	1.0	2125	tags=14%, list=12%, signal=16%
GOMF_CORECEPTOR_ACTIVITY	GOMF_CORECEPTOR_ACTIVITY		22	-0.42146242	-1.1530528	0.26201922	0.76669836	1.0	3934	tags=55%, list=22%, signal=70%
GOCC_BRUSH_BORDER_MEMBRANE	GOCC_BRUSH_BORDER_MEMBRANE		57	-0.3355808	-1.1528124	0.20971867	0.76570094	1.0	2228	tags=18%, list=12%, signal=20%
GOBP_COLLAGEN_FIBRIL_ORGANIZATION	GOBP_COLLAGEN_FIBRIL_ORGANIZATION		39	-0.36139452	-1.152373	0.22997417	0.76559067	1.0	2295	tags=28%, list=13%, signal=32%
GOBP_NEGATIVE_REGULATION_OF_CELL_ACTIVATION	GOBP_NEGATIVE_REGULATION_OF_CELL_ACTIVATION		181	-0.28492087	-1.1522914	0.13651878	0.7640549	1.0	1913	tags=20%, list=11%, signal=23%
GOBP_SIGNALING_RECEPTOR_LIGAND_PRECURSOR_PROCESSING	GOBP_SIGNALING_RECEPTOR_LIGAND_PRECURSOR_PROCESSING		18	-0.43580574	-1.1516258	0.31205675	0.76465946	1.0	2327	tags=22%, list=13%, signal=25%
GOBP_NADP_METABOLIC_PROCESS	GOBP_NADP_METABOLIC_PROCESS		43	-0.36128753	-1.1509	0.23280424	0.7655669	1.0	1959	tags=16%, list=11%, signal=18%
GOBP_B_CELL_ACTIVATION_INVOLVED_IN_IMMUNE_RESPONSE	GOBP_B_CELL_ACTIVATION_INVOLVED_IN_IMMUNE_RESPONSE		76	-0.32095635	-1.1504487	0.19142857	0.76531816	1.0	1031	tags=14%, list=6%, signal=15%
GOBP_NEGATIVE_REGULATION_OF_EXTRINSIC_APOPTOTIC_SIGNALING_PATHWAY_VIA_DEATH_DOMAIN_RECEPTORS	GOBP_NEGATIVE_REGULATION_OF_EXTRINSIC_APOPTOTIC_SIGNALING_PATHWAY_VIA_DEATH_DOMAIN_RECEPTORS		27	-0.39885536	-1.1490357	0.25373134	0.76881963	1.0	2739	tags=37%, list=15%, signal=44%
GOMF_GLUCURONOSYLTRANSFERASE_ACTIVITY	GOMF_GLUCURONOSYLTRANSFERASE_ACTIVITY		21	-0.4158826	-1.1479255	0.27131784	0.7711156	1.0	3586	tags=62%, list=20%, signal=77%
GOBP_NEGATIVE_REGULATION_OF_OXIDOREDUCTASE_ACTIVITY	GOBP_NEGATIVE_REGULATION_OF_OXIDOREDUCTASE_ACTIVITY		15	-0.45175788	-1.1478449	0.27713627	0.7696011	1.0	1730	tags=27%, list=10%, signal=29%
GOBP_POSITIVE_REGULATION_OF_MYELOID_LEUKOCYTE_DIFFERENTIATION	GOBP_POSITIVE_REGULATION_OF_MYELOID_LEUKOCYTE_DIFFERENTIATION		57	-0.33903274	-1.1465558	0.22857143	0.7725336	1.0	2345	tags=28%, list=13%, signal=32%
GOBP_TIGHT_JUNCTION_ORGANIZATION	GOBP_TIGHT_JUNCTION_ORGANIZATION		55	-0.33994886	-1.1460452	0.2369146	0.7727253	1.0	2404	tags=24%, list=13%, signal=27%
GOMF_HEXOSYLTRANSFERASE_ACTIVITY	GOMF_HEXOSYLTRANSFERASE_ACTIVITY		147	-0.28669927	-1.1447098	0.16455697	0.77602744	1.0	3408	tags=30%, list=19%, signal=37%
GOMF_ZINC_ION_TRANSMEMBRANE_TRANSPORTER_ACTIVITY	GOMF_ZINC_ION_TRANSMEMBRANE_TRANSPORTER_ACTIVITY		21	-0.41755858	-1.1444771	0.27166277	0.775112	1.0	262	tags=10%, list=1%, signal=10%
GOBP_TISSUE_MIGRATION	GOBP_TISSUE_MIGRATION		262	-0.27103424	-1.1440874	0.120567374	0.77475923	1.0	2502	tags=20%, list=14%, signal=23%
GOBP_PROTEIN_LOCALIZATION_TO_PHAGOPHORE_ASSEMBLY_SITE	GOBP_PROTEIN_LOCALIZATION_TO_PHAGOPHORE_ASSEMBLY_SITE		16	-0.44690305	-1.1438552	0.2791209	0.77383447	1.0	211	tags=6%, list=1%, signal=6%
GOCC_MICROVILLUS_MEMBRANE	GOCC_MICROVILLUS_MEMBRANE		20	-0.42794284	-1.1434195	0.27088606	0.7736772	1.0	2163	tags=30%, list=12%, signal=34%
GOMF_STEROID_HYDROXYLASE_ACTIVITY	GOMF_STEROID_HYDROXYLASE_ACTIVITY		21	-0.41336116	-1.1432009	0.28078818	0.7726636	1.0	1399	tags=29%, list=8%, signal=31%
GOBP_SINGLE_FERTILIZATION	GOBP_SINGLE_FERTILIZATION		93	-0.31338593	-1.1430452	0.1880109	0.77147144	1.0	4441	tags=33%, list=25%, signal=44%
GOMF_CYSTEINE_TYPE_ENDOPEPTIDASE_INHIBITOR_ACTIVITY	GOMF_CYSTEINE_TYPE_ENDOPEPTIDASE_INHIBITOR_ACTIVITY		41	-0.36066592	-1.1399263	0.22815534	0.7819275	1.0	1321	tags=15%, list=7%, signal=16%
GOBP_PYROPTOSIS	GOBP_PYROPTOSIS		22	-0.40944868	-1.1386628	0.24220623	0.78493226	1.0	3218	tags=50%, list=18%, signal=61%
GOBP_MULTICELLULAR_ORGANISMAL_HOMEOSTASIS	GOBP_MULTICELLULAR_ORGANISMAL_HOMEOSTASIS		414	-0.25900388	-1.1382488	0.10666667	0.78475654	1.0	2414	tags=17%, list=13%, signal=19%
GOMF_SULFUR_COMPOUND_BINDING	GOMF_SULFUR_COMPOUND_BINDING		196	-0.2769298	-1.137981	0.1262136	0.78400505	1.0	2201	tags=19%, list=12%, signal=21%
GOBP_HOMEOSTASIS_OF_NUMBER_OF_CELLS_WITHIN_A_TISSUE	GOBP_HOMEOSTASIS_OF_NUMBER_OF_CELLS_WITHIN_A_TISSUE		33	-0.37408328	-1.136265	0.28710464	0.7886537	1.0	1718	tags=18%, list=9%, signal=20%
GOBP_INOSITOL_PHOSPHATE_BIOSYNTHETIC_PROCESS	GOBP_INOSITOL_PHOSPHATE_BIOSYNTHETIC_PROCESS		23	-0.39600492	-1.1343496	0.2771739	0.79429847	1.0	3027	tags=30%, list=17%, signal=37%
GOBP_POSITIVE_REGULATION_OF_CELL_ADHESION_MEDIATED_BY_INTEGRIN	GOBP_POSITIVE_REGULATION_OF_CELL_ADHESION_MEDIATED_BY_INTEGRIN		17	-0.4382113	-1.1337348	0.30617285	0.79495245	1.0	3317	tags=41%, list=18%, signal=50%
GOBP_PHAGOCYTOSIS	GOBP_PHAGOCYTOSIS		195	-0.2766065	-1.1335651	0.16959064	0.7937874	1.0	2393	tags=22%, list=13%, signal=25%
GOCC_CLUSTER_OF_ACTIN_BASED_CELL_PROJECTIONS	GOCC_CLUSTER_OF_ACTIN_BASED_CELL_PROJECTIONS		148	-0.28745362	-1.1335244	0.18941504	0.79211956	1.0	2228	tags=18%, list=12%, signal=20%
GOBP_NEGATIVE_REGULATION_OF_ADAPTIVE_IMMUNE_RESPONSE	GOBP_NEGATIVE_REGULATION_OF_ADAPTIVE_IMMUNE_RESPONSE		50	-0.34240326	-1.1327922	0.24874371	0.79308635	1.0	375	tags=12%, list=2%, signal=12%
GOBP_CELLULAR_RESPONSE_TO_DSRNA	GOBP_CELLULAR_RESPONSE_TO_DSRNA		17	-0.43208876	-1.1327055	0.28669724	0.7916237	1.0	1316	tags=18%, list=7%, signal=19%
GOBP_NEUROTRANSMITTER_METABOLIC_PROCESS	GOBP_NEUROTRANSMITTER_METABOLIC_PROCESS		18	-0.4334135	-1.1325748	0.29213482	0.7903417	1.0	2841	tags=39%, list=16%, signal=46%
GOBP_CELLULAR_AMINO_ACID_BIOSYNTHETIC_PROCESS	GOBP_CELLULAR_AMINO_ACID_BIOSYNTHETIC_PROCESS		55	-0.3398024	-1.1317794	0.23607427	0.79168564	1.0	3821	tags=35%, list=21%, signal=44%
GOBP_NEGATIVE_REGULATION_OF_CELL_ADHESION	GOBP_NEGATIVE_REGULATION_OF_CELL_ADHESION		255	-0.26587102	-1.1314957	0.11034483	0.79100865	1.0	2393	tags=21%, list=13%, signal=24%
GOBP_RNA_METHYLATION	GOBP_RNA_METHYLATION		61	-0.3265648	-1.1309756	0.24641834	0.791247	1.0	6704	tags=49%, list=37%, signal=78%
GOBP_ZINC_ION_TRANSMEMBRANE_TRANSPORT	GOBP_ZINC_ION_TRANSMEMBRANE_TRANSPORT		23	-0.4022773	-1.1300447	0.28701594	0.7931271	1.0	262	tags=9%, list=1%, signal=9%
GOBP_ENDOTHELIAL_CELL_MIGRATION	GOBP_ENDOTHELIAL_CELL_MIGRATION		185	-0.27636328	-1.1277211	0.17515923	0.8002508	1.0	2393	tags=19%, list=13%, signal=22%
GOBP_RESPONSE_TO_ANTIBIOTIC	GOBP_RESPONSE_TO_ANTIBIOTIC		30	-0.3771757	-1.1264375	0.28235295	0.80362624	1.0	1630	tags=17%, list=9%, signal=18%
GOMF_ORGANIC_CATION_TRANSMEMBRANE_TRANSPORTER_ACTIVITY	GOMF_ORGANIC_CATION_TRANSMEMBRANE_TRANSPORTER_ACTIVITY		20	-0.4143939	-1.1255302	0.29787233	0.8054499	1.0	1786	tags=25%, list=10%, signal=28%
GOCC_PLASMA_MEMBRANE_SIGNALING_RECEPTOR_COMPLEX	GOCC_PLASMA_MEMBRANE_SIGNALING_RECEPTOR_COMPLEX		143	-0.2867637	-1.1249888	0.18991098	0.80569345	1.0	1486	tags=20%, list=8%, signal=21%
GOBP_GLYCOPROTEIN_BIOSYNTHETIC_PROCESS	GOBP_GLYCOPROTEIN_BIOSYNTHETIC_PROCESS		233	-0.26512048	-1.1238753	0.15974441	0.8082426	1.0	2247	tags=18%, list=12%, signal=20%
GOBP_ACTIVATION_OF_PROTEIN_KINASE_ACTIVITY	GOBP_ACTIVATION_OF_PROTEIN_KINASE_ACTIVITY		81	-0.30774236	-1.122577	0.21542554	0.81142783	1.0	2667	tags=25%, list=15%, signal=29%
GOBP_REGULATION_OF_CD4_POSITIVE_ALPHA_BETA_T_CELL_DIFFERENTIATION	GOBP_REGULATION_OF_CD4_POSITIVE_ALPHA_BETA_T_CELL_DIFFERENTIATION		46	-0.3399921	-1.1215897	0.24407583	0.8134919	1.0	1363	tags=20%, list=8%, signal=21%
GOBP_MESODERM_DEVELOPMENT	GOBP_MESODERM_DEVELOPMENT		75	-0.31330147	-1.1206056	0.2387268	0.8153449	1.0	1333	tags=16%, list=7%, signal=17%
GOBP_REGULATION_OF_HYDROGEN_PEROXIDE_METABOLIC_PROCESS	GOBP_REGULATION_OF_HYDROGEN_PEROXIDE_METABOLIC_PROCESS		16	-0.44371235	-1.1187118	0.30487806	0.82116383	1.0	970	tags=13%, list=5%, signal=13%
GOBP_NEGATIVE_REGULATION_OF_PEPTIDYL_TYROSINE_PHOSPHORYLATION	GOBP_NEGATIVE_REGULATION_OF_PEPTIDYL_TYROSINE_PHOSPHORYLATION		48	-0.3419899	-1.1184114	0.26666668	0.8205574	1.0	1036	tags=15%, list=6%, signal=15%
GOCC_COLLAGEN_TRIMER	GOCC_COLLAGEN_TRIMER		44	-0.34864187	-1.1181483	0.25188917	0.8197974	1.0	1486	tags=20%, list=8%, signal=22%
GOBP_REGULATION_OF_BIOMINERALIZATION	GOBP_REGULATION_OF_BIOMINERALIZATION		76	-0.30471042	-1.1145201	0.2547945	0.83227384	1.0	1084	tags=14%, list=6%, signal=15%
GOBP_CELLULAR_AMINO_ACID_METABOLIC_PROCESS	GOBP_CELLULAR_AMINO_ACID_METABOLIC_PROCESS		212	-0.26600668	-1.1140395	0.15492958	0.8323478	1.0	3471	tags=25%, list=19%, signal=30%
GOMF_PHOSPHOLIPASE_C_ACTIVITY	GOMF_PHOSPHOLIPASE_C_ACTIVITY		17	-0.43726185	-1.1130245	0.31463414	0.83452785	1.0	910	tags=35%, list=5%, signal=37%
GOBP_REGULATION_OF_GLIAL_CELL_MIGRATION	GOBP_REGULATION_OF_GLIAL_CELL_MIGRATION		24	-0.3981366	-1.1127222	0.29234338	0.8338993	1.0	2295	tags=33%, list=13%, signal=38%
GOBP_REGULATION_OF_LEUKOCYTE_DEGRANULATION	GOBP_REGULATION_OF_LEUKOCYTE_DEGRANULATION		44	-0.3399291	-1.1108613	0.26884422	0.8395739	1.0	3317	tags=30%, list=18%, signal=36%
GOBP_LEUKOCYTE_HOMEOSTASIS	GOBP_LEUKOCYTE_HOMEOSTASIS		110	-0.29309958	-1.1105785	0.22636104	0.83885574	1.0	3317	tags=32%, list=18%, signal=39%
GOBP_MOTOR_NEURON_APOPTOTIC_PROCESS	GOBP_MOTOR_NEURON_APOPTOTIC_PROCESS		24	-0.394507	-1.1097801	0.31578946	0.8401894	1.0	640	tags=13%, list=4%, signal=13%
GOBP_PROTEIN_INSERTION_INTO_ER_MEMBRANE	GOBP_PROTEIN_INSERTION_INTO_ER_MEMBRANE		20	-0.4086334	-1.1096172	0.31850117	0.8391296	1.0	5294	tags=50%, list=29%, signal=71%
GOBP_RESPONSE_TO_INTERLEUKIN_6	GOBP_RESPONSE_TO_INTERLEUKIN_6		27	-0.38413653	-1.1091758	0.2712766	0.8390783	1.0	2414	tags=26%, list=13%, signal=30%
GOBP_IMMUNOGLOBULIN_PRODUCTION	GOBP_IMMUNOGLOBULIN_PRODUCTION		113	-0.2910652	-1.1081263	0.24301676	0.8415828	1.0	602	tags=9%, list=3%, signal=9%
GOBP_CELLULAR_IRON_ION_HOMEOSTASIS	GOBP_CELLULAR_IRON_ION_HOMEOSTASIS		44	-0.34565663	-1.1081032	0.29319373	0.83987755	1.0	3222	tags=32%, list=18%, signal=39%
GOBP_REGULATION_OF_EPITHELIAL_CELL_MIGRATION	GOBP_REGULATION_OF_EPITHELIAL_CELL_MIGRATION		200	-0.26912677	-1.1075186	0.19112629	0.84046125	1.0	2393	tags=19%, list=13%, signal=22%
GOBP_POSITIVE_REGULATION_OF_EPITHELIAL_CELL_MIGRATION	GOBP_POSITIVE_REGULATION_OF_EPITHELIAL_CELL_MIGRATION		133	-0.2833135	-1.1063094	0.23619632	0.8435686	1.0	2829	tags=22%, list=16%, signal=26%
GOBP_RESPONSE_TO_KETONE	GOBP_RESPONSE_TO_KETONE		107	-0.29237655	-1.1059746	0.24795641	0.84302574	1.0	1465	tags=11%, list=8%, signal=12%
GOBP_POSITIVE_REGULATION_OF_POST_TRANSCRIPTIONAL_GENE_SILENCING	GOBP_POSITIVE_REGULATION_OF_POST_TRANSCRIPTIONAL_GENE_SILENCING		23	-0.39644888	-1.1058422	0.30843374	0.8417391	1.0	2736	tags=30%, list=15%, signal=36%
GOBP_POSITIVE_REGULATION_OF_PROTEIN_MATURATION	GOBP_POSITIVE_REGULATION_OF_PROTEIN_MATURATION		22	-0.40065545	-1.1054406	0.31651375	0.84160453	1.0	2129	tags=41%, list=12%, signal=46%
GOMF_PHOSPHOLIPID_TRANSPORTER_ACTIVITY	GOMF_PHOSPHOLIPID_TRANSPORTER_ACTIVITY		53	-0.32816014	-1.1040435	0.27918783	0.8455272	1.0	2163	tags=17%, list=12%, signal=19%
GOBP_REGULATION_OF_ANION_TRANSPORT	GOBP_REGULATION_OF_ANION_TRANSPORT		76	-0.3037296	-1.1037718	0.26098192	0.84480476	1.0	1344	tags=14%, list=7%, signal=16%
GOMF_ANION_TRANSMEMBRANE_TRANSPORTER_ACTIVITY	GOMF_ANION_TRANSMEMBRANE_TRANSPORTER_ACTIVITY		201	-0.2675802	-1.103366	0.18811882	0.84465194	1.0	2681	tags=21%, list=15%, signal=25%
GOBP_HORMONE_METABOLIC_PROCESS	GOBP_HORMONE_METABOLIC_PROCESS		131	-0.28322828	-1.1027186	0.2	0.845366	1.0	2071	tags=18%, list=11%, signal=20%
GOCC_CUL2_RING_UBIQUITIN_LIGASE_COMPLEX	GOCC_CUL2_RING_UBIQUITIN_LIGASE_COMPLEX		19	-0.40701407	-1.1026559	0.3310185	0.8438361	1.0	2347	tags=21%, list=13%, signal=24%
GOBP_NEGATIVE_REGULATION_OF_TRANSMEMBRANE_RECEPTOR_PROTEIN_SERINE_THREONINE_KINASE_SIGNALING_PATHWAY	GOBP_NEGATIVE_REGULATION_OF_TRANSMEMBRANE_RECEPTOR_PROTEIN_SERINE_THREONINE_KINASE_SIGNALING_PATHWAY		106	-0.29161966	-1.1026443	0.22437674	0.8421225	1.0	2555	tags=25%, list=14%, signal=29%
GOBP_T_CELL_HOMEOSTASIS	GOBP_T_CELL_HOMEOSTASIS		43	-0.3489693	-1.1008579	0.29395604	0.8474809	1.0	3416	tags=35%, list=19%, signal=43%
GOBP_RESPONSE_TO_TUMOR_CELL	GOBP_RESPONSE_TO_TUMOR_CELL		37	-0.35333985	-1.1000134	0.295	0.84908724	1.0	1343	tags=19%, list=7%, signal=20%
GOBP_SECRETORY_GRANULE_ORGANIZATION	GOBP_SECRETORY_GRANULE_ORGANIZATION		49	-0.33273953	-1.0985346	0.2987342	0.85340106	1.0	2052	tags=14%, list=11%, signal=16%
GOBP_NEGATIVE_REGULATION_OF_CALCIUM_ION_TRANSMEMBRANE_TRANSPORT	GOBP_NEGATIVE_REGULATION_OF_CALCIUM_ION_TRANSMEMBRANE_TRANSPORT		45	-0.3403869	-1.0979354	0.29792148	0.85404515	1.0	1018	tags=11%, list=6%, signal=12%
GOBP_RESPONSE_TO_CARBOHYDRATE	GOBP_RESPONSE_TO_CARBOHYDRATE		161	-0.27464628	-1.0976214	0.21753247	0.8535774	1.0	1672	tags=14%, list=9%, signal=15%
GOBP_MONOCARBOXYLIC_ACID_CATABOLIC_PROCESS	GOBP_MONOCARBOXYLIC_ACID_CATABOLIC_PROCESS		103	-0.29385504	-1.0975434	0.2657143	0.85213035	1.0	3720	tags=27%, list=21%, signal=34%
GOBP_ZINC_ION_HOMEOSTASIS	GOBP_ZINC_ION_HOMEOSTASIS		27	-0.3839243	-1.0974866	0.31632653	0.8505935	1.0	530	tags=11%, list=3%, signal=11%
GOMF_OXIDOREDUCTASE_ACTIVITY_ACTING_ON_PAIRED_DONORS_WITH_INCORPORATION_OR_REDUCTION_OF_MOLECULAR_OXYGEN	GOMF_OXIDOREDUCTASE_ACTIVITY_ACTING_ON_PAIRED_DONORS_WITH_INCORPORATION_OR_REDUCTION_OF_MOLECULAR_OXYGEN		129	-0.27988175	-1.0966729	0.22839506	0.85217905	1.0	2224	tags=20%, list=12%, signal=23%
GOBP_RESPONSE_TO_CHOLESTEROL	GOBP_RESPONSE_TO_CHOLESTEROL		17	-0.42324382	-1.0958384	0.35572138	0.8539194	1.0	1302	tags=24%, list=7%, signal=25%
GOCC_MYOSIN_II_COMPLEX	GOCC_MYOSIN_II_COMPLEX		17	-0.41447574	-1.0948888	0.34741783	0.85606426	1.0	2237	tags=24%, list=12%, signal=27%
GOBP_ACID_SECRETION	GOBP_ACID_SECRETION		30	-0.36626235	-1.0944697	0.3040201	0.85600716	1.0	1300	tags=17%, list=7%, signal=18%
GOBP_CEREBELLAR_CORTEX_MORPHOGENESIS	GOBP_CEREBELLAR_CORTEX_MORPHOGENESIS		34	-0.35409594	-1.0931028	0.3137755	0.85976833	1.0	840	tags=9%, list=5%, signal=9%
GOBP_REGULATION_OF_LIPID_CATABOLIC_PROCESS	GOBP_REGULATION_OF_LIPID_CATABOLIC_PROCESS		53	-0.3273716	-1.092495	0.28311688	0.8603757	1.0	1958	tags=23%, list=11%, signal=25%
GOBP_TRABECULA_FORMATION	GOBP_TRABECULA_FORMATION		19	-0.40343353	-1.0920424	0.3446602	0.86056334	1.0	12	tags=5%, list=0%, signal=5%
GOBP_CELL_REDOX_HOMEOSTASIS	GOBP_CELL_REDOX_HOMEOSTASIS		25	-0.39264926	-1.091301	0.321513	0.86169434	1.0	1705	tags=16%, list=9%, signal=18%
GOBP_RESPONSE_TO_ORGANOPHOSPHORUS	GOBP_RESPONSE_TO_ORGANOPHOSPHORUS		65	-0.315362	-1.0909419	0.28608248	0.86145365	1.0	1007	tags=14%, list=6%, signal=15%
GOBP_ANION_TRANSMEMBRANE_TRANSPORT	GOBP_ANION_TRANSMEMBRANE_TRANSPORT		149	-0.27447972	-1.090928	0.25465837	0.8597633	1.0	1786	tags=15%, list=10%, signal=17%
GOMF_CARBOXYLIC_ACID_BINDING	GOMF_CARBOXYLIC_ACID_BINDING		136	-0.28170094	-1.090679	0.25872093	0.8589711	1.0	3159	tags=30%, list=17%, signal=36%
GOBP_PEROXISOMAL_TRANSPORT	GOBP_PEROXISOMAL_TRANSPORT		21	-0.39788204	-1.0903385	0.34741783	0.858642	1.0	4898	tags=43%, list=27%, signal=59%
GOBP_NEGATIVE_REGULATION_OF_CELL_SUBSTRATE_ADHESION	GOBP_NEGATIVE_REGULATION_OF_CELL_SUBSTRATE_ADHESION		51	-0.33005404	-1.0901246	0.2935065	0.85775006	1.0	1465	tags=20%, list=8%, signal=21%
GOBP_REGULATION_OF_CARDIAC_MUSCLE_CELL_ACTION_POTENTIAL	GOBP_REGULATION_OF_CARDIAC_MUSCLE_CELL_ACTION_POTENTIAL		20	-0.40896288	-1.0896899	0.33573142	0.8577454	1.0	4803	tags=55%, list=27%, signal=75%
GOBP_CELLULAR_RESPONSE_TO_ALCOHOL	GOBP_CELLULAR_RESPONSE_TO_ALCOHOL		74	-0.3048994	-1.0883584	0.27807486	0.8613544	1.0	1465	tags=15%, list=8%, signal=16%
GOBP_FOREBRAIN_REGIONALIZATION	GOBP_FOREBRAIN_REGIONALIZATION		16	-0.43488935	-1.0880219	0.35023043	0.8610382	1.0	2236	tags=25%, list=12%, signal=28%
GOBP_PYRIDINE_CONTAINING_COMPOUND_BIOSYNTHETIC_PROCESS	GOBP_PYRIDINE_CONTAINING_COMPOUND_BIOSYNTHETIC_PROCESS		17	-0.4208462	-1.0879847	0.34760705	0.85947394	1.0	246	tags=12%, list=1%, signal=12%
GOBP_POSITIVE_REGULATION_OF_CD4_POSITIVE_ALPHA_BETA_T_CELL_DIFFERENTIATION	GOBP_POSITIVE_REGULATION_OF_CD4_POSITIVE_ALPHA_BETA_T_CELL_DIFFERENTIATION		26	-0.3754955	-1.0879767	0.331565	0.8577974	1.0	1363	tags=27%, list=8%, signal=29%
GOBP_REGULATION_OF_AMINO_ACID_TRANSPORT	GOBP_REGULATION_OF_AMINO_ACID_TRANSPORT		37	-0.35669684	-1.0870943	0.3219512	0.85966104	1.0	1344	tags=16%, list=7%, signal=17%
GOBP_HYDROGEN_PEROXIDE_METABOLIC_PROCESS	GOBP_HYDROGEN_PEROXIDE_METABOLIC_PROCESS		34	-0.3604821	-1.0853593	0.34878588	0.86496764	1.0	970	tags=9%, list=5%, signal=9%
GOBP_EPITHELIAL_TO_MESENCHYMAL_TRANSITION	GOBP_EPITHELIAL_TO_MESENCHYMAL_TRANSITION		126	-0.2825625	-1.084925	0.25947523	0.86497694	1.0	1411	tags=15%, list=8%, signal=16%
GOBP_LENS_DEVELOPMENT_IN_CAMERA_TYPE_EYE	GOBP_LENS_DEVELOPMENT_IN_CAMERA_TYPE_EYE		63	-0.3140999	-1.0845144	0.30769232	0.8649872	1.0	3412	tags=29%, list=19%, signal=35%
GOBP_REGULATION_OF_HORMONE_LEVELS	GOBP_REGULATION_OF_HORMONE_LEVELS		370	-0.24703798	-1.0841998	0.17120622	0.86452466	1.0	2652	tags=20%, list=15%, signal=23%
GOBP_CELLULAR_DIVALENT_INORGANIC_CATION_HOMEOSTASIS	GOBP_CELLULAR_DIVALENT_INORGANIC_CATION_HOMEOSTASIS		246	-0.25732085	-1.0837827	0.20930232	0.8645131	1.0	1618	tags=16%, list=9%, signal=17%
GOBP_CARBOHYDRATE_TRANSMEMBRANE_TRANSPORT	GOBP_CARBOHYDRATE_TRANSMEMBRANE_TRANSPORT		98	-0.2923985	-1.0834354	0.2912088	0.86422354	1.0	2206	tags=18%, list=12%, signal=21%
GOBP_NEGATIVE_REGULATION_OF_EPITHELIAL_CELL_DIFFERENTIATION	GOBP_NEGATIVE_REGULATION_OF_EPITHELIAL_CELL_DIFFERENTIATION		42	-0.33860233	-1.083257	0.32506204	0.86329013	1.0	1364	tags=19%, list=8%, signal=21%
GOBP_POSITIVE_REGULATION_OF_REACTIVE_OXYGEN_SPECIES_METABOLIC_PROCESS	GOBP_POSITIVE_REGULATION_OF_REACTIVE_OXYGEN_SPECIES_METABOLIC_PROCESS		62	-0.31350362	-1.0825677	0.31	0.8643144	1.0	1356	tags=11%, list=7%, signal=12%
GOBP_POSITIVE_REGULATION_OF_T_CELL_RECEPTOR_SIGNALING_PATHWAY	GOBP_POSITIVE_REGULATION_OF_T_CELL_RECEPTOR_SIGNALING_PATHWAY		15	-0.42643437	-1.0816675	0.3442623	0.86625767	1.0	1317	tags=20%, list=7%, signal=22%
GOCC_INTRINSIC_COMPONENT_OF_EXTERNAL_SIDE_OF_PLASMA_MEMBRANE	GOCC_INTRINSIC_COMPONENT_OF_EXTERNAL_SIDE_OF_PLASMA_MEMBRANE		20	-0.40230772	-1.0815351	0.34688994	0.86511683	1.0	1738	tags=30%, list=10%, signal=33%
GOBP_PROSTAGLANDIN_SECRETION	GOBP_PROSTAGLANDIN_SECRETION		16	-0.4128557	-1.0805429	0.36283186	0.86746424	1.0	1787	tags=25%, list=10%, signal=28%
GOBP_VENTRICULAR_CARDIAC_MUSCLE_CELL_ACTION_POTENTIAL	GOBP_VENTRICULAR_CARDIAC_MUSCLE_CELL_ACTION_POTENTIAL		20	-0.39897838	-1.0797976	0.32482597	0.8687837	1.0	2259	tags=35%, list=12%, signal=40%
GOBP_LATE_ENDOSOME_TO_VACUOLE_TRANSPORT_VIA_MULTIVESICULAR_BODY_SORTING_PATHWAY	GOBP_LATE_ENDOSOME_TO_VACUOLE_TRANSPORT_VIA_MULTIVESICULAR_BODY_SORTING_PATHWAY		15	-0.41993058	-1.0794432	0.35011992	0.8684813	1.0	5836	tags=47%, list=32%, signal=69%
GOBP_NEGATIVE_REGULATION_OF_POTASSIUM_ION_TRANSMEMBRANE_TRANSPORT	GOBP_NEGATIVE_REGULATION_OF_POTASSIUM_ION_TRANSMEMBRANE_TRANSPORT		21	-0.40080035	-1.0790342	0.32629108	0.8683684	1.0	1528	tags=14%, list=8%, signal=16%
GOBP_BRANCHED_CHAIN_AMINO_ACID_CATABOLIC_PROCESS	GOBP_BRANCHED_CHAIN_AMINO_ACID_CATABOLIC_PROCESS		19	-0.39993644	-1.0785434	0.31941032	0.86862314	1.0	2063	tags=21%, list=11%, signal=24%
GOBP_GLUCOSE_6_PHOSPHATE_METABOLIC_PROCESS	GOBP_GLUCOSE_6_PHOSPHATE_METABOLIC_PROCESS		24	-0.38420105	-1.0783112	0.3514151	0.8679388	1.0	3640	tags=33%, list=20%, signal=42%
GOBP_SOMATIC_STEM_CELL_POPULATION_MAINTENANCE	GOBP_SOMATIC_STEM_CELL_POPULATION_MAINTENANCE		56	-0.3218139	-1.078193	0.32	0.8667678	1.0	2924	tags=23%, list=16%, signal=28%
GOBP_SPERMATID_DIFFERENTIATION	GOBP_SPERMATID_DIFFERENTIATION		129	-0.27291277	-1.0773133	0.24924012	0.8686392	1.0	1771	tags=13%, list=10%, signal=15%
GOBP_REGULATION_OF_DEFENSE_RESPONSE_TO_BACTERIUM	GOBP_REGULATION_OF_DEFENSE_RESPONSE_TO_BACTERIUM		16	-0.420636	-1.0762966	0.36744186	0.871039	1.0	2983	tags=31%, list=16%, signal=37%
GOBP_RESPONSE_TO_INTERLEUKIN_17	GOBP_RESPONSE_TO_INTERLEUKIN_17		19	-0.41883034	-1.0761988	0.36	0.8698021	1.0	1125	tags=21%, list=6%, signal=22%
GOBP_NEGATIVE_REGULATION_OF_PEPTIDYL_SERINE_PHOSPHORYLATION	GOBP_NEGATIVE_REGULATION_OF_PEPTIDYL_SERINE_PHOSPHORYLATION		24	-0.37349707	-1.0761527	0.32712767	0.86833966	1.0	1541	tags=21%, list=9%, signal=23%
GOMF_GLUTATHIONE_TRANSFERASE_ACTIVITY	GOMF_GLUTATHIONE_TRANSFERASE_ACTIVITY		26	-0.37510335	-1.0761262	0.33737865	0.86679876	1.0	2628	tags=27%, list=15%, signal=31%
GOCC_MEDIATOR_COMPLEX	GOCC_MEDIATOR_COMPLEX		36	-0.36200085	-1.0756904	0.32467532	0.86689055	1.0	4498	tags=25%, list=25%, signal=33%
GOBP_REGULATION_OF_EPITHELIAL_CELL_DIFFERENTIATION	GOBP_REGULATION_OF_EPITHELIAL_CELL_DIFFERENTIATION		114	-0.28307754	-1.0750508	0.30246913	0.8677441	1.0	979	tags=11%, list=5%, signal=11%
GOBP_REGULATION_OF_LEUKOCYTE_DIFFERENTIATION	GOBP_REGULATION_OF_LEUKOCYTE_DIFFERENTIATION		276	-0.25252882	-1.0750163	0.23104693	0.8662661	1.0	2474	tags=21%, list=14%, signal=24%
GOBP_INDOLE_CONTAINING_COMPOUND_METABOLIC_PROCESS	GOBP_INDOLE_CONTAINING_COMPOUND_METABOLIC_PROCESS		16	-0.4250627	-1.0748024	0.35436893	0.86544997	1.0	1291	tags=25%, list=7%, signal=27%
GOBP_POSITIVE_REGULATION_OF_GTPASE_ACTIVITY	GOBP_POSITIVE_REGULATION_OF_GTPASE_ACTIVITY		223	-0.2585173	-1.0742615	0.26	0.86595535	1.0	2155	tags=20%, list=12%, signal=22%
GOBP_NEGATIVE_REGULATION_OF_CELLULAR_RESPONSE_TO_GROWTH_FACTOR_STIMULUS	GOBP_NEGATIVE_REGULATION_OF_CELLULAR_RESPONSE_TO_GROWTH_FACTOR_STIMULUS		69	-0.302106	-1.0742476	0.30601093	0.8643803	1.0	2100	tags=28%, list=12%, signal=31%
GOMF_CHOLESTEROL_BINDING	GOMF_CHOLESTEROL_BINDING		41	-0.34085235	-1.0741042	0.36597937	0.863384	1.0	4568	tags=41%, list=25%, signal=55%
GOBP_QUINONE_BIOSYNTHETIC_PROCESS	GOBP_QUINONE_BIOSYNTHETIC_PROCESS		16	-0.41752645	-1.0736569	0.35930735	0.8635766	1.0	6558	tags=63%, list=36%, signal=98%
GOBP_POSITIVE_REGULATION_OF_INTERLEUKIN_2_PRODUCTION	GOBP_POSITIVE_REGULATION_OF_INTERLEUKIN_2_PRODUCTION		35	-0.3548396	-1.0729221	0.32987013	0.8648908	1.0	1363	tags=23%, list=8%, signal=25%
GOMF_TRANSFERASE_ACTIVITY_TRANSFERRING_NITROGENOUS_GROUPS	GOMF_TRANSFERASE_ACTIVITY_TRANSFERRING_NITROGENOUS_GROUPS		21	-0.40209368	-1.0722861	0.35731414	0.8659747	1.0	2704	tags=29%, list=15%, signal=34%
GOBP_SUPEROXIDE_ANION_GENERATION	GOBP_SUPEROXIDE_ANION_GENERATION		29	-0.36252123	-1.0717336	0.33091787	0.8666906	1.0	1356	tags=21%, list=7%, signal=22%
GOBP_NEGATIVE_REGULATION_OF_INSULIN_SECRETION	GOBP_NEGATIVE_REGULATION_OF_INSULIN_SECRETION		34	-0.35856774	-1.071727	0.3427835	0.8651151	1.0	1545	tags=12%, list=9%, signal=13%
GOBP_REGULATION_OF_LIPOPROTEIN_METABOLIC_PROCESS	GOBP_REGULATION_OF_LIPOPROTEIN_METABOLIC_PROCESS		16	-0.41629523	-1.0713725	0.36258662	0.8648926	1.0	1269	tags=19%, list=7%, signal=20%
GOBP_NEGATIVE_REGULATION_OF_BMP_SIGNALING_PATHWAY	GOBP_NEGATIVE_REGULATION_OF_BMP_SIGNALING_PATHWAY		34	-0.35457432	-1.071121	0.36626506	0.8642879	1.0	2100	tags=32%, list=12%, signal=37%
GOBP_MUSCLE_CONTRACTION	GOBP_MUSCLE_CONTRACTION		217	-0.2572898	-1.0706904	0.2524272	0.8643947	1.0	1564	tags=15%, list=9%, signal=16%
GOBP_REGULATION_OF_EXTRACELLULAR_MATRIX_ORGANIZATION	GOBP_REGULATION_OF_EXTRACELLULAR_MATRIX_ORGANIZATION		50	-0.32284164	-1.0702937	0.3252688	0.86435586	1.0	3443	tags=36%, list=19%, signal=44%
GOBP_MAMMARY_GLAND_MORPHOGENESIS	GOBP_MAMMARY_GLAND_MORPHOGENESIS		42	-0.3356066	-1.069619	0.32828283	0.8653808	1.0	2396	tags=26%, list=13%, signal=30%
GOBP_REGULATION_OF_VASCULAR_ENDOTHELIAL_GROWTH_FACTOR_RECEPTOR_SIGNALING_PATHWAY	GOBP_REGULATION_OF_VASCULAR_ENDOTHELIAL_GROWTH_FACTOR_RECEPTOR_SIGNALING_PATHWAY		26	-0.37214422	-1.0693213	0.33919597	0.8649656	1.0	2097	tags=23%, list=12%, signal=26%
GOBP_REGULATION_OF_GLIAL_CELL_DIFFERENTIATION	GOBP_REGULATION_OF_GLIAL_CELL_DIFFERENTIATION		74	-0.30016252	-1.0692447	0.30870712	0.86369073	1.0	2345	tags=24%, list=13%, signal=28%
GOBP_REGULATION_OF_SYSTEMIC_ARTERIAL_BLOOD_PRESSURE_MEDIATED_BY_A_CHEMICAL_SIGNAL	GOBP_REGULATION_OF_SYSTEMIC_ARTERIAL_BLOOD_PRESSURE_MEDIATED_BY_A_CHEMICAL_SIGNAL		26	-0.36934164	-1.0688983	0.35949367	0.86340696	1.0	3047	tags=31%, list=17%, signal=37%
GOBP_NUCLEOSIDE_BISPHOSPHATE_BIOSYNTHETIC_PROCESS	GOBP_NUCLEOSIDE_BISPHOSPHATE_BIOSYNTHETIC_PROCESS		32	-0.35533217	-1.0687052	0.33169532	0.8625803	1.0	2878	tags=25%, list=16%, signal=30%
GOBP_REGULATION_OF_CALCIUM_MEDIATED_SIGNALING	GOBP_REGULATION_OF_CALCIUM_MEDIATED_SIGNALING		73	-0.30156827	-1.0658809	0.32857144	0.8720385	1.0	1803	tags=22%, list=10%, signal=24%
GOBP_L_GLUTAMATE_IMPORT	GOBP_L_GLUTAMATE_IMPORT		19	-0.40186477	-1.065417	0.35609755	0.8722889	1.0	1447	tags=21%, list=8%, signal=23%
GOMF_GLYCOSYLTRANSFERASE_ACTIVITY	GOMF_GLYCOSYLTRANSFERASE_ACTIVITY		205	-0.26046303	-1.0650856	0.26791278	0.8720435	1.0	3225	tags=26%, list=18%, signal=31%
GOBP_NEGATIVE_REGULATION_OF_FATTY_ACID_METABOLIC_PROCESS	GOBP_NEGATIVE_REGULATION_OF_FATTY_ACID_METABOLIC_PROCESS		27	-0.3674074	-1.0644546	0.34567901	0.8729903	1.0	859	tags=11%, list=5%, signal=12%
GOBP_TRANSCYTOSIS	GOBP_TRANSCYTOSIS		17	-0.4130777	-1.0642995	0.36971048	0.87207884	1.0	2171	tags=24%, list=12%, signal=27%
GOBP_EPITHELIAL_TO_MESENCHYMAL_TRANSITION_INVOLVED_IN_ENDOCARDIAL_CUSHION_FORMATION	GOBP_EPITHELIAL_TO_MESENCHYMAL_TRANSITION_INVOLVED_IN_ENDOCARDIAL_CUSHION_FORMATION		16	-0.4156395	-1.0630252	0.375	0.87543774	1.0	849	tags=25%, list=5%, signal=26%
GOBP_REGULATION_OF_TRIGLYCERIDE_BIOSYNTHETIC_PROCESS	GOBP_REGULATION_OF_TRIGLYCERIDE_BIOSYNTHETIC_PROCESS		23	-0.38020143	-1.062867	0.3594132	0.8745101	1.0	1418	tags=13%, list=8%, signal=14%
GOBP_ENDOTHELIAL_CELL_DEVELOPMENT	GOBP_ENDOTHELIAL_CELL_DEVELOPMENT		59	-0.31011808	-1.0626223	0.33161953	0.8739688	1.0	2123	tags=17%, list=12%, signal=19%
GOBP_PYRUVATE_METABOLIC_PROCESS	GOBP_PYRUVATE_METABOLIC_PROCESS		100	-0.28494978	-1.0623196	0.33618233	0.8736655	1.0	3196	tags=27%, list=18%, signal=33%
GOBP_MAMMARY_GLAND_DUCT_MORPHOGENESIS	GOBP_MAMMARY_GLAND_DUCT_MORPHOGENESIS		28	-0.35987997	-1.0621576	0.33732057	0.8727816	1.0	2945	tags=32%, list=16%, signal=38%
GOBP_CELLULAR_LIPID_CATABOLIC_PROCESS	GOBP_CELLULAR_LIPID_CATABOLIC_PROCESS		179	-0.2607513	-1.0618258	0.27380952	0.8725888	1.0	3720	tags=29%, list=21%, signal=36%
GOBP_AMEBOIDAL_TYPE_CELL_MIGRATION	GOBP_AMEBOIDAL_TYPE_CELL_MIGRATION		367	-0.2429269	-1.0615989	0.23320158	0.8718872	1.0	2296	tags=17%, list=13%, signal=20%
GOBP_BONE_CELL_DEVELOPMENT	GOBP_BONE_CELL_DEVELOPMENT		34	-0.35159364	-1.0614506	0.375	0.8709229	1.0	3609	tags=32%, list=20%, signal=40%
GOBP_IRON_ION_TRANSPORT	GOBP_IRON_ION_TRANSPORT		35	-0.34773466	-1.0603292	0.35602096	0.87400025	1.0	1685	tags=23%, list=9%, signal=25%
GOBP_CELLULAR_RESPONSE_TO_CORTICOSTEROID_STIMULUS	GOBP_CELLULAR_RESPONSE_TO_CORTICOSTEROID_STIMULUS		35	-0.35025382	-1.0600909	0.36190477	0.8734729	1.0	3157	tags=23%, list=17%, signal=28%
GOBP_LEUKOTRIENE_METABOLIC_PROCESS	GOBP_LEUKOTRIENE_METABOLIC_PROCESS		20	-0.3949939	-1.0600373	0.3647059	0.87209934	1.0	2628	tags=35%, list=15%, signal=41%
GOMF_ACTIVE_ION_TRANSMEMBRANE_TRANSPORTER_ACTIVITY	GOMF_ACTIVE_ION_TRANSMEMBRANE_TRANSPORTER_ACTIVITY		170	-0.26028326	-1.0596042	0.3386076	0.87225217	1.0	1614	tags=14%, list=9%, signal=15%
GOBP_PHARYNGEAL_SYSTEM_DEVELOPMENT	GOBP_PHARYNGEAL_SYSTEM_DEVELOPMENT		18	-0.39769274	-1.0595943	0.36729857	0.87075675	1.0	849	tags=22%, list=5%, signal=23%
GOBP_REGULATION_OF_T_HELPER_CELL_DIFFERENTIATION	GOBP_REGULATION_OF_T_HELPER_CELL_DIFFERENTIATION		35	-0.34075728	-1.0589634	0.38154614	0.87171257	1.0	1363	tags=20%, list=8%, signal=22%
GOBP_TRNA_MODIFICATION	GOBP_TRNA_MODIFICATION		76	-0.29404712	-1.0588765	0.34844193	0.87054074	1.0	6446	tags=41%, list=36%, signal=63%
GOBP_REGULATION_OF_RENAL_SYSTEM_PROCESS	GOBP_REGULATION_OF_RENAL_SYSTEM_PROCESS		29	-0.359188	-1.058619	0.36228287	0.8700062	1.0	1470	tags=17%, list=8%, signal=19%
GOBP_HISTONE_MRNA_METABOLIC_PROCESS	GOBP_HISTONE_MRNA_METABOLIC_PROCESS		18	-0.39531156	-1.0580971	0.36658934	0.8705401	1.0	7841	tags=72%, list=43%, signal=127%
GOBP_REGULATION_OF_PEPTIDE_TRANSPORT	GOBP_REGULATION_OF_PEPTIDE_TRANSPORT		159	-0.26281732	-1.0578347	0.26934984	0.87003386	1.0	1962	tags=16%, list=11%, signal=18%
GOBP_EMBRYONIC_PLACENTA_DEVELOPMENT	GOBP_EMBRYONIC_PLACENTA_DEVELOPMENT		89	-0.28829455	-1.0574374	0.34929577	0.8700694	1.0	2362	tags=19%, list=13%, signal=22%
GOBP_REGULATION_OF_SYSTEMIC_ARTERIAL_BLOOD_PRESSURE	GOBP_REGULATION_OF_SYSTEMIC_ARTERIAL_BLOOD_PRESSURE		65	-0.30044544	-1.0550925	0.315508	0.87779665	1.0	2537	tags=25%, list=14%, signal=29%
GOMF_IRON_ION_BINDING	GOMF_IRON_ION_BINDING		98	-0.2847838	-1.0546192	0.33240998	0.8781779	1.0	2260	tags=21%, list=12%, signal=24%
GOBP_POSITIVE_REGULATION_OF_VASCULATURE_DEVELOPMENT	GOBP_POSITIVE_REGULATION_OF_VASCULATURE_DEVELOPMENT		139	-0.2694771	-1.0544277	0.32380953	0.8774332	1.0	2414	tags=23%, list=13%, signal=26%
GOBP_POSITIVE_REGULATION_OF_LIPID_CATABOLIC_PROCESS	GOBP_POSITIVE_REGULATION_OF_LIPID_CATABOLIC_PROCESS		24	-0.3776072	-1.0543901	0.3617021	0.8760805	1.0	1820	tags=29%, list=10%, signal=32%
GOBP_RESPONSE_TO_PURINE_CONTAINING_COMPOUND	GOBP_RESPONSE_TO_PURINE_CONTAINING_COMPOUND		81	-0.293183	-1.0542296	0.33159268	0.8752401	1.0	1400	tags=15%, list=8%, signal=16%
GOBP_NEGATIVE_REGULATION_OF_LIPID_CATABOLIC_PROCESS	GOBP_NEGATIVE_REGULATION_OF_LIPID_CATABOLIC_PROCESS		23	-0.38028184	-1.0539639	0.39903846	0.87480414	1.0	1958	tags=30%, list=11%, signal=34%
GOBP_REGULATION_OF_BLOOD_CIRCULATION	GOBP_REGULATION_OF_BLOOD_CIRCULATION		181	-0.26187134	-1.0538657	0.30124223	0.873689	1.0	2259	tags=23%, list=12%, signal=26%
GOBP_ANTIGEN_PROCESSING_AND_PRESENTATION_OF_PEPTIDE_OR_POLYSACCHARIDE_ANTIGEN_VIA_MHC_CLASS_II	GOBP_ANTIGEN_PROCESSING_AND_PRESENTATION_OF_PEPTIDE_OR_POLYSACCHARIDE_ANTIGEN_VIA_MHC_CLASS_II		22	-0.38740855	-1.0531076	0.37203792	0.8752071	1.0	1635	tags=23%, list=9%, signal=25%
GOBP_POSITIVE_REGULATION_OF_GLIOGENESIS	GOBP_POSITIVE_REGULATION_OF_GLIOGENESIS		68	-0.29618275	-1.0523956	0.34840426	0.8764584	1.0	1018	tags=13%, list=6%, signal=14%
GOBP_GLUTAMINE_FAMILY_AMINO_ACID_METABOLIC_PROCESS	GOBP_GLUTAMINE_FAMILY_AMINO_ACID_METABOLIC_PROCESS		56	-0.31358036	-1.0521237	0.36061382	0.8760582	1.0	2278	tags=21%, list=13%, signal=24%
GOBP_REGULATION_OF_NEURON_DIFFERENTIATION	GOBP_REGULATION_OF_NEURON_DIFFERENTIATION		160	-0.26287037	-1.0514532	0.3119266	0.87720144	1.0	2295	tags=18%, list=13%, signal=21%
GOMF_INSULIN_LIKE_GROWTH_FACTOR_BINDING	GOMF_INSULIN_LIKE_GROWTH_FACTOR_BINDING		17	-0.39814994	-1.0509026	0.35796767	0.8779047	1.0	1424	tags=24%, list=8%, signal=26%
GOMF_CARBOXYPEPTIDASE_ACTIVITY	GOMF_CARBOXYPEPTIDASE_ACTIVITY		27	-0.36481565	-1.050271	0.4063927	0.878896	1.0	3844	tags=41%, list=21%, signal=52%
GOBP_NEGATIVE_REGULATION_OF_CELL_SUBSTRATE_JUNCTION_ORGANIZATION	GOBP_NEGATIVE_REGULATION_OF_CELL_SUBSTRATE_JUNCTION_ORGANIZATION		16	-0.4013024	-1.0499119	0.40136054	0.87879777	1.0	4246	tags=50%, list=23%, signal=65%
GOBP_REGULATION_OF_NOTCH_SIGNALING_PATHWAY	GOBP_REGULATION_OF_NOTCH_SIGNALING_PATHWAY		72	-0.29634675	-1.0491108	0.35967302	0.8804327	1.0	2414	tags=26%, list=13%, signal=30%
GOBP_IMMATURE_B_CELL_DIFFERENTIATION	GOBP_IMMATURE_B_CELL_DIFFERENTIATION		16	-0.40814608	-1.0482703	0.3892774	0.8821819	1.0	3021	tags=31%, list=17%, signal=37%
GOMF_MYOSIN_V_BINDING	GOMF_MYOSIN_V_BINDING		19	-0.3925284	-1.0479383	0.39007092	0.88191617	1.0	1068	tags=16%, list=6%, signal=17%
GOCC_RIBBON_SYNAPSE	GOCC_RIBBON_SYNAPSE		22	-0.37456056	-1.0476657	0.43069306	0.8815073	1.0	1936	tags=23%, list=11%, signal=25%
GOBP_MULTIVESICULAR_BODY_SORTING_PATHWAY	GOBP_MULTIVESICULAR_BODY_SORTING_PATHWAY		32	-0.34788832	-1.04734	0.37772396	0.8812229	1.0	4113	tags=28%, list=23%, signal=36%
GOBP_BENZENE_CONTAINING_COMPOUND_METABOLIC_PROCESS	GOBP_BENZENE_CONTAINING_COMPOUND_METABOLIC_PROCESS		19	-0.39158043	-1.0464051	0.38164252	0.8833833	1.0	3157	tags=37%, list=17%, signal=45%
GOBP_LOCOMOTOR_RHYTHM	GOBP_LOCOMOTOR_RHYTHM		18	-0.40109035	-1.0462393	0.4033413	0.88252056	1.0	958	tags=17%, list=5%, signal=18%
GOBP_NEGATIVE_REGULATION_OF_CARBOHYDRATE_METABOLIC_PROCESS	GOBP_NEGATIVE_REGULATION_OF_CARBOHYDRATE_METABOLIC_PROCESS		39	-0.3342878	-1.0450519	0.36745408	0.88572705	1.0	2414	tags=26%, list=13%, signal=30%
GOBP_REGULATION_OF_MOTOR_NEURON_APOPTOTIC_PROCESS	GOBP_REGULATION_OF_MOTOR_NEURON_APOPTOTIC_PROCESS		17	-0.39647695	-1.0449835	0.37717122	0.8845228	1.0	539	tags=12%, list=3%, signal=12%
GOBP_RETINA_HOMEOSTASIS	GOBP_RETINA_HOMEOSTASIS		43	-0.32666942	-1.0440339	0.38790932	0.88699245	1.0	713	tags=12%, list=4%, signal=12%
GOMF_G_PROTEIN_BETA_GAMMA_SUBUNIT_COMPLEX_BINDING	GOMF_G_PROTEIN_BETA_GAMMA_SUBUNIT_COMPLEX_BINDING		19	-0.39482644	-1.0433651	0.40240964	0.88810766	1.0	2047	tags=21%, list=11%, signal=24%
GOBP_IRON_ION_TRANSMEMBRANE_TRANSPORT	GOBP_IRON_ION_TRANSMEMBRANE_TRANSPORT		16	-0.40232122	-1.0430189	0.38515082	0.88797605	1.0	2305	tags=31%, list=13%, signal=36%
GOCC_RNA_POLYMERASE_COMPLEX	GOCC_RNA_POLYMERASE_COMPLEX		96	-0.27951586	-1.0426588	0.3488372	0.8878826	1.0	4781	tags=25%, list=26%, signal=34%
GOBP_NEGATIVE_REGULATION_OF_POTASSIUM_ION_TRANSPORT	GOBP_NEGATIVE_REGULATION_OF_POTASSIUM_ION_TRANSPORT		28	-0.3563883	-1.0423144	0.38686132	0.88772947	1.0	1528	tags=14%, list=8%, signal=16%
GOBP_POSITIVE_REGULATION_OF_PROTEOLYSIS_INVOLVED_IN_PROTEIN_CATABOLIC_PROCESS	GOBP_POSITIVE_REGULATION_OF_PROTEOLYSIS_INVOLVED_IN_PROTEIN_CATABOLIC_PROCESS		114	-0.27233443	-1.0415822	0.31470588	0.8892642	1.0	2136	tags=14%, list=12%, signal=16%
GOBP_PURINE_NUCLEOSIDE_DIPHOSPHATE_METABOLIC_PROCESS	GOBP_PURINE_NUCLEOSIDE_DIPHOSPHATE_METABOLIC_PROCESS		88	-0.28911126	-1.0414318	0.37570623	0.88838565	1.0	3196	tags=25%, list=18%, signal=30%
GOBP_VESICLE_CARGO_LOADING	GOBP_VESICLE_CARGO_LOADING		23	-0.37390098	-1.0410419	0.39909297	0.8884826	1.0	3689	tags=35%, list=20%, signal=44%
GOBP_FATTY_ACID_BIOSYNTHETIC_PROCESS	GOBP_FATTY_ACID_BIOSYNTHETIC_PROCESS		123	-0.26874614	-1.0403337	0.32884097	0.8896463	1.0	2641	tags=24%, list=15%, signal=27%
GOBP_DICARBOXYLIC_ACID_METABOLIC_PROCESS	GOBP_DICARBOXYLIC_ACID_METABOLIC_PROCESS		81	-0.2864675	-1.0399767	0.36950147	0.8895279	1.0	1576	tags=11%, list=9%, signal=12%
GOBP_EPITHELIAL_CELL_DIFFERENTIATION	GOBP_EPITHELIAL_CELL_DIFFERENTIATION		450	-0.23261708	-1.039381	0.28695652	0.8904133	1.0	2404	tags=17%, list=13%, signal=19%
GOBP_REGULATION_OF_MICROTUBULE_POLYMERIZATION	GOBP_REGULATION_OF_MICROTUBULE_POLYMERIZATION		49	-0.31564662	-1.0391439	0.36968085	0.88988656	1.0	262	tags=6%, list=1%, signal=6%
GOBP_SPHINGOID_METABOLIC_PROCESS	GOBP_SPHINGOID_METABOLIC_PROCESS		18	-0.39193225	-1.0376796	0.38613862	0.89425	1.0	644	tags=11%, list=4%, signal=12%
GOMF_SH3_DOMAIN_BINDING	GOMF_SH3_DOMAIN_BINDING		112	-0.27339217	-1.0374863	0.34757835	0.8935824	1.0	2128	tags=19%, list=12%, signal=21%
GOBP_CELL_CELL_JUNCTION_ASSEMBLY	GOBP_CELL_CELL_JUNCTION_ASSEMBLY		107	-0.27082625	-1.0362564	0.36363637	0.89706385	1.0	2404	tags=20%, list=13%, signal=22%
GOBP_ZINC_ION_TRANSPORT	GOBP_ZINC_ION_TRANSPORT		29	-0.35864604	-1.0361824	0.38199514	0.8958775	1.0	262	tags=7%, list=1%, signal=7%
GOBP_MONOCARBOXYLIC_ACID_BIOSYNTHETIC_PROCESS	GOBP_MONOCARBOXYLIC_ACID_BIOSYNTHETIC_PROCESS		154	-0.2579861	-1.0339952	0.32930514	0.90314394	1.0	3389	tags=31%, list=19%, signal=37%
GOBP_FATTY_ACID_DERIVATIVE_BIOSYNTHETIC_PROCESS	GOBP_FATTY_ACID_DERIVATIVE_BIOSYNTHETIC_PROCESS		16	-0.40219876	-1.0337744	0.4449761	0.9025601	1.0	2308	tags=25%, list=13%, signal=29%
GOBP_RESPONSE_TO_DOPAMINE	GOBP_RESPONSE_TO_DOPAMINE		43	-0.3202583	-1.0333213	0.4	0.9029079	1.0	413	tags=7%, list=2%, signal=7%
GOBP_POSITIVE_REGULATION_OF_AMINE_TRANSPORT	GOBP_POSITIVE_REGULATION_OF_AMINE_TRANSPORT		37	-0.3283187	-1.0329998	0.37782806	0.9026894	1.0	3176	tags=27%, list=18%, signal=33%
GOMF_PHOSPHATIDYLINOSITOL_3_KINASE_REGULATOR_ACTIVITY	GOMF_PHOSPHATIDYLINOSITOL_3_KINASE_REGULATOR_ACTIVITY		19	-0.38840207	-1.0327193	0.423445	0.9023191	1.0	1400	tags=32%, list=8%, signal=34%
GOBP_ENDOCRINE_SYSTEM_DEVELOPMENT	GOBP_ENDOCRINE_SYSTEM_DEVELOPMENT		81	-0.29425257	-1.0321554	0.38681948	0.9030634	1.0	2831	tags=22%, list=16%, signal=26%
GOCC_MEMBRANE_MICRODOMAIN	GOCC_MEMBRANE_MICRODOMAIN		322	-0.23815796	-1.0319633	0.3254902	0.9023125	1.0	1911	tags=15%, list=11%, signal=16%
GOBP_GLYCEROLIPID_CATABOLIC_PROCESS	GOBP_GLYCEROLIPID_CATABOLIC_PROCESS		53	-0.3080469	-1.0318781	0.375	0.9012038	1.0	1907	tags=25%, list=11%, signal=27%
GOBP_GLUCOSAMINE_CONTAINING_COMPOUND_METABOLIC_PROCESS	GOBP_GLUCOSAMINE_CONTAINING_COMPOUND_METABOLIC_PROCESS		16	-0.4039087	-1.0308518	0.42696628	0.903814	1.0	3067	tags=44%, list=17%, signal=53%
GOBP_POSITIVE_REGULATION_OF_LAMELLIPODIUM_ASSEMBLY	GOBP_POSITIVE_REGULATION_OF_LAMELLIPODIUM_ASSEMBLY		25	-0.35913184	-1.0307425	0.39417988	0.9028036	1.0	4284	tags=40%, list=24%, signal=52%
GOBP_POSITIVE_REGULATION_OF_BONE_RESORPTION	GOBP_POSITIVE_REGULATION_OF_BONE_RESORPTION		20	-0.37515593	-1.0304859	0.41353384	0.9023449	1.0	2126	tags=30%, list=12%, signal=34%
GOBP_POSITIVE_REGULATION_OF_HEMOPOIESIS	GOBP_POSITIVE_REGULATION_OF_HEMOPOIESIS		172	-0.25566295	-1.0303936	0.33870968	0.90125054	1.0	2542	tags=24%, list=14%, signal=28%
GOBP_REGULATION_OF_SMOOTHENED_SIGNALING_PATHWAY	GOBP_REGULATION_OF_SMOOTHENED_SIGNALING_PATHWAY		75	-0.2899092	-1.0298849	0.4052478	0.901807	1.0	2601	tags=19%, list=14%, signal=22%
GOBP_FATTY_ACID_METABOLIC_PROCESS	GOBP_FATTY_ACID_METABOLIC_PROCESS		323	-0.23846665	-1.0296954	0.32234433	0.9011279	1.0	3401	tags=24%, list=19%, signal=28%
GOBP_CELLULAR_TRANSITION_METAL_ION_HOMEOSTASIS	GOBP_CELLULAR_TRANSITION_METAL_ION_HOMEOSTASIS		81	-0.28391936	-1.0296878	0.36842105	0.8997149	1.0	2305	tags=19%, list=13%, signal=21%
GOBP_REGULATION_OF_HUMORAL_IMMUNE_RESPONSE	GOBP_REGULATION_OF_HUMORAL_IMMUNE_RESPONSE		38	-0.32445502	-1.0286493	0.40153453	0.90231097	1.0	1457	tags=18%, list=8%, signal=20%
GOBP_GLIAL_CELL_MIGRATION	GOBP_GLIAL_CELL_MIGRATION		64	-0.29918092	-1.0277011	0.3839779	0.90453714	1.0	1040	tags=16%, list=6%, signal=17%
GOBP_PIGMENT_CELL_DIFFERENTIATION	GOBP_PIGMENT_CELL_DIFFERENTIATION		32	-0.3384897	-1.0267167	0.40441176	0.9069488	1.0	2230	tags=19%, list=12%, signal=21%
GOCC_STEREOCILIUM	GOCC_STEREOCILIUM		40	-0.32502213	-1.026224	0.40966922	0.9074864	1.0	1914	tags=23%, list=11%, signal=25%
GOBP_CELL_FATE_SPECIFICATION	GOBP_CELL_FATE_SPECIFICATION		49	-0.31090102	-1.0258181	0.35770234	0.90764415	1.0	1756	tags=14%, list=10%, signal=16%
GOBP_FATTY_ACID_BETA_OXIDATION	GOBP_FATTY_ACID_BETA_OXIDATION		64	-0.2989858	-1.0255536	0.42857143	0.9072221	1.0	3720	tags=22%, list=21%, signal=27%
GOBP_ASPARTATE_FAMILY_AMINO_ACID_METABOLIC_PROCESS	GOBP_ASPARTATE_FAMILY_AMINO_ACID_METABOLIC_PROCESS		32	-0.34080106	-1.0244423	0.39903846	0.91015613	1.0	3821	tags=41%, list=21%, signal=51%
GOBP_HOMEOSTASIS_OF_NUMBER_OF_CELLS	GOBP_HOMEOSTASIS_OF_NUMBER_OF_CELLS		299	-0.23824127	-1.0237429	0.34982333	0.91154814	1.0	3932	tags=29%, list=22%, signal=37%
GOCC_EXTRINSIC_COMPONENT_OF_MEMBRANE	GOCC_EXTRINSIC_COMPONENT_OF_MEMBRANE		275	-0.24136798	-1.0237364	0.37453184	0.9101458	1.0	2326	tags=16%, list=13%, signal=18%
GOBP_RESPONSE_TO_ISOQUINOLINE_ALKALOID	GOBP_RESPONSE_TO_ISOQUINOLINE_ALKALOID		16	-0.40373895	-1.0235611	0.45	0.90937525	1.0	779	tags=13%, list=4%, signal=13%
GOBP_NEUROTRANSMITTER_RECEPTOR_INTERNALIZATION	GOBP_NEUROTRANSMITTER_RECEPTOR_INTERNALIZATION		33	-0.34268728	-1.0224984	0.40686274	0.91214055	1.0	788	tags=15%, list=4%, signal=16%
GOBP_REGULATION_OF_HEPATOCYTE_PROLIFERATION	GOBP_REGULATION_OF_HEPATOCYTE_PROLIFERATION		21	-0.37427735	-1.0220542	0.4136253	0.91247493	1.0	1116	tags=19%, list=6%, signal=20%
GOBP_GLYCOPROTEIN_METABOLIC_PROCESS	GOBP_GLYCOPROTEIN_METABOLIC_PROCESS		286	-0.23861744	-1.0211916	0.39158577	0.91446954	1.0	2247	tags=17%, list=12%, signal=20%
GOBP_HEPARAN_SULFATE_PROTEOGLYCAN_BIOSYNTHETIC_PROCESS	GOBP_HEPARAN_SULFATE_PROTEOGLYCAN_BIOSYNTHETIC_PROCESS		21	-0.37391442	-1.0210564	0.4198113	0.91360915	1.0	1219	tags=24%, list=7%, signal=25%
GOMF_TRANSFORMING_GROWTH_FACTOR_BETA_RECEPTOR_BINDING	GOMF_TRANSFORMING_GROWTH_FACTOR_BETA_RECEPTOR_BINDING		25	-0.3563736	-1.020061	0.4145199	0.91618466	1.0	560	tags=20%, list=3%, signal=21%
GOCC_CAVEOLA	GOCC_CAVEOLA		82	-0.28682926	-1.0199183	0.39714286	0.9152639	1.0	523	tags=9%, list=3%, signal=9%
GOBP_LIPID_CATABOLIC_PROCESS	GOBP_LIPID_CATABOLIC_PROCESS		246	-0.24146366	-1.0199071	0.3888889	0.9138873	1.0	3401	tags=26%, list=19%, signal=31%
GOBP_TRABECULA_MORPHOGENESIS	GOBP_TRABECULA_MORPHOGENESIS		44	-0.31232888	-1.0194569	0.43116882	0.914218	1.0	2098	tags=16%, list=12%, signal=18%
GOCC_BRUSH_BORDER	GOCC_BRUSH_BORDER		109	-0.2701619	-1.0194007	0.4105263	0.9130373	1.0	2228	tags=17%, list=12%, signal=19%
GOBP_REGULATION_OF_ENDOTHELIAL_CELL_MIGRATION	GOBP_REGULATION_OF_ENDOTHELIAL_CELL_MIGRATION		141	-0.25945905	-1.0191189	0.39939025	0.9127073	1.0	2502	tags=20%, list=14%, signal=23%
GOBP_CELLULAR_RESPONSE_TO_ESTRADIOL_STIMULUS	GOBP_CELLULAR_RESPONSE_TO_ESTRADIOL_STIMULUS		18	-0.38768595	-1.0189323	0.4408867	0.9120223	1.0	4245	tags=44%, list=23%, signal=58%
GOMF_POTASSIUM_CHANNEL_REGULATOR_ACTIVITY	GOMF_POTASSIUM_CHANNEL_REGULATOR_ACTIVITY		38	-0.32272962	-1.0186585	0.42929292	0.9117199	1.0	1528	tags=16%, list=8%, signal=17%
GOBP_POSITIVE_REGULATION_OF_NOTCH_SIGNALING_PATHWAY	GOBP_POSITIVE_REGULATION_OF_NOTCH_SIGNALING_PATHWAY		35	-0.33505347	-1.0185565	0.425	0.91070837	1.0	2414	tags=34%, list=13%, signal=39%
GOCC_ENDOPLASMIC_RETICULUM_EXIT_SITE	GOCC_ENDOPLASMIC_RETICULUM_EXIT_SITE		26	-0.35919064	-1.0179095	0.43127963	0.9118317	1.0	4464	tags=50%, list=25%, signal=66%
GOBP_TUBULIN_DEACETYLATION	GOBP_TUBULIN_DEACETYLATION		20	-0.37375635	-1.0171287	0.40821257	0.9134312	1.0	3609	tags=25%, list=20%, signal=31%
GOMF_GLUTATHIONE_PEROXIDASE_ACTIVITY	GOMF_GLUTATHIONE_PEROXIDASE_ACTIVITY		20	-0.37516907	-1.017082	0.43719807	0.91222155	1.0	2628	tags=25%, list=15%, signal=29%
GOBP_CELL_SUBSTRATE_ADHESION	GOBP_CELL_SUBSTRATE_ADHESION		296	-0.23821375	-1.0166596	0.37407407	0.91248405	1.0	1766	tags=17%, list=10%, signal=18%
GOBP_AUTONOMIC_NERVOUS_SYSTEM_DEVELOPMENT	GOBP_AUTONOMIC_NERVOUS_SYSTEM_DEVELOPMENT		28	-0.34853807	-1.0163883	0.40610328	0.9121258	1.0	2295	tags=32%, list=13%, signal=37%
GOBP_ESTROGEN_METABOLIC_PROCESS	GOBP_ESTROGEN_METABOLIC_PROCESS		21	-0.37521693	-1.0163575	0.4237726	0.91087055	1.0	4050	tags=38%, list=22%, signal=49%
GOBP_RESPONSE_TO_STEROL	GOBP_RESPONSE_TO_STEROL		20	-0.37424204	-1.0155593	0.4467005	0.91268563	1.0	1302	tags=20%, list=7%, signal=22%
GOBP_NEGATIVE_REGULATION_OF_SUPRAMOLECULAR_FIBER_ORGANIZATION	GOBP_NEGATIVE_REGULATION_OF_SUPRAMOLECULAR_FIBER_ORGANIZATION		143	-0.25550592	-1.0148551	0.39589444	0.9140701	1.0	1707	tags=14%, list=9%, signal=15%
GOBP_NEGATIVE_REGULATION_OF_VASCULAR_PERMEABILITY	GOBP_NEGATIVE_REGULATION_OF_VASCULAR_PERMEABILITY		15	-0.39985502	-1.0147665	0.41588786	0.9130439	1.0	1097	tags=20%, list=6%, signal=21%
GOBP_ORGANIC_ACID_CATABOLIC_PROCESS	GOBP_ORGANIC_ACID_CATABOLIC_PROCESS		190	-0.24626139	-1.0146999	0.39513677	0.9119081	1.0	3720	tags=25%, list=21%, signal=31%
GOBP_REGULATION_OF_ENDOPLASMIC_RETICULUM_UNFOLDED_PROTEIN_RESPONSE	GOBP_REGULATION_OF_ENDOPLASMIC_RETICULUM_UNFOLDED_PROTEIN_RESPONSE		21	-0.36760342	-1.0146388	0.4084507	0.9107611	1.0	3713	tags=38%, list=21%, signal=48%
GOBP_NEGATIVE_REGULATION_OF_PROGRAMMED_NECROTIC_CELL_DEATH	GOBP_NEGATIVE_REGULATION_OF_PROGRAMMED_NECROTIC_CELL_DEATH		17	-0.39119557	-1.0143577	0.45255473	0.9104683	1.0	2939	tags=24%, list=16%, signal=28%
GOBP_CELLULAR_MODIFIED_AMINO_ACID_METABOLIC_PROCESS	GOBP_CELLULAR_MODIFIED_AMINO_ACID_METABOLIC_PROCESS		159	-0.2523377	-1.013292	0.44615385	0.91329026	1.0	2123	tags=13%, list=12%, signal=15%
GOBP_NATURAL_KILLER_CELL_ACTIVATION_INVOLVED_IN_IMMUNE_RESPONSE	GOBP_NATURAL_KILLER_CELL_ACTIVATION_INVOLVED_IN_IMMUNE_RESPONSE		15	-0.3984842	-1.0131133	0.4385965	0.91258883	1.0	2579	tags=33%, list=14%, signal=39%
GOBP_POSITIVE_REGULATION_OF_LAMELLIPODIUM_ORGANIZATION	GOBP_POSITIVE_REGULATION_OF_LAMELLIPODIUM_ORGANIZATION		31	-0.34229758	-1.0126401	0.40677965	0.91311324	1.0	3250	tags=29%, list=18%, signal=35%
GOMF_PHOSPHOLIPASE_ACTIVITY	GOMF_PHOSPHOLIPASE_ACTIVITY		70	-0.29025352	-1.0120088	0.43603134	0.9140894	1.0	2641	tags=27%, list=15%, signal=32%
GOBP_STEROL_BIOSYNTHETIC_PROCESS	GOBP_STEROL_BIOSYNTHETIC_PROCESS		47	-0.30775884	-1.0118542	0.4318182	0.91329557	1.0	3879	tags=36%, list=21%, signal=46%
GOBP_REGULATION_OF_OSSIFICATION	GOBP_REGULATION_OF_OSSIFICATION		99	-0.2717783	-1.0116911	0.4289941	0.9125934	1.0	2831	tags=25%, list=16%, signal=30%
GOBP_REGULATION_OF_PHAGOCYTOSIS	GOBP_REGULATION_OF_PHAGOCYTOSIS		98	-0.27220646	-1.0104551	0.41621622	0.9160517	1.0	2388	tags=23%, list=13%, signal=27%
GOBP_ANTIGEN_PROCESSING_AND_PRESENTATION_OF_EXOGENOUS_PEPTIDE_ANTIGEN_VIA_MHC_CLASS_II	GOBP_ANTIGEN_PROCESSING_AND_PRESENTATION_OF_EXOGENOUS_PEPTIDE_ANTIGEN_VIA_MHC_CLASS_II		18	-0.38301525	-1.00925	0.45238096	0.9193438	1.0	1109	tags=17%, list=6%, signal=18%
GOBP_REGULATION_OF_INSULIN_SECRETION	GOBP_REGULATION_OF_INSULIN_SECRETION		129	-0.25914785	-1.0089383	0.40056023	0.91920286	1.0	1940	tags=13%, list=11%, signal=15%
GOMF_SH2_DOMAIN_BINDING	GOMF_SH2_DOMAIN_BINDING		43	-0.3123813	-1.0086743	0.4292566	0.91890746	1.0	2230	tags=26%, list=12%, signal=29%
GOBP_PHAGOCYTOSIS_RECOGNITION	GOBP_PHAGOCYTOSIS_RECOGNITION		23	-0.35556042	-1.0084707	0.42243436	0.91835046	1.0	1449	tags=22%, list=8%, signal=24%
GOBP_REGULATION_OF_SUPEROXIDE_ANION_GENERATION	GOBP_REGULATION_OF_SUPEROXIDE_ANION_GENERATION		21	-0.3651243	-1.0084267	0.4380734	0.9171524	1.0	1356	tags=19%, list=7%, signal=21%
GOBP_I_KAPPAB_PHOSPHORYLATION	GOBP_I_KAPPAB_PHOSPHORYLATION		18	-0.38071305	-1.0080222	0.4651163	0.9173678	1.0	694	tags=17%, list=4%, signal=17%
GOBP_ACTIN_FILAMENT_SEVERING	GOBP_ACTIN_FILAMENT_SEVERING		16	-0.39287558	-1.0076936	0.44009218	0.91737115	1.0	1100	tags=19%, list=6%, signal=20%
GOBP_DIACYLGLYCEROL_METABOLIC_PROCESS	GOBP_DIACYLGLYCEROL_METABOLIC_PROCESS		23	-0.36135277	-1.0076158	0.42673522	0.9163531	1.0	3391	tags=35%, list=19%, signal=43%
GOBP_POSITIVE_REGULATION_OF_LEUKOCYTE_DEGRANULATION	GOBP_POSITIVE_REGULATION_OF_LEUKOCYTE_DEGRANULATION		26	-0.35702783	-1.0074205	0.46813726	0.9157615	1.0	2579	tags=27%, list=14%, signal=31%
GOBP_REGULATION_OF_CILIUM_DEPENDENT_CELL_MOTILITY	GOBP_REGULATION_OF_CILIUM_DEPENDENT_CELL_MOTILITY		15	-0.41109866	-1.0073003	0.4537246	0.91491735	1.0	1234	tags=20%, list=7%, signal=21%
GOBP_REGULATION_OF_IMMUNOGLOBULIN_PRODUCTION	GOBP_REGULATION_OF_IMMUNOGLOBULIN_PRODUCTION		64	-0.2875524	-1.0071592	0.44475138	0.91412854	1.0	602	tags=9%, list=3%, signal=10%
GOBP_REGULATION_OF_DENDRITE_DEVELOPMENT	GOBP_REGULATION_OF_DENDRITE_DEVELOPMENT		109	-0.26215863	-1.0066634	0.43243244	0.91469055	1.0	2420	tags=17%, list=13%, signal=20%
GOBP_UNSATURATED_FATTY_ACID_BIOSYNTHETIC_PROCESS	GOBP_UNSATURATED_FATTY_ACID_BIOSYNTHETIC_PROCESS		32	-0.3294976	-1.0065767	0.41050118	0.9136634	1.0	2641	tags=28%, list=15%, signal=33%
GOBP_NEGATIVE_REGULATION_OF_TRANSFORMING_GROWTH_FACTOR_BETA_RECEPTOR_SIGNALING_PATHWAY	GOBP_NEGATIVE_REGULATION_OF_TRANSFORMING_GROWTH_FACTOR_BETA_RECEPTOR_SIGNALING_PATHWAY		81	-0.2800496	-1.0063171	0.42519686	0.9133392	1.0	2521	tags=23%, list=14%, signal=27%
GOBP_REGULATION_OF_CELLULAR_SENESCENCE	GOBP_REGULATION_OF_CELLULAR_SENESCENCE		38	-0.32482427	-1.0061604	0.4172662	0.912587	1.0	2624	tags=21%, list=14%, signal=25%
GOBP_REGULATION_OF_CILIUM_MOVEMENT	GOBP_REGULATION_OF_CILIUM_MOVEMENT		24	-0.35926256	-1.0058033	0.44285715	0.9126088	1.0	1234	tags=17%, list=7%, signal=18%
GOBP_MYELOID_CELL_DEVELOPMENT	GOBP_MYELOID_CELL_DEVELOPMENT		76	-0.2872703	-1.0057708	0.42307693	0.91141385	1.0	3629	tags=29%, list=20%, signal=36%
GOBP_INOSITOL_PHOSPHATE_MEDIATED_SIGNALING	GOBP_INOSITOL_PHOSPHATE_MEDIATED_SIGNALING		44	-0.31155944	-1.0057	0.42708334	0.9103869	1.0	1803	tags=25%, list=10%, signal=28%
GOBP_REGULATION_OF_ICOSANOID_SECRETION	GOBP_REGULATION_OF_ICOSANOID_SECRETION		17	-0.39005205	-1.0053377	0.4447236	0.9104602	1.0	1306	tags=24%, list=7%, signal=25%
GOBP_CELLULAR_RESPONSE_TO_HEAT	GOBP_CELLULAR_RESPONSE_TO_HEAT		43	-0.3129194	-1.005016	0.43095237	0.9103425	1.0	1685	tags=14%, list=9%, signal=15%
GOMF_INOSITOL_PHOSPHATE_PHOSPHATASE_ACTIVITY	GOMF_INOSITOL_PHOSPHATE_PHOSPHATASE_ACTIVITY		17	-0.39101812	-1.00495	0.44827586	0.9092807	1.0	2343	tags=24%, list=13%, signal=27%
GOBP_EPITHELIAL_TUBE_BRANCHING_INVOLVED_IN_LUNG_MORPHOGENESIS	GOBP_EPITHELIAL_TUBE_BRANCHING_INVOLVED_IN_LUNG_MORPHOGENESIS		26	-0.34913877	-1.0026135	0.4729064	0.917101	1.0	1678	tags=23%, list=9%, signal=25%
GOBP_POSITIVE_REGULATION_OF_COAGULATION	GOBP_POSITIVE_REGULATION_OF_COAGULATION		24	-0.35340998	-1.0022559	0.4375	0.9170581	1.0	3321	tags=38%, list=18%, signal=46%
GOBP_REGULATION_OF_CALCINEURIN_MEDIATED_SIGNALING	GOBP_REGULATION_OF_CALCINEURIN_MEDIATED_SIGNALING		38	-0.3186496	-1.0009879	0.46359223	0.9206674	1.0	1803	tags=26%, list=10%, signal=29%
GOBP_COLLAGEN_CATABOLIC_PROCESS	GOBP_COLLAGEN_CATABOLIC_PROCESS		28	-0.3468003	-1.0008289	0.45012164	0.919966	1.0	1660	tags=29%, list=9%, signal=31%
GOBP_NEGATIVE_REGULATION_OF_CALCIUM_MEDIATED_SIGNALING	GOBP_NEGATIVE_REGULATION_OF_CALCIUM_MEDIATED_SIGNALING		20	-0.3737497	-1.0005883	0.4491726	0.919593	1.0	1563	tags=25%, list=9%, signal=27%
GOBP_LOW_DENSITY_LIPOPROTEIN_PARTICLE_CLEARANCE	GOBP_LOW_DENSITY_LIPOPROTEIN_PARTICLE_CLEARANCE		18	-0.3748609	-0.99935997	0.45221445	0.92310494	1.0	1418	tags=22%, list=8%, signal=24%
GOBP_NEGATIVE_REGULATION_OF_PROTEOLYSIS	GOBP_NEGATIVE_REGULATION_OF_PROTEOLYSIS		230	-0.2408749	-0.99923736	0.46453902	0.92222977	1.0	2339	tags=17%, list=13%, signal=20%
GOBP_INTEGRIN_MEDIATED_SIGNALING_PATHWAY	GOBP_INTEGRIN_MEDIATED_SIGNALING_PATHWAY		87	-0.27642068	-0.9990404	0.43292683	0.92169493	1.0	2126	tags=25%, list=12%, signal=29%
GOBP_REGULATION_OF_CHOLESTEROL_METABOLIC_PROCESS	GOBP_REGULATION_OF_CHOLESTEROL_METABOLIC_PROCESS		30	-0.33987293	-0.99889356	0.4479419	0.9209358	1.0	3837	tags=40%, list=21%, signal=51%
GOBP_CALCIUM_DEPENDENT_CELL_CELL_ADHESION_VIA_PLASMA_MEMBRANE_CELL_ADHESION_MOLECULES	GOBP_CALCIUM_DEPENDENT_CELL_CELL_ADHESION_VIA_PLASMA_MEMBRANE_CELL_ADHESION_MOLECULES		26	-0.34420553	-0.9988141	0.44768855	0.919941	1.0	1203	tags=23%, list=7%, signal=25%
GOBP_POSITIVE_REGULATION_OF_CHONDROCYTE_DIFFERENTIATION	GOBP_POSITIVE_REGULATION_OF_CHONDROCYTE_DIFFERENTIATION		16	-0.3886921	-0.99844784	0.45647058	0.9200416	1.0	2784	tags=31%, list=15%, signal=37%
GOBP_PIGMENT_GRANULE_LOCALIZATION	GOBP_PIGMENT_GRANULE_LOCALIZATION		16	-0.3899398	-0.9980363	0.45360824	0.920222	1.0	397	tags=13%, list=2%, signal=13%
GOBP_MULTI_MULTICELLULAR_ORGANISM_PROCESS	GOBP_MULTI_MULTICELLULAR_ORGANISM_PROCESS		115	-0.26405057	-0.9970672	0.44791666	0.922792	1.0	2621	tags=21%, list=14%, signal=24%
GOBP_SNRNA_TRANSCRIPTION	GOBP_SNRNA_TRANSCRIPTION		16	-0.39129665	-0.9965587	0.4528302	0.92341584	1.0	3416	tags=25%, list=19%, signal=31%
GOBP_CELLULAR_RESPONSE_TO_CARBOHYDRATE_STIMULUS	GOBP_CELLULAR_RESPONSE_TO_CARBOHYDRATE_STIMULUS		122	-0.260336	-0.99558604	0.46587536	0.92587173	1.0	1672	tags=13%, list=9%, signal=14%
GOBP_HINDBRAIN_MORPHOGENESIS	GOBP_HINDBRAIN_MORPHOGENESIS		46	-0.3012726	-0.99394625	0.47607052	0.93099916	1.0	840	tags=9%, list=5%, signal=9%
GOBP_CELL_JUNCTION_DISASSEMBLY	GOBP_CELL_JUNCTION_DISASSEMBLY		20	-0.36458042	-0.99325854	0.45495495	0.93234503	1.0	1427	tags=30%, list=8%, signal=33%
GOBP_SULFUR_COMPOUND_CATABOLIC_PROCESS	GOBP_SULFUR_COMPOUND_CATABOLIC_PROCESS		26	-0.34578648	-0.9917042	0.45305166	0.9369121	1.0	3075	tags=27%, list=17%, signal=32%
GOBP_REGULATION_OF_LIPID_METABOLIC_PROCESS	GOBP_REGULATION_OF_LIPID_METABOLIC_PROCESS		291	-0.23334678	-0.99141365	0.45421246	0.93671864	1.0	2393	tags=18%, list=13%, signal=20%
GOBP_POTASSIUM_ION_TRANSMEMBRANE_TRANSPORT	GOBP_POTASSIUM_ION_TRANSMEMBRANE_TRANSPORT		139	-0.2507413	-0.99091816	0.43962848	0.9372979	1.0	1836	tags=15%, list=10%, signal=17%
GOBP_VENTRICULAR_CARDIAC_MUSCLE_TISSUE_DEVELOPMENT	GOBP_VENTRICULAR_CARDIAC_MUSCLE_TISSUE_DEVELOPMENT		47	-0.30185717	-0.9905933	0.45547074	0.93720233	1.0	2759	tags=30%, list=15%, signal=35%
GOMF_TAU_PROTEIN_BINDING	GOMF_TAU_PROTEIN_BINDING		21	-0.36686546	-0.9905868	0.469163	0.9359189	1.0	1018	tags=14%, list=6%, signal=15%
GOBP_NEGATIVE_REGULATION_OF_ENDOTHELIAL_CELL_PROLIFERATION	GOBP_NEGATIVE_REGULATION_OF_ENDOTHELIAL_CELL_PROLIFERATION		40	-0.3151798	-0.98955786	0.44976076	0.93874764	1.0	2295	tags=25%, list=13%, signal=29%
GOMF_PEPTIDASE_ACTIVITY	GOMF_PEPTIDASE_ACTIVITY		402	-0.22414513	-0.9895202	0.50583655	0.9375844	1.0	2653	tags=18%, list=15%, signal=21%
GOBP_RESPONSE_TO_PH	GOBP_RESPONSE_TO_PH		33	-0.32728413	-0.9894975	0.43609023	0.9363576	1.0	2192	tags=27%, list=12%, signal=31%
GOBP_APOPTOTIC_CELL_CLEARANCE	GOBP_APOPTOTIC_CELL_CLEARANCE		44	-0.30660284	-0.9889163	0.4506024	0.93731683	1.0	2393	tags=27%, list=13%, signal=31%
GOBP_AUTOPHAGIC_CELL_DEATH	GOBP_AUTOPHAGIC_CELL_DEATH		15	-0.39686078	-0.98856556	0.4497717	0.9373559	1.0	1880	tags=20%, list=10%, signal=22%
GOBP_RIBONUCLEOSIDE_MONOPHOSPHATE_METABOLIC_PROCESS	GOBP_RIBONUCLEOSIDE_MONOPHOSPHATE_METABOLIC_PROCESS		41	-0.31009823	-0.9877107	0.48704663	0.939461	1.0	1629	tags=15%, list=9%, signal=16%
GOBP_REGULATION_OF_LAMELLIPODIUM_ORGANIZATION	GOBP_REGULATION_OF_LAMELLIPODIUM_ORGANIZATION		41	-0.311617	-0.98721725	0.47487438	0.93998706	1.0	3250	tags=29%, list=18%, signal=36%
GOBP_TRANSMEMBRANE_RECEPTOR_PROTEIN_SERINE_THREONINE_KINASE_SIGNALING_PATHWAY	GOBP_TRANSMEMBRANE_RECEPTOR_PROTEIN_SERINE_THREONINE_KINASE_SIGNALING_PATHWAY		293	-0.22749832	-0.98665494	0.48449612	0.9408565	1.0	2555	tags=19%, list=14%, signal=22%
GOCC_MICROVILLUS	GOCC_MICROVILLUS		84	-0.27505273	-0.9865947	0.4728682	0.93980676	1.0	1530	tags=17%, list=8%, signal=18%
GOCC_INTRINSIC_COMPONENT_OF_PEROXISOMAL_MEMBRANE	GOCC_INTRINSIC_COMPONENT_OF_PEROXISOMAL_MEMBRANE		15	-0.40331537	-0.98601	0.49754903	0.9407504	1.0	6238	tags=60%, list=34%, signal=91%
GOBP_POSITIVE_REGULATION_OF_ORGANIC_ACID_TRANSPORT	GOBP_POSITIVE_REGULATION_OF_ORGANIC_ACID_TRANSPORT		41	-0.3135515	-0.9858809	0.45728642	0.9399537	1.0	1306	tags=12%, list=7%, signal=13%
GOBP_CYCLIC_NUCLEOTIDE_METABOLIC_PROCESS	GOBP_CYCLIC_NUCLEOTIDE_METABOLIC_PROCESS		24	-0.34825546	-0.98477197	0.48175183	0.94277364	1.0	402	tags=13%, list=2%, signal=13%
GOBP_POSITIVE_REGULATION_OF_DENDRITE_MORPHOGENESIS	GOBP_POSITIVE_REGULATION_OF_DENDRITE_MORPHOGENESIS		48	-0.29799235	-0.98452586	0.46300715	0.9424735	1.0	788	tags=8%, list=4%, signal=9%
GOCC_STEREOCILIUM_BUNDLE	GOCC_STEREOCILIUM_BUNDLE		46	-0.30000654	-0.98433375	0.472	0.94192874	1.0	1914	tags=20%, list=11%, signal=22%
GOBP_POSITIVE_REGULATION_OF_AMINO_ACID_TRANSPORT	GOBP_POSITIVE_REGULATION_OF_AMINO_ACID_TRANSPORT		23	-0.36193594	-0.98378944	0.46618357	0.9427316	1.0	799	tags=9%, list=4%, signal=9%
GOBP_REGULATION_OF_POTASSIUM_ION_TRANSPORT	GOBP_REGULATION_OF_POTASSIUM_ION_TRANSPORT		80	-0.27185988	-0.98343754	0.47922438	0.94281495	1.0	1528	tags=14%, list=8%, signal=15%
GOBP_CHONDROCYTE_DEVELOPMENT	GOBP_CHONDROCYTE_DEVELOPMENT		24	-0.34853014	-0.9832564	0.4582339	0.94220144	1.0	1301	tags=17%, list=7%, signal=18%
GOBP_REGULATION_OF_MEMBRANE_DEPOLARIZATION	GOBP_REGULATION_OF_MEMBRANE_DEPOLARIZATION		37	-0.3174894	-0.9828953	0.48402947	0.942359	1.0	2260	tags=24%, list=12%, signal=28%
GOMF_OXIDOREDUCTASE_ACTIVITY_ACTING_ON_CH_OH_GROUP_OF_DONORS	GOMF_OXIDOREDUCTASE_ACTIVITY_ACTING_ON_CH_OH_GROUP_OF_DONORS		97	-0.25955293	-0.9824491	0.47953215	0.94275445	1.0	2562	tags=16%, list=14%, signal=19%
GOBP_MECHANORECEPTOR_DIFFERENTIATION	GOBP_MECHANORECEPTOR_DIFFERENTIATION		64	-0.2831503	-0.9819414	0.48387095	0.94338006	1.0	1026	tags=13%, list=6%, signal=13%
GOMF_VITAMIN_TRANSMEMBRANE_TRANSPORTER_ACTIVITY	GOMF_VITAMIN_TRANSMEMBRANE_TRANSPORTER_ACTIVITY		26	-0.3413453	-0.98115045	0.47229552	0.9451303	1.0	2228	tags=27%, list=12%, signal=31%
GOBP_NEGATIVE_REGULATION_OF_T_CELL_MEDIATED_IMMUNITY	GOBP_NEGATIVE_REGULATION_OF_T_CELL_MEDIATED_IMMUNITY		17	-0.38034648	-0.9810568	0.48965517	0.9441801	1.0	1527	tags=29%, list=8%, signal=32%
GOBP_REGULATION_OF_NEURAL_PRECURSOR_CELL_PROLIFERATION	GOBP_REGULATION_OF_NEURAL_PRECURSOR_CELL_PROLIFERATION		85	-0.26402262	-0.98053676	0.47851002	0.9448632	1.0	2345	tags=16%, list=13%, signal=19%
GOMF_MAGNESIUM_ION_BINDING	GOMF_MAGNESIUM_ION_BINDING		178	-0.24036144	-0.9804244	0.5	0.94403905	1.0	3115	tags=22%, list=17%, signal=27%
GOMF_MICROFILAMENT_MOTOR_ACTIVITY	GOMF_MICROFILAMENT_MOTOR_ACTIVITY		25	-0.34070185	-0.9803843	0.4690476	0.9429088	1.0	1703	tags=24%, list=9%, signal=26%
GOBP_POSITIVE_REGULATION_OF_NEUTROPHIL_MIGRATION	GOBP_POSITIVE_REGULATION_OF_NEUTROPHIL_MIGRATION		29	-0.32747576	-0.98033464	0.45803356	0.9418389	1.0	1074	tags=14%, list=6%, signal=15%
GOBP_EPITHELIAL_CELL_DEVELOPMENT	GOBP_EPITHELIAL_CELL_DEVELOPMENT		180	-0.24125652	-0.9797038	0.5185185	0.94297343	1.0	2404	tags=18%, list=13%, signal=20%
GOCC_INTRINSIC_COMPONENT_OF_MITOCHONDRIAL_INNER_MEMBRANE	GOCC_INTRINSIC_COMPONENT_OF_MITOCHONDRIAL_INNER_MEMBRANE		41	-0.30366662	-0.97862846	0.48175183	0.9458	1.0	2775	tags=15%, list=15%, signal=17%
GOBP_REGULATION_OF_TRANSMEMBRANE_RECEPTOR_PROTEIN_SERINE_THREONINE_KINASE_SIGNALING_PATHWAY	GOBP_REGULATION_OF_TRANSMEMBRANE_RECEPTOR_PROTEIN_SERINE_THREONINE_KINASE_SIGNALING_PATHWAY		196	-0.24038208	-0.9779444	0.5	0.9471783	1.0	2555	tags=21%, list=14%, signal=24%
GOBP_RNA_PHOSPHODIESTER_BOND_HYDROLYSIS_EXONUCLEOLYTIC	GOBP_RNA_PHOSPHODIESTER_BOND_HYDROLYSIS_EXONUCLEOLYTIC		15	-0.39305425	-0.97785527	0.47142857	0.9462364	1.0	6022	tags=47%, list=33%, signal=70%
GOBP_ACTIN_FILAMENT_BASED_TRANSPORT	GOBP_ACTIN_FILAMENT_BASED_TRANSPORT		21	-0.35157835	-0.9767622	0.47215497	0.9491635	1.0	1703	tags=24%, list=9%, signal=26%
GOBP_PHOSPHATIDYLINOSITOL_PHOSPHATE_BIOSYNTHETIC_PROCESS	GOBP_PHOSPHATIDYLINOSITOL_PHOSPHATE_BIOSYNTHETIC_PROCESS		50	-0.2910291	-0.9759871	0.4739454	0.9507934	1.0	2246	tags=18%, list=12%, signal=20%
GOBP_CELLULAR_RESPONSE_TO_LOW_DENSITY_LIPOPROTEIN_PARTICLE_STIMULUS	GOBP_CELLULAR_RESPONSE_TO_LOW_DENSITY_LIPOPROTEIN_PARTICLE_STIMULUS		17	-0.36238542	-0.9753562	0.4654378	0.95187	1.0	1418	tags=35%, list=8%, signal=38%
GOBP_NEGATIVE_REGULATION_OF_SODIUM_ION_TRANSPORT	GOBP_NEGATIVE_REGULATION_OF_SODIUM_ION_TRANSPORT		18	-0.3665287	-0.9748621	0.46774194	0.9524973	1.0	29	tags=6%, list=0%, signal=6%
GOBP_EPITHELIAL_CELL_MATURATION	GOBP_EPITHELIAL_CELL_MATURATION		18	-0.36277214	-0.97476095	0.48120302	0.9516071	1.0	4674	tags=44%, list=26%, signal=60%
GOCC_MICROBODY_MEMBRANE	GOCC_MICROBODY_MEMBRANE		43	-0.3060729	-0.9736474	0.4890351	0.95451915	1.0	4913	tags=37%, list=27%, signal=51%
GOCC_EXTRINSIC_COMPONENT_OF_PLASMA_MEMBRANE	GOCC_EXTRINSIC_COMPONENT_OF_PLASMA_MEMBRANE		153	-0.24739434	-0.97322506	0.4811321	0.9548526	1.0	2126	tags=16%, list=12%, signal=18%
GOBP_FEMALE_SEX_DIFFERENTIATION	GOBP_FEMALE_SEX_DIFFERENTIATION		93	-0.25572714	-0.9728975	0.5	0.95485044	1.0	2230	tags=20%, list=12%, signal=23%
GOBP_POTASSIUM_ION_TRANSPORT	GOBP_POTASSIUM_ION_TRANSPORT		166	-0.24152574	-0.9710085	0.516129	0.96074975	1.0	1836	tags=14%, list=10%, signal=16%
GOBP_PROTEIN_CATABOLIC_PROCESS_IN_THE_VACUOLE	GOBP_PROTEIN_CATABOLIC_PROCESS_IN_THE_VACUOLE		18	-0.36830217	-0.9708312	0.45657015	0.9601692	1.0	3621	tags=39%, list=20%, signal=49%
GOBP_ACTIN_FILAMENT_BASED_MOVEMENT	GOBP_ACTIN_FILAMENT_BASED_MOVEMENT		100	-0.25783086	-0.96994245	0.51692307	0.9622251	1.0	1703	tags=15%, list=9%, signal=16%
GOBP_NEGATIVE_REGULATION_OF_MEMBRANE_POTENTIAL	GOBP_NEGATIVE_REGULATION_OF_MEMBRANE_POTENTIAL		16	-0.36704525	-0.9692404	0.5152225	0.96370244	1.0	2675	tags=25%, list=15%, signal=29%
GOCC_NEUROMUSCULAR_JUNCTION	GOCC_NEUROMUSCULAR_JUNCTION		82	-0.26723155	-0.9692195	0.5277045	0.9624903	1.0	868	tags=12%, list=5%, signal=13%
GOBP_SULFUR_AMINO_ACID_METABOLIC_PROCESS	GOBP_SULFUR_AMINO_ACID_METABOLIC_PROCESS		27	-0.33321047	-0.9690903	0.47738692	0.96167916	1.0	2890	tags=41%, list=16%, signal=48%
GOBP_EXPORT_ACROSS_PLASMA_MEMBRANE	GOBP_EXPORT_ACROSS_PLASMA_MEMBRANE		43	-0.29911008	-0.96838146	0.5153061	0.96313196	1.0	1563	tags=14%, list=9%, signal=15%
GOCC_CORE_MEDIATOR_COMPLEX	GOCC_CORE_MEDIATOR_COMPLEX		25	-0.34192505	-0.96836585	0.53023255	0.9619175	1.0	4498	tags=24%, list=25%, signal=32%
GOBP_REGULATION_OF_HUMORAL_IMMUNE_RESPONSE_MEDIATED_BY_CIRCULATING_IMMUNOGLOBULIN	GOBP_REGULATION_OF_HUMORAL_IMMUNE_RESPONSE_MEDIATED_BY_CIRCULATING_IMMUNOGLOBULIN		18	-0.36726514	-0.96830195	0.48463356	0.96088874	1.0	1457	tags=22%, list=8%, signal=24%
GOBP_PROTEIN_HYDROXYLATION	GOBP_PROTEIN_HYDROXYLATION		22	-0.3571237	-0.96819544	0.5093023	0.960032	1.0	3859	tags=36%, list=21%, signal=46%
GOMF_VITAMIN_BINDING	GOMF_VITAMIN_BINDING		106	-0.2579842	-0.96763957	0.5356125	0.9609269	1.0	3859	tags=32%, list=21%, signal=41%
GOBP_BILE_ACID_METABOLIC_PROCESS	GOBP_BILE_ACID_METABOLIC_PROCESS		24	-0.34415272	-0.9672927	0.47668394	0.960977	1.0	4050	tags=46%, list=22%, signal=59%
GOBP_MAMMARY_GLAND_EPITHELIAL_CELL_PROLIFERATION	GOBP_MAMMARY_GLAND_EPITHELIAL_CELL_PROLIFERATION		28	-0.32230484	-0.96680576	0.48394495	0.96154296	1.0	4419	tags=32%, list=24%, signal=42%
GOBP_PHOSPHATIDYLETHANOLAMINE_METABOLIC_PROCESS	GOBP_PHOSPHATIDYLETHANOLAMINE_METABOLIC_PROCESS		18	-0.36129138	-0.9657159	0.5162037	0.9644523	1.0	3391	tags=28%, list=19%, signal=34%
GOBP_NEGATIVE_REGULATION_OF_BEHAVIOR	GOBP_NEGATIVE_REGULATION_OF_BEHAVIOR		16	-0.3855933	-0.96561813	0.52554744	0.96354294	1.0	166	tags=13%, list=1%, signal=13%
GOBP_FATTY_ACID_TRANSMEMBRANE_TRANSPORT	GOBP_FATTY_ACID_TRANSMEMBRANE_TRANSPORT		15	-0.38985214	-0.9645364	0.49223948	0.9663115	1.0	2308	tags=27%, list=13%, signal=31%
GOBP_FORELIMB_MORPHOGENESIS	GOBP_FORELIMB_MORPHOGENESIS		22	-0.35124665	-0.9644824	0.5155875	0.96523386	1.0	1323	tags=18%, list=7%, signal=20%
GOBP_LATE_ENDOSOME_TO_VACUOLE_TRANSPORT	GOBP_LATE_ENDOSOME_TO_VACUOLE_TRANSPORT		24	-0.346676	-0.96448094	0.48672566	0.9639781	1.0	6406	tags=42%, list=35%, signal=64%
GOBP_SOMATIC_DIVERSIFICATION_OF_IMMUNOGLOBULINS_INVOLVED_IN_IMMUNE_RESPONSE	GOBP_SOMATIC_DIVERSIFICATION_OF_IMMUNOGLOBULINS_INVOLVED_IN_IMMUNE_RESPONSE		46	-0.29870874	-0.96445256	0.5111663	0.96283877	1.0	2694	tags=17%, list=15%, signal=20%
GOCC_INTERCALATED_DISC	GOCC_INTERCALATED_DISC		52	-0.29132023	-0.9643959	0.49222797	0.9618169	1.0	2543	tags=29%, list=14%, signal=33%
GOBP_RESPONSE_TO_BMP	GOBP_RESPONSE_TO_BMP		116	-0.2552929	-0.96385694	0.53896105	0.9625643	1.0	2555	tags=24%, list=14%, signal=28%
GOBP_DEVELOPMENT_OF_PRIMARY_SEXUAL_CHARACTERISTICS	GOBP_DEVELOPMENT_OF_PRIMARY_SEXUAL_CHARACTERISTICS		157	-0.24099457	-0.9635	0.55590063	0.9627267	1.0	2230	tags=17%, list=12%, signal=19%
GOMF_SODIUM_ION_TRANSMEMBRANE_TRANSPORTER_ACTIVITY	GOMF_SODIUM_ION_TRANSMEMBRANE_TRANSPORTER_ACTIVITY		94	-0.2580983	-0.9632169	0.5414365	0.96257365	1.0	1836	tags=17%, list=10%, signal=19%
GOBP_SMALL_MOLECULE_CATABOLIC_PROCESS	GOBP_SMALL_MOLECULE_CATABOLIC_PROCESS		281	-0.22508965	-0.9615004	0.56028366	0.9677502	1.0	3720	tags=25%, list=21%, signal=30%
GOBP_RESPONSE_TO_ESTRADIOL	GOBP_RESPONSE_TO_ESTRADIOL		35	-0.31420395	-0.96122944	0.5	0.96750575	1.0	4990	tags=49%, list=28%, signal=67%
GOMF_PHOSPHATIDYLINOSITOL_BISPHOSPHATE_PHOSPHATASE_ACTIVITY	GOMF_PHOSPHATIDYLINOSITOL_BISPHOSPHATE_PHOSPHATASE_ACTIVITY		17	-0.37441528	-0.9611164	0.52380955	0.9666824	1.0	1855	tags=18%, list=10%, signal=20%
GOMF_GLYCOLIPID_BINDING	GOMF_GLYCOLIPID_BINDING		24	-0.3365747	-0.96105754	0.51378447	0.96566176	1.0	1040	tags=13%, list=6%, signal=13%
GOBP_REGULATION_OF_INTEGRIN_ACTIVATION	GOBP_REGULATION_OF_INTEGRIN_ACTIVATION		16	-0.38208	-0.9596674	0.50364965	0.9695859	1.0	1043	tags=19%, list=6%, signal=20%
GOBP_REGULATION_OF_HEART_RATE_BY_CARDIAC_CONDUCTION	GOBP_REGULATION_OF_HEART_RATE_BY_CARDIAC_CONDUCTION		27	-0.32216808	-0.9595208	0.49747476	0.9689045	1.0	2259	tags=30%, list=12%, signal=34%
GOCC_RUFFLE_MEMBRANE	GOCC_RUFFLE_MEMBRANE		67	-0.27370456	-0.959172	0.53638816	0.968923	1.0	2126	tags=22%, list=12%, signal=25%
GOMF_HEPARAN_SULFATE_PROTEOGLYCAN_BINDING	GOMF_HEPARAN_SULFATE_PROTEOGLYCAN_BINDING		17	-0.3739771	-0.9586972	0.50591016	0.96946436	1.0	1107	tags=29%, list=6%, signal=31%
GOBP_PROTEIN_TARGETING_TO_PEROXISOME	GOBP_PROTEIN_TARGETING_TO_PEROXISOME		18	-0.36318323	-0.95855546	0.5286041	0.9687726	1.0	4898	tags=39%, list=27%, signal=53%
GOBP_ALPHA_AMINO_ACID_METABOLIC_PROCESS	GOBP_ALPHA_AMINO_ACID_METABOLIC_PROCESS		148	-0.24272676	-0.9579076	0.568254	0.9699954	1.0	2769	tags=20%, list=15%, signal=23%
GOBP_TRANSFORMING_GROWTH_FACTOR_BETA_RECEPTOR_SIGNALING_PATHWAY	GOBP_TRANSFORMING_GROWTH_FACTOR_BETA_RECEPTOR_SIGNALING_PATHWAY		174	-0.23569578	-0.9574817	0.56962025	0.97029835	1.0	1637	tags=13%, list=9%, signal=14%
GOBP_ARTERY_MORPHOGENESIS	GOBP_ARTERY_MORPHOGENESIS		58	-0.27796862	-0.95740914	0.5162162	0.9693563	1.0	1418	tags=17%, list=8%, signal=19%
GOBP_PHOSPHOLIPID_TRANSPORT	GOBP_PHOSPHOLIPID_TRANSPORT		69	-0.27076647	-0.95719457	0.53908354	0.96892154	1.0	2163	tags=17%, list=12%, signal=20%
GOMF_ORGANIC_ACID_BINDING	GOMF_ORGANIC_ACID_BINDING		112	-0.2537477	-0.9570684	0.5744048	0.96815366	1.0	3671	tags=34%, list=20%, signal=42%
GOBP_POSITIVE_REGULATION_OF_MYELOID_CELL_DIFFERENTIATION	GOBP_POSITIVE_REGULATION_OF_MYELOID_CELL_DIFFERENTIATION		89	-0.26002207	-0.9569582	0.54742545	0.96735543	1.0	2475	tags=24%, list=14%, signal=27%
GOBP_NEUROMUSCULAR_PROCESS_CONTROLLING_POSTURE	GOBP_NEUROMUSCULAR_PROCESS_CONTROLLING_POSTURE		15	-0.37776235	-0.95647174	0.5150754	0.96791977	1.0	350	tags=13%, list=2%, signal=14%
GOBP_LYMPHOCYTE_HOMEOSTASIS	GOBP_LYMPHOCYTE_HOMEOSTASIS		74	-0.27149135	-0.9561983	0.52307695	0.9677181	1.0	3416	tags=30%, list=19%, signal=36%
GOBP_PROSTANOID_BIOSYNTHETIC_PROCESS	GOBP_PROSTANOID_BIOSYNTHETIC_PROCESS		23	-0.33428213	-0.9559778	0.51331717	0.9672731	1.0	2641	tags=30%, list=15%, signal=36%
GOBP_REGULATION_OF_PROTEIN_KINASE_C_SIGNALING	GOBP_REGULATION_OF_PROTEIN_KINASE_C_SIGNALING		16	-0.37339252	-0.9555761	0.5294118	0.9675383	1.0	1872	tags=25%, list=10%, signal=28%
GOMF_MIRNA_BINDING	GOMF_MIRNA_BINDING		27	-0.32689467	-0.9554378	0.53846157	0.96680903	1.0	1406	tags=15%, list=8%, signal=16%
GOBP_INOSITOL_PHOSPHATE_METABOLIC_PROCESS	GOBP_INOSITOL_PHOSPHATE_METABOLIC_PROCESS		44	-0.30164894	-0.95530516	0.5367647	0.9661044	1.0	4246	tags=36%, list=23%, signal=47%
GOBP_SODIUM_ION_HOMEOSTASIS	GOBP_SODIUM_ION_HOMEOSTASIS		36	-0.3023295	-0.9552955	0.52380955	0.9649169	1.0	1470	tags=17%, list=8%, signal=18%
GOMF_GABA_RECEPTOR_BINDING	GOMF_GABA_RECEPTOR_BINDING		15	-0.37703	-0.9551066	0.50980395	0.96441543	1.0	832	tags=20%, list=5%, signal=21%
GOBP_POSITIVE_REGULATION_OF_MITOCHONDRIAL_MEMBRANE_POTENTIAL	GOBP_POSITIVE_REGULATION_OF_MITOCHONDRIAL_MEMBRANE_POTENTIAL		15	-0.37910518	-0.95460725	0.48711944	0.96506155	1.0	2024	tags=13%, list=11%, signal=15%
GOBP_REGULATION_OF_CELLULAR_RESPONSE_TO_TRANSFORMING_GROWTH_FACTOR_BETA_STIMULUS	GOBP_REGULATION_OF_CELLULAR_RESPONSE_TO_TRANSFORMING_GROWTH_FACTOR_BETA_STIMULUS		123	-0.24982023	-0.9541054	0.578125	0.965625	1.0	2521	tags=21%, list=14%, signal=24%
GOCC_TRANSFERASE_COMPLEX_TRANSFERRING_PHOSPHORUS_CONTAINING_GROUPS	GOCC_TRANSFERASE_COMPLEX_TRANSFERRING_PHOSPHORUS_CONTAINING_GROUPS		252	-0.22600177	-0.95268387	0.5965517	0.96952254	1.0	2993	tags=17%, list=17%, signal=20%
GOBP_TRIGLYCERIDE_BIOSYNTHETIC_PROCESS	GOBP_TRIGLYCERIDE_BIOSYNTHETIC_PROCESS		33	-0.31834933	-0.95251566	0.5185185	0.9689305	1.0	1418	tags=12%, list=8%, signal=13%
GOBP_ESTABLISHMENT_OF_PROTEIN_LOCALIZATION_TO_TELOMERE	GOBP_ESTABLISHMENT_OF_PROTEIN_LOCALIZATION_TO_TELOMERE		17	-0.37072065	-0.9520841	0.5271493	0.969317	1.0	11396	tags=100%, list=63%, signal=270%
GOBP_POSITIVE_REGULATION_OF_EXTRACELLULAR_MATRIX_ORGANIZATION	GOBP_POSITIVE_REGULATION_OF_EXTRACELLULAR_MATRIX_ORGANIZATION		26	-0.32090715	-0.9513337	0.5403423	0.970781	1.0	2784	tags=35%, list=15%, signal=41%
GOMF_ACYLGLYCEROL_O_ACYLTRANSFERASE_ACTIVITY	GOMF_ACYLGLYCEROL_O_ACYLTRANSFERASE_ACTIVITY		15	-0.36667073	-0.9511594	0.52403843	0.97019595	1.0	4314	tags=40%, list=24%, signal=52%
GOBP_RESPONSE_TO_ELECTRICAL_STIMULUS	GOBP_RESPONSE_TO_ELECTRICAL_STIMULUS		16	-0.36679378	-0.9499135	0.5586854	0.9735816	1.0	2715	tags=25%, list=15%, signal=29%
GOBP_PROTEIN_QUALITY_CONTROL_FOR_MISFOLDED_OR_INCOMPLETELY_SYNTHESIZED_PROTEINS	GOBP_PROTEIN_QUALITY_CONTROL_FOR_MISFOLDED_OR_INCOMPLETELY_SYNTHESIZED_PROTEINS		24	-0.34325856	-0.9492079	0.5539568	0.974909	1.0	5001	tags=33%, list=28%, signal=46%
GOBP_RRNA_METHYLATION	GOBP_RRNA_METHYLATION		17	-0.36372003	-0.9483183	0.5450122	0.9769497	1.0	4071	tags=29%, list=22%, signal=38%
GOBP_REGULATION_OF_CELLULAR_RESPONSE_TO_HYPOXIA	GOBP_REGULATION_OF_CELLULAR_RESPONSE_TO_HYPOXIA		18	-0.35300523	-0.9476594	0.5112782	0.9781367	1.0	4298	tags=50%, list=24%, signal=66%
GOBP_SPERM_EGG_RECOGNITION	GOBP_SPERM_EGG_RECOGNITION		34	-0.31337973	-0.9470279	0.5220779	0.97910357	1.0	4441	tags=32%, list=25%, signal=43%
GOMF_CARBOHYDRATE_KINASE_ACTIVITY	GOMF_CARBOHYDRATE_KINASE_ACTIVITY		20	-0.344799	-0.94639874	0.5194508	0.9802565	1.0	2735	tags=35%, list=15%, signal=41%
GOBP_POSITIVE_REGULATION_OF_PEPTIDE_SECRETION	GOBP_POSITIVE_REGULATION_OF_PEPTIDE_SECRETION		84	-0.26179394	-0.94594836	0.5872093	0.98068297	1.0	1940	tags=17%, list=11%, signal=19%
GOBP_GAMMA_DELTA_T_CELL_ACTIVATION	GOBP_GAMMA_DELTA_T_CELL_ACTIVATION		16	-0.3686922	-0.9458201	0.53636366	0.97993064	1.0	1275	tags=19%, list=7%, signal=20%
GOBP_REGULATION_OF_VASCULAR_PERMEABILITY	GOBP_REGULATION_OF_VASCULAR_PERMEABILITY		35	-0.31572947	-0.94566905	0.50642675	0.97926605	1.0	3179	tags=37%, list=18%, signal=45%
GOBP_POSITIVE_REGULATION_OF_SKELETAL_MUSCLE_TISSUE_DEVELOPMENT	GOBP_POSITIVE_REGULATION_OF_SKELETAL_MUSCLE_TISSUE_DEVELOPMENT		15	-0.3813958	-0.94552946	0.540201	0.97858846	1.0	158	tags=7%, list=1%, signal=7%
GOCC_SPERM_MIDPIECE	GOCC_SPERM_MIDPIECE		29	-0.31908554	-0.94460815	0.5192308	0.9807305	1.0	2849	tags=17%, list=16%, signal=20%
GOBP_DETECTION_OF_LIGHT_STIMULUS	GOBP_DETECTION_OF_LIGHT_STIMULUS		28	-0.32305366	-0.94391	0.5547786	0.9820947	1.0	3045	tags=29%, list=17%, signal=34%
GOBP_CARDIAC_MUSCLE_CELL_ACTION_POTENTIAL	GOBP_CARDIAC_MUSCLE_CELL_ACTION_POTENTIAL		41	-0.29995057	-0.9433817	0.5388349	0.9827761	1.0	2259	tags=24%, list=12%, signal=28%
GOBP_CEREBELLAR_CORTEX_DEVELOPMENT	GOBP_CEREBELLAR_CORTEX_DEVELOPMENT		54	-0.28541613	-0.9430468	0.5408971	0.98277855	1.0	2807	tags=20%, list=16%, signal=24%
GOMF_GTPASE_ACTIVATOR_ACTIVITY	GOMF_GTPASE_ACTIVATOR_ACTIVITY		214	-0.22706075	-0.9422803	0.65189874	0.98437536	1.0	1618	tags=14%, list=9%, signal=15%
GOBP_VITAMIN_TRANSPORT	GOBP_VITAMIN_TRANSPORT		39	-0.29765812	-0.941876	0.54146343	0.9846154	1.0	2506	tags=23%, list=14%, signal=27%
GOBP_NEGATIVE_REGULATION_OF_ANION_TRANSPORT	GOBP_NEGATIVE_REGULATION_OF_ANION_TRANSPORT		19	-0.35544977	-0.94174016	0.536643	0.98389333	1.0	1344	tags=26%, list=7%, signal=28%
GOMF_STEROL_BINDING	GOMF_STEROL_BINDING		48	-0.2870073	-0.94123304	0.57416266	0.98450583	1.0	4281	tags=35%, list=24%, signal=46%
GOBP_REGULATION_OF_RUFFLE_ASSEMBLY	GOBP_REGULATION_OF_RUFFLE_ASSEMBLY		27	-0.32341385	-0.94121385	0.57276994	0.9833703	1.0	2080	tags=19%, list=11%, signal=21%
GOBP_POSITIVE_REGULATION_OF_T_HELPER_CELL_DIFFERENTIATION	GOBP_POSITIVE_REGULATION_OF_T_HELPER_CELL_DIFFERENTIATION		20	-0.34938294	-0.94084775	0.5609195	0.9834493	1.0	1363	tags=25%, list=8%, signal=27%
GOBP_FORMATION_OF_PRIMARY_GERM_LAYER	GOBP_FORMATION_OF_PRIMARY_GERM_LAYER		64	-0.2691419	-0.9399907	0.57457215	0.9853033	1.0	1705	tags=14%, list=9%, signal=15%
GOBP_RUFFLE_ORGANIZATION	GOBP_RUFFLE_ORGANIZATION		50	-0.29184726	-0.9392863	0.56648934	0.98666185	1.0	2080	tags=16%, list=11%, signal=18%
GOBP_EXTRACELLULAR_VESICLE_BIOGENESIS	GOBP_EXTRACELLULAR_VESICLE_BIOGENESIS		23	-0.33261964	-0.9391568	0.53246754	0.98594725	1.0	397	tags=9%, list=2%, signal=9%
GOBP_POSITIVE_REGULATION_OF_GLYCOLYTIC_PROCESS	GOBP_POSITIVE_REGULATION_OF_GLYCOLYTIC_PROCESS		17	-0.37011594	-0.93872815	0.5532407	0.9863374	1.0	1215	tags=24%, list=7%, signal=25%
GOCC_OXIDOREDUCTASE_COMPLEX	GOCC_OXIDOREDUCTASE_COMPLEX		95	-0.25401548	-0.93853015	0.6219178	0.9858311	1.0	1664	tags=8%, list=9%, signal=9%
GOBP_NEGATIVE_REGULATION_OF_ION_TRANSMEMBRANE_TRANSPORT	GOBP_NEGATIVE_REGULATION_OF_ION_TRANSMEMBRANE_TRANSPORT		89	-0.25694838	-0.9378245	0.60387814	0.98713654	1.0	1528	tags=12%, list=8%, signal=13%
GOBP_REGULATION_OF_FATTY_ACID_BETA_OXIDATION	GOBP_REGULATION_OF_FATTY_ACID_BETA_OXIDATION		17	-0.36333323	-0.93769526	0.53807104	0.9863953	1.0	2993	tags=24%, list=17%, signal=28%
GOBP_PYRIMIDINE_RIBONUCLEOTIDE_BIOSYNTHETIC_PROCESS	GOBP_PYRIMIDINE_RIBONUCLEOTIDE_BIOSYNTHETIC_PROCESS		16	-0.36747327	-0.9374789	0.55	0.9859152	1.0	1629	tags=25%, list=9%, signal=27%
GOBP_NEGATIVE_REGULATION_OF_HORMONE_SECRETION	GOBP_NEGATIVE_REGULATION_OF_HORMONE_SECRETION		56	-0.27490863	-0.9373726	0.55833334	0.98510545	1.0	1545	tags=13%, list=9%, signal=14%
GOBP_HEMATOPOIETIC_STEM_CELL_PROLIFERATION	GOBP_HEMATOPOIETIC_STEM_CELL_PROLIFERATION		30	-0.3101257	-0.93709993	0.5427873	0.9848971	1.0	1127	tags=13%, list=6%, signal=14%
GOBP_MITOCHONDRIAL_TRANSCRIPTION	GOBP_MITOCHONDRIAL_TRANSCRIPTION		19	-0.35095042	-0.9366371	0.5472155	0.98534304	1.0	6158	tags=42%, list=34%, signal=64%
GOBP_CARBOHYDRATE_TRANSPORT	GOBP_CARBOHYDRATE_TRANSPORT		123	-0.24165979	-0.93636847	0.6257143	0.98509717	1.0	2796	tags=19%, list=15%, signal=22%
GOMF_PROTEIN_DISULFIDE_ISOMERASE_ACTIVITY	GOMF_PROTEIN_DISULFIDE_ISOMERASE_ACTIVITY		15	-0.37449825	-0.9360843	0.5361991	0.9849526	1.0	277	tags=7%, list=2%, signal=7%
GOMF_PROTEIN_KINASE_C_ACTIVITY	GOMF_PROTEIN_KINASE_C_ACTIVITY		17	-0.3661014	-0.93545705	0.525	0.9859417	1.0	868	tags=18%, list=5%, signal=19%
GOBP_POSITIVE_REGULATION_OF_ENDOTHELIAL_CELL_MIGRATION	GOBP_POSITIVE_REGULATION_OF_ENDOTHELIAL_CELL_MIGRATION		91	-0.25592923	-0.93539864	0.6138107	0.9849879	1.0	2771	tags=22%, list=15%, signal=26%
GOBP_PROTEIN_HOMOTETRAMERIZATION	GOBP_PROTEIN_HOMOTETRAMERIZATION		43	-0.29131287	-0.9351547	0.56842107	0.9846199	1.0	3282	tags=28%, list=18%, signal=34%
GOBP_INTERLEUKIN_17_PRODUCTION	GOBP_INTERLEUKIN_17_PRODUCTION		34	-0.30659562	-0.93509585	0.5775401	0.9836501	1.0	2345	tags=29%, list=13%, signal=34%
GOBP_CELLULAR_RESPONSE_TO_CAMP	GOBP_CELLULAR_RESPONSE_TO_CAMP		30	-0.3173406	-0.9349408	0.5435898	0.9830253	1.0	381	tags=10%, list=2%, signal=10%
GOMF_ACTIN_MONOMER_BINDING	GOMF_ACTIN_MONOMER_BINDING		16	-0.37098566	-0.9346694	0.5494253	0.98278874	1.0	1707	tags=31%, list=9%, signal=34%
GOCC_FILAMENTOUS_ACTIN	GOCC_FILAMENTOUS_ACTIN		31	-0.31217688	-0.9344876	0.56	0.9822422	1.0	659	tags=13%, list=4%, signal=13%
GOBP_NEGATIVE_REGULATION_OF_MUSCLE_TISSUE_DEVELOPMENT	GOBP_NEGATIVE_REGULATION_OF_MUSCLE_TISSUE_DEVELOPMENT		16	-0.3710388	-0.93442386	0.55025125	0.98130625	1.0	2345	tags=19%, list=13%, signal=22%
GOBP_BRANCHED_CHAIN_AMINO_ACID_METABOLIC_PROCESS	GOBP_BRANCHED_CHAIN_AMINO_ACID_METABOLIC_PROCESS		22	-0.3423025	-0.9342454	0.5529412	0.9807631	1.0	2063	tags=18%, list=11%, signal=20%
GOBP_PROTEIN_LOCALIZATION_TO_NUCLEOLUS	GOBP_PROTEIN_LOCALIZATION_TO_NUCLEOLUS		15	-0.37422496	-0.9341466	0.55125284	0.97993386	1.0	5324	tags=47%, list=29%, signal=66%
GOBP_RIBONUCLEOSIDE_METABOLIC_PROCESS	GOBP_RIBONUCLEOSIDE_METABOLIC_PROCESS		23	-0.33719873	-0.93389356	0.5512195	0.979657	1.0	2026	tags=22%, list=11%, signal=24%
GOBP_LAMELLIPODIUM_ORGANIZATION	GOBP_LAMELLIPODIUM_ORGANIZATION		79	-0.2603558	-0.9338481	0.56666666	0.9786611	1.0	2230	tags=18%, list=12%, signal=20%
GOBP_CATECHOLAMINE_SECRETION	GOBP_CATECHOLAMINE_SECRETION		48	-0.28630698	-0.9330061	0.56455696	0.9804432	1.0	2316	tags=21%, list=13%, signal=24%
GOBP_G_PROTEIN_COUPLED_RECEPTOR_SIGNALING_PATHWAY_INVOLVED_IN_HEART_PROCESS	GOBP_G_PROTEIN_COUPLED_RECEPTOR_SIGNALING_PATHWAY_INVOLVED_IN_HEART_PROCESS		16	-0.3562808	-0.93270713	0.5478469	0.98030317	1.0	2781	tags=38%, list=15%, signal=44%
GOBP_NEGATIVE_REGULATION_OF_STRIATED_MUSCLE_CELL_DIFFERENTIATION	GOBP_NEGATIVE_REGULATION_OF_STRIATED_MUSCLE_CELL_DIFFERENTIATION		33	-0.30096394	-0.93229383	0.5728395	0.9805675	1.0	778	tags=9%, list=4%, signal=9%
GOBP_VASODILATION	GOBP_VASODILATION		42	-0.28425598	-0.9322321	0.5871314	0.97966546	1.0	2611	tags=26%, list=14%, signal=31%
GOBP_ER_NUCLEUS_SIGNALING_PATHWAY	GOBP_ER_NUCLEUS_SIGNALING_PATHWAY		38	-0.28791645	-0.9317288	0.5788177	0.9802186	1.0	4822	tags=34%, list=27%, signal=47%
GOMF_CATALYTIC_ACTIVITY_ACTING_ON_A_RRNA	GOMF_CATALYTIC_ACTIVITY_ACTING_ON_A_RRNA		17	-0.36223906	-0.9314513	0.5714286	0.9800246	1.0	7570	tags=65%, list=42%, signal=111%
GOBP_NEGATIVE_REGULATION_OF_MYOBLAST_DIFFERENTIATION	GOBP_NEGATIVE_REGULATION_OF_MYOBLAST_DIFFERENTIATION		23	-0.33840802	-0.9298665	0.56	0.98427826	1.0	2345	tags=26%, list=13%, signal=30%
GOBP_PROTEIN_LOCALIZATION_TO_ENDOPLASMIC_RETICULUM	GOBP_PROTEIN_LOCALIZATION_TO_ENDOPLASMIC_RETICULUM		66	-0.2669896	-0.9297729	0.61518985	0.98342586	1.0	5208	tags=36%, list=29%, signal=51%
GOBP_VASCULAR_ASSOCIATED_SMOOTH_MUSCLE_CONTRACTION	GOBP_VASCULAR_ASSOCIATED_SMOOTH_MUSCLE_CONTRACTION		21	-0.34522566	-0.929665	0.549763	0.9826702	1.0	1470	tags=24%, list=8%, signal=26%
GOCC_NUCLEAR_MATRIX	GOCC_NUCLEAR_MATRIX		96	-0.24714342	-0.9294735	0.6587537	0.9822235	1.0	1904	tags=10%, list=11%, signal=12%
GOBP_NUCLEOBASE_METABOLIC_PROCESS	GOBP_NUCLEOBASE_METABOLIC_PROCESS		33	-0.30920833	-0.9292026	0.5914489	0.98199546	1.0	1395	tags=18%, list=8%, signal=20%
GOBP_FOREBRAIN_NEURON_DIFFERENTIATION	GOBP_FOREBRAIN_NEURON_DIFFERENTIATION		32	-0.3053078	-0.92891186	0.5645933	0.98181385	1.0	833	tags=6%, list=5%, signal=7%
GOBP_CARBOHYDRATE_DERIVATIVE_BIOSYNTHETIC_PROCESS	GOBP_CARBOHYDRATE_DERIVATIVE_BIOSYNTHETIC_PROCESS		497	-0.20583995	-0.92887086	0.8414097	0.9808044	1.0	2878	tags=18%, list=16%, signal=21%
GOMF_METAL_CATION_MONOATOMIC_CATION_ANTIPORTER_ACTIVITY	GOMF_METAL_CATION_MONOATOMIC_CATION_ANTIPORTER_ACTIVITY		17	-0.35860234	-0.9279593	0.54831463	0.982684	1.0	2354	tags=24%, list=13%, signal=27%
GOBP_ACETYL_COA_METABOLIC_PROCESS	GOBP_ACETYL_COA_METABOLIC_PROCESS		31	-0.31497264	-0.9274611	0.54320985	0.9832592	1.0	3075	tags=26%, list=17%, signal=31%
GOBP_NEGATIVE_REGULATION_OF_PROTEIN_CONTAINING_COMPLEX_ASSEMBLY	GOBP_NEGATIVE_REGULATION_OF_PROTEIN_CONTAINING_COMPLEX_ASSEMBLY		125	-0.23812789	-0.9266313	0.6810345	0.9849718	1.0	2141	tags=14%, list=12%, signal=16%
GOBP_INTERLEUKIN_6_MEDIATED_SIGNALING_PATHWAY	GOBP_INTERLEUKIN_6_MEDIATED_SIGNALING_PATHWAY		16	-0.37597525	-0.9264101	0.5657277	0.98454386	1.0	2414	tags=31%, list=13%, signal=36%
GOMF_TRANSMEMBRANE_RECEPTOR_PROTEIN_KINASE_ACTIVITY	GOMF_TRANSMEMBRANE_RECEPTOR_PROTEIN_KINASE_ACTIVITY		65	-0.26732367	-0.9261756	0.62765956	0.9842601	1.0	2230	tags=23%, list=12%, signal=26%
GOCC_MITOCHONDRIA_ASSOCIATED_ENDOPLASMIC_RETICULUM_MEMBRANE	GOCC_MITOCHONDRIA_ASSOCIATED_ENDOPLASMIC_RETICULUM_MEMBRANE		16	-0.36129302	-0.92591435	0.55710953	0.98401356	1.0	5768	tags=44%, list=32%, signal=64%
GOBP_VESICLE_BUDDING_FROM_MEMBRANE	GOBP_VESICLE_BUDDING_FROM_MEMBRANE		70	-0.26372337	-0.92574316	0.6408046	0.98343545	1.0	4972	tags=29%, list=27%, signal=39%
GOBP_REGULATION_OF_SMOOTH_MUSCLE_CELL_DIFFERENTIATION	GOBP_REGULATION_OF_SMOOTH_MUSCLE_CELL_DIFFERENTIATION		25	-0.31704617	-0.9253086	0.556701	0.9838135	1.0	2441	tags=24%, list=13%, signal=28%
GOMF_CATALYTIC_ACTIVITY_ACTING_ON_A_TRNA	GOMF_CATALYTIC_ACTIVITY_ACTING_ON_A_TRNA		114	-0.24323261	-0.92469835	0.6312849	0.9847568	1.0	6102	tags=39%, list=34%, signal=59%
GOMF_PROTEOGLYCAN_BINDING	GOMF_PROTEOGLYCAN_BINDING		32	-0.30582374	-0.92407656	0.557971	0.9857318	1.0	1109	tags=22%, list=6%, signal=23%
GOBP_RESPONSE_TO_TRANSFORMING_GROWTH_FACTOR_BETA	GOBP_RESPONSE_TO_TRANSFORMING_GROWTH_FACTOR_BETA		211	-0.22194983	-0.9237713	0.7195946	0.9856682	1.0	1637	tags=12%, list=9%, signal=13%
GOBP_CYTOKINE_PRODUCTION_INVOLVED_IN_INFLAMMATORY_RESPONSE	GOBP_CYTOKINE_PRODUCTION_INVOLVED_IN_INFLAMMATORY_RESPONSE		49	-0.27747914	-0.9234329	0.59438777	0.9856958	1.0	2475	tags=29%, list=14%, signal=33%
GOBP_NEGATIVE_REGULATION_OF_MICROTUBULE_POLYMERIZATION_OR_DEPOLYMERIZATION	GOBP_NEGATIVE_REGULATION_OF_MICROTUBULE_POLYMERIZATION_OR_DEPOLYMERIZATION		39	-0.2885732	-0.9231192	0.5822785	0.9856666	1.0	125	tags=5%, list=1%, signal=5%
GOCC_MRNA_CLEAVAGE_FACTOR_COMPLEX	GOCC_MRNA_CLEAVAGE_FACTOR_COMPLEX		21	-0.32908708	-0.9228009	0.5623472	0.98560876	1.0	7401	tags=67%, list=41%, signal=113%
GOBP_DNA_TEMPLATED_TRANSCRIPTION_TERMINATION	GOBP_DNA_TEMPLATED_TRANSCRIPTION_TERMINATION		21	-0.34308764	-0.92259717	0.53984576	0.9851654	1.0	5180	tags=33%, list=29%, signal=47%
GOBP_REGULATION_OF_GRANULOCYTE_DIFFERENTIATION	GOBP_REGULATION_OF_GRANULOCYTE_DIFFERENTIATION		17	-0.35159612	-0.9225807	0.5928571	0.9840879	1.0	1131	tags=24%, list=6%, signal=25%
GOBP_HINDLIMB_MORPHOGENESIS	GOBP_HINDLIMB_MORPHOGENESIS		23	-0.33969054	-0.9221205	0.539801	0.9845124	1.0	856	tags=13%, list=5%, signal=14%
GOBP_REGULATION_OF_OSTEOBLAST_PROLIFERATION	GOBP_REGULATION_OF_OSTEOBLAST_PROLIFERATION		24	-0.32478702	-0.9205934	0.5659091	0.9885258	1.0	565	tags=13%, list=3%, signal=13%
GOBP_NADPH_REGENERATION	GOBP_NADPH_REGENERATION		19	-0.35063052	-0.9205237	0.5813397	0.98762995	1.0	1959	tags=16%, list=11%, signal=18%
GOBP_POSITIVE_REGULATION_OF_RNA_SPLICING	GOBP_POSITIVE_REGULATION_OF_RNA_SPLICING		41	-0.29045516	-0.92035335	0.60520095	0.98705614	1.0	1400	tags=10%, list=8%, signal=11%
GOBP_DORSAL_VENTRAL_PATTERN_FORMATION	GOBP_DORSAL_VENTRAL_PATTERN_FORMATION		67	-0.2663378	-0.92013615	0.62666667	0.98665327	1.0	2490	tags=21%, list=14%, signal=24%
GOMF_LYSOPHOSPHOLIPASE_ACTIVITY	GOMF_LYSOPHOSPHOLIPASE_ACTIVITY		18	-0.353022	-0.9197022	0.5673077	0.98691434	1.0	3391	tags=33%, list=19%, signal=41%
GOBP_MUSCLE_CELL_CELLULAR_HOMEOSTASIS	GOBP_MUSCLE_CELL_CELLULAR_HOMEOSTASIS		20	-0.34244663	-0.91886175	0.59753084	0.988586	1.0	1187	tags=15%, list=7%, signal=16%
GOBP_SMOOTHENED_SIGNALING_PATHWAY	GOBP_SMOOTHENED_SIGNALING_PATHWAY		126	-0.23881666	-0.91880625	0.6726727	0.98762965	1.0	2264	tags=15%, list=13%, signal=17%
GOBP_AUTOPHAGOSOME_ORGANIZATION	GOBP_AUTOPHAGOSOME_ORGANIZATION		102	-0.24360105	-0.9185102	0.6756032	0.9875233	1.0	2870	tags=12%, list=16%, signal=14%
GOBP_TRANSFORMING_GROWTH_FACTOR_BETA_PRODUCTION	GOBP_TRANSFORMING_GROWTH_FACTOR_BETA_PRODUCTION		30	-0.29843378	-0.91666836	0.6125	0.9924637	1.0	567	tags=10%, list=3%, signal=10%
GOBP_PRIMARY_ALCOHOL_METABOLIC_PROCESS	GOBP_PRIMARY_ALCOHOL_METABOLIC_PROCESS		47	-0.27885488	-0.91627204	0.59615386	0.9926935	1.0	2562	tags=28%, list=14%, signal=32%
GOCC_FLEMMING_BODY	GOCC_FLEMMING_BODY		17	-0.35074902	-0.915947	0.5775281	0.99260676	1.0	908	tags=18%, list=5%, signal=19%
GOCC_INTRINSIC_COMPONENT_OF_ENDOPLASMIC_RETICULUM_MEMBRANE	GOCC_INTRINSIC_COMPONENT_OF_ENDOPLASMIC_RETICULUM_MEMBRANE		142	-0.23095797	-0.915942	0.6865204	0.9915096	1.0	5786	tags=49%, list=32%, signal=71%
GOBP_MITOTIC_CYTOKINETIC_PROCESS	GOBP_MITOTIC_CYTOKINETIC_PROCESS		20	-0.33890516	-0.91548306	0.57384986	0.99190545	1.0	121	tags=5%, list=1%, signal=5%
GOBP_REGULATION_OF_GLYCOLYTIC_PROCESS	GOBP_REGULATION_OF_GLYCOLYTIC_PROCESS		40	-0.29027858	-0.9153167	0.6240409	0.9913158	1.0	1215	tags=13%, list=7%, signal=13%
GOBP_REGULATION_OF_CALCIUM_ION_TRANSPORT_INTO_CYTOSOL	GOBP_REGULATION_OF_CALCIUM_ION_TRANSPORT_INTO_CYTOSOL		16	-0.3567961	-0.9151223	0.5833333	0.99083304	1.0	1799	tags=25%, list=10%, signal=28%
GOBP_POLYOL_METABOLIC_PROCESS	GOBP_POLYOL_METABOLIC_PROCESS		91	-0.25152346	-0.91387165	0.66137564	0.99383557	1.0	3191	tags=24%, list=18%, signal=29%
GOBP_REGULATION_OF_MUSCLE_CELL_DIFFERENTIATION	GOBP_REGULATION_OF_MUSCLE_CELL_DIFFERENTIATION		125	-0.233091	-0.9129812	0.6605505	0.9956247	1.0	2573	tags=18%, list=14%, signal=20%
GOBP_DEVELOPMENT_OF_PRIMARY_FEMALE_SEXUAL_CHARACTERISTICS	GOBP_DEVELOPMENT_OF_PRIMARY_FEMALE_SEXUAL_CHARACTERISTICS		83	-0.24881677	-0.91284966	0.66091955	0.99496263	1.0	2611	tags=19%, list=14%, signal=22%
GOBP_BONE_MINERALIZATION	GOBP_BONE_MINERALIZATION		92	-0.24858403	-0.9125919	0.6311239	0.99469155	1.0	1938	tags=16%, list=11%, signal=18%
GOCC_TRICARBOXYLIC_ACID_CYCLE_ENZYME_COMPLEX	GOCC_TRICARBOXYLIC_ACID_CYCLE_ENZYME_COMPLEX		16	-0.36356002	-0.91254354	0.6013825	0.99374604	1.0	5973	tags=44%, list=33%, signal=65%
GOBP_NEGATIVE_REGULATION_OF_ENDOTHELIAL_CELL_APOPTOTIC_PROCESS	GOBP_NEGATIVE_REGULATION_OF_ENDOTHELIAL_CELL_APOPTOTIC_PROCESS		29	-0.3108744	-0.91176176	0.60401005	0.99521655	1.0	2796	tags=38%, list=15%, signal=45%
GOBP_POSITIVE_REGULATION_OF_BIOMINERALIZATION	GOBP_POSITIVE_REGULATION_OF_BIOMINERALIZATION		42	-0.280151	-0.91116816	0.60199004	0.9960823	1.0	1084	tags=14%, list=6%, signal=15%
GOBP_GLYCEROLIPID_BIOSYNTHETIC_PROCESS	GOBP_GLYCEROLIPID_BIOSYNTHETIC_PROCESS		186	-0.22667088	-0.9111288	0.7457627	0.9950971	1.0	3391	tags=22%, list=19%, signal=26%
GOBP_CELLULAR_GLUCOSE_HOMEOSTASIS	GOBP_CELLULAR_GLUCOSE_HOMEOSTASIS		127	-0.23625833	-0.91079456	0.68767124	0.99504155	1.0	1828	tags=14%, list=10%, signal=16%
GOBP_POST_EMBRYONIC_DEVELOPMENT	GOBP_POST_EMBRYONIC_DEVELOPMENT		95	-0.24539316	-0.91061985	0.65606934	0.9945219	1.0	2100	tags=13%, list=12%, signal=14%
GOCC_NUCLEOID	GOCC_NUCLEOID		44	-0.27938187	-0.9103227	0.62768495	0.99435526	1.0	5180	tags=25%, list=29%, signal=35%
GOBP_PLASMA_MEMBRANE_ORGANIZATION	GOBP_PLASMA_MEMBRANE_ORGANIZATION		124	-0.2340122	-0.9096117	0.7146974	0.99554557	1.0	2235	tags=18%, list=12%, signal=20%
GOBP_CEREBRAL_CORTEX_DEVELOPMENT	GOBP_CEREBRAL_CORTEX_DEVELOPMENT		90	-0.24087422	-0.9089902	0.66757494	0.9964777	1.0	873	tags=7%, list=5%, signal=7%
GOBP_PHOSPHATIDYLINOSITOL_METABOLIC_PROCESS	GOBP_PHOSPHATIDYLINOSITOL_METABOLIC_PROCESS		130	-0.23085892	-0.90807676	0.69014084	0.9983323	1.0	3301	tags=22%, list=18%, signal=27%
GOBP_RESPONSE_TO_COCAINE	GOBP_RESPONSE_TO_COCAINE		27	-0.31567836	-0.9079978	0.5995025	0.9974939	1.0	635	tags=11%, list=4%, signal=11%
GOBP_CELL_SUBSTRATE_JUNCTION_ORGANIZATION	GOBP_CELL_SUBSTRATE_JUNCTION_ORGANIZATION		90	-0.24794501	-0.90663373	0.6825843	1.0	1.0	2825	tags=26%, list=16%, signal=30%
GOBP_REGULATION_OF_MITOCHONDRIAL_GENE_EXPRESSION	GOBP_REGULATION_OF_MITOCHONDRIAL_GENE_EXPRESSION		30	-0.30826128	-0.9061443	0.59101653	1.0	1.0	5007	tags=30%, list=28%, signal=41%
GOBP_AMP_METABOLIC_PROCESS	GOBP_AMP_METABOLIC_PROCESS		22	-0.3301899	-0.90585923	0.5466321	1.0	1.0	1395	tags=14%, list=8%, signal=15%
GOMF_GTPASE_ACTIVATING_PROTEIN_BINDING	GOMF_GTPASE_ACTIVATING_PROTEIN_BINDING		22	-0.33498135	-0.90562665	0.5945946	1.0	1.0	910	tags=14%, list=5%, signal=14%
GOBP_CELL_DIFFERENTIATION_INVOLVED_IN_KIDNEY_DEVELOPMENT	GOBP_CELL_DIFFERENTIATION_INVOLVED_IN_KIDNEY_DEVELOPMENT		36	-0.28913173	-0.905442	0.6159601	1.0	1.0	2192	tags=19%, list=12%, signal=22%
GOBP_REGULATION_OF_ERBB_SIGNALING_PATHWAY	GOBP_REGULATION_OF_ERBB_SIGNALING_PATHWAY		64	-0.25805253	-0.90499645	0.6458333	1.0	1.0	2307	tags=19%, list=13%, signal=21%
GOBP_POLARIZED_EPITHELIAL_CELL_DIFFERENTIATION	GOBP_POLARIZED_EPITHELIAL_CELL_DIFFERENTIATION		17	-0.35433728	-0.90487117	0.5911215	0.9998693	1.0	139	tags=6%, list=1%, signal=6%
GOCC_CARBOXY_TERMINAL_DOMAIN_PROTEIN_KINASE_COMPLEX	GOCC_CARBOXY_TERMINAL_DOMAIN_PROTEIN_KINASE_COMPLEX		21	-0.32420206	-0.90412366	0.62	1.0	1.0	257	tags=5%, list=1%, signal=5%
GOBP_POSITIVE_REGULATION_OF_MACROPHAGE_CYTOKINE_PRODUCTION	GOBP_POSITIVE_REGULATION_OF_MACROPHAGE_CYTOKINE_PRODUCTION		24	-0.31590983	-0.9034764	0.6096998	1.0	1.0	2567	tags=29%, list=14%, signal=34%
GOBP_TRANSITION_METAL_ION_HOMEOSTASIS	GOBP_TRANSITION_METAL_ION_HOMEOSTASIS		102	-0.23895544	-0.9032407	0.68	1.0	1.0	2305	tags=18%, list=13%, signal=20%
GOBP_ERBB_SIGNALING_PATHWAY	GOBP_ERBB_SIGNALING_PATHWAY		100	-0.24029554	-0.9024346	0.6951567	1.0	1.0	2796	tags=23%, list=15%, signal=27%
GOBP_POSITIVE_REGULATION_OF_T_HELPER_1_TYPE_IMMUNE_RESPONSE	GOBP_POSITIVE_REGULATION_OF_T_HELPER_1_TYPE_IMMUNE_RESPONSE		15	-0.35474965	-0.9015104	0.5862884	1.0	1.0	2034	tags=47%, list=11%, signal=53%
GOBP_MEGAKARYOCYTE_DIFFERENTIATION	GOBP_MEGAKARYOCYTE_DIFFERENTIATION		42	-0.27968243	-0.9010904	0.6287879	1.0	1.0	1738	tags=12%, list=10%, signal=13%
GOBP_CELL_PROLIFERATION_INVOLVED_IN_HEART_MORPHOGENESIS	GOBP_CELL_PROLIFERATION_INVOLVED_IN_HEART_MORPHOGENESIS		16	-0.34935367	-0.90090114	0.56064075	1.0	1.0	856	tags=19%, list=5%, signal=20%
GOBP_REGULATION_OF_TUMOR_NECROSIS_FACTOR_MEDIATED_SIGNALING_PATHWAY	GOBP_REGULATION_OF_TUMOR_NECROSIS_FACTOR_MEDIATED_SIGNALING_PATHWAY		32	-0.29942837	-0.90013814	0.5966587	1.0	1.0	4174	tags=38%, list=23%, signal=49%
GOBP_POSITIVE_REGULATION_OF_CARBOHYDRATE_METABOLIC_PROCESS	GOBP_POSITIVE_REGULATION_OF_CARBOHYDRATE_METABOLIC_PROCESS		64	-0.26098746	-0.89990073	0.6567164	1.0	1.0	1215	tags=13%, list=7%, signal=13%
GOBP_INSULIN_SECRETION_INVOLVED_IN_CELLULAR_RESPONSE_TO_GLUCOSE_STIMULUS	GOBP_INSULIN_SECRETION_INVOLVED_IN_CELLULAR_RESPONSE_TO_GLUCOSE_STIMULUS		70	-0.25594905	-0.8997677	0.671875	1.0	1.0	1545	tags=11%, list=9%, signal=12%
GOBP_INSULIN_SECRETION	GOBP_INSULIN_SECRETION		164	-0.22305062	-0.89960676	0.7647059	1.0	1.0	2052	tags=13%, list=11%, signal=15%
GOMF_POLY_PYRIMIDINE_TRACT_BINDING	GOMF_POLY_PYRIMIDINE_TRACT_BINDING		23	-0.31868792	-0.89936155	0.58920187	1.0	1.0	1131	tags=13%, list=6%, signal=14%
GOCC_ACTIN_FILAMENT_BUNDLE	GOCC_ACTIN_FILAMENT_BUNDLE		75	-0.25351924	-0.8983337	0.6694678	1.0	1.0	776	tags=8%, list=4%, signal=8%
GOBP_ACTIN_MEDIATED_CELL_CONTRACTION	GOBP_ACTIN_MEDIATED_CELL_CONTRACTION		72	-0.2521203	-0.8983069	0.7197802	1.0	1.0	1653	tags=14%, list=9%, signal=15%
GOBP_SMALL_REGULATORY_NCRNA_PROCESSING	GOBP_SMALL_REGULATORY_NCRNA_PROCESSING		48	-0.27300495	-0.8982953	0.65135133	1.0	1.0	2953	tags=21%, list=16%, signal=25%
GOBP_REGULATION_OF_STRIATED_MUSCLE_CELL_DIFFERENTIATION	GOBP_REGULATION_OF_STRIATED_MUSCLE_CELL_DIFFERENTIATION		79	-0.248292	-0.8973356	0.6984127	1.0	1.0	2903	tags=22%, list=16%, signal=26%
GOCC_RNA_POLYMERASE_II_HOLOENZYME	GOCC_RNA_POLYMERASE_II_HOLOENZYME		72	-0.25224495	-0.89705247	0.6956522	1.0	1.0	557	tags=4%, list=3%, signal=4%
GOBP_PROSTAGLANDIN_TRANSPORT	GOBP_PROSTAGLANDIN_TRANSPORT		18	-0.3391923	-0.89682627	0.6159601	1.0	1.0	1787	tags=22%, list=10%, signal=25%
GOBP_REGULATION_OF_BMP_SIGNALING_PATHWAY	GOBP_REGULATION_OF_BMP_SIGNALING_PATHWAY		66	-0.2556372	-0.89649713	0.6744186	1.0	1.0	2100	tags=23%, list=12%, signal=26%
GOBP_GASTRULATION	GOBP_GASTRULATION		125	-0.23224175	-0.896489	0.72676057	1.0	1.0	1705	tags=14%, list=9%, signal=15%
GOMF_PHOSPHATASE_ACTIVITY	GOMF_PHOSPHATASE_ACTIVITY		219	-0.21612091	-0.89640546	0.8304498	1.0	1.0	2584	tags=15%, list=14%, signal=17%
GOMF_DNA_BINDING_TRANSCRIPTION_REPRESSOR_ACTIVITY	GOMF_DNA_BINDING_TRANSCRIPTION_REPRESSOR_ACTIVITY		251	-0.21126688	-0.8953324	0.8675958	1.0	1.0	3750	tags=24%, list=21%, signal=30%
GOBP_AXIS_ELONGATION	GOBP_AXIS_ELONGATION		19	-0.3416793	-0.8939705	0.614486	1.0	1.0	2345	tags=32%, list=13%, signal=36%
GOCC_RNA_POLYMERASE_III_COMPLEX	GOCC_RNA_POLYMERASE_III_COMPLEX		18	-0.33411798	-0.89373696	0.60599077	1.0	1.0	4251	tags=33%, list=23%, signal=44%
GOBP_NEUTROPHIL_MEDIATED_IMMUNITY	GOBP_NEUTROPHIL_MEDIATED_IMMUNITY		29	-0.29539466	-0.89354706	0.62287104	1.0	1.0	3179	tags=31%, list=18%, signal=38%
GOMF_PHOSPHORIC_ESTER_HYDROLASE_ACTIVITY	GOMF_PHOSPHORIC_ESTER_HYDROLASE_ACTIVITY		295	-0.21070376	-0.8924084	0.82397	1.0	1.0	2584	tags=16%, list=14%, signal=19%
GOBP_TISSUE_REGENERATION	GOBP_TISSUE_REGENERATION		45	-0.28102404	-0.8920295	0.6530055	1.0	1.0	2923	tags=29%, list=16%, signal=34%
GOBP_REGULATION_OF_SKELETAL_MUSCLE_TISSUE_DEVELOPMENT	GOBP_REGULATION_OF_SKELETAL_MUSCLE_TISSUE_DEVELOPMENT		21	-0.32584563	-0.89195836	0.63131315	1.0	1.0	5218	tags=38%, list=29%, signal=53%
GOMF_CARBON_CARBON_LYASE_ACTIVITY	GOMF_CARBON_CARBON_LYASE_ACTIVITY		49	-0.27031636	-0.8915822	0.6515151	1.0	1.0	4150	tags=33%, list=23%, signal=42%
GOBP_POSITIVE_REGULATION_OF_OSTEOCLAST_DIFFERENTIATION	GOBP_POSITIVE_REGULATION_OF_OSTEOCLAST_DIFFERENTIATION		28	-0.30267662	-0.8910673	0.6633663	1.0	1.0	2070	tags=29%, list=11%, signal=32%
GOBP_MATERNAL_PROCESS_INVOLVED_IN_FEMALE_PREGNANCY	GOBP_MATERNAL_PROCESS_INVOLVED_IN_FEMALE_PREGNANCY		34	-0.29746208	-0.8908138	0.64572865	1.0	1.0	3164	tags=32%, list=17%, signal=39%
GOMF_CARBOXYLIC_ESTER_HYDROLASE_ACTIVITY	GOMF_CARBOXYLIC_ESTER_HYDROLASE_ACTIVITY		107	-0.23588955	-0.89041567	0.6925287	1.0	1.0	2641	tags=21%, list=15%, signal=24%
GOBP_RESPONSE_TO_INSULIN	GOBP_RESPONSE_TO_INSULIN		206	-0.21687005	-0.8896623	0.8025078	1.0	1.0	1665	tags=12%, list=9%, signal=13%
GOBP_REGULATION_OF_FIBROBLAST_APOPTOTIC_PROCESS	GOBP_REGULATION_OF_FIBROBLAST_APOPTOTIC_PROCESS		23	-0.31838077	-0.88851964	0.6213152	1.0	1.0	950	tags=13%, list=5%, signal=14%
GOBP_POSITIVE_REGULATION_OF_STRIATED_MUSCLE_CELL_DIFFERENTIATION	GOBP_POSITIVE_REGULATION_OF_STRIATED_MUSCLE_CELL_DIFFERENTIATION		39	-0.2820618	-0.88824344	0.6585366	1.0	1.0	2759	tags=26%, list=15%, signal=30%
GOBP_METENCEPHALON_DEVELOPMENT	GOBP_METENCEPHALON_DEVELOPMENT		96	-0.24050036	-0.887395	0.7507599	1.0	1.0	1303	tags=9%, list=7%, signal=10%
GOMF_METALLOEXOPEPTIDASE_ACTIVITY	GOMF_METALLOEXOPEPTIDASE_ACTIVITY		45	-0.27441442	-0.8869449	0.64675325	1.0	1.0	2537	tags=20%, list=14%, signal=23%
GOMF_NUCLEAR_IMPORT_SIGNAL_RECEPTOR_ACTIVITY	GOMF_NUCLEAR_IMPORT_SIGNAL_RECEPTOR_ACTIVITY		15	-0.3585569	-0.8868698	0.59761906	1.0	1.0	5242	tags=47%, list=29%, signal=66%
GOBP_PEPTIDYL_THREONINE_MODIFICATION	GOBP_PEPTIDYL_THREONINE_MODIFICATION		104	-0.23510586	-0.8862698	0.7	1.0	1.0	1606	tags=11%, list=9%, signal=12%
GOBP_NEGATIVE_REGULATION_OF_PLASMA_MEMBRANE_BOUNDED_CELL_PROJECTION_ASSEMBLY	GOBP_NEGATIVE_REGULATION_OF_PLASMA_MEMBRANE_BOUNDED_CELL_PROJECTION_ASSEMBLY		31	-0.29647538	-0.8844829	0.64411026	1.0	1.0	899	tags=13%, list=5%, signal=14%
GOBP_ENTEROENDOCRINE_CELL_DIFFERENTIATION	GOBP_ENTEROENDOCRINE_CELL_DIFFERENTIATION		24	-0.30858445	-0.88231623	0.6469194	1.0	1.0	2236	tags=17%, list=12%, signal=19%
GOBP_NEGATIVE_REGULATION_OF_VOLTAGE_GATED_CALCIUM_CHANNEL_ACTIVITY	GOBP_NEGATIVE_REGULATION_OF_VOLTAGE_GATED_CALCIUM_CHANNEL_ACTIVITY		16	-0.34311703	-0.8810311	0.6131387	1.0	1.0	272	tags=13%, list=2%, signal=13%
GOBP_PHOSPHATIDYLGLYCEROL_METABOLIC_PROCESS	GOBP_PHOSPHATIDYLGLYCEROL_METABOLIC_PROCESS		19	-0.3230692	-0.8806136	0.6342105	1.0	1.0	3391	tags=26%, list=19%, signal=32%
GOBP_NEGATIVE_REGULATION_OF_BIOMINERALIZATION	GOBP_NEGATIVE_REGULATION_OF_BIOMINERALIZATION		19	-0.32659817	-0.8803526	0.650463	1.0	1.0	2345	tags=26%, list=13%, signal=30%
GOBP_REGULATION_OF_POTASSIUM_ION_TRANSMEMBRANE_TRANSPORT	GOBP_REGULATION_OF_POTASSIUM_ION_TRANSMEMBRANE_TRANSPORT		67	-0.25661814	-0.8798064	0.6880952	1.0	1.0	1528	tags=12%, list=8%, signal=13%
GOMF_GENERAL_TRANSCRIPTION_INITIATION_FACTOR_ACTIVITY	GOMF_GENERAL_TRANSCRIPTION_INITIATION_FACTOR_ACTIVITY		39	-0.27938637	-0.87910503	0.67396593	1.0	1.0	5357	tags=31%, list=30%, signal=44%
GOBP_SOMATIC_DIVERSIFICATION_OF_IMMUNOGLOBULINS	GOBP_SOMATIC_DIVERSIFICATION_OF_IMMUNOGLOBULINS		59	-0.25567675	-0.8787567	0.7049608	1.0	1.0	2694	tags=17%, list=15%, signal=20%
GOBP_NEGATIVE_REGULATION_OF_CELL_MATRIX_ADHESION	GOBP_NEGATIVE_REGULATION_OF_CELL_MATRIX_ADHESION		31	-0.29354537	-0.87872744	0.6716792	1.0	1.0	2295	tags=26%, list=13%, signal=30%
GOBP_RETINA_DEVELOPMENT_IN_CAMERA_TYPE_EYE	GOBP_RETINA_DEVELOPMENT_IN_CAMERA_TYPE_EYE		117	-0.2295197	-0.878024	0.7450425	1.0	1.0	2594	tags=20%, list=14%, signal=23%
GOMF_N_ACYLTRANSFERASE_ACTIVITY	GOMF_N_ACYLTRANSFERASE_ACTIVITY		65	-0.2526355	-0.877795	0.6980609	1.0	1.0	5243	tags=32%, list=29%, signal=45%
GOBP_POSITIVE_REGULATION_OF_MUSCLE_CELL_DIFFERENTIATION	GOBP_POSITIVE_REGULATION_OF_MUSCLE_CELL_DIFFERENTIATION		59	-0.25449124	-0.8776899	0.6803069	1.0	1.0	2759	tags=22%, list=15%, signal=26%
GOBP_POSITIVE_REGULATION_OF_PROTEIN_POLYMERIZATION	GOBP_POSITIVE_REGULATION_OF_PROTEIN_POLYMERIZATION		73	-0.24442531	-0.8772976	0.72192514	1.0	1.0	2615	tags=21%, list=14%, signal=24%
GOBP_TRICARBOXYLIC_ACID_CYCLE	GOBP_TRICARBOXYLIC_ACID_CYCLE		28	-0.30105147	-0.8765261	0.67412937	1.0	1.0	12659	tags=100%, list=70%, signal=332%
GOBP_CARDIAC_MUSCLE_CELL_ACTION_POTENTIAL_INVOLVED_IN_CONTRACTION	GOBP_CARDIAC_MUSCLE_CELL_ACTION_POTENTIAL_INVOLVED_IN_CONTRACTION		29	-0.30252013	-0.87580305	0.63309354	1.0	1.0	2259	tags=28%, list=12%, signal=31%
GOBP_NUCLEOTIDE_PHOSPHORYLATION	GOBP_NUCLEOTIDE_PHOSPHORYLATION		96	-0.23729615	-0.87550706	0.7506849	1.0	1.0	3196	tags=24%, list=18%, signal=29%
GOBP_NEGATIVE_REGULATION_OF_GLUCOSE_IMPORT	GOBP_NEGATIVE_REGULATION_OF_GLUCOSE_IMPORT		17	-0.33899376	-0.87504536	0.63982105	1.0	1.0	2206	tags=24%, list=12%, signal=27%
GOMF_SOLUTE_CATION_ANTIPORTER_ACTIVITY	GOMF_SOLUTE_CATION_ANTIPORTER_ACTIVITY		21	-0.31874612	-0.87471735	0.6489104	1.0	1.0	3083	tags=29%, list=17%, signal=34%
GOBP_AMINO_ACID_ACTIVATION	GOBP_AMINO_ACID_ACTIVATION		43	-0.26696223	-0.8742489	0.67460316	1.0	1.0	5574	tags=33%, list=31%, signal=47%
GOBP_TERPENOID_METABOLIC_PROCESS	GOBP_TERPENOID_METABOLIC_PROCESS		42	-0.276339	-0.8741237	0.6902439	1.0	1.0	4368	tags=38%, list=24%, signal=50%
GOBP_CARBOHYDRATE_BIOSYNTHETIC_PROCESS	GOBP_CARBOHYDRATE_BIOSYNTHETIC_PROCESS		160	-0.21763533	-0.874009	0.8165138	1.0	1.0	2993	tags=19%, list=17%, signal=23%
GOBP_POSITIVE_REGULATION_OF_ANION_TRANSPORT	GOBP_POSITIVE_REGULATION_OF_ANION_TRANSPORT		42	-0.27404082	-0.87376785	0.67263424	1.0	1.0	1306	tags=10%, list=7%, signal=10%
GOBP_REGULATION_OF_MITOCHONDRIAL_TRANSLATION	GOBP_REGULATION_OF_MITOCHONDRIAL_TRANSLATION		25	-0.31037673	-0.87251914	0.66584766	1.0	1.0	5007	tags=32%, list=28%, signal=44%
GOBP_IRON_ION_HOMEOSTASIS	GOBP_IRON_ION_HOMEOSTASIS		63	-0.24886788	-0.8705374	0.7358491	1.0	1.0	3222	tags=27%, list=18%, signal=33%
GOMF_ATPASE_COUPLED_INTRAMEMBRANE_LIPID_TRANSPORTER_ACTIVITY	GOMF_ATPASE_COUPLED_INTRAMEMBRANE_LIPID_TRANSPORTER_ACTIVITY		24	-0.30354354	-0.8704255	0.6507538	1.0	1.0	1949	tags=21%, list=11%, signal=23%
GOBP_PHOSPHOLIPID_DEPHOSPHORYLATION	GOBP_PHOSPHOLIPID_DEPHOSPHORYLATION		35	-0.27806684	-0.8701828	0.67979	1.0	1.0	2343	tags=17%, list=13%, signal=20%
GOMF_OXIDOREDUCTASE_ACTIVITY_ACTING_ON_PAIRED_DONORS_WITH_INCORPORATION_OR_REDUCTION_OF_MOLECULAR_OXYGEN_NAD_P_H_AS_ONE_DONOR_AND_INCORPORATION_OF_ONE_ATOM_OF_OXYGEN	GOMF_OXIDOREDUCTASE_ACTIVITY_ACTING_ON_PAIRED_DONORS_WITH_INCORPORATION_OR_REDUCTION_OF_MOLECULAR_OXYGEN_NAD_P_H_AS_ONE_DONOR_AND_INCORPORATION_OF_ONE_ATOM_OF_OXYGEN		26	-0.30802312	-0.87012106	0.6234097	1.0	1.0	1787	tags=23%, list=10%, signal=26%
GOBP_VENTRICULAR_CARDIAC_MUSCLE_TISSUE_MORPHOGENESIS	GOBP_VENTRICULAR_CARDIAC_MUSCLE_TISSUE_MORPHOGENESIS		40	-0.2807869	-0.8699771	0.69829684	1.0	1.0	2759	tags=28%, list=15%, signal=32%
GOBP_FOCAL_ADHESION_ASSEMBLY	GOBP_FOCAL_ADHESION_ASSEMBLY		75	-0.24282566	-0.8697527	0.75136614	1.0	1.0	2825	tags=25%, list=16%, signal=30%
GOBP_ALCOHOL_BIOSYNTHETIC_PROCESS	GOBP_ALCOHOL_BIOSYNTHETIC_PROCESS		107	-0.2303128	-0.869481	0.7928994	1.0	1.0	4254	tags=35%, list=24%, signal=45%
GOBP_OLFACTORY_LOBE_DEVELOPMENT	GOBP_OLFACTORY_LOBE_DEVELOPMENT		31	-0.29281098	-0.8694801	0.72195125	1.0	1.0	2272	tags=23%, list=13%, signal=26%
GOMF_HISTONE_METHYLTRANSFERASE_ACTIVITY_H3_K4_SPECIFIC	GOMF_HISTONE_METHYLTRANSFERASE_ACTIVITY_H3_K4_SPECIFIC		17	-0.33157745	-0.8693011	0.6431818	1.0	1.0	2284	tags=12%, list=13%, signal=13%
GOBP_SERTOLI_CELL_DIFFERENTIATION	GOBP_SERTOLI_CELL_DIFFERENTIATION		17	-0.32753175	-0.8692284	0.6226415	1.0	1.0	2130	tags=29%, list=12%, signal=33%
GOMF_STEROID_BINDING	GOMF_STEROID_BINDING		78	-0.24264051	-0.8687499	0.7777778	1.0	1.0	4281	tags=38%, list=24%, signal=50%
GOBP_NEGATIVE_REGULATION_OF_MUSCLE_CELL_DIFFERENTIATION	GOBP_NEGATIVE_REGULATION_OF_MUSCLE_CELL_DIFFERENTIATION		52	-0.260415	-0.8678382	0.72019464	1.0	1.0	778	tags=8%, list=4%, signal=8%
GOBP_MICROTUBULE_POLYMERIZATION	GOBP_MICROTUBULE_POLYMERIZATION		72	-0.24806388	-0.86758035	0.7336956	1.0	1.0	945	tags=7%, list=5%, signal=7%
GOMF_CAMP_BINDING	GOMF_CAMP_BINDING		16	-0.33925995	-0.86735404	0.6600985	1.0	1.0	4772	tags=44%, list=26%, signal=59%
GOBP_POST_EMBRYONIC_ANIMAL_ORGAN_DEVELOPMENT	GOBP_POST_EMBRYONIC_ANIMAL_ORGAN_DEVELOPMENT		16	-0.34538066	-0.8672965	0.64965194	1.0	1.0	1389	tags=13%, list=8%, signal=14%
GOBP_MONOSACCHARIDE_BIOSYNTHETIC_PROCESS	GOBP_MONOSACCHARIDE_BIOSYNTHETIC_PROCESS		72	-0.24495356	-0.8670798	0.7431694	1.0	1.0	2962	tags=17%, list=16%, signal=20%
GOBP_REGULATION_OF_NEURON_PROJECTION_REGENERATION	GOBP_REGULATION_OF_NEURON_PROJECTION_REGENERATION		34	-0.28931445	-0.86668324	0.6785714	1.0	1.0	165	tags=6%, list=1%, signal=6%
GOBP_SULFUR_COMPOUND_BIOSYNTHETIC_PROCESS	GOBP_SULFUR_COMPOUND_BIOSYNTHETIC_PROCESS		81	-0.24082005	-0.8666519	0.77348065	1.0	1.0	3067	tags=26%, list=17%, signal=31%
GOBP_PROTEIN_O_LINKED_GLYCOSYLATION	GOBP_PROTEIN_O_LINKED_GLYCOSYLATION		50	-0.258258	-0.86615926	0.71168834	1.0	1.0	2175	tags=20%, list=12%, signal=23%
GOBP_NEGATIVE_REGULATION_OF_RESPONSE_TO_ENDOPLASMIC_RETICULUM_STRESS	GOBP_NEGATIVE_REGULATION_OF_RESPONSE_TO_ENDOPLASMIC_RETICULUM_STRESS		35	-0.2821246	-0.8661058	0.6770833	1.0	1.0	4051	tags=29%, list=22%, signal=37%
GOBP_EMBRYO_IMPLANTATION	GOBP_EMBRYO_IMPLANTATION		49	-0.26270756	-0.86541116	0.72456574	1.0	1.0	3710	tags=27%, list=20%, signal=33%
GOBP_ISOPRENOID_METABOLIC_PROCESS	GOBP_ISOPRENOID_METABOLIC_PROCESS		60	-0.24983287	-0.8638801	0.7431694	1.0	1.0	4418	tags=33%, list=24%, signal=44%
GOBP_S_ADENOSYLMETHIONINE_METABOLIC_PROCESS	GOBP_S_ADENOSYLMETHIONINE_METABOLIC_PROCESS		15	-0.3395268	-0.8638684	0.625	1.0	1.0	3953	tags=40%, list=22%, signal=51%
GOBP_BLASTOCYST_FORMATION	GOBP_BLASTOCYST_FORMATION		45	-0.26807112	-0.8617784	0.69154227	1.0	1.0	3497	tags=22%, list=19%, signal=27%
GOMF_OXIDOREDUCTASE_ACTIVITY_ACTING_ON_A_SULFUR_GROUP_OF_DONORS	GOMF_OXIDOREDUCTASE_ACTIVITY_ACTING_ON_A_SULFUR_GROUP_OF_DONORS		47	-0.26442346	-0.8613793	0.7121212	1.0	1.0	1974	tags=13%, list=11%, signal=14%
GOBP_NEGATIVE_REGULATION_OF_REGULATED_SECRETORY_PATHWAY	GOBP_NEGATIVE_REGULATION_OF_REGULATED_SECRETORY_PATHWAY		21	-0.31215265	-0.86099195	0.66113746	1.0	1.0	3317	tags=33%, list=18%, signal=41%
GOMF_FIBROBLAST_GROWTH_FACTOR_BINDING	GOMF_FIBROBLAST_GROWTH_FACTOR_BINDING		22	-0.31018683	-0.8608392	0.67424244	1.0	1.0	887	tags=14%, list=5%, signal=14%
GOBP_RESPONSE_TO_ACTIVITY	GOBP_RESPONSE_TO_ACTIVITY		23	-0.30794737	-0.86002225	0.69402987	1.0	1.0	757	tags=13%, list=4%, signal=14%
GOBP_RIBOSE_PHOSPHATE_BIOSYNTHETIC_PROCESS	GOBP_RIBOSE_PHOSPHATE_BIOSYNTHETIC_PROCESS		176	-0.21382032	-0.86001825	0.8964497	1.0	1.0	2736	tags=16%, list=15%, signal=19%
GOBP_REGULATION_OF_FATTY_ACID_TRANSPORT	GOBP_REGULATION_OF_FATTY_ACID_TRANSPORT		28	-0.29783186	-0.8599002	0.6753927	1.0	1.0	1306	tags=14%, list=7%, signal=15%
GOBP_LENS_FIBER_CELL_DIFFERENTIATION	GOBP_LENS_FIBER_CELL_DIFFERENTIATION		29	-0.28996947	-0.85822725	0.6902439	1.0	1.0	3373	tags=31%, list=19%, signal=38%
GOBP_METANEPHRIC_NEPHRON_DEVELOPMENT	GOBP_METANEPHRIC_NEPHRON_DEVELOPMENT		18	-0.31876314	-0.8572757	0.7013575	1.0	1.0	833	tags=11%, list=5%, signal=12%
GOBP_REGULATION_OF_CELL_MORPHOGENESIS_INVOLVED_IN_DIFFERENTIATION	GOBP_REGULATION_OF_CELL_MORPHOGENESIS_INVOLVED_IN_DIFFERENTIATION		103	-0.22867662	-0.85701454	0.8031496	1.0	1.0	1849	tags=13%, list=10%, signal=14%
GOCC_PROTEASOME_COMPLEX	GOCC_PROTEASOME_COMPLEX		59	-0.24929191	-0.8569965	0.7486631	1.0	1.0	7085	tags=54%, list=39%, signal=89%
GOBP_ORGANOPHOSPHATE_BIOSYNTHETIC_PROCESS	GOBP_ORGANOPHOSPHATE_BIOSYNTHETIC_PROCESS		451	-0.19192594	-0.85694647	0.97727275	1.0	1.0	3110	tags=19%, list=17%, signal=22%
GOBP_REGULATION_OF_CARDIAC_MUSCLE_CELL_CONTRACTION	GOBP_REGULATION_OF_CARDIAC_MUSCLE_CELL_CONTRACTION		29	-0.2909434	-0.85652083	0.7040359	1.0	1.0	2259	tags=21%, list=12%, signal=24%
GOBP_ORGANOPHOSPHATE_CATABOLIC_PROCESS	GOBP_ORGANOPHOSPHATE_CATABOLIC_PROCESS		121	-0.22138777	-0.8562763	0.8455285	1.0	1.0	3075	tags=21%, list=17%, signal=26%
GOBP_REGULATION_OF_INSULIN_RECEPTOR_SIGNALING_PATHWAY	GOBP_REGULATION_OF_INSULIN_RECEPTOR_SIGNALING_PATHWAY		70	-0.24396919	-0.8552245	0.7556675	1.0	1.0	3291	tags=21%, list=18%, signal=26%
GOBP_GRANULOCYTE_DIFFERENTIATION	GOBP_GRANULOCYTE_DIFFERENTIATION		35	-0.27607518	-0.8542231	0.71638143	1.0	1.0	1131	tags=14%, list=6%, signal=15%
GOBP_REGULATION_OF_FIBROBLAST_MIGRATION	GOBP_REGULATION_OF_FIBROBLAST_MIGRATION		42	-0.26701844	-0.85399926	0.71391076	1.0	1.0	3169	tags=21%, list=18%, signal=26%
GOMF_3_5_DNA_HELICASE_ACTIVITY	GOMF_3_5_DNA_HELICASE_ACTIVITY		15	-0.3445619	-0.8539828	0.6473214	1.0	1.0	159	tags=7%, list=1%, signal=7%
GOBP_FIBROBLAST_APOPTOTIC_PROCESS	GOBP_FIBROBLAST_APOPTOTIC_PROCESS		30	-0.28636009	-0.8530495	0.65707433	1.0	1.0	950	tags=10%, list=5%, signal=11%
GOBP_SIGNAL_TRANSDUCTION_INVOLVED_IN_REGULATION_OF_GENE_EXPRESSION	GOBP_SIGNAL_TRANSDUCTION_INVOLVED_IN_REGULATION_OF_GENE_EXPRESSION		17	-0.32694057	-0.85287935	0.68235296	1.0	1.0	2784	tags=29%, list=15%, signal=35%
GOBP_POSITIVE_REGULATION_OF_MULTICELLULAR_ORGANISM_GROWTH	GOBP_POSITIVE_REGULATION_OF_MULTICELLULAR_ORGANISM_GROWTH		33	-0.28477123	-0.85099936	0.68939394	1.0	1.0	3512	tags=30%, list=19%, signal=38%
GOBP_INTRA_GOLGI_VESICLE_MEDIATED_TRANSPORT	GOBP_INTRA_GOLGI_VESICLE_MEDIATED_TRANSPORT		28	-0.28973147	-0.85068715	0.72979796	1.0	1.0	5998	tags=39%, list=33%, signal=59%
GOMF_L_ASCORBIC_ACID_BINDING	GOMF_L_ASCORBIC_ACID_BINDING		16	-0.33653504	-0.8489621	0.6727689	1.0	1.0	2871	tags=31%, list=16%, signal=37%
GOMF_OXIDOREDUCTION_DRIVEN_ACTIVE_TRANSMEMBRANE_TRANSPORTER_ACTIVITY	GOMF_OXIDOREDUCTION_DRIVEN_ACTIVE_TRANSMEMBRANE_TRANSPORTER_ACTIVITY		36	-0.27549937	-0.8470252	0.7279597	1.0	1.0	647	tags=8%, list=4%, signal=9%
GOBP_REGULATION_OF_MYELOID_LEUKOCYTE_MEDIATED_IMMUNITY	GOBP_REGULATION_OF_MYELOID_LEUKOCYTE_MEDIATED_IMMUNITY		53	-0.25062695	-0.84532166	0.72944295	1.0	1.0	1356	tags=13%, list=7%, signal=14%
GOCC_COPI_COATED_VESICLE_MEMBRANE	GOCC_COPI_COATED_VESICLE_MEMBRANE		16	-0.3325798	-0.8447267	0.6725275	1.0	1.0	5998	tags=50%, list=33%, signal=75%
GOMF_OXIDOREDUCTASE_ACTIVITY_ACTING_ON_PEROXIDE_AS_ACCEPTOR	GOMF_OXIDOREDUCTASE_ACTIVITY_ACTING_ON_PEROXIDE_AS_ACCEPTOR		38	-0.27465406	-0.84334666	0.7292683	1.0	1.0	2628	tags=18%, list=15%, signal=22%
GOBP_DEVELOPMENTAL_INDUCTION	GOBP_DEVELOPMENTAL_INDUCTION		23	-0.30640644	-0.8432259	0.6940874	1.0	1.0	3041	tags=26%, list=17%, signal=31%
GOMF_ACYLTRANSFERASE_ACTIVITY	GOMF_ACYLTRANSFERASE_ACTIVITY		185	-0.20521644	-0.84309393	0.8955224	1.0	1.0	5243	tags=36%, list=29%, signal=50%
GOCC_ENDOPEPTIDASE_COMPLEX	GOCC_ENDOPEPTIDASE_COMPLEX		87	-0.23159502	-0.84262276	0.82506526	1.0	1.0	5784	tags=43%, list=32%, signal=62%
GOBP_PURINE_RIBONUCLEOSIDE_METABOLIC_PROCESS	GOBP_PURINE_RIBONUCLEOSIDE_METABOLIC_PROCESS		20	-0.30476722	-0.8421681	0.6906318	1.0	1.0	2026	tags=20%, list=11%, signal=22%
GOBP_RESPONSE_TO_UNFOLDED_PROTEIN	GOBP_RESPONSE_TO_UNFOLDED_PROTEIN		105	-0.21998133	-0.8419129	0.8378378	1.0	1.0	4773	tags=34%, list=26%, signal=46%
GOBP_POSITIVE_REGULATION_OF_INSULIN_SECRETION_INVOLVED_IN_CELLULAR_RESPONSE_TO_GLUCOSE_STIMULUS	GOBP_POSITIVE_REGULATION_OF_INSULIN_SECRETION_INVOLVED_IN_CELLULAR_RESPONSE_TO_GLUCOSE_STIMULUS		35	-0.27816567	-0.84136975	0.7036083	1.0	1.0	960	tags=9%, list=5%, signal=9%
GOBP_SKELETAL_MUSCLE_TISSUE_REGENERATION	GOBP_SKELETAL_MUSCLE_TISSUE_REGENERATION		29	-0.2850285	-0.84095216	0.7256236	1.0	1.0	2923	tags=31%, list=16%, signal=37%
GOCC_PEPTIDASE_COMPLEX	GOCC_PEPTIDASE_COMPLEX		121	-0.21452051	-0.8409495	0.85833335	1.0	1.0	5784	tags=41%, list=32%, signal=60%
GOMF_PENTOSYLTRANSFERASE_ACTIVITY	GOMF_PENTOSYLTRANSFERASE_ACTIVITY		37	-0.27398166	-0.84067506	0.7094241	1.0	1.0	2175	tags=16%, list=12%, signal=18%
GOBP_VENTRICULAR_TRABECULA_MYOCARDIUM_MORPHOGENESIS	GOBP_VENTRICULAR_TRABECULA_MYOCARDIUM_MORPHOGENESIS		16	-0.32617778	-0.8400829	0.67990655	1.0	1.0	2573	tags=31%, list=14%, signal=36%
GOBP_UBIQUINONE_METABOLIC_PROCESS	GOBP_UBIQUINONE_METABOLIC_PROCESS		18	-0.3165205	-0.83996826	0.6801802	1.0	1.0	4534	tags=39%, list=25%, signal=52%
GOBP_REGULATION_OF_REACTIVE_OXYGEN_SPECIES_METABOLIC_PROCESS	GOBP_REGULATION_OF_REACTIVE_OXYGEN_SPECIES_METABOLIC_PROCESS		133	-0.21420287	-0.8398722	0.8767908	1.0	1.0	2611	tags=17%, list=14%, signal=19%
GOBP_LIPID_DROPLET_ORGANIZATION	GOBP_LIPID_DROPLET_ORGANIZATION		29	-0.28222686	-0.83940095	0.7422434	1.0	1.0	3196	tags=28%, list=18%, signal=33%
GOBP_CELL_CELL_RECOGNITION	GOBP_CELL_CELL_RECOGNITION		46	-0.25613946	-0.838914	0.7769424	1.0	1.0	1619	tags=13%, list=9%, signal=14%
GOBP_PYRIMIDINE_CONTAINING_COMPOUND_BIOSYNTHETIC_PROCESS	GOBP_PYRIMIDINE_CONTAINING_COMPOUND_BIOSYNTHETIC_PROCESS		26	-0.294828	-0.83859485	0.7285714	1.0	1.0	1740	tags=23%, list=10%, signal=25%
GOBP_NUCLEOSIDE_DIPHOSPHATE_METABOLIC_PROCESS	GOBP_NUCLEOSIDE_DIPHOSPHATE_METABOLIC_PROCESS		116	-0.21753807	-0.8383227	0.8653295	1.0	1.0	3196	tags=22%, list=18%, signal=26%
GOCC_COATED_VESICLE	GOCC_COATED_VESICLE		173	-0.20783943	-0.83717644	0.91384614	1.0	1.0	804	tags=7%, list=4%, signal=7%
GOBP_REGULATION_OF_ISOTYPE_SWITCHING	GOBP_REGULATION_OF_ISOTYPE_SWITCHING		32	-0.28357068	-0.83709824	0.7296651	1.0	1.0	2694	tags=19%, list=15%, signal=22%
GOMF_PROTEIN_SELF_ASSOCIATION	GOMF_PROTEIN_SELF_ASSOCIATION		70	-0.23754846	-0.8367023	0.79480517	1.0	1.0	2807	tags=21%, list=16%, signal=25%
GOBP_NEGATIVE_REGULATION_OF_SMALL_GTPASE_MEDIATED_SIGNAL_TRANSDUCTION	GOBP_NEGATIVE_REGULATION_OF_SMALL_GTPASE_MEDIATED_SIGNAL_TRANSDUCTION		52	-0.24696442	-0.83663595	0.82384825	1.0	1.0	3580	tags=23%, list=20%, signal=29%
GOBP_POSITIVE_REGULATION_OF_ERYTHROCYTE_DIFFERENTIATION	GOBP_POSITIVE_REGULATION_OF_ERYTHROCYTE_DIFFERENTIATION		26	-0.28468886	-0.8363166	0.7232376	1.0	1.0	5443	tags=54%, list=30%, signal=77%
GOBP_REGULATION_OF_MORPHOGENESIS_OF_AN_EPITHELIUM	GOBP_REGULATION_OF_MORPHOGENESIS_OF_AN_EPITHELIUM		40	-0.26914713	-0.83609366	0.7389034	1.0	1.0	2345	tags=20%, list=13%, signal=23%
GOBP_RNA_MODIFICATION	GOBP_RNA_MODIFICATION		132	-0.21206479	-0.8357864	0.8720238	1.0	1.0	6102	tags=36%, list=34%, signal=53%
GOBP_PORE_COMPLEX_ASSEMBLY	GOBP_PORE_COMPLEX_ASSEMBLY		20	-0.30746534	-0.83441514	0.69825435	1.0	1.0	2974	tags=20%, list=16%, signal=24%
GOBP_PHOSPHATIDYLSERINE_METABOLIC_PROCESS	GOBP_PHOSPHATIDYLSERINE_METABOLIC_PROCESS		17	-0.32362905	-0.8339314	0.68719214	1.0	1.0	1758	tags=24%, list=10%, signal=26%
GOBP_POSITIVE_REGULATION_OF_PROTEIN_IMPORT_INTO_NUCLEUS	GOBP_POSITIVE_REGULATION_OF_PROTEIN_IMPORT_INTO_NUCLEUS		46	-0.25714707	-0.8334114	0.7806268	1.0	1.0	2475	tags=17%, list=14%, signal=20%
GOBP_PYRIMIDINE_NUCLEOBASE_METABOLIC_PROCESS	GOBP_PYRIMIDINE_NUCLEOBASE_METABOLIC_PROCESS		17	-0.3228622	-0.8330361	0.708134	1.0	1.0	1381	tags=18%, list=8%, signal=19%
GOBP_ACTIVATION_OF_GTPASE_ACTIVITY	GOBP_ACTIVATION_OF_GTPASE_ACTIVITY		91	-0.22952877	-0.83300424	0.8292011	1.0	1.0	3298	tags=26%, list=18%, signal=32%
GOBP_PHOSPHOLIPID_METABOLIC_PROCESS	GOBP_PHOSPHOLIPID_METABOLIC_PROCESS		305	-0.19368728	-0.8326255	0.9883721	1.0	1.0	3391	tags=22%, list=19%, signal=26%
GOBP_NEGATIVE_REGULATION_OF_LIPID_STORAGE	GOBP_NEGATIVE_REGULATION_OF_LIPID_STORAGE		17	-0.32495907	-0.8325978	0.68095237	1.0	1.0	1300	tags=24%, list=7%, signal=25%
GOBP_REGULATION_OF_TOLERANCE_INDUCTION	GOBP_REGULATION_OF_TOLERANCE_INDUCTION		16	-0.3290765	-0.8322342	0.7034483	1.0	1.0	224	tags=13%, list=1%, signal=13%
GOBP_RESPIRATORY_BURST	GOBP_RESPIRATORY_BURST		21	-0.29876173	-0.83046883	0.69138753	1.0	1.0	1820	tags=19%, list=10%, signal=21%
GOBP_RENAL_SYSTEM_PROCESS_INVOLVED_IN_REGULATION_OF_SYSTEMIC_ARTERIAL_BLOOD_PRESSURE	GOBP_RENAL_SYSTEM_PROCESS_INVOLVED_IN_REGULATION_OF_SYSTEMIC_ARTERIAL_BLOOD_PRESSURE		16	-0.3256457	-0.82981557	0.70379746	1.0	1.0	1760	tags=25%, list=10%, signal=28%
GOBP_POSITIVE_REGULATION_OF_OXIDATIVE_STRESS_INDUCED_CELL_DEATH	GOBP_POSITIVE_REGULATION_OF_OXIDATIVE_STRESS_INDUCED_CELL_DEATH		17	-0.31607285	-0.82783175	0.6983759	1.0	1.0	237	tags=6%, list=1%, signal=6%
GOBP_POSITIVE_REGULATION_OF_MYELOID_LEUKOCYTE_CYTOKINE_PRODUCTION_INVOLVED_IN_IMMUNE_RESPONSE	GOBP_POSITIVE_REGULATION_OF_MYELOID_LEUKOCYTE_CYTOKINE_PRODUCTION_INVOLVED_IN_IMMUNE_RESPONSE		34	-0.26864886	-0.8271073	0.7379679	1.0	1.0	2567	tags=24%, list=14%, signal=27%
GOMF_SPHINGOLIPID_TRANSPORTER_ACTIVITY	GOMF_SPHINGOLIPID_TRANSPORTER_ACTIVITY		15	-0.329253	-0.82708967	0.6985294	1.0	1.0	2163	tags=27%, list=12%, signal=30%
GOBP_POSITIVE_REGULATION_OF_BONE_MINERALIZATION	GOBP_POSITIVE_REGULATION_OF_BONE_MINERALIZATION		35	-0.27359793	-0.827039	0.7769953	1.0	1.0	1084	tags=11%, list=6%, signal=12%
GOBP_POSTSYNAPTIC_SIGNAL_TRANSDUCTION	GOBP_POSTSYNAPTIC_SIGNAL_TRANSDUCTION		38	-0.2640034	-0.82604665	0.7822014	1.0	1.0	2710	tags=24%, list=15%, signal=28%
GOBP_BASEMENT_MEMBRANE_ORGANIZATION	GOBP_BASEMENT_MEMBRANE_ORGANIZATION		31	-0.27476773	-0.8256185	0.74757284	1.0	1.0	4571	tags=45%, list=25%, signal=60%
GOBP_EPHRIN_RECEPTOR_SIGNALING_PATHWAY	GOBP_EPHRIN_RECEPTOR_SIGNALING_PATHWAY		30	-0.28348273	-0.8255976	0.73433584	1.0	1.0	1751	tags=20%, list=10%, signal=22%
GOBP_NCRNA_TRANSCRIPTION	GOBP_NCRNA_TRANSCRIPTION		51	-0.24416178	-0.82321525	0.8345679	1.0	1.0	3416	tags=20%, list=19%, signal=24%
GOBP_POSITIVE_REGULATION_OF_REGULATED_SECRETORY_PATHWAY	GOBP_POSITIVE_REGULATION_OF_REGULATED_SECRETORY_PATHWAY		49	-0.2461564	-0.820911	0.78717947	1.0	1.0	1356	tags=12%, list=7%, signal=13%
GOMF_PHOSPHOLIPASE_A2_ACTIVITY	GOMF_PHOSPHOLIPASE_A2_ACTIVITY		15	-0.32933667	-0.81962454	0.7058824	1.0	1.0	3391	tags=40%, list=19%, signal=49%
GOBP_LYSOSOMAL_MEMBRANE_ORGANIZATION	GOBP_LYSOSOMAL_MEMBRANE_ORGANIZATION		15	-0.32553422	-0.81808627	0.70719606	1.0	1.0	3544	tags=20%, list=20%, signal=25%
GOBP_POSITIVE_REGULATION_OF_MUSCLE_TISSUE_DEVELOPMENT	GOBP_POSITIVE_REGULATION_OF_MUSCLE_TISSUE_DEVELOPMENT		19	-0.30381444	-0.8178316	0.7092199	1.0	1.0	158	tags=5%, list=1%, signal=5%
GOBP_GTP_METABOLIC_PROCESS	GOBP_GTP_METABOLIC_PROCESS		29	-0.2721189	-0.8174152	0.75063616	1.0	1.0	2587	tags=21%, list=14%, signal=24%
GOBP_PITUITARY_GLAND_DEVELOPMENT	GOBP_PITUITARY_GLAND_DEVELOPMENT		17	-0.31633326	-0.8172313	0.7410072	1.0	1.0	862	tags=18%, list=5%, signal=19%
GOBP_POSITIVE_REGULATION_OF_TRANSLATIONAL_INITIATION	GOBP_POSITIVE_REGULATION_OF_TRANSLATIONAL_INITIATION		20	-0.30721635	-0.81601167	0.7387173	1.0	1.0	5752	tags=45%, list=32%, signal=66%
GOBP_CELLULAR_HORMONE_METABOLIC_PROCESS	GOBP_CELLULAR_HORMONE_METABOLIC_PROCESS		72	-0.22834761	-0.81491745	0.8469388	1.0	1.0	3240	tags=29%, list=18%, signal=35%
GOMF_LYSOPHOSPHOLIPID_ACYLTRANSFERASE_ACTIVITY	GOMF_LYSOPHOSPHOLIPID_ACYLTRANSFERASE_ACTIVITY		18	-0.30400053	-0.8148988	0.7307692	1.0	1.0	1331	tags=17%, list=7%, signal=18%
GOBP_NEGATIVE_REGULATION_OF_NOTCH_SIGNALING_PATHWAY	GOBP_NEGATIVE_REGULATION_OF_NOTCH_SIGNALING_PATHWAY		30	-0.27263433	-0.814621	0.765808	1.0	1.0	850	tags=13%, list=5%, signal=14%
GOCC_INTRINSIC_COMPONENT_OF_GOLGI_MEMBRANE	GOCC_INTRINSIC_COMPONENT_OF_GOLGI_MEMBRANE		51	-0.24279886	-0.81390154	0.8115183	1.0	1.0	3565	tags=20%, list=20%, signal=24%
GOBP_RESPONSE_TO_TOPOLOGICALLY_INCORRECT_PROTEIN	GOBP_RESPONSE_TO_TOPOLOGICALLY_INCORRECT_PROTEIN		123	-0.21374528	-0.8133972	0.8974359	1.0	1.0	4793	tags=32%, list=26%, signal=43%
GOBP_REGULATION_OF_CARDIAC_MUSCLE_CONTRACTION	GOBP_REGULATION_OF_CARDIAC_MUSCLE_CONTRACTION		52	-0.2467312	-0.81320643	0.7936508	1.0	1.0	1539	tags=17%, list=9%, signal=19%
GOMF_INTRACELLULAR_LIGAND_GATED_ION_CHANNEL_ACTIVITY	GOMF_INTRACELLULAR_LIGAND_GATED_ION_CHANNEL_ACTIVITY		19	-0.30710098	-0.81111306	0.7355769	1.0	1.0	4102	tags=37%, list=23%, signal=48%
GOBP_NEGATIVE_REGULATION_OF_KERATINOCYTE_PROLIFERATION	GOBP_NEGATIVE_REGULATION_OF_KERATINOCYTE_PROLIFERATION		23	-0.28470945	-0.8094369	0.7591241	1.0	1.0	1052	tags=13%, list=6%, signal=14%
GOBP_MITOCHONDRIAL_GENE_EXPRESSION	GOBP_MITOCHONDRIAL_GENE_EXPRESSION		158	-0.20478025	-0.80894524	0.9251497	1.0	1.0	6287	tags=35%, list=35%, signal=54%
GOBP_N_TERMINAL_PROTEIN_AMINO_ACID_MODIFICATION	GOBP_N_TERMINAL_PROTEIN_AMINO_ACID_MODIFICATION		22	-0.29100874	-0.8087836	0.76649743	1.0	1.0	4256	tags=27%, list=24%, signal=36%
GOBP_INTEGRIN_ACTIVATION	GOBP_INTEGRIN_ACTIVATION		24	-0.2880464	-0.8073509	0.77506113	1.0	1.0	1043	tags=13%, list=6%, signal=13%
GOBP_DIOL_METABOLIC_PROCESS	GOBP_DIOL_METABOLIC_PROCESS		25	-0.28721446	-0.80722433	0.7463054	1.0	1.0	644	tags=8%, list=4%, signal=8%
GOMF_SNORNA_BINDING	GOMF_SNORNA_BINDING		28	-0.2790414	-0.8059093	0.77380955	1.0	1.0	5109	tags=39%, list=28%, signal=55%
GOBP_INSULIN_RECEPTOR_SIGNALING_PATHWAY	GOBP_INSULIN_RECEPTOR_SIGNALING_PATHWAY		110	-0.21246187	-0.80561113	0.90855455	1.0	1.0	1400	tags=10%, list=8%, signal=11%
GOMF_MICROTUBULE_PLUS_END_BINDING	GOMF_MICROTUBULE_PLUS_END_BINDING		20	-0.30493093	-0.80530983	0.7487923	1.0	1.0	1668	tags=15%, list=9%, signal=17%
GOBP_REGULATION_OF_SYSTEMIC_ARTERIAL_BLOOD_PRESSURE_BY_RENIN_ANGIOTENSIN	GOBP_REGULATION_OF_SYSTEMIC_ARTERIAL_BLOOD_PRESSURE_BY_RENIN_ANGIOTENSIN		15	-0.32502258	-0.80518705	0.7453704	1.0	1.0	3047	tags=40%, list=17%, signal=48%
GOBP_NEURAL_RETINA_DEVELOPMENT	GOBP_NEURAL_RETINA_DEVELOPMENT		52	-0.24288738	-0.8045561	0.85353535	1.0	1.0	1180	tags=12%, list=7%, signal=12%
GOCC_PROTEIN_KINASE_COMPLEX	GOCC_PROTEIN_KINASE_COMPLEX		120	-0.21003585	-0.80409855	0.9329446	1.0	1.0	1692	tags=11%, list=9%, signal=12%
GOBP_RESPONSE_TO_CORTICOSTEROID	GOBP_RESPONSE_TO_CORTICOSTEROID		62	-0.23645367	-0.80374414	0.8469657	1.0	1.0	2896	tags=19%, list=16%, signal=23%
GOBP_POSITIVE_REGULATION_OF_MAST_CELL_ACTIVATION_INVOLVED_IN_IMMUNE_RESPONSE	GOBP_POSITIVE_REGULATION_OF_MAST_CELL_ACTIVATION_INVOLVED_IN_IMMUNE_RESPONSE		17	-0.31264144	-0.8026313	0.7512077	1.0	1.0	2296	tags=24%, list=13%, signal=27%
GOBP_MICROTUBULE_BUNDLE_FORMATION	GOBP_MICROTUBULE_BUNDLE_FORMATION		92	-0.21426322	-0.80160624	0.90340906	1.0	1.0	2994	tags=22%, list=17%, signal=26%
GOBP_REGULATION_OF_CARDIAC_MUSCLE_CELL_MEMBRANE_REPOLARIZATION	GOBP_REGULATION_OF_CARDIAC_MUSCLE_CELL_MEMBRANE_REPOLARIZATION		17	-0.30698213	-0.80057406	0.7562189	1.0	1.0	3836	tags=41%, list=21%, signal=52%
GOBP_NEGATIVE_REGULATION_OF_ASTROCYTE_DIFFERENTIATION	GOBP_NEGATIVE_REGULATION_OF_ASTROCYTE_DIFFERENTIATION		15	-0.31616804	-0.8005426	0.72477067	1.0	1.0	2643	tags=40%, list=15%, signal=47%
GOBP_CELLULAR_PIGMENTATION	GOBP_CELLULAR_PIGMENTATION		49	-0.24258369	-0.7998616	0.85714287	1.0	1.0	545	tags=6%, list=3%, signal=6%
GOCC_MULTIVESICULAR_BODY	GOCC_MULTIVESICULAR_BODY		41	-0.2508733	-0.7982697	0.80382776	1.0	1.0	1477	tags=12%, list=8%, signal=13%
GOBP_REGULATION_OF_SUPEROXIDE_METABOLIC_PROCESS	GOBP_REGULATION_OF_SUPEROXIDE_METABOLIC_PROCESS		27	-0.28528517	-0.7969614	0.779661	1.0	1.0	1356	tags=15%, list=7%, signal=16%
GOBP_UBIQUITIN_DEPENDENT_ERAD_PATHWAY	GOBP_UBIQUITIN_DEPENDENT_ERAD_PATHWAY		77	-0.22494915	-0.7964268	0.8797814	1.0	1.0	5768	tags=43%, list=32%, signal=63%
GOBP_CELL_CYCLE_PHASE	GOBP_CELL_CYCLE_PHASE		15	-0.31553268	-0.79564613	0.71662766	1.0	1.0	1127	tags=20%, list=6%, signal=21%
GOBP_CELLULAR_METABOLIC_COMPOUND_SALVAGE	GOBP_CELLULAR_METABOLIC_COMPOUND_SALVAGE		28	-0.2713911	-0.79557264	0.78426397	1.0	1.0	3051	tags=29%, list=17%, signal=34%
GOCC_INTRINSIC_COMPONENT_OF_MITOCHONDRIAL_MEMBRANE	GOCC_INTRINSIC_COMPONENT_OF_MITOCHONDRIAL_MEMBRANE		69	-0.22721079	-0.7952029	0.88304096	1.0	1.0	5234	tags=29%, list=29%, signal=41%
GOBP_POSITIVE_REGULATION_OF_MYELOID_LEUKOCYTE_MEDIATED_IMMUNITY	GOBP_POSITIVE_REGULATION_OF_MYELOID_LEUKOCYTE_MEDIATED_IMMUNITY		19	-0.29850766	-0.7950078	0.75365853	1.0	1.0	1356	tags=11%, list=7%, signal=11%
GOBP_CELL_VOLUME_HOMEOSTASIS	GOBP_CELL_VOLUME_HOMEOSTASIS		29	-0.26832232	-0.7948201	0.8029557	1.0	1.0	2737	tags=21%, list=15%, signal=24%
GOBP_VIRAL_BUDDING	GOBP_VIRAL_BUDDING		18	-0.3064755	-0.7947235	0.76372313	1.0	1.0	1379	tags=11%, list=8%, signal=12%
GOBP_TETRAPYRROLE_BIOSYNTHETIC_PROCESS	GOBP_TETRAPYRROLE_BIOSYNTHETIC_PROCESS		27	-0.27032846	-0.794271	0.7803738	1.0	1.0	3613	tags=30%, list=20%, signal=37%
GOBP_OXIDATIVE_PHOSPHORYLATION	GOBP_OXIDATIVE_PHOSPHORYLATION		110	-0.21276316	-0.7941335	0.91588783	1.0	1.0	456	tags=4%, list=3%, signal=4%
GOBP_TOLERANCE_INDUCTION	GOBP_TOLERANCE_INDUCTION		23	-0.28497922	-0.7932698	0.79761904	1.0	1.0	883	tags=13%, list=5%, signal=14%
GOBP_POSITIVE_REGULATION_OF_NUCLEOTIDE_METABOLIC_PROCESS	GOBP_POSITIVE_REGULATION_OF_NUCLEOTIDE_METABOLIC_PROCESS		36	-0.25596938	-0.7930799	0.8103448	1.0	1.0	3196	tags=33%, list=18%, signal=40%
GOBP_POSITIVE_REGULATION_OF_CYTOKINE_PRODUCTION_INVOLVED_IN_INFLAMMATORY_RESPONSE	GOBP_POSITIVE_REGULATION_OF_CYTOKINE_PRODUCTION_INVOLVED_IN_INFLAMMATORY_RESPONSE		20	-0.29561436	-0.7929955	0.7867647	1.0	1.0	2414	tags=20%, list=13%, signal=23%
GOBP_CGMP_MEDIATED_SIGNALING	GOBP_CGMP_MEDIATED_SIGNALING		24	-0.28632215	-0.79179424	0.76029056	1.0	1.0	2296	tags=29%, list=13%, signal=33%
GOBP_CARDIAC_CONDUCTION	GOBP_CARDIAC_CONDUCTION		46	-0.24630599	-0.7908053	0.81530344	1.0	1.0	4327	tags=39%, list=24%, signal=51%
GOCC_ESCRT_COMPLEX	GOCC_ESCRT_COMPLEX		24	-0.27430752	-0.7867852	0.793765	1.0	1.0	4587	tags=29%, list=25%, signal=39%
GOBP_MITOCHONDRIAL_ELECTRON_TRANSPORT_NADH_TO_UBIQUINONE	GOBP_MITOCHONDRIAL_ELECTRON_TRANSPORT_NADH_TO_UBIQUINONE		23	-0.27917013	-0.7865481	0.77858883	1.0	1.0	13053	tags=100%, list=72%, signal=358%
GOMF_G_PROTEIN_BETA_SUBUNIT_BINDING	GOMF_G_PROTEIN_BETA_SUBUNIT_BINDING		21	-0.28101534	-0.78535706	0.7906459	1.0	1.0	1789	tags=19%, list=10%, signal=21%
GOMF_CARBOXY_LYASE_ACTIVITY	GOMF_CARBOXY_LYASE_ACTIVITY		32	-0.2576138	-0.78394353	0.8598575	1.0	1.0	4058	tags=31%, list=22%, signal=40%
GOBP_POSITIVE_REGULATION_OF_SYNAPTIC_VESICLE_RECYCLING	GOBP_POSITIVE_REGULATION_OF_SYNAPTIC_VESICLE_RECYCLING		16	-0.3035716	-0.78377163	0.7314815	1.0	1.0	206	tags=6%, list=1%, signal=6%
GOBP_EPIBOLY	GOBP_EPIBOLY		25	-0.27670777	-0.78362435	0.7955665	1.0	1.0	3311	tags=32%, list=18%, signal=39%
GOBP_REGULATION_OF_GENE_SILENCING_BY_RNA	GOBP_REGULATION_OF_GENE_SILENCING_BY_RNA		42	-0.24681932	-0.7828073	0.8516624	1.0	1.0	2953	tags=26%, list=16%, signal=31%
GOMF_VITAMIN_B6_BINDING	GOMF_VITAMIN_B6_BINDING		44	-0.2406115	-0.78190786	0.8233766	1.0	1.0	3446	tags=25%, list=19%, signal=31%
GOMF_RNA_POLYMERASE_II_GENERAL_TRANSCRIPTION_INITIATION_FACTOR_ACTIVITY	GOMF_RNA_POLYMERASE_II_GENERAL_TRANSCRIPTION_INITIATION_FACTOR_ACTIVITY		28	-0.26996374	-0.78123176	0.79812205	1.0	1.0	5190	tags=29%, list=29%, signal=40%
GOBP_ACETYL_COA_BIOSYNTHETIC_PROCESS	GOBP_ACETYL_COA_BIOSYNTHETIC_PROCESS		16	-0.30776164	-0.7807346	0.7622549	1.0	1.0	1526	tags=19%, list=8%, signal=20%
GOMF_PROTON_TRANSMEMBRANE_TRANSPORTER_ACTIVITY	GOMF_PROTON_TRANSMEMBRANE_TRANSPORTER_ACTIVITY		79	-0.21935338	-0.78071713	0.8903061	1.0	1.0	2571	tags=14%, list=14%, signal=16%
GOBP_CEREBELLAR_PURKINJE_CELL_LAYER_FORMATION	GOBP_CEREBELLAR_PURKINJE_CELL_LAYER_FORMATION		16	-0.3035358	-0.78039247	0.754023	1.0	1.0	118	tags=6%, list=1%, signal=6%
GOBP_PURINE_NUCLEOSIDE_METABOLIC_PROCESS	GOBP_PURINE_NUCLEOSIDE_METABOLIC_PROCESS		27	-0.2667831	-0.7799958	0.83372366	1.0	1.0	2026	tags=19%, list=11%, signal=21%
GOBP_FOREBRAIN_GENERATION_OF_NEURONS	GOBP_FOREBRAIN_GENERATION_OF_NEURONS		40	-0.24743164	-0.779759	0.8320802	1.0	1.0	2236	tags=13%, list=12%, signal=14%
GOCC_CULLIN_RING_UBIQUITIN_LIGASE_COMPLEX	GOCC_CULLIN_RING_UBIQUITIN_LIGASE_COMPLEX		159	-0.19460344	-0.7795945	0.96783626	1.0	1.0	1087	tags=6%, list=6%, signal=6%
GOBP_SUPEROXIDE_METABOLIC_PROCESS	GOBP_SUPEROXIDE_METABOLIC_PROCESS		50	-0.23525405	-0.7786593	0.8596939	1.0	1.0	2345	tags=18%, list=13%, signal=21%
GOBP_CELL_COMMUNICATION_INVOLVED_IN_CARDIAC_CONDUCTION	GOBP_CELL_COMMUNICATION_INVOLVED_IN_CARDIAC_CONDUCTION		26	-0.27299282	-0.7786199	0.78271604	1.0	1.0	2259	tags=23%, list=12%, signal=26%
GOBP_MITOCHONDRIAL_RNA_METABOLIC_PROCESS	GOBP_MITOCHONDRIAL_RNA_METABOLIC_PROCESS		45	-0.24344645	-0.7774137	0.86649877	1.0	1.0	6158	tags=33%, list=34%, signal=50%
GOBP_RIBONUCLEOTIDE_CATABOLIC_PROCESS	GOBP_RIBONUCLEOTIDE_CATABOLIC_PROCESS		34	-0.25343147	-0.77698374	0.8064516	1.0	1.0	3672	tags=29%, list=20%, signal=37%
GOBP_ELECTRON_TRANSPORT_CHAIN	GOBP_ELECTRON_TRANSPORT_CHAIN		85	-0.21273743	-0.7760939	0.9028571	1.0	1.0	1445	tags=6%, list=8%, signal=6%
GOBP_RESPONSE_TO_DEXAMETHASONE	GOBP_RESPONSE_TO_DEXAMETHASONE		21	-0.28251407	-0.77458644	0.7832512	1.0	1.0	2896	tags=19%, list=16%, signal=23%
GOBP_PROGRAMMED_NECROTIC_CELL_DEATH	GOBP_PROGRAMMED_NECROTIC_CELL_DEATH		45	-0.23976576	-0.77457213	0.8544474	1.0	1.0	3202	tags=20%, list=18%, signal=24%
GOBP_NEGATIVE_REGULATION_OF_MACROAUTOPHAGY	GOBP_NEGATIVE_REGULATION_OF_MACROAUTOPHAGY		31	-0.2624929	-0.77430785	0.8226601	1.0	1.0	2603	tags=13%, list=14%, signal=15%
GOBP_NEGATIVE_REGULATION_OF_AUTOPHAGY	GOBP_NEGATIVE_REGULATION_OF_AUTOPHAGY		69	-0.22094086	-0.7733384	0.8951613	1.0	1.0	3126	tags=19%, list=17%, signal=23%
GOCC_COPI_COATED_VESICLE	GOCC_COPI_COATED_VESICLE		28	-0.26801097	-0.7728741	0.83042395	1.0	1.0	5430	tags=39%, list=30%, signal=56%
GOCC_PHOTORECEPTOR_CONNECTING_CILIUM	GOCC_PHOTORECEPTOR_CONNECTING_CILIUM		37	-0.2539315	-0.77226555	0.83919597	1.0	1.0	844	tags=8%, list=5%, signal=8%
GOBP_OUTFLOW_TRACT_SEPTUM_MORPHOGENESIS	GOBP_OUTFLOW_TRACT_SEPTUM_MORPHOGENESIS		19	-0.29349932	-0.7720978	0.7906977	1.0	1.0	2502	tags=26%, list=14%, signal=31%
GOMF_DEMETHYLASE_ACTIVITY	GOMF_DEMETHYLASE_ACTIVITY		31	-0.26050812	-0.7705756	0.8293269	1.0	1.0	6373	tags=48%, list=35%, signal=75%
GOBP_RIBONUCLEOSIDE_MONOPHOSPHATE_BIOSYNTHETIC_PROCESS	GOBP_RIBONUCLEOSIDE_MONOPHOSPHATE_BIOSYNTHETIC_PROCESS		27	-0.26887923	-0.7692108	0.8045977	1.0	1.0	1629	tags=15%, list=9%, signal=16%
GOBP_ENERGY_HOMEOSTASIS	GOBP_ENERGY_HOMEOSTASIS		38	-0.24885935	-0.76919365	0.84951454	1.0	1.0	3196	tags=26%, list=18%, signal=32%
GOBP_TRNA_PROCESSING	GOBP_TRNA_PROCESSING		109	-0.20301257	-0.76895696	0.9719101	1.0	1.0	6632	tags=39%, list=37%, signal=62%
GOBP_IMP_METABOLIC_PROCESS	GOBP_IMP_METABOLIC_PROCESS		19	-0.29479265	-0.7687244	0.8041475	1.0	1.0	1395	tags=16%, list=8%, signal=17%
GOBP_MAMMARY_GLAND_EPITHELIUM_DEVELOPMENT	GOBP_MAMMARY_GLAND_EPITHELIUM_DEVELOPMENT		57	-0.22549173	-0.7684571	0.89617485	1.0	1.0	4419	tags=30%, list=24%, signal=39%
GOBP_NEGATIVE_REGULATION_OF_PROTEIN_MODIFICATION_BY_SMALL_PROTEIN_CONJUGATION_OR_REMOVAL	GOBP_NEGATIVE_REGULATION_OF_PROTEIN_MODIFICATION_BY_SMALL_PROTEIN_CONJUGATION_OR_REMOVAL		83	-0.21044303	-0.76818836	0.93979055	1.0	1.0	1495	tags=12%, list=8%, signal=13%
GOBP_NUCLEOSIDE_MONOPHOSPHATE_METABOLIC_PROCESS	GOBP_NUCLEOSIDE_MONOPHOSPHATE_METABOLIC_PROCESS		53	-0.23323262	-0.7677078	0.8705584	1.0	1.0	1629	tags=11%, list=9%, signal=12%
GOBP_POSITIVE_REGULATION_OF_ALCOHOL_BIOSYNTHETIC_PROCESS	GOBP_POSITIVE_REGULATION_OF_ALCOHOL_BIOSYNTHETIC_PROCESS		19	-0.29204166	-0.76665515	0.7922078	1.0	1.0	910	tags=16%, list=5%, signal=17%
GOBP_AMINO_SUGAR_METABOLIC_PROCESS	GOBP_AMINO_SUGAR_METABOLIC_PROCESS		34	-0.25438762	-0.7665972	0.8505155	1.0	1.0	3610	tags=32%, list=20%, signal=40%
GOBP_RESPIRATORY_CHAIN_COMPLEX_IV_ASSEMBLY	GOBP_RESPIRATORY_CHAIN_COMPLEX_IV_ASSEMBLY		23	-0.27485478	-0.76638895	0.8317308	1.0	1.0	13131	tags=100%, list=73%, signal=364%
GOBP_POSITIVE_REGULATION_OF_ANTIGEN_RECEPTOR_MEDIATED_SIGNALING_PATHWAY	GOBP_POSITIVE_REGULATION_OF_ANTIGEN_RECEPTOR_MEDIATED_SIGNALING_PATHWAY		23	-0.2817371	-0.76607805	0.8201439	1.0	1.0	1317	tags=13%, list=7%, signal=14%
GOBP_REGULATION_OF_CELL_MATURATION	GOBP_REGULATION_OF_CELL_MATURATION		22	-0.2787576	-0.7660481	0.82587063	1.0	1.0	2068	tags=23%, list=11%, signal=26%
GOCC_ORGANELLE_MEMBRANE_CONTACT_SITE	GOCC_ORGANELLE_MEMBRANE_CONTACT_SITE		33	-0.24902207	-0.7659023	0.83732057	1.0	1.0	4425	tags=24%, list=24%, signal=32%
GOBP_NADH_DEHYDROGENASE_COMPLEX_ASSEMBLY	GOBP_NADH_DEHYDROGENASE_COMPLEX_ASSEMBLY		45	-0.23602726	-0.7647878	0.87153655	1.0	1.0	13838	tags=100%, list=76%, signal=424%
GOMF_UBIQUITIN_SPECIFIC_PROTEASE_BINDING	GOMF_UBIQUITIN_SPECIFIC_PROTEASE_BINDING		17	-0.2919889	-0.76449376	0.7956731	1.0	1.0	5727	tags=53%, list=32%, signal=77%
GOBP_REGULATION_OF_NEUROBLAST_PROLIFERATION	GOBP_REGULATION_OF_NEUROBLAST_PROLIFERATION		33	-0.24907762	-0.76448613	0.8394161	1.0	1.0	3591	tags=33%, list=20%, signal=42%
GOMF_FERROUS_IRON_BINDING	GOMF_FERROUS_IRON_BINDING		23	-0.26920614	-0.7628739	0.8229665	1.0	1.0	1655	tags=17%, list=9%, signal=19%
GOBP_ESTABLISHMENT_OF_PROTEIN_LOCALIZATION_TO_CHROMOSOME	GOBP_ESTABLISHMENT_OF_PROTEIN_LOCALIZATION_TO_CHROMOSOME		23	-0.27679116	-0.76279503	0.8009828	1.0	1.0	13096	tags=100%, list=72%, signal=361%
GOMF_RNA_POLYMERASE_ACTIVITY	GOMF_RNA_POLYMERASE_ACTIVITY		32	-0.25692722	-0.76234573	0.8516746	1.0	1.0	4504	tags=28%, list=25%, signal=37%
GOBP_CELL_PROLIFERATION_IN_FOREBRAIN	GOBP_CELL_PROLIFERATION_IN_FOREBRAIN		28	-0.25833777	-0.7618203	0.8248731	1.0	1.0	2236	tags=18%, list=12%, signal=20%
GOBP_TRANSCRIPTION_BY_RNA_POLYMERASE_III	GOBP_TRANSCRIPTION_BY_RNA_POLYMERASE_III		42	-0.2430383	-0.7614996	0.8524173	1.0	1.0	4574	tags=29%, list=25%, signal=38%
GOBP_NLRP3_INFLAMMASOME_COMPLEX_ASSEMBLY	GOBP_NLRP3_INFLAMMASOME_COMPLEX_ASSEMBLY		19	-0.28125897	-0.7598723	0.7963387	1.0	1.0	1040	tags=11%, list=6%, signal=11%
GOBP_PHOSPHOLIPID_BIOSYNTHETIC_PROCESS	GOBP_PHOSPHOLIPID_BIOSYNTHETIC_PROCESS		200	-0.18653621	-0.75966483	0.993007	1.0	1.0	3346	tags=21%, list=18%, signal=25%
GOBP_NEGATIVE_REGULATION_OF_ERBB_SIGNALING_PATHWAY	GOBP_NEGATIVE_REGULATION_OF_ERBB_SIGNALING_PATHWAY		26	-0.26529738	-0.7588061	0.83183855	1.0	1.0	2136	tags=12%, list=12%, signal=13%
GOBP_PROSTANOID_METABOLIC_PROCESS	GOBP_PROSTANOID_METABOLIC_PROCESS		39	-0.24047406	-0.7583073	0.8716577	1.0	1.0	2641	tags=21%, list=15%, signal=24%
GOBP_RAB_PROTEIN_SIGNAL_TRANSDUCTION	GOBP_RAB_PROTEIN_SIGNAL_TRANSDUCTION		15	-0.3044649	-0.7582362	0.8098434	1.0	1.0	2074	tags=27%, list=11%, signal=30%
GOBP_SKELETAL_MUSCLE_ADAPTATION	GOBP_SKELETAL_MUSCLE_ADAPTATION		17	-0.28573585	-0.7577594	0.7913832	1.0	1.0	4313	tags=47%, list=24%, signal=62%
GOMF_HEAT_SHOCK_PROTEIN_BINDING	GOMF_HEAT_SHOCK_PROTEIN_BINDING		127	-0.19609484	-0.7573591	0.98255813	1.0	1.0	1942	tags=11%, list=11%, signal=12%
GOBP_REGULATION_OF_GLUCONEOGENESIS	GOBP_REGULATION_OF_GLUCONEOGENESIS		40	-0.23847598	-0.75725156	0.8518519	1.0	1.0	1917	tags=10%, list=11%, signal=11%
GOBP_P_BODY_ASSEMBLY	GOBP_P_BODY_ASSEMBLY		19	-0.2855292	-0.7571862	0.82185274	1.0	1.0	6096	tags=47%, list=34%, signal=71%
GOBP_TRNA_METABOLIC_PROCESS	GOBP_TRNA_METABOLIC_PROCESS		160	-0.1862981	-0.75329983	0.98039216	1.0	1.0	6649	tags=39%, list=37%, signal=62%
GOBP_PROTEIN_TARGETING_TO_VACUOLE	GOBP_PROTEIN_TARGETING_TO_VACUOLE		36	-0.24294786	-0.75299376	0.8778626	1.0	1.0	3522	tags=19%, list=19%, signal=24%
GOBP_RNA_SURVEILLANCE	GOBP_RNA_SURVEILLANCE		16	-0.2943407	-0.7525031	0.8224299	1.0	1.0	5961	tags=44%, list=33%, signal=65%
GOBP_MITOCHONDRIAL_RESPIRATORY_CHAIN_COMPLEX_ASSEMBLY	GOBP_MITOCHONDRIAL_RESPIRATORY_CHAIN_COMPLEX_ASSEMBLY		79	-0.21122149	-0.7524288	0.9445983	1.0	1.0	14293	tags=100%, list=79%, signal=474%
GOBP_REGULATION_OF_NCRNA_TRANSCRIPTION	GOBP_REGULATION_OF_NCRNA_TRANSCRIPTION		16	-0.29172656	-0.75186175	0.82682925	1.0	1.0	12824	tags=100%, list=71%, signal=343%
GOCC_CYTOPLASMIC_EXOSOME_RNASE_COMPLEX	GOCC_CYTOPLASMIC_EXOSOME_RNASE_COMPLEX		16	-0.29904076	-0.75151515	0.8068182	1.0	1.0	5961	tags=38%, list=33%, signal=56%
GOBP_POLYOL_BIOSYNTHETIC_PROCESS	GOBP_POLYOL_BIOSYNTHETIC_PROCESS		49	-0.22605433	-0.75091434	0.8997555	1.0	1.0	3191	tags=24%, list=18%, signal=30%
GOBP_RRNA_TRANSCRIPTION	GOBP_RRNA_TRANSCRIPTION		30	-0.25433174	-0.7502711	0.87469286	1.0	1.0	3052	tags=20%, list=17%, signal=24%
GOBP_ACROSOME_REACTION	GOBP_ACROSOME_REACTION		20	-0.2789819	-0.7493417	0.8404762	1.0	1.0	2621	tags=35%, list=14%, signal=41%
GOBP_POSITIVE_REGULATION_OF_TRANSCRIPTION_ELONGATION_BY_RNA_POLYMERASE_II	GOBP_POSITIVE_REGULATION_OF_TRANSCRIPTION_ELONGATION_BY_RNA_POLYMERASE_II		51	-0.22277166	-0.7480867	0.914787	1.0	1.0	1190	tags=8%, list=7%, signal=8%
GOMF_NON_MEMBRANE_SPANNING_PROTEIN_TYROSINE_KINASE_ACTIVITY	GOMF_NON_MEMBRANE_SPANNING_PROTEIN_TYROSINE_KINASE_ACTIVITY		38	-0.24725527	-0.7480012	0.8983957	1.0	1.0	4178	tags=34%, list=23%, signal=44%
GOCC_MRNA_CLEAVAGE_AND_POLYADENYLATION_SPECIFICITY_FACTOR_COMPLEX	GOCC_MRNA_CLEAVAGE_AND_POLYADENYLATION_SPECIFICITY_FACTOR_COMPLEX		17	-0.28851426	-0.7472469	0.80429596	1.0	1.0	6559	tags=53%, list=36%, signal=83%
GOBP_TRANSCRIPTION_PREINITIATION_COMPLEX_ASSEMBLY	GOBP_TRANSCRIPTION_PREINITIATION_COMPLEX_ASSEMBLY		59	-0.22165835	-0.7462663	0.9061728	1.0	1.0	5190	tags=34%, list=29%, signal=47%
GOBP_BILE_ACID_BIOSYNTHETIC_PROCESS	GOBP_BILE_ACID_BIOSYNTHETIC_PROCESS		15	-0.30089873	-0.74608153	0.81542057	1.0	1.0	4050	tags=53%, list=22%, signal=69%
GOCC_NUCLEAR_PERIPHERY	GOCC_NUCLEAR_PERIPHERY		120	-0.1938424	-0.74599224	0.9826087	1.0	1.0	1904	tags=9%, list=11%, signal=10%
GOBP_NUCLEOTIDE_SALVAGE	GOBP_NUCLEOTIDE_SALVAGE		20	-0.28233144	-0.74493116	0.8357843	1.0	1.0	1629	tags=20%, list=9%, signal=22%
GOBP_HISTONE_H3_K4_TRIMETHYLATION	GOBP_HISTONE_H3_K4_TRIMETHYLATION		20	-0.27660385	-0.74480194	0.8278302	1.0	1.0	5454	tags=30%, list=30%, signal=43%
GOMF_NUCLEOCYTOPLASMIC_CARRIER_ACTIVITY	GOMF_NUCLEOCYTOPLASMIC_CARRIER_ACTIVITY		25	-0.26197574	-0.74432963	0.8455882	1.0	1.0	5771	tags=40%, list=32%, signal=59%
GOCC_INTRINSIC_COMPONENT_OF_ORGANELLE_MEMBRANE	GOCC_INTRINSIC_COMPONENT_OF_ORGANELLE_MEMBRANE		344	-0.1698202	-0.7433068	1.0	1.0	1.0	3893	tags=24%, list=22%, signal=29%
GOBP_DNA_TEMPLATED_TRANSCRIPTION_INITIATION	GOBP_DNA_TEMPLATED_TRANSCRIPTION_INITIATION		108	-0.1930612	-0.7431972	0.9786096	1.0	1.0	5190	tags=29%, list=29%, signal=40%
GOMF_UBIQUITIN_LIKE_PROTEIN_CONJUGATING_ENZYME_BINDING	GOMF_UBIQUITIN_LIKE_PROTEIN_CONJUGATING_ENZYME_BINDING		36	-0.23857869	-0.74244785	0.8880597	1.0	1.0	4815	tags=28%, list=27%, signal=38%
GOBP_NEGATIVE_REGULATION_OF_COLD_INDUCED_THERMOGENESIS	GOBP_NEGATIVE_REGULATION_OF_COLD_INDUCED_THERMOGENESIS		39	-0.23520005	-0.7412222	0.89033943	1.0	1.0	1895	tags=15%, list=10%, signal=17%
GOBP_ENDOPLASMIC_RETICULUM_UNFOLDED_PROTEIN_RESPONSE	GOBP_ENDOPLASMIC_RETICULUM_UNFOLDED_PROTEIN_RESPONSE		60	-0.21520096	-0.7395058	0.9303621	1.0	1.0	3901	tags=32%, list=22%, signal=40%
GOBP_GLYCOLYTIC_PROCESS_THROUGH_FRUCTOSE_6_PHOSPHATE	GOBP_GLYCOLYTIC_PROCESS_THROUGH_FRUCTOSE_6_PHOSPHATE		21	-0.27587122	-0.73925614	0.8285024	1.0	1.0	3079	tags=29%, list=17%, signal=34%
GOCC_MANCHETTE	GOCC_MANCHETTE		17	-0.29243597	-0.7387116	0.82793015	1.0	1.0	6534	tags=53%, list=36%, signal=83%
GOCC_TRANSCRIPTION_FACTOR_TFIID_COMPLEX	GOCC_TRANSCRIPTION_FACTOR_TFIID_COMPLEX		29	-0.2474259	-0.7373935	0.86633664	1.0	1.0	257	tags=3%, list=1%, signal=3%
GOBP_ERAD_PATHWAY	GOBP_ERAD_PATHWAY		98	-0.19429362	-0.7369876	0.966581	1.0	1.0	5768	tags=40%, list=32%, signal=58%
GOBP_PURINE_NUCLEOSIDE_MONOPHOSPHATE_METABOLIC_PROCESS	GOBP_PURINE_NUCLEOSIDE_MONOPHOSPHATE_METABOLIC_PROCESS		34	-0.2392501	-0.73616356	0.9132653	1.0	1.0	1395	tags=12%, list=8%, signal=13%
GOBP_NEGATIVE_REGULATION_OF_STEM_CELL_POPULATION_MAINTENANCE	GOBP_NEGATIVE_REGULATION_OF_STEM_CELL_POPULATION_MAINTENANCE		17	-0.276597	-0.7359846	0.82082325	1.0	1.0	4607	tags=35%, list=25%, signal=47%
GOMF_REGULATORY_RNA_BINDING	GOMF_REGULATORY_RNA_BINDING		35	-0.23778853	-0.7358533	0.8829268	1.0	1.0	1406	tags=11%, list=8%, signal=12%
GOMF_PHOSPHATIDYLINOSITOL_PHOSPHATE_PHOSPHATASE_ACTIVITY	GOMF_PHOSPHATIDYLINOSITOL_PHOSPHATE_PHOSPHATASE_ACTIVITY		24	-0.25820678	-0.7354788	0.81971157	1.0	1.0	2343	tags=17%, list=13%, signal=19%
GOBP_MANNOSYLATION	GOBP_MANNOSYLATION		16	-0.2819858	-0.7351529	0.8027842	1.0	1.0	7337	tags=63%, list=41%, signal=105%
GOBP_NUCLEOSIDE_PHOSPHATE_CATABOLIC_PROCESS	GOBP_NUCLEOSIDE_PHOSPHATE_CATABOLIC_PROCESS		59	-0.21404977	-0.7340906	0.94054055	1.0	1.0	3282	tags=20%, list=18%, signal=25%
GOBP_NUCLEOSIDE_TRIPHOSPHATE_METABOLIC_PROCESS	GOBP_NUCLEOSIDE_TRIPHOSPHATE_METABOLIC_PROCESS		225	-0.17548421	-0.73388493	0.99649125	1.0	1.0	3196	tags=16%, list=18%, signal=20%
GOCC_AXONEMAL_DYNEIN_COMPLEX	GOCC_AXONEMAL_DYNEIN_COMPLEX		19	-0.2782481	-0.732053	0.8361858	1.0	1.0	2860	tags=32%, list=16%, signal=37%
GOBP_MITOCHONDRIAL_CYTOCHROME_C_OXIDASE_ASSEMBLY	GOBP_MITOCHONDRIAL_CYTOCHROME_C_OXIDASE_ASSEMBLY		19	-0.27479395	-0.730357	0.8353222	1.0	1.0	13131	tags=100%, list=73%, signal=364%
GOMF_HMG_BOX_DOMAIN_BINDING	GOMF_HMG_BOX_DOMAIN_BINDING		15	-0.29378766	-0.72957534	0.8454546	1.0	1.0	2236	tags=20%, list=12%, signal=23%
GOBP_REGULATION_OF_TELOMERE_MAINTENANCE_VIA_TELOMERE_LENGTHENING	GOBP_REGULATION_OF_TELOMERE_MAINTENANCE_VIA_TELOMERE_LENGTHENING		52	-0.22017603	-0.72920233	0.93573266	1.0	1.0	2831	tags=15%, list=16%, signal=18%
GOBP_REGULATION_OF_TELOMERE_MAINTENANCE_VIA_TELOMERASE	GOBP_REGULATION_OF_TELOMERE_MAINTENANCE_VIA_TELOMERASE		43	-0.22648112	-0.7272404	0.91566265	1.0	1.0	2831	tags=16%, list=16%, signal=19%
GOBP_NEGATIVE_REGULATION_OF_EXOCYTOSIS	GOBP_NEGATIVE_REGULATION_OF_EXOCYTOSIS		30	-0.24450018	-0.72623324	0.87990195	1.0	1.0	3317	tags=27%, list=18%, signal=33%
GOBP_RETINOL_METABOLIC_PROCESS	GOBP_RETINOL_METABOLIC_PROCESS		15	-0.28780994	-0.7261375	0.8491484	1.0	1.0	2562	tags=27%, list=14%, signal=31%
GOBP_POSITIVE_REGULATION_OF_POTASSIUM_ION_TRANSPORT	GOBP_POSITIVE_REGULATION_OF_POTASSIUM_ION_TRANSPORT		35	-0.23455748	-0.726089	0.89805824	1.0	1.0	1344	tags=14%, list=7%, signal=15%
GOBP_MRNA_MODIFICATION	GOBP_MRNA_MODIFICATION		27	-0.25510895	-0.7260636	0.85680753	1.0	1.0	5890	tags=41%, list=33%, signal=60%
GOBP_PURINE_NUCLEOBASE_METABOLIC_PROCESS	GOBP_PURINE_NUCLEOBASE_METABOLIC_PROCESS		17	-0.27763903	-0.725748	0.8340708	1.0	1.0	1395	tags=18%, list=8%, signal=19%
GOBP_PHOSPHATIDYLINOSITOL_BIOSYNTHETIC_PROCESS	GOBP_PHOSPHATIDYLINOSITOL_BIOSYNTHETIC_PROCESS		91	-0.19804762	-0.7248665	0.967655	1.0	1.0	2246	tags=14%, list=12%, signal=16%
GOBP_POSITIVE_REGULATION_OF_MITOCHONDRIAL_TRANSLATION	GOBP_POSITIVE_REGULATION_OF_MITOCHONDRIAL_TRANSLATION		16	-0.28145206	-0.7230411	0.81524247	1.0	1.0	6632	tags=44%, list=37%, signal=69%
GOBP_PROTEIN_LOCALIZATION_TO_CELL_SURFACE	GOBP_PROTEIN_LOCALIZATION_TO_CELL_SURFACE		56	-0.21567015	-0.72285396	0.93398535	1.0	1.0	1993	tags=13%, list=11%, signal=14%
GOBP_RELEASE_OF_SEQUESTERED_CALCIUM_ION_INTO_CYTOSOL_BY_ENDOPLASMIC_RETICULUM	GOBP_RELEASE_OF_SEQUESTERED_CALCIUM_ION_INTO_CYTOSOL_BY_ENDOPLASMIC_RETICULUM		22	-0.2520899	-0.7228469	0.8768116	1.0	1.0	1962	tags=18%, list=11%, signal=20%
GOBP_PYRIMIDINE_RIBONUCLEOTIDE_METABOLIC_PROCESS	GOBP_PYRIMIDINE_RIBONUCLEOTIDE_METABOLIC_PROCESS		24	-0.25925195	-0.722587	0.8693333	1.0	1.0	1629	tags=17%, list=9%, signal=18%
GOBP_REGULATION_OF_ERYTHROCYTE_DIFFERENTIATION	GOBP_REGULATION_OF_ERYTHROCYTE_DIFFERENTIATION		45	-0.2190027	-0.72208244	0.9307692	1.0	1.0	3932	tags=29%, list=22%, signal=37%
GOCC_ACROSOMAL_VESICLE	GOCC_ACROSOMAL_VESICLE		84	-0.19703363	-0.72108287	0.9726776	1.0	1.0	2797	tags=15%, list=15%, signal=18%
GOBP_NEGATIVE_REGULATION_OF_ENDOPLASMIC_RETICULUM_STRESS_INDUCED_INTRINSIC_APOPTOTIC_SIGNALING_PATHWAY	GOBP_NEGATIVE_REGULATION_OF_ENDOPLASMIC_RETICULUM_STRESS_INDUCED_INTRINSIC_APOPTOTIC_SIGNALING_PATHWAY		15	-0.28879443	-0.7199568	0.82682925	1.0	1.0	5727	tags=47%, list=32%, signal=68%
GOBP_AXONEME_ASSEMBLY	GOBP_AXONEME_ASSEMBLY		64	-0.20771389	-0.7195541	0.93193716	1.0	1.0	2994	tags=22%, list=17%, signal=26%
GOBP_RETINA_VASCULATURE_DEVELOPMENT_IN_CAMERA_TYPE_EYE	GOBP_RETINA_VASCULATURE_DEVELOPMENT_IN_CAMERA_TYPE_EYE		20	-0.2692764	-0.7195069	0.8344671	1.0	1.0	1084	tags=15%, list=6%, signal=16%
GOMF_TRANSFERASE_ACTIVITY_TRANSFERRING_ONE_CARBON_GROUPS	GOMF_TRANSFERASE_ACTIVITY_TRANSFERRING_ONE_CARBON_GROUPS		176	-0.18056044	-0.7190099	1.0	1.0	1.0	4641	tags=23%, list=26%, signal=30%
GOBP_PYRIMIDINE_NUCLEOSIDE_MONOPHOSPHATE_METABOLIC_PROCESS	GOBP_PYRIMIDINE_NUCLEOSIDE_MONOPHOSPHATE_METABOLIC_PROCESS		19	-0.26774597	-0.7187297	0.8543689	1.0	1.0	3550	tags=21%, list=20%, signal=26%
GOMF_PHOSPHATIDYLINOSITOL_3_4_BISPHOSPHATE_BINDING	GOMF_PHOSPHATIDYLINOSITOL_3_4_BISPHOSPHATE_BINDING		25	-0.24902569	-0.71837217	0.85294116	1.0	1.0	3477	tags=32%, list=19%, signal=40%
GOBP_PROTEASOMAL_PROTEIN_CATABOLIC_PROCESS	GOBP_PROTEASOMAL_PROTEIN_CATABOLIC_PROCESS		458	-0.15982726	-0.718024	1.0	1.0	1.0	5185	tags=28%, list=29%, signal=38%
GOBP_ATP_METABOLIC_PROCESS	GOBP_ATP_METABOLIC_PROCESS		180	-0.17518403	-0.71672547	0.9936709	1.0	1.0	3196	tags=16%, list=18%, signal=19%
GOBP_ORGANELLE_INHERITANCE	GOBP_ORGANELLE_INHERITANCE		15	-0.28098297	-0.7149291	0.8490566	1.0	1.0	2831	tags=27%, list=16%, signal=32%
GOBP_ENERGY_RESERVE_METABOLIC_PROCESS	GOBP_ENERGY_RESERVE_METABOLIC_PROCESS		72	-0.2023808	-0.7139552	0.9527778	1.0	1.0	4222	tags=31%, list=23%, signal=40%
GOBP_THIOESTER_BIOSYNTHETIC_PROCESS	GOBP_THIOESTER_BIOSYNTHETIC_PROCESS		22	-0.25438792	-0.71240246	0.8713592	1.0	1.0	1958	tags=18%, list=11%, signal=20%
GOMF_MOLECULAR_CARRIER_ACTIVITY	GOMF_MOLECULAR_CARRIER_ACTIVITY		58	-0.21435131	-0.7119412	0.94545454	1.0	1.0	4570	tags=28%, list=25%, signal=37%
GOBP_CELL_CELL_SIGNALING_INVOLVED_IN_CARDIAC_CONDUCTION	GOBP_CELL_CELL_SIGNALING_INVOLVED_IN_CARDIAC_CONDUCTION		18	-0.2708075	-0.71190053	0.8553616	1.0	1.0	1936	tags=22%, list=11%, signal=25%
GOCC_MLL1_2_COMPLEX	GOCC_MLL1_2_COMPLEX		29	-0.2442858	-0.71154183	0.9020979	1.0	1.0	13685	tags=100%, list=76%, signal=409%
GOBP_VACUOLE_ORGANIZATION	GOBP_VACUOLE_ORGANIZATION		176	-0.1759047	-0.7102481	0.9935065	1.0	1.0	1347	tags=6%, list=7%, signal=7%
GOBP_TRANSCRIPTION_BY_RNA_POLYMERASE_I	GOBP_TRANSCRIPTION_BY_RNA_POLYMERASE_I		49	-0.2138866	-0.70975477	0.95238096	1.0	1.0	6661	tags=47%, list=37%, signal=74%
GOBP_FOLIC_ACID_CONTAINING_COMPOUND_METABOLIC_PROCESS	GOBP_FOLIC_ACID_CONTAINING_COMPOUND_METABOLIC_PROCESS		26	-0.24471043	-0.70842934	0.8995215	1.0	1.0	538	tags=8%, list=3%, signal=8%
GOBP_SARCOPLASMIC_RETICULUM_CALCIUM_ION_TRANSPORT	GOBP_SARCOPLASMIC_RETICULUM_CALCIUM_ION_TRANSPORT		24	-0.2501913	-0.7078611	0.910628	1.0	1.0	4327	tags=38%, list=24%, signal=49%
GOCC_COMPACT_MYELIN	GOCC_COMPACT_MYELIN		17	-0.270424	-0.7071486	0.907767	1.0	1.0	2151	tags=18%, list=12%, signal=20%
GOCC_CYTOPLASMIC_STRESS_GRANULE	GOCC_CYTOPLASMIC_STRESS_GRANULE		61	-0.20949458	-0.7070026	0.95165396	1.0	1.0	3196	tags=16%, list=18%, signal=20%
GOMF_NUCLEOSOME_BINDING	GOMF_NUCLEOSOME_BINDING		31	-0.24003077	-0.7059243	0.91463417	1.0	1.0	862	tags=6%, list=5%, signal=7%
GOBP_REGULATION_OF_OXIDATIVE_STRESS_INDUCED_INTRINSIC_APOPTOTIC_SIGNALING_PATHWAY	GOBP_REGULATION_OF_OXIDATIVE_STRESS_INDUCED_INTRINSIC_APOPTOTIC_SIGNALING_PATHWAY		24	-0.24362762	-0.70566225	0.8592965	1.0	1.0	1531	tags=8%, list=8%, signal=9%
GOBP_CARDIAC_MUSCLE_CELL_MEMBRANE_REPOLARIZATION	GOBP_CARDIAC_MUSCLE_CELL_MEMBRANE_REPOLARIZATION		20	-0.2564025	-0.7046754	0.88735634	1.0	1.0	3095	tags=30%, list=17%, signal=36%
GOCC_MITOCHONDRIAL_SMALL_RIBOSOMAL_SUBUNIT	GOCC_MITOCHONDRIAL_SMALL_RIBOSOMAL_SUBUNIT		32	-0.23026681	-0.70405215	0.8972431	1.0	1.0	13939	tags=100%, list=77%, signal=434%
GOCC_APICOLATERAL_PLASMA_MEMBRANE	GOCC_APICOLATERAL_PLASMA_MEMBRANE		19	-0.26688242	-0.70310134	0.8568019	1.0	1.0	2259	tags=21%, list=12%, signal=24%
GOCC_TRANS_GOLGI_NETWORK_MEMBRANE	GOCC_TRANS_GOLGI_NETWORK_MEMBRANE		35	-0.23234338	-0.70222175	0.9142157	1.0	1.0	1892	tags=14%, list=10%, signal=16%
GOBP_VENTRICULAR_CARDIAC_MUSCLE_CELL_MEMBRANE_REPOLARIZATION	GOBP_VENTRICULAR_CARDIAC_MUSCLE_CELL_MEMBRANE_REPOLARIZATION		18	-0.2658232	-0.70216656	0.8546366	1.0	1.0	3095	tags=33%, list=17%, signal=40%
GOMF_POLY_PURINE_TRACT_BINDING	GOMF_POLY_PURINE_TRACT_BINDING		26	-0.24334215	-0.7020209	0.89267015	1.0	1.0	1014	tags=8%, list=6%, signal=8%
GOBP_AMMONIUM_ION_METABOLIC_PROCESS	GOBP_AMMONIUM_ION_METABOLIC_PROCESS		18	-0.2746202	-0.70200783	0.8801956	1.0	1.0	1158	tags=11%, list=6%, signal=12%
GOBP_NEGATIVE_REGULATION_OF_GLIAL_CELL_PROLIFERATION	GOBP_NEGATIVE_REGULATION_OF_GLIAL_CELL_PROLIFERATION		19	-0.2604582	-0.70116115	0.864486	1.0	1.0	2295	tags=21%, list=13%, signal=24%
GOBP_GLYCOSYL_COMPOUND_CATABOLIC_PROCESS	GOBP_GLYCOSYL_COMPOUND_CATABOLIC_PROCESS		23	-0.25211293	-0.7007726	0.8944844	1.0	1.0	1629	tags=17%, list=9%, signal=19%
GOBP_POSITIVE_REGULATION_OF_TRIGLYCERIDE_METABOLIC_PROCESS	GOBP_POSITIVE_REGULATION_OF_TRIGLYCERIDE_METABOLIC_PROCESS		26	-0.2390873	-0.7007122	0.88809526	1.0	1.0	1820	tags=15%, list=10%, signal=17%
GOBP_POSITIVE_REGULATION_OF_MITOCHONDRIAL_FISSION	GOBP_POSITIVE_REGULATION_OF_MITOCHONDRIAL_FISSION		19	-0.26725313	-0.6992872	0.8766816	1.0	1.0	5146	tags=32%, list=28%, signal=44%
GOBP_REGULATION_OF_RESPONSE_TO_ENDOPLASMIC_RETICULUM_STRESS	GOBP_REGULATION_OF_RESPONSE_TO_ENDOPLASMIC_RETICULUM_STRESS		65	-0.19786623	-0.6992078	0.96866095	1.0	1.0	4340	tags=26%, list=24%, signal=34%
GOBP_RESPONSE_TO_MISFOLDED_PROTEIN	GOBP_RESPONSE_TO_MISFOLDED_PROTEIN		20	-0.26257247	-0.6991816	0.8964706	1.0	1.0	5001	tags=30%, list=28%, signal=41%
GOBP_REGULATION_OF_RAC_PROTEIN_SIGNAL_TRANSDUCTION	GOBP_REGULATION_OF_RAC_PROTEIN_SIGNAL_TRANSDUCTION		25	-0.24120651	-0.6984706	0.89058524	1.0	1.0	3754	tags=28%, list=21%, signal=35%
GOBP_TOLL_LIKE_RECEPTOR_2_SIGNALING_PATHWAY	GOBP_TOLL_LIKE_RECEPTOR_2_SIGNALING_PATHWAY		15	-0.2740867	-0.6984536	0.85046726	1.0	1.0	2567	tags=27%, list=14%, signal=31%
GOBP_ENTRAINMENT_OF_CIRCADIAN_CLOCK	GOBP_ENTRAINMENT_OF_CIRCADIAN_CLOCK		28	-0.23760873	-0.6979364	0.9052133	1.0	1.0	158	tags=4%, list=1%, signal=4%
GOBP_NEGATIVE_REGULATION_OF_TELOMERE_MAINTENANCE	GOBP_NEGATIVE_REGULATION_OF_TELOMERE_MAINTENANCE		31	-0.23883377	-0.6974583	0.9012658	1.0	1.0	2126	tags=13%, list=12%, signal=15%
GOBP_NK_T_CELL_ACTIVATION	GOBP_NK_T_CELL_ACTIVATION		15	-0.2793387	-0.6957694	0.86013985	1.0	1.0	4086	tags=47%, list=23%, signal=60%
GOBP_SNRNA_METABOLIC_PROCESS	GOBP_SNRNA_METABOLIC_PROCESS		45	-0.21140048	-0.69477713	0.9232804	1.0	1.0	5961	tags=36%, list=33%, signal=53%
GOBP_GLYCOSYL_COMPOUND_METABOLIC_PROCESS	GOBP_GLYCOSYL_COMPOUND_METABOLIC_PROCESS		59	-0.20539711	-0.6944427	0.96391755	1.0	1.0	4250	tags=29%, list=23%, signal=38%
GOBP_RESPONSE_TO_INTERLEUKIN_7	GOBP_RESPONSE_TO_INTERLEUKIN_7		16	-0.2671868	-0.69167894	0.8484849	1.0	1.0	633	tags=6%, list=3%, signal=6%
GOBP_MORPHOGENESIS_OF_AN_EPITHELIAL_FOLD	GOBP_MORPHOGENESIS_OF_AN_EPITHELIAL_FOLD		17	-0.26617065	-0.6897874	0.89830506	1.0	1.0	1678	tags=18%, list=9%, signal=19%
GOBP_GLUCOSE_CATABOLIC_PROCESS	GOBP_GLUCOSE_CATABOLIC_PROCESS		23	-0.24287656	-0.6897275	0.8873239	1.0	1.0	5207	tags=43%, list=29%, signal=61%
GOMF_LIGASE_ACTIVITY_FORMING_CARBON_OXYGEN_BONDS	GOMF_LIGASE_ACTIVITY_FORMING_CARBON_OXYGEN_BONDS		40	-0.21944173	-0.6882987	0.93601894	1.0	1.0	5877	tags=33%, list=32%, signal=48%
GOCC_TRANSCRIPTION_FACTOR_TFTC_COMPLEX	GOCC_TRANSCRIPTION_FACTOR_TFTC_COMPLEX		17	-0.262762	-0.6868135	0.8618267	1.0	1.0	13348	tags=100%, list=74%, signal=381%
GOCC_NURD_COMPLEX	GOCC_NURD_COMPLEX		16	-0.2751054	-0.68570375	0.9135514	1.0	1.0	176	tags=6%, list=1%, signal=6%
GOCC_GAMMA_TUBULIN_COMPLEX	GOCC_GAMMA_TUBULIN_COMPLEX		15	-0.27298725	-0.6856731	0.85131896	1.0	1.0	2182	tags=13%, list=12%, signal=15%
GOMF_MISFOLDED_PROTEIN_BINDING	GOMF_MISFOLDED_PROTEIN_BINDING		24	-0.23713621	-0.6854355	0.913253	1.0	1.0	13813	tags=100%, list=76%, signal=422%
GOBP_QUINONE_METABOLIC_PROCESS	GOBP_QUINONE_METABOLIC_PROCESS		32	-0.22849657	-0.6852291	0.92493945	1.0	1.0	4534	tags=38%, list=25%, signal=50%
GOBP_MONOSACCHARIDE_CATABOLIC_PROCESS	GOBP_MONOSACCHARIDE_CATABOLIC_PROCESS		37	-0.21888655	-0.68507874	0.92990655	1.0	1.0	5207	tags=41%, list=29%, signal=57%
GOBP_INTRACELLULAR_ESTROGEN_RECEPTOR_SIGNALING_PATHWAY	GOBP_INTRACELLULAR_ESTROGEN_RECEPTOR_SIGNALING_PATHWAY		43	-0.21385682	-0.6841703	0.94244605	1.0	1.0	3650	tags=26%, list=20%, signal=32%
GOMF_NAD_P_H_DEHYDROGENASE_QUINONE_ACTIVITY	GOMF_NAD_P_H_DEHYDROGENASE_QUINONE_ACTIVITY		18	-0.25752214	-0.68344164	0.8679245	1.0	1.0	13443	tags=100%, list=74%, signal=388%
GOBP_NUCLEOSIDE_BISPHOSPHATE_METABOLIC_PROCESS	GOBP_NUCLEOSIDE_BISPHOSPHATE_METABOLIC_PROCESS		82	-0.18787767	-0.68300796	0.973262	1.0	1.0	3611	tags=22%, list=20%, signal=27%
GOMF_NUCLEAR_LOCALIZATION_SEQUENCE_BINDING	GOMF_NUCLEAR_LOCALIZATION_SEQUENCE_BINDING		21	-0.2485227	-0.6828502	0.8964706	1.0	1.0	2710	tags=19%, list=15%, signal=22%
GOBP_CELLULAR_RESPONSE_TO_UNFOLDED_PROTEIN	GOBP_CELLULAR_RESPONSE_TO_UNFOLDED_PROTEIN		80	-0.1889391	-0.68229693	0.9917808	1.0	1.0	4696	tags=35%, list=26%, signal=47%
GOMF_ACYL_COA_BINDING	GOMF_ACYL_COA_BINDING		25	-0.23993859	-0.6820306	0.90543735	1.0	1.0	2201	tags=16%, list=12%, signal=18%
GOCC_MICROBODY	GOCC_MICROBODY		128	-0.18009375	-0.6817214	0.99390244	1.0	1.0	3840	tags=27%, list=21%, signal=33%
GOBP_POSITIVE_REGULATION_OF_NUCLEOCYTOPLASMIC_TRANSPORT	GOBP_POSITIVE_REGULATION_OF_NUCLEOCYTOPLASMIC_TRANSPORT		67	-0.19206618	-0.68115884	0.9766764	1.0	1.0	2475	tags=13%, list=14%, signal=16%
GOBP_CELLULAR_RESPONSE_TO_TOPOLOGICALLY_INCORRECT_PROTEIN	GOBP_CELLULAR_RESPONSE_TO_TOPOLOGICALLY_INCORRECT_PROTEIN		97	-0.1851336	-0.6810328	0.989071	1.0	1.0	5001	tags=34%, list=28%, signal=47%
GOBP_MONOUBIQUITINATED_PROTEIN_DEUBIQUITINATION	GOBP_MONOUBIQUITINATED_PROTEIN_DEUBIQUITINATION		33	-0.22463326	-0.6783452	0.9325301	1.0	1.0	14041	tags=100%, list=78%, signal=445%
GOBP_PEPTIDYL_GLUTAMIC_ACID_MODIFICATION	GOBP_PEPTIDYL_GLUTAMIC_ACID_MODIFICATION		20	-0.25519416	-0.6767778	0.8959391	1.0	1.0	5838	tags=45%, list=32%, signal=66%
GOBP_VESICLE_TETHERING	GOBP_VESICLE_TETHERING		29	-0.22848853	-0.67577356	0.9280397	1.0	1.0	6484	tags=45%, list=36%, signal=70%
GOCC_ENDOPLASMIC_RETICULUM_PROTEIN_CONTAINING_COMPLEX	GOCC_ENDOPLASMIC_RETICULUM_PROTEIN_CONTAINING_COMPLEX		112	-0.17806059	-0.67525107	0.99390244	1.0	1.0	5727	tags=39%, list=32%, signal=57%
GOBP_ESTABLISHMENT_OF_EPITHELIAL_CELL_POLARITY	GOBP_ESTABLISHMENT_OF_EPITHELIAL_CELL_POLARITY		29	-0.23182729	-0.67480826	0.913349	1.0	1.0	1810	tags=14%, list=10%, signal=15%
GOBP_REGULATION_OF_LIPID_KINASE_ACTIVITY	GOBP_REGULATION_OF_LIPID_KINASE_ACTIVITY		44	-0.20776021	-0.6737846	0.9501385	1.0	1.0	2345	tags=16%, list=13%, signal=18%
GOBP_RETROGRADE_VESICLE_MEDIATED_TRANSPORT_GOLGI_TO_ENDOPLASMIC_RETICULUM	GOBP_RETROGRADE_VESICLE_MEDIATED_TRANSPORT_GOLGI_TO_ENDOPLASMIC_RETICULUM		45	-0.20711198	-0.6732311	0.9748111	1.0	1.0	1068	tags=7%, list=6%, signal=7%
GOBP_PROTEIN_REFOLDING	GOBP_PROTEIN_REFOLDING		23	-0.2371231	-0.67316467	0.9177057	1.0	1.0	13813	tags=100%, list=76%, signal=422%
GOBP_REGULATION_OF_MACROPHAGE_DIFFERENTIATION	GOBP_REGULATION_OF_MACROPHAGE_DIFFERENTIATION		19	-0.24609458	-0.6717526	0.92142856	1.0	1.0	3735	tags=26%, list=21%, signal=33%
GOBP_ADRENAL_GLAND_DEVELOPMENT	GOBP_ADRENAL_GLAND_DEVELOPMENT		18	-0.2595811	-0.670201	0.89544237	1.0	1.0	4156	tags=28%, list=23%, signal=36%
GOBP_RNA_TEMPLATED_DNA_BIOSYNTHETIC_PROCESS	GOBP_RNA_TEMPLATED_DNA_BIOSYNTHETIC_PROCESS		56	-0.19986959	-0.66851634	0.97637796	1.0	1.0	2831	tags=14%, list=16%, signal=17%
GOMF_SIGNAL_SEQUENCE_BINDING	GOMF_SIGNAL_SEQUENCE_BINDING		43	-0.21020795	-0.6663789	0.96875	1.0	1.0	4639	tags=26%, list=26%, signal=34%
GOBP_DEFINITIVE_HEMOPOIESIS	GOBP_DEFINITIVE_HEMOPOIESIS		21	-0.24244195	-0.6655266	0.90886074	1.0	1.0	2924	tags=19%, list=16%, signal=23%
GOBP_REGULATION_OF_SYSTEMIC_ARTERIAL_BLOOD_PRESSURE_BY_HORMONE	GOBP_REGULATION_OF_SYSTEMIC_ARTERIAL_BLOOD_PRESSURE_BY_HORMONE		21	-0.25191274	-0.66514146	0.9303371	1.0	1.0	3047	tags=33%, list=17%, signal=40%
GOMF_PROTEIN_PHOSPHATASE_2A_BINDING	GOMF_PROTEIN_PHOSPHATASE_2A_BINDING		33	-0.21483436	-0.6626628	0.9564165	1.0	1.0	3693	tags=18%, list=20%, signal=23%
GOBP_POSITIVE_REGULATION_OF_TELOMERE_MAINTENANCE_VIA_TELOMERE_LENGTHENING	GOBP_POSITIVE_REGULATION_OF_TELOMERE_MAINTENANCE_VIA_TELOMERE_LENGTHENING		34	-0.21658053	-0.6614464	0.94221103	1.0	1.0	2831	tags=15%, list=16%, signal=17%
GOBP_POSITIVE_REGULATION_OF_DNA_TEMPLATED_TRANSCRIPTION_ELONGATION	GOBP_POSITIVE_REGULATION_OF_DNA_TEMPLATED_TRANSCRIPTION_ELONGATION		62	-0.19328165	-0.6612952	0.9807692	1.0	1.0	1190	tags=6%, list=7%, signal=7%
GOMF_MANNOSIDASE_ACTIVITY	GOMF_MANNOSIDASE_ACTIVITY		15	-0.26449227	-0.6601975	0.905569	1.0	1.0	1482	tags=20%, list=8%, signal=22%
GOBP_REGULATION_OF_ENDOPLASMIC_RETICULUM_STRESS_INDUCED_INTRINSIC_APOPTOTIC_SIGNALING_PATHWAY	GOBP_REGULATION_OF_ENDOPLASMIC_RETICULUM_STRESS_INDUCED_INTRINSIC_APOPTOTIC_SIGNALING_PATHWAY		23	-0.23213151	-0.659412	0.9129353	1.0	1.0	5727	tags=39%, list=32%, signal=57%
GOBP_NUCLEUS_ORGANIZATION	GOBP_NUCLEUS_ORGANIZATION		108	-0.17232896	-0.6580304	0.99439776	1.0	1.0	1018	tags=5%, list=6%, signal=5%
GOBP_RESPONSE_TO_ENDOPLASMIC_RETICULUM_STRESS	GOBP_RESPONSE_TO_ENDOPLASMIC_RETICULUM_STRESS		221	-0.15656556	-0.65706784	1.0	1.0	1.0	5001	tags=30%, list=28%, signal=41%
GOMF_PRENYLTRANSFERASE_ACTIVITY	GOMF_PRENYLTRANSFERASE_ACTIVITY		15	-0.26132202	-0.65706456	0.9037037	1.0	1.0	6490	tags=47%, list=36%, signal=73%
GOBP_AXONEMAL_DYNEIN_COMPLEX_ASSEMBLY	GOBP_AXONEMAL_DYNEIN_COMPLEX_ASSEMBLY		24	-0.23201768	-0.6558883	0.9148936	1.0	1.0	2860	tags=21%, list=16%, signal=25%
GOBP_REGULATION_OF_SYNAPTIC_VESICLE_ENDOCYTOSIS	GOBP_REGULATION_OF_SYNAPTIC_VESICLE_ENDOCYTOSIS		22	-0.23768032	-0.6549323	0.93917274	1.0	1.0	206	tags=5%, list=1%, signal=5%
GOBP_NEGATIVE_REGULATION_OF_PHAGOCYTOSIS	GOBP_NEGATIVE_REGULATION_OF_PHAGOCYTOSIS		22	-0.2391808	-0.6547271	0.9245283	1.0	1.0	2983	tags=27%, list=16%, signal=33%
GOBP_REGULATION_OF_VACUOLE_ORGANIZATION	GOBP_REGULATION_OF_VACUOLE_ORGANIZATION		40	-0.20795915	-0.65409106	0.9598997	1.0	1.0	2360	tags=10%, list=13%, signal=11%
GOBP_NEGATIVE_REGULATION_OF_OXIDATIVE_STRESS_INDUCED_INTRINSIC_APOPTOTIC_SIGNALING_PATHWAY	GOBP_NEGATIVE_REGULATION_OF_OXIDATIVE_STRESS_INDUCED_INTRINSIC_APOPTOTIC_SIGNALING_PATHWAY		15	-0.26184815	-0.6520525	0.9166667	1.0	1.0	13364	tags=100%, list=74%, signal=382%
GOBP_UBIQUITIN_DEPENDENT_PROTEIN_CATABOLIC_PROCESS_VIA_THE_MULTIVESICULAR_BODY_SORTING_PATHWAY	GOBP_UBIQUITIN_DEPENDENT_PROTEIN_CATABOLIC_PROCESS_VIA_THE_MULTIVESICULAR_BODY_SORTING_PATHWAY		26	-0.22818382	-0.65134823	0.93643034	1.0	1.0	6406	tags=46%, list=35%, signal=71%
GOBP_MONOUBIQUITINATED_HISTONE_DEUBIQUITINATION	GOBP_MONOUBIQUITINATED_HISTONE_DEUBIQUITINATION		28	-0.22457112	-0.64923704	0.9251208	1.0	1.0	14041	tags=100%, list=78%, signal=445%
GOMF_PHOSPHATASE_INHIBITOR_ACTIVITY	GOMF_PHOSPHATASE_INHIBITOR_ACTIVITY		41	-0.2055795	-0.64893615	0.96103895	1.0	1.0	3693	tags=27%, list=20%, signal=34%
GOBP_NUCLEOSIDE_TRIPHOSPHATE_BIOSYNTHETIC_PROCESS	GOBP_NUCLEOSIDE_TRIPHOSPHATE_BIOSYNTHETIC_PROCESS		107	-0.17129964	-0.6473821	1.0	1.0	1.0	2736	tags=14%, list=15%, signal=16%
GOBP_2_OXOGLUTARATE_METABOLIC_PROCESS	GOBP_2_OXOGLUTARATE_METABOLIC_PROCESS		15	-0.25264528	-0.6469853	0.902439	1.0	1.0	652	tags=7%, list=4%, signal=7%
GOBP_AEROBIC_RESPIRATION	GOBP_AEROBIC_RESPIRATION		149	-0.1625595	-0.6464683	1.0	1.0	1.0	456	tags=3%, list=3%, signal=3%
GOMF_DISULFIDE_OXIDOREDUCTASE_ACTIVITY	GOMF_DISULFIDE_OXIDOREDUCTASE_ACTIVITY		35	-0.20918451	-0.6460324	0.97613364	1.0	1.0	1705	tags=9%, list=9%, signal=9%
GOBP_NADH_REGENERATION	GOBP_NADH_REGENERATION		16	-0.2552488	-0.646026	0.8980044	1.0	1.0	3079	tags=31%, list=17%, signal=38%
GOBP_MITOCHONDRIAL_GENOME_MAINTENANCE	GOBP_MITOCHONDRIAL_GENOME_MAINTENANCE		35	-0.21048161	-0.6449737	0.96813726	1.0	1.0	5980	tags=43%, list=33%, signal=64%
GOBP_MITOPHAGY	GOBP_MITOPHAGY		31	-0.21232377	-0.6429428	0.9567308	1.0	1.0	211	tags=3%, list=1%, signal=3%
GOMF_MANNOSYLTRANSFERASE_ACTIVITY	GOMF_MANNOSYLTRANSFERASE_ACTIVITY		22	-0.23509954	-0.6428703	0.9561856	1.0	1.0	4982	tags=41%, list=28%, signal=56%
GOBP_MITOCHONDRIAL_TRANSLATION	GOBP_MITOCHONDRIAL_TRANSLATION		129	-0.16356851	-0.6425924	1.0	1.0	1.0	6287	tags=34%, list=35%, signal=52%
GOCC_SCF_UBIQUITIN_LIGASE_COMPLEX	GOCC_SCF_UBIQUITIN_LIGASE_COMPLEX		62	-0.18647479	-0.6405785	0.98637605	1.0	1.0	425	tags=3%, list=2%, signal=3%
GOCC_PRERIBOSOME_LARGE_SUBUNIT_PRECURSOR	GOCC_PRERIBOSOME_LARGE_SUBUNIT_PRECURSOR		21	-0.23152797	-0.6403209	0.9245742	1.0	1.0	7070	tags=57%, list=39%, signal=94%
GOMF_OLIGOPEPTIDE_BINDING	GOMF_OLIGOPEPTIDE_BINDING		15	-0.2536875	-0.639863	0.8965517	1.0	1.0	2628	tags=27%, list=15%, signal=31%
GOMF_PROTEIN_DEMETHYLASE_ACTIVITY	GOMF_PROTEIN_DEMETHYLASE_ACTIVITY		22	-0.23373534	-0.63965625	0.93147206	1.0	1.0	13874	tags=100%, list=77%, signal=428%
GOBP_AUTOPHAGY_OF_NUCLEUS	GOBP_AUTOPHAGY_OF_NUCLEUS		15	-0.25167283	-0.6387914	0.9035294	1.0	1.0	13548	tags=100%, list=75%, signal=397%
GOBP_ESTABLISHMENT_OF_PROTEIN_LOCALIZATION_TO_VACUOLE	GOBP_ESTABLISHMENT_OF_PROTEIN_LOCALIZATION_TO_VACUOLE		47	-0.19579536	-0.6373476	0.9799499	1.0	1.0	3522	tags=19%, list=19%, signal=24%
GOBP_GOLGI_ORGANIZATION	GOBP_GOLGI_ORGANIZATION		128	-0.16254315	-0.6359841	0.99441344	1.0	1.0	4630	tags=27%, list=26%, signal=36%
GOBP_CYTOCHROME_COMPLEX_ASSEMBLY	GOBP_CYTOCHROME_COMPLEX_ASSEMBLY		31	-0.21066032	-0.6340071	0.9696262	1.0	1.0	14293	tags=100%, list=79%, signal=475%
GOBP_POSITIVE_REGULATION_OF_TELOMERE_CAPPING	GOBP_POSITIVE_REGULATION_OF_TELOMERE_CAPPING		16	-0.24905959	-0.63398623	0.9278607	1.0	1.0	2831	tags=25%, list=16%, signal=30%
GOBP_COTRANSLATIONAL_PROTEIN_TARGETING_TO_MEMBRANE	GOBP_COTRANSLATIONAL_PROTEIN_TARGETING_TO_MEMBRANE		19	-0.24266186	-0.6338819	0.9277899	1.0	1.0	4443	tags=32%, list=25%, signal=42%
GOMF_NADH_DEHYDROGENASE_QUINONE_ACTIVITY	GOMF_NADH_DEHYDROGENASE_QUINONE_ACTIVITY		15	-0.2574794	-0.63369334	0.9113082	1.0	1.0	13443	tags=100%, list=74%, signal=388%
GOMF_ACETYLTRANSFERASE_ACTIVITY	GOMF_ACETYLTRANSFERASE_ACTIVITY		74	-0.17638259	-0.6317801	0.9917582	1.0	1.0	5243	tags=31%, list=29%, signal=44%
GOBP_PROTEASOME_MEDIATED_UBIQUITIN_DEPENDENT_PROTEIN_CATABOLIC_PROCESS	GOBP_PROTEASOME_MEDIATED_UBIQUITIN_DEPENDENT_PROTEIN_CATABOLIC_PROCESS		385	-0.14269768	-0.6303129	1.0	1.0	1.0	5185	tags=29%, list=29%, signal=39%
GOMF_TRNA_BINDING	GOMF_TRNA_BINDING		62	-0.181836	-0.62960976	0.9917127	1.0	1.0	6102	tags=39%, list=34%, signal=58%
GOBP_PROTEIN_LOCALIZATION_TO_CHROMOSOME_TELOMERIC_REGION	GOBP_PROTEIN_LOCALIZATION_TO_CHROMOSOME_TELOMERIC_REGION		27	-0.21740192	-0.6283709	0.96391755	1.0	1.0	6860	tags=44%, list=38%, signal=71%
GOBP_REGULATION_OF_TELOMERE_MAINTENANCE_IN_RESPONSE_TO_DNA_DAMAGE	GOBP_REGULATION_OF_TELOMERE_MAINTENANCE_IN_RESPONSE_TO_DNA_DAMAGE		20	-0.23156919	-0.62416434	0.96411484	1.0	1.0	7926	tags=70%, list=44%, signal=124%
GOBP_REGULATION_OF_TRANSCRIPTION_BY_RNA_POLYMERASE_I	GOBP_REGULATION_OF_TRANSCRIPTION_BY_RNA_POLYMERASE_I		34	-0.20394388	-0.6227416	0.9764706	1.0	1.0	6546	tags=47%, list=36%, signal=74%
GOBP_POSITIVE_REGULATION_OF_TRIGLYCERIDE_BIOSYNTHETIC_PROCESS	GOBP_POSITIVE_REGULATION_OF_TRIGLYCERIDE_BIOSYNTHETIC_PROCESS		18	-0.23469526	-0.6175109	0.9512195	1.0	1.0	1418	tags=11%, list=8%, signal=12%
GOBP_RESPONSE_TO_GROWTH_HORMONE	GOBP_RESPONSE_TO_GROWTH_HORMONE		21	-0.23070239	-0.6174097	0.9533333	1.0	1.0	5443	tags=43%, list=30%, signal=61%
GOBP_NEGATIVE_REGULATION_OF_STRIATED_MUSCLE_CELL_APOPTOTIC_PROCESS	GOBP_NEGATIVE_REGULATION_OF_STRIATED_MUSCLE_CELL_APOPTOTIC_PROCESS		34	-0.20239659	-0.61674184	0.9654321	1.0	1.0	150	tags=3%, list=1%, signal=3%
GOBP_GOLGI_TO_VACUOLE_TRANSPORT	GOBP_GOLGI_TO_VACUOLE_TRANSPORT		21	-0.22534409	-0.61509854	0.9701835	1.0	1.0	3085	tags=14%, list=17%, signal=17%
GOBP_MICROVILLUS_ASSEMBLY	GOBP_MICROVILLUS_ASSEMBLY		19	-0.22832656	-0.61481786	0.95539904	1.0	1.0	4123	tags=37%, list=23%, signal=48%
GOMF_TELOMERIC_DNA_BINDING	GOMF_TELOMERIC_DNA_BINDING		35	-0.20513614	-0.6143406	0.97927463	1.0	1.0	3891	tags=17%, list=21%, signal=22%
GOBP_INNER_MITOCHONDRIAL_MEMBRANE_ORGANIZATION	GOBP_INNER_MITOCHONDRIAL_MEMBRANE_ORGANIZATION		27	-0.21443197	-0.6141084	0.9485459	1.0	1.0	14224	tags=100%, list=79%, signal=466%
GOBP_VIRION_ASSEMBLY	GOBP_VIRION_ASSEMBLY		26	-0.21397962	-0.6139488	0.99268293	1.0	1.0	1379	tags=12%, list=8%, signal=12%
GOCC_UBIQUITIN_LIGASE_COMPLEX	GOCC_UBIQUITIN_LIGASE_COMPLEX		269	-0.14478156	-0.6125611	1.0	1.0	1.0	4872	tags=22%, list=27%, signal=30%
GOMF_LIGASE_ACTIVITY	GOMF_LIGASE_ACTIVITY		142	-0.15733874	-0.6113168	1.0	1.0	1.0	4035	tags=22%, list=22%, signal=28%
GOBP_REGULATION_OF_CHROMATIN_BINDING	GOBP_REGULATION_OF_CHROMATIN_BINDING		17	-0.23427908	-0.61098	0.95522386	1.0	1.0	13863	tags=100%, list=77%, signal=427%
GOBP_NEGATIVE_REGULATION_OF_REACTIVE_OXYGEN_SPECIES_BIOSYNTHETIC_PROCESS	GOBP_NEGATIVE_REGULATION_OF_REACTIVE_OXYGEN_SPECIES_BIOSYNTHETIC_PROCESS		18	-0.23399486	-0.6101227	0.959596	1.0	1.0	4480	tags=33%, list=25%, signal=44%
GOCC_EXORIBONUCLEASE_COMPLEX	GOCC_EXORIBONUCLEASE_COMPLEX		23	-0.21958506	-0.60922277	0.9633867	1.0	1.0	14130	tags=100%, list=78%, signal=456%
GOBP_ALDITOL_METABOLIC_PROCESS	GOBP_ALDITOL_METABOLIC_PROCESS		18	-0.2339457	-0.6056514	0.9533333	1.0	1.0	3528	tags=33%, list=19%, signal=41%
GOBP_RNA_EXPORT_FROM_NUCLEUS	GOBP_RNA_EXPORT_FROM_NUCLEUS		68	-0.17299177	-0.60483515	1.0	1.0	1.0	13792	tags=99%, list=76%, signal=413%
GOMF_TELOMERASE_RNA_BINDING	GOMF_TELOMERASE_RNA_BINDING		16	-0.23736788	-0.6031057	0.94949496	1.0	1.0	2043	tags=13%, list=11%, signal=14%
GOBP_REGULATION_OF_SYNAPTIC_VESICLE_RECYCLING	GOBP_REGULATION_OF_SYNAPTIC_VESICLE_RECYCLING		30	-0.20233339	-0.59830177	0.9677419	1.0	1.0	1993	tags=10%, list=11%, signal=11%
GOBP_RESPONSE_TO_STEROL_DEPLETION	GOBP_RESPONSE_TO_STEROL_DEPLETION		15	-0.23533618	-0.59643924	0.9611651	1.0	1.0	4240	tags=27%, list=23%, signal=35%
GOMF_TRANSLATION_ELONGATION_FACTOR_ACTIVITY	GOMF_TRANSLATION_ELONGATION_FACTOR_ACTIVITY		17	-0.2310713	-0.5906382	0.9481132	1.0	1.0	13921	tags=100%, list=77%, signal=433%
GOBP_NEGATIVE_REGULATION_OF_REACTIVE_OXYGEN_SPECIES_METABOLIC_PROCESS	GOBP_NEGATIVE_REGULATION_OF_REACTIVE_OXYGEN_SPECIES_METABOLIC_PROCESS		46	-0.18072994	-0.58452034	0.995086	1.0	1.0	3899	tags=26%, list=22%, signal=33%
GOBP_REGULATION_OF_MAMMARY_GLAND_EPITHELIAL_CELL_PROLIFERATION	GOBP_REGULATION_OF_MAMMARY_GLAND_EPITHELIAL_CELL_PROLIFERATION		19	-0.20954654	-0.5838926	0.97429305	1.0	1.0	4419	tags=32%, list=24%, signal=42%
GOCC_CHAPERONE_COMPLEX	GOCC_CHAPERONE_COMPLEX		33	-0.18938357	-0.58282524	0.97727275	1.0	1.0	6476	tags=30%, list=36%, signal=47%
GOBP_POSITIVE_REGULATION_OF_TRANSCRIPTION_BY_RNA_POLYMERASE_III	GOBP_POSITIVE_REGULATION_OF_TRANSCRIPTION_BY_RNA_POLYMERASE_III		17	-0.22333506	-0.58273506	0.9575472	1.0	1.0	4574	tags=29%, list=25%, signal=39%
GOBP_MEMBRANE_FISSION	GOBP_MEMBRANE_FISSION		29	-0.19669047	-0.58070004	0.9750624	1.0	1.0	14545	tags=100%, list=80%, signal=509%
GOBP_GOLGI_VESICLE_TRANSPORT	GOBP_GOLGI_VESICLE_TRANSPORT		258	-0.13415141	-0.5668474	1.0	1.0	1.0	5718	tags=34%, list=32%, signal=49%
GOBP_REGULATION_OF_RNA_SPLICING	GOBP_REGULATION_OF_RNA_SPLICING		163	-0.14232914	-0.56659204	1.0	1.0	1.0	1731	tags=7%, list=10%, signal=7%
GOMF_THIOLESTER_HYDROLASE_ACTIVITY	GOMF_THIOLESTER_HYDROLASE_ACTIVITY		40	-0.17943059	-0.5663804	0.9924433	1.0	1.0	3576	tags=18%, list=20%, signal=22%
GOBP_MITOCHONDRIAL_RNA_PROCESSING	GOBP_MITOCHONDRIAL_RNA_PROCESSING		15	-0.21954322	-0.5663425	0.96125907	1.0	1.0	14129	tags=100%, list=78%, signal=456%
GOBP_HYPEROSMOTIC_RESPONSE	GOBP_HYPEROSMOTIC_RESPONSE		18	-0.20990089	-0.5631392	0.97863245	1.0	1.0	2843	tags=22%, list=16%, signal=26%
GOBP_PROTEIN_TRANSMEMBRANE_IMPORT_INTO_INTRACELLULAR_ORGANELLE	GOBP_PROTEIN_TRANSMEMBRANE_IMPORT_INTO_INTRACELLULAR_ORGANELLE		32	-0.18772091	-0.5623968	0.9925187	1.0	1.0	5776	tags=38%, list=32%, signal=55%
GOBP_HISTONE_H2A_ACETYLATION	GOBP_HISTONE_H2A_ACETYLATION		21	-0.20733528	-0.5596729	0.98053527	1.0	1.0	14351	tags=100%, list=79%, signal=482%
GOMF_UNFOLDED_PROTEIN_BINDING	GOMF_UNFOLDED_PROTEIN_BINDING		84	-0.15333906	-0.5558818	1.0	1.0	1.0	6575	tags=38%, list=36%, signal=60%
GOMF_RNA_CAP_BINDING	GOMF_RNA_CAP_BINDING		15	-0.217784	-0.55174595	0.9616307	1.0	1.0	1928	tags=13%, list=11%, signal=15%
GOBP_NUCLEAR_TRANSCRIBED_MRNA_CATABOLIC_PROCESS_EXONUCLEOLYTIC	GOBP_NUCLEAR_TRANSCRIBED_MRNA_CATABOLIC_PROCESS_EXONUCLEOLYTIC		16	-0.21950005	-0.551569	0.9726368	1.0	1.0	14130	tags=100%, list=78%, signal=456%
GOBP_MIDDLE_EAR_MORPHOGENESIS	GOBP_MIDDLE_EAR_MORPHOGENESIS		15	-0.21724772	-0.54954576	0.97887325	1.0	1.0	1927	tags=13%, list=11%, signal=15%
GOCC_ENDOPLASMIC_RETICULUM_GOLGI_INTERMEDIATE_COMPARTMENT	GOCC_ENDOPLASMIC_RETICULUM_GOLGI_INTERMEDIATE_COMPARTMENT		68	-0.15532754	-0.5477652	1.0	1.0	1.0	5525	tags=31%, list=31%, signal=44%
GOBP_HISTONE_EXCHANGE	GOBP_HISTONE_EXCHANGE		15	-0.21318366	-0.54683656	0.9672131	1.0	1.0	14244	tags=100%, list=79%, signal=469%
GOMF_PROTEIN_FOLDING_CHAPERONE	GOMF_PROTEIN_FOLDING_CHAPERONE		39	-0.17155349	-0.5461389	0.9951338	1.0	1.0	371	tags=3%, list=2%, signal=3%
GOBP_PROTEIN_TARGETING_TO_LYSOSOME	GOBP_PROTEIN_TARGETING_TO_LYSOSOME		23	-0.1934215	-0.5446603	1.0	1.0	1.0	1880	tags=9%, list=10%, signal=10%
GOMF_PHOSPHOTRANSFERASE_ACTIVITY_FOR_OTHER_SUBSTITUTED_PHOSPHATE_GROUPS	GOMF_PHOSPHOTRANSFERASE_ACTIVITY_FOR_OTHER_SUBSTITUTED_PHOSPHATE_GROUPS		20	-0.20114583	-0.54362667	0.9855769	1.0	1.0	6292	tags=55%, list=35%, signal=84%
GOMF_N_ACETYLTRANSFERASE_ACTIVITY	GOMF_N_ACETYLTRANSFERASE_ACTIVITY		52	-0.15719335	-0.53732175	1.0	1.0	1.0	5243	tags=29%, list=29%, signal=40%
GOBP_REGULATION_OF_TELOMERE_CAPPING	GOBP_REGULATION_OF_TELOMERE_CAPPING		25	-0.18817952	-0.5341477	0.99522674	1.0	1.0	2831	tags=16%, list=16%, signal=19%
GOCC_PROTEASOME_CORE_COMPLEX	GOCC_PROTEASOME_CORE_COMPLEX		18	-0.20241286	-0.5293299	0.9811321	1.0	1.0	7085	tags=56%, list=39%, signal=91%
GOBP_MRNA_EXPORT_FROM_NUCLEUS	GOBP_MRNA_EXPORT_FROM_NUCLEUS		53	-0.15642457	-0.52916	1.0	1.0	1.0	13792	tags=98%, list=76%, signal=411%
GOCC_ENDOPLASMIC_RETICULUM_TUBULAR_NETWORK	GOCC_ENDOPLASMIC_RETICULUM_TUBULAR_NETWORK		23	-0.18385138	-0.5283505	0.98704666	1.0	1.0	5590	tags=39%, list=31%, signal=57%
GOBP_MITOTIC_INTRA_S_DNA_DAMAGE_CHECKPOINT_SIGNALING	GOBP_MITOTIC_INTRA_S_DNA_DAMAGE_CHECKPOINT_SIGNALING		16	-0.20071661	-0.5270322	0.97902095	1.0	1.0	5982	tags=44%, list=33%, signal=65%
GOCC_CASPASE_COMPLEX	GOCC_CASPASE_COMPLEX		15	-0.20871583	-0.5247565	0.9847162	1.0	1.0	5020	tags=40%, list=28%, signal=55%
GOBP_NEGATIVE_REGULATION_OF_MRNA_SPLICING_VIA_SPLICEOSOME	GOBP_NEGATIVE_REGULATION_OF_MRNA_SPLICING_VIA_SPLICEOSOME		22	-0.19068001	-0.522757	0.98714656	1.0	1.0	6173	tags=36%, list=34%, signal=55%
GOCC_TELOMERASE_HOLOENZYME_COMPLEX	GOCC_TELOMERASE_HOLOENZYME_COMPLEX		19	-0.1962498	-0.52096653	0.97926265	1.0	1.0	14551	tags=100%, list=80%, signal=510%
GOBP_REGULATION_OF_DNA_STRAND_ELONGATION	GOBP_REGULATION_OF_DNA_STRAND_ELONGATION		18	-0.19634956	-0.5112221	0.97969544	1.0	1.0	14549	tags=100%, list=80%, signal=509%
GOBP_ESTABLISHMENT_OF_PROTEIN_LOCALIZATION_TO_ENDOPLASMIC_RETICULUM	GOBP_ESTABLISHMENT_OF_PROTEIN_LOCALIZATION_TO_ENDOPLASMIC_RETICULUM		41	-0.15997393	-0.5093709	0.99489796	1.0	1.0	4787	tags=29%, list=26%, signal=40%
GOBP_MELANOSOME_ASSEMBLY	GOBP_MELANOSOME_ASSEMBLY		18	-0.19484715	-0.50732803	0.9814385	1.0	1.0	545	tags=6%, list=3%, signal=6%
GOBP_CHAPERONE_MEDIATED_PROTEIN_COMPLEX_ASSEMBLY	GOBP_CHAPERONE_MEDIATED_PROTEIN_COMPLEX_ASSEMBLY		18	-0.19524336	-0.5067206	0.9814385	1.0	1.0	14569	tags=100%, list=81%, signal=512%
GOCC_INO80_COMPLEX	GOCC_INO80_COMPLEX		16	-0.19632784	-0.50470513	0.97590363	1.0	1.0	14549	tags=100%, list=80%, signal=509%
GOBP_VIRAL_RELEASE_FROM_HOST_CELL	GOBP_VIRAL_RELEASE_FROM_HOST_CELL		21	-0.18274857	-0.50414985	0.98547214	1.0	1.0	4938	tags=33%, list=27%, signal=46%
GOMF_CATALYTIC_ACTIVITY_ACTING_ON_RNA	GOMF_CATALYTIC_ACTIVITY_ACTING_ON_RNA		327	-0.11534515	-0.49878895	1.0	1.0	1.0	6104	tags=34%, list=34%, signal=51%
GOBP_ENDOSOME_TO_LYSOSOME_TRANSPORT_VIA_MULTIVESICULAR_BODY_SORTING_PATHWAY	GOBP_ENDOSOME_TO_LYSOSOME_TRANSPORT_VIA_MULTIVESICULAR_BODY_SORTING_PATHWAY		15	-0.1965382	-0.49012074	0.9831731	1.0	1.0	14545	tags=100%, list=80%, signal=509%
GOBP_REGULATION_OF_STEM_CELL_POPULATION_MAINTENANCE	GOBP_REGULATION_OF_STEM_CELL_POPULATION_MAINTENANCE		59	-0.14269143	-0.48755226	1.0	1.0	1.0	4937	tags=27%, list=27%, signal=37%
GOBP_POSITIVE_REGULATION_OF_TELOMERE_MAINTENANCE_IN_RESPONSE_TO_DNA_DAMAGE	GOBP_POSITIVE_REGULATION_OF_TELOMERE_MAINTENANCE_IN_RESPONSE_TO_DNA_DAMAGE		15	-0.19631699	-0.48493245	0.9884259	1.0	1.0	14549	tags=100%, list=80%, signal=510%
GOBP_RNA_PHOSPHODIESTER_BOND_HYDROLYSIS	GOBP_RNA_PHOSPHODIESTER_BOND_HYDROLYSIS		62	-0.14194344	-0.48455712	1.0	1.0	1.0	5534	tags=32%, list=31%, signal=46%
GOBP_REGULATION_OF_DOUBLE_STRAND_BREAK_REPAIR_VIA_NONHOMOLOGOUS_END_JOINING	GOBP_REGULATION_OF_DOUBLE_STRAND_BREAK_REPAIR_VIA_NONHOMOLOGOUS_END_JOINING		21	-0.1775184	-0.48275414	0.9953704	1.0	1.0	14890	tags=100%, list=82%, signal=563%
GOBP_REGULATION_OF_SKELETAL_MUSCLE_CELL_DIFFERENTIATION	GOBP_REGULATION_OF_SKELETAL_MUSCLE_CELL_DIFFERENTIATION		16	-0.18829942	-0.48272535	0.9775561	1.0	1.0	3753	tags=25%, list=21%, signal=32%
GOMF_CIS_TRANS_ISOMERASE_ACTIVITY	GOMF_CIS_TRANS_ISOMERASE_ACTIVITY		37	-0.15437846	-0.47920159	0.9944904	1.0	1.0	12390	tags=95%, list=68%, signal=299%
GOBP_REGULATION_OF_MRNA_SPLICING_VIA_SPLICEOSOME	GOBP_REGULATION_OF_MRNA_SPLICING_VIA_SPLICEOSOME		97	-0.12602915	-0.4789805	1.0	1.0	1.0	2059	tags=6%, list=11%, signal=7%
GOMF_INTRAMOLECULAR_OXIDOREDUCTASE_ACTIVITY	GOMF_INTRAMOLECULAR_OXIDOREDUCTASE_ACTIVITY		42	-0.14926381	-0.4757642	1.0	1.0	1.0	277	tags=2%, list=2%, signal=2%
GOBP_SNO_S_RNA_METABOLIC_PROCESS	GOBP_SNO_S_RNA_METABOLIC_PROCESS		15	-0.19167174	-0.47574344	0.9825708	1.0	1.0	14633	tags=100%, list=81%, signal=522%
GOMF_EXORIBONUCLEASE_ACTIVITY	GOMF_EXORIBONUCLEASE_ACTIVITY		33	-0.15464413	-0.47570327	1.0	1.0	1.0	6038	tags=39%, list=33%, signal=59%
GOBP_PROTEIN_NEDDYLATION	GOBP_PROTEIN_NEDDYLATION		19	-0.1781354	-0.4728849	1.0	1.0	1.0	4674	tags=32%, list=26%, signal=43%
GOBP_HISTONE_H3_K4_METHYLATION	GOBP_HISTONE_H3_K4_METHYLATION		59	-0.13623168	-0.4682442	0.99727523	1.0	1.0	3867	tags=14%, list=21%, signal=17%
GOBP_POSITIVE_REGULATION_OF_STEM_CELL_DIFFERENTIATION	GOBP_POSITIVE_REGULATION_OF_STEM_CELL_DIFFERENTIATION		16	-0.18543765	-0.4681182	0.9876847	1.0	1.0	1217	tags=6%, list=7%, signal=7%
GOBP_REGULATION_OF_TRANSCRIPTION_BY_RNA_POLYMERASE_III	GOBP_REGULATION_OF_TRANSCRIPTION_BY_RNA_POLYMERASE_III		22	-0.170013	-0.46602467	1.0	1.0	1.0	6306	tags=45%, list=35%, signal=70%
GOMF_PROTEIN_LYSINE_DEACETYLASE_ACTIVITY	GOMF_PROTEIN_LYSINE_DEACETYLASE_ACTIVITY		20	-0.16723397	-0.44676074	0.9953596	1.0	1.0	4564	tags=30%, list=25%, signal=40%
GOBP_RIBOSOMAL_SUBUNIT_EXPORT_FROM_NUCLEUS	GOBP_RIBOSOMAL_SUBUNIT_EXPORT_FROM_NUCLEUS		16	-0.17315562	-0.44645128	0.9954751	1.0	1.0	14968	tags=100%, list=83%, signal=578%
GOBP_RRNA_MODIFICATION	GOBP_RRNA_MODIFICATION		28	-0.15158136	-0.44127512	1.0	1.0	1.0	4071	tags=21%, list=22%, signal=28%
GOBP_REGULATION_OF_MRNA_PROCESSING	GOBP_REGULATION_OF_MRNA_PROCESSING		133	-0.11176653	-0.43796057	1.0	1.0	1.0	1739	tags=5%, list=10%, signal=6%
GOCC_90S_PRERIBOSOME	GOCC_90S_PRERIBOSOME		27	-0.14343423	-0.42317525	1.0	1.0	1.0	15507	tags=100%, list=86%, signal=697%
GOBP_NUCLEOLAR_LARGE_RRNA_TRANSCRIPTION_BY_RNA_POLYMERASE_I	GOBP_NUCLEOLAR_LARGE_RRNA_TRANSCRIPTION_BY_RNA_POLYMERASE_I		18	-0.16257776	-0.4210798	0.99763596	1.0	1.0	2992	tags=11%, list=17%, signal=13%
GOCC_PROTEIN_ACETYLTRANSFERASE_COMPLEX	GOCC_PROTEIN_ACETYLTRANSFERASE_COMPLEX		88	-0.11377013	-0.41619545	1.0	1.0	1.0	16050	tags=100%, list=89%, signal=879%
GOBP_POSITIVE_REGULATION_OF_TRANSCRIPTION_BY_RNA_POLYMERASE_I	GOBP_POSITIVE_REGULATION_OF_TRANSCRIPTION_BY_RNA_POLYMERASE_I		28	-0.14090057	-0.41426432	0.997561	1.0	1.0	6546	tags=43%, list=36%, signal=67%
GOMF_MOLECULAR_FUNCTION_ACTIVATOR_ACTIVITY	GOMF_MOLECULAR_FUNCTION_ACTIVATOR_ACTIVITY		26	-0.14094244	-0.40680054	1.0	1.0	1.0	1963	tags=8%, list=11%, signal=9%
GOBP_HISTONE_H3_ACETYLATION	GOBP_HISTONE_H3_ACETYLATION		73	-0.113683425	-0.400254	1.0	1.0	1.0	178	tags=1%, list=1%, signal=1%
GOBP_POSITIVE_REGULATION_OF_TELOMERE_MAINTENANCE	GOBP_POSITIVE_REGULATION_OF_TELOMERE_MAINTENANCE		66	-0.104888104	-0.37103355	1.0	1.0	1.0	5942	tags=29%, list=33%, signal=43%
GOMF_RNA_POLYMERASE_CORE_ENZYME_BINDING	GOMF_RNA_POLYMERASE_CORE_ENZYME_BINDING		39	-0.11770065	-0.36820716	1.0	1.0	1.0	11913	tags=95%, list=66%, signal=277%
GOCC_VESICLE_TETHERING_COMPLEX	GOCC_VESICLE_TETHERING_COMPLEX		64	-0.10220036	-0.347143	1.0	1.0	1.0	1063	tags=3%, list=6%, signal=3%
GOCC_SIN3_TYPE_COMPLEX	GOCC_SIN3_TYPE_COMPLEX		19	-0.11275305	-0.30299643	1.0	0.9999957	1.0	4921	tags=26%, list=27%, signal=36%
