# Supplementary material for: Adult microglial TGFβ1 is required for microglia homeostasis via an autocrine mechanism to maintain cognitive function in mice
Source: Nat Commun. 2024 Jun 21;15:5306. doi: 10.1038/s41467-024-49596-0 (PMC11192737; doi:10.1038/s41467-024-49596-0)
Supplement: Supplementary file 6 — Supplementary Data 4 [file 41467_2024_49596_MOESM6_ESM.xls]

NAME	GS<br> follow link to MSigDB	GS DETAILS	SIZE	ES	NES	NOM p-val	FDR q-val	FWER p-val	RANK AT MAX	LEADING EDGE
GOBP_RESPONSE_TO_TYPE_I_INTERFERON	GOBP_RESPONSE_TO_TYPE_I_INTERFERON	Details ...	52	0.75820905	2.4202154	0.0	0.0	0.0	2167	tags=46%, list=12%, signal=52%
GOBP_RESPONSE_TO_INTERFERON_BETA	GOBP_RESPONSE_TO_INTERFERON_BETA	Details ...	51	0.7688994	2.379046	0.0	0.0	0.0	2192	tags=55%, list=12%, signal=62%
GOBP_ANTIGEN_PROCESSING_AND_PRESENTATION_OF_PEPTIDE_ANTIGEN_VIA_MHC_CLASS_I	GOBP_ANTIGEN_PROCESSING_AND_PRESENTATION_OF_PEPTIDE_ANTIGEN_VIA_MHC_CLASS_I	Details ...	43	0.7591257	2.3318195	0.0	0.0	0.0	1775	tags=51%, list=10%, signal=57%
GOMF_PEPTIDE_ANTIGEN_BINDING	GOMF_PEPTIDE_ANTIGEN_BINDING	Details ...	27	0.8210315	2.3061137	0.0	0.0	0.0	2788	tags=81%, list=15%, signal=96%
GOBP_NEGATIVE_REGULATION_OF_VIRAL_PROCESS	GOBP_NEGATIVE_REGULATION_OF_VIRAL_PROCESS	Details ...	82	0.6790197	2.300334	0.0	0.0	0.0	1781	tags=37%, list=10%, signal=40%
GOBP_NEGATIVE_REGULATION_OF_VIRAL_GENOME_REPLICATION	GOBP_NEGATIVE_REGULATION_OF_VIRAL_GENOME_REPLICATION	Details ...	45	0.75045526	2.2999313	0.0	0.0	0.0	1355	tags=44%, list=7%, signal=48%
GOBP_REGULATION_OF_VIRAL_GENOME_REPLICATION	GOBP_REGULATION_OF_VIRAL_GENOME_REPLICATION	Details ...	73	0.681004	2.291915	0.0	0.0	0.0	1355	tags=30%, list=7%, signal=32%
GOBP_RESPONSE_TO_INTERFERON_ALPHA	GOBP_RESPONSE_TO_INTERFERON_ALPHA	Details ...	27	0.82009166	2.2674606	0.0	0.0	0.0	1508	tags=63%, list=8%, signal=69%
GOBP_VIRAL_GENOME_REPLICATION	GOBP_VIRAL_GENOME_REPLICATION	Details ...	104	0.6314455	2.2207778	0.0	0.0	0.0	1355	tags=24%, list=7%, signal=26%
GOBP_REGULATION_OF_VIRAL_PROCESS	GOBP_REGULATION_OF_VIRAL_PROCESS	Details ...	141	0.60338473	2.2158642	0.0	0.0	0.0	2342	tags=30%, list=13%, signal=35%
GOMF_MHC_CLASS_I_PROTEIN_BINDING	GOMF_MHC_CLASS_I_PROTEIN_BINDING	Details ...	31	0.78328216	2.1972985	0.0	0.0	0.0	1775	tags=55%, list=10%, signal=61%
GOBP_RESPONSE_TO_INTERFERON_GAMMA	GOBP_RESPONSE_TO_INTERFERON_GAMMA	Details ...	120	0.60930115	2.1846187	0.0	0.0	0.0	2476	tags=35%, list=14%, signal=40%
GOBP_NEGATIVE_REGULATION_OF_VIRAL_LIFE_CYCLE	GOBP_NEGATIVE_REGULATION_OF_VIRAL_LIFE_CYCLE	Details ...	29	0.7628039	2.1591043	0.0	0.0	0.0	2261	tags=48%, list=12%, signal=55%
GOBP_ANTIGEN_PROCESSING_AND_PRESENTATION_OF_PEPTIDE_ANTIGEN_VIA_MHC_CLASS_IB	GOBP_ANTIGEN_PROCESSING_AND_PRESENTATION_OF_PEPTIDE_ANTIGEN_VIA_MHC_CLASS_IB	Details ...	22	0.82662725	2.1130602	0.0	2.4477675E-4	0.003	1608	tags=73%, list=9%, signal=80%
GOBP_DEFENSE_RESPONSE_TO_SYMBIONT	GOBP_DEFENSE_RESPONSE_TO_SYMBIONT	Details ...	236	0.5422122	2.106803	0.0	3.0386634E-4	0.004	1781	tags=25%, list=10%, signal=27%
GOBP_REGULATION_OF_TYPE_I_INTERFERON_MEDIATED_SIGNALING_PATHWAY	GOBP_REGULATION_OF_TYPE_I_INTERFERON_MEDIATED_SIGNALING_PATHWAY	Details ...	36	0.7217589	2.1043098	0.0	2.8487472E-4	0.004	3230	tags=50%, list=18%, signal=61%
GOMF_TAP_BINDING	GOMF_TAP_BINDING	Details ...	18	0.8309752	2.095859	0.0	4.7045897E-4	0.007	1775	tags=72%, list=10%, signal=80%
GOBP_ANTIGEN_PROCESSING_AND_PRESENTATION_VIA_MHC_CLASS_IB	GOBP_ANTIGEN_PROCESSING_AND_PRESENTATION_VIA_MHC_CLASS_IB	Details ...	26	0.7833824	2.093179	0.0	5.7231425E-4	0.009	1608	tags=62%, list=9%, signal=67%
GOBP_ANTIGEN_PROCESSING_AND_PRESENTATION_OF_ENDOGENOUS_ANTIGEN	GOBP_ANTIGEN_PROCESSING_AND_PRESENTATION_OF_ENDOGENOUS_ANTIGEN	Details ...	31	0.7497282	2.0720088	0.0	7.842544E-4	0.013	1775	tags=55%, list=10%, signal=61%
GOCC_CYTOSOLIC_RIBOSOME	GOCC_CYTOSOLIC_RIBOSOME	Details ...	97	0.5957015	2.0554597	0.0	0.0010300606	0.018	5263	tags=79%, list=29%, signal=111%
GOMF_CD8_RECEPTOR_BINDING	GOMF_CD8_RECEPTOR_BINDING	Details ...	16	0.8454541	2.039734	0.0	0.0015806176	0.029	1608	tags=81%, list=9%, signal=89%
GOMF_STRUCTURAL_CONSTITUENT_OF_RIBOSOME	GOMF_STRUCTURAL_CONSTITUENT_OF_RIBOSOME	Details ...	151	0.5457198	2.0324533	0.0	0.001560942	0.03	5263	tags=57%, list=29%, signal=80%
GOBP_RESPONSE_TO_VIRUS	GOBP_RESPONSE_TO_VIRUS	Details ...	275	0.51013565	2.006985	0.0	0.002743999	0.054	2504	tags=27%, list=14%, signal=31%
GOBP_MODULATION_BY_SYMBIONT_OF_ENTRY_INTO_HOST	GOBP_MODULATION_BY_SYMBIONT_OF_ENTRY_INTO_HOST	Details ...	47	0.64175856	1.9990926	0.0	0.0030591814	0.063	1770	tags=34%, list=10%, signal=38%
GOBP_CELLULAR_RESPONSE_TO_INTERFERON_ALPHA	GOBP_CELLULAR_RESPONSE_TO_INTERFERON_ALPHA	Details ...	15	0.8340055	1.9960208	0.0	0.0029822933	0.064	1508	tags=67%, list=8%, signal=73%
GOMF_BETA_2_MICROGLOBULIN_BINDING	GOMF_BETA_2_MICROGLOBULIN_BINDING	Details ...	17	0.7960157	1.9927965	0.0	0.0029989649	0.066	1608	tags=76%, list=9%, signal=84%
GOBP_ATTACHMENT_OF_SPINDLE_MICROTUBULES_TO_KINETOCHORE	GOBP_ATTACHMENT_OF_SPINDLE_MICROTUBULES_TO_KINETOCHORE	Details ...	37	0.6582563	1.9905043	0.0	0.0029727765	0.068	2210	tags=43%, list=12%, signal=49%
GOBP_PROTEIN_LOCALIZATION_TO_SYNAPSE	GOBP_PROTEIN_LOCALIZATION_TO_SYNAPSE	Details ...	78	0.5929748	1.9839557	0.0	0.00331898	0.079	2087	tags=32%, list=12%, signal=36%
GOBP_MICROTUBULE_CYTOSKELETON_ORGANIZATION_INVOLVED_IN_MITOSIS	GOBP_MICROTUBULE_CYTOSKELETON_ORGANIZATION_INVOLVED_IN_MITOSIS	Details ...	132	0.54093325	1.9812711	0.0	0.0033239368	0.081	3554	tags=36%, list=20%, signal=45%
GOBP_EOSINOPHIL_MIGRATION	GOBP_EOSINOPHIL_MIGRATION	Details ...	16	0.8024657	1.9737344	0.0	0.003597144	0.09	1278	tags=69%, list=7%, signal=74%
GOMF_NATURAL_KILLER_CELL_LECTIN_LIKE_RECEPTOR_BINDING	GOMF_NATURAL_KILLER_CELL_LECTIN_LIKE_RECEPTOR_BINDING	Details ...	24	0.7398737	1.9732288	0.0	0.0035920606	0.093	2847	tags=75%, list=16%, signal=89%
GOMF_ADENYLYLTRANSFERASE_ACTIVITY	GOMF_ADENYLYLTRANSFERASE_ACTIVITY	Details ...	27	0.7111793	1.9684565	0.0	0.003946185	0.105	1315	tags=33%, list=7%, signal=36%
GOBP_REGULATION_OF_NUCLEASE_ACTIVITY	GOBP_REGULATION_OF_NUCLEASE_ACTIVITY	Details ...	24	0.7229827	1.9665272	0.0	0.003930715	0.108	1315	tags=33%, list=7%, signal=36%
GOBP_SPINDLE_CHECKPOINT_SIGNALING	GOBP_SPINDLE_CHECKPOINT_SIGNALING	Details ...	49	0.62493086	1.9599222	0.0	0.0042865262	0.119	4404	tags=55%, list=24%, signal=73%
GOBP_VIRAL_LIFE_CYCLE	GOBP_VIRAL_LIFE_CYCLE	Details ...	205	0.5101496	1.9567623	0.0	0.004591374	0.13	2342	tags=24%, list=13%, signal=28%
GOBP_REGULATION_OF_MITOTIC_SISTER_CHROMATID_SEGREGATION	GOBP_REGULATION_OF_MITOTIC_SISTER_CHROMATID_SEGREGATION	Details ...	52	0.62146366	1.9497132	0.0	0.005070463	0.148	4404	tags=52%, list=24%, signal=68%
GOBP_NEGATIVE_REGULATION_OF_VASCULAR_ASSOCIATED_SMOOTH_MUSCLE_CELL_PROLIFERATION	GOBP_NEGATIVE_REGULATION_OF_VASCULAR_ASSOCIATED_SMOOTH_MUSCLE_CELL_PROLIFERATION	Details ...	27	0.7027789	1.9491066	0.0	0.0049334234	0.148	1322	tags=30%, list=7%, signal=32%
GOMF_T_CELL_RECEPTOR_BINDING	GOMF_T_CELL_RECEPTOR_BINDING	Details ...	22	0.73278373	1.9487293	0.0	0.0048339693	0.149	1608	tags=59%, list=9%, signal=65%
GOCC_MHC_CLASS_I_PROTEIN_COMPLEX	GOCC_MHC_CLASS_I_PROTEIN_COMPLEX	Details ...	16	0.7992801	1.9481723	0.0	0.004826859	0.151	1608	tags=75%, list=9%, signal=82%
GOBP_REGULATION_OF_CHROMOSOME_SEGREGATION	GOBP_REGULATION_OF_CHROMOSOME_SEGREGATION	Details ...	120	0.54051477	1.941515	0.0	0.00539384	0.171	3561	tags=36%, list=20%, signal=44%
GOBP_CYTOPLASMIC_TRANSLATION	GOBP_CYTOPLASMIC_TRANSLATION	Details ...	129	0.52794	1.937249	0.0	0.0057095997	0.187	5649	tags=66%, list=31%, signal=95%
GOBP_NEGATIVE_REGULATION_OF_TUMOR_NECROSIS_FACTOR_SUPERFAMILY_CYTOKINE_PRODUCTION	GOBP_NEGATIVE_REGULATION_OF_TUMOR_NECROSIS_FACTOR_SUPERFAMILY_CYTOKINE_PRODUCTION	Details ...	58	0.6077253	1.9361136	0.0	0.0056003816	0.188	1388	tags=34%, list=8%, signal=37%
GOBP_REGULATION_OF_ATTACHMENT_OF_SPINDLE_MICROTUBULES_TO_KINETOCHORE	GOBP_REGULATION_OF_ATTACHMENT_OF_SPINDLE_MICROTUBULES_TO_KINETOCHORE	Details ...	19	0.7382635	1.9308366	0.0	0.0061643156	0.209	3506	tags=63%, list=19%, signal=78%
GOBP_MONOCYTE_CHEMOTACTIC_PROTEIN_1_PRODUCTION	GOBP_MONOCYTE_CHEMOTACTIC_PROTEIN_1_PRODUCTION	Details ...	19	0.75865394	1.926995	0.0	0.0067026042	0.229	1315	tags=47%, list=7%, signal=51%
GOBP_MODIFICATION_OF_SYNAPTIC_STRUCTURE	GOBP_MODIFICATION_OF_SYNAPTIC_STRUCTURE	Details ...	31	0.67496806	1.9206892	0.0	0.0075512477	0.258	3110	tags=45%, list=17%, signal=54%
GOBP_MITOTIC_SPINDLE_ORGANIZATION	GOBP_MITOTIC_SPINDLE_ORGANIZATION	Details ...	106	0.5448299	1.9203353	0.0	0.0074371314	0.26	4342	tags=42%, list=24%, signal=54%
GOCC_CYTOSOLIC_LARGE_RIBOSOMAL_SUBUNIT	GOCC_CYTOSOLIC_LARGE_RIBOSOMAL_SUBUNIT	Details ...	52	0.6118004	1.9186226	0.0	0.007448494	0.266	5263	tags=85%, list=29%, signal=119%
GOMF_CHEMOKINE_ACTIVITY	GOMF_CHEMOKINE_ACTIVITY	Details ...	27	0.6979005	1.9144776	0.0	0.007841417	0.281	1278	tags=52%, list=7%, signal=56%
GOBP_REGULATION_OF_BIOLOGICAL_PROCESS_INVOLVED_IN_SYMBIOTIC_INTERACTION	GOBP_REGULATION_OF_BIOLOGICAL_PROCESS_INVOLVED_IN_SYMBIOTIC_INTERACTION	Details ...	51	0.60504687	1.9129382	0.0	0.008032854	0.292	1770	tags=31%, list=10%, signal=35%
GOBP_POSITIVE_REGULATION_OF_T_CELL_MEDIATED_IMMUNITY	GOBP_POSITIVE_REGULATION_OF_T_CELL_MEDIATED_IMMUNITY	Details ...	60	0.6017681	1.912493	0.0	0.007963649	0.294	1608	tags=37%, list=9%, signal=40%
GOBP_POSITIVE_REGULATION_OF_TYPE_I_INTERFERON_MEDIATED_SIGNALING_PATHWAY	GOBP_POSITIVE_REGULATION_OF_TYPE_I_INTERFERON_MEDIATED_SIGNALING_PATHWAY		16	0.76798326	1.9057407	0.0	0.008709157	0.323	2961	tags=50%, list=16%, signal=60%
GOBP_CELLULAR_RESPONSE_TO_INTERFERON_GAMMA	GOBP_CELLULAR_RESPONSE_TO_INTERFERON_GAMMA		100	0.547041	1.9024656	0.0	0.00895965	0.334	2297	tags=27%, list=13%, signal=31%
GOMF_ANTIGEN_BINDING	GOMF_ANTIGEN_BINDING		50	0.6042512	1.9022015	0.0	0.008856052	0.335	2788	tags=52%, list=15%, signal=61%
GOBP_MITOTIC_SISTER_CHROMATID_SEPARATION	GOBP_MITOTIC_SISTER_CHROMATID_SEPARATION		94	0.54320353	1.901458	0.0015197569	0.008755745	0.336	3436	tags=34%, list=19%, signal=42%
GOCC_MICROTUBULE_ASSOCIATED_COMPLEX	GOCC_MICROTUBULE_ASSOCIATED_COMPLEX		116	0.5343405	1.9014225	0.0	0.008617438	0.336	4307	tags=43%, list=24%, signal=56%
GOBP_CHROMOSOME_SEPARATION	GOBP_CHROMOSOME_SEPARATION		122	0.5297806	1.8999406	0.0	0.008647703	0.342	3561	tags=34%, list=20%, signal=43%
GOCC_REPLICATION_FORK	GOCC_REPLICATION_FORK		66	0.5747079	1.8963714	0.0	0.009018326	0.358	3785	tags=41%, list=21%, signal=52%
GOBP_SECRETORY_GRANULE_LOCALIZATION	GOBP_SECRETORY_GRANULE_LOCALIZATION		17	0.7565259	1.8963293	0.0	0.008862838	0.358	1460	tags=47%, list=8%, signal=51%
GOBP_ANTIGEN_PROCESSING_AND_PRESENTATION_OF_PEPTIDE_ANTIGEN	GOBP_ANTIGEN_PROCESSING_AND_PRESENTATION_OF_PEPTIDE_ANTIGEN		62	0.57597435	1.8944343	0.0	0.009041824	0.37	2448	tags=45%, list=14%, signal=52%
GOBP_SISTER_CHROMATID_SEGREGATION	GOBP_SISTER_CHROMATID_SEGREGATION		198	0.49746808	1.8936923	0.0	0.00898696	0.373	3609	tags=31%, list=20%, signal=39%
GOCC_CYTOSOLIC_SMALL_RIBOSOMAL_SUBUNIT	GOCC_CYTOSOLIC_SMALL_RIBOSOMAL_SUBUNIT		43	0.63117576	1.8925265	0.0	0.009046042	0.378	4500	tags=74%, list=25%, signal=99%
GOBP_REGULATION_OF_CHROMOSOME_SEPARATION	GOBP_REGULATION_OF_CHROMOSOME_SEPARATION		103	0.53621346	1.884954	0.0	0.010346491	0.419	3561	tags=36%, list=20%, signal=44%
GOBP_MOTOR_NEURON_AXON_GUIDANCE	GOBP_MOTOR_NEURON_AXON_GUIDANCE		25	0.7012327	1.8768723	0.0016638935	0.011387013	0.449	1614	tags=32%, list=9%, signal=35%
GOCC_KINESIN_COMPLEX	GOCC_KINESIN_COMPLEX		44	0.6085139	1.8762523	0.0	0.011317304	0.451	3609	tags=50%, list=20%, signal=62%
GOBP_RECEPTOR_LOCALIZATION_TO_SYNAPSE	GOBP_RECEPTOR_LOCALIZATION_TO_SYNAPSE		64	0.58034205	1.8744545	0.0	0.01158679	0.467	3251	tags=41%, list=18%, signal=49%
GOMF_PLUS_END_DIRECTED_MICROTUBULE_MOTOR_ACTIVITY	GOMF_PLUS_END_DIRECTED_MICROTUBULE_MOTOR_ACTIVITY		16	0.7583089	1.8686692	0.0	0.012629012	0.509	2951	tags=69%, list=16%, signal=82%
GOBP_NEGATIVE_REGULATION_OF_TYPE_I_INTERFERON_MEDIATED_SIGNALING_PATHWAY	GOBP_NEGATIVE_REGULATION_OF_TYPE_I_INTERFERON_MEDIATED_SIGNALING_PATHWAY		21	0.7239943	1.8609751	0.0017182131	0.014669666	0.568	3230	tags=57%, list=18%, signal=69%
GOMF_LIPASE_ACTIVATOR_ACTIVITY	GOMF_LIPASE_ACTIVATOR_ACTIVITY		15	0.75517756	1.8559425	0.0	0.015874237	0.594	1278	tags=40%, list=7%, signal=43%
GOCC_GABA_ERGIC_SYNAPSE	GOCC_GABA_ERGIC_SYNAPSE		85	0.53972405	1.8520966	0.0	0.016707135	0.616	2418	tags=38%, list=13%, signal=43%
GOCC_CIS_GOLGI_NETWORK_MEMBRANE	GOCC_CIS_GOLGI_NETWORK_MEMBRANE		18	0.74871296	1.8479674	0.0	0.017747456	0.648	1608	tags=67%, list=9%, signal=73%
GOBP_VIRAL_PROCESS	GOBP_VIRAL_PROCESS		291	0.46254846	1.8474311	0.0	0.017643629	0.65	2342	tags=21%, list=13%, signal=24%
GOMF_SINGLE_STRANDED_DNA_HELICASE_ACTIVITY	GOMF_SINGLE_STRANDED_DNA_HELICASE_ACTIVITY		23	0.69261664	1.844968	0.0016556291	0.018117703	0.665	3249	tags=57%, list=18%, signal=69%
GOCC_CHROMOSOME_CENTROMERIC_REGION	GOCC_CHROMOSOME_CENTROMERIC_REGION		200	0.47896123	1.8424649	0.0	0.018643413	0.685	4762	tags=38%, list=26%, signal=51%
GOBP_CHROMOSOME_SEGREGATION	GOBP_CHROMOSOME_SEGREGATION		311	0.46053904	1.8416563	0.0	0.018670911	0.691	3609	tags=31%, list=20%, signal=38%
GOMF_SIGNALING_RECEPTOR_INHIBITOR_ACTIVITY	GOMF_SIGNALING_RECEPTOR_INHIBITOR_ACTIVITY		25	0.66799897	1.8413606	0.0	0.018483035	0.692	2935	tags=48%, list=16%, signal=57%
GOBP_REGULATION_OF_CYTOKINESIS	GOBP_REGULATION_OF_CYTOKINESIS		77	0.5442256	1.8395787	0.0015267176	0.018756298	0.701	2852	tags=34%, list=16%, signal=40%
GOBP_MODIFICATION_OF_POSTSYNAPTIC_ACTIN_CYTOSKELETON	GOBP_MODIFICATION_OF_POSTSYNAPTIC_ACTIN_CYTOSKELETON		16	0.7506785	1.8306475	0.0017094017	0.021197207	0.75	1578	tags=44%, list=9%, signal=48%
GOBP_NEUTROPHIL_CHEMOTAXIS	GOBP_NEUTROPHIL_CHEMOTAXIS		74	0.55046666	1.8242421	0.0	0.023383418	0.79	1342	tags=31%, list=7%, signal=33%
GOCC_POLYSOMAL_RIBOSOME	GOCC_POLYSOMAL_RIBOSOME		32	0.63172704	1.813148	0.0	0.027665777	0.851	5498	tags=75%, list=30%, signal=108%
GOBP_REGULATION_OF_ESTABLISHMENT_OF_CELL_POLARITY	GOBP_REGULATION_OF_ESTABLISHMENT_OF_CELL_POLARITY		19	0.7056817	1.8121337	0.0017699115	0.027679056	0.854	1509	tags=26%, list=8%, signal=29%
GOCC_SPINDLE_MIDZONE	GOCC_SPINDLE_MIDZONE		36	0.61992556	1.8117793	0.0	0.027464304	0.855	3006	tags=58%, list=17%, signal=70%
GOBP_NEGATIVE_REGULATION_OF_MITOTIC_CELL_CYCLE_PHASE_TRANSITION	GOBP_NEGATIVE_REGULATION_OF_MITOTIC_CELL_CYCLE_PHASE_TRANSITION		162	0.48955938	1.8110541	0.0	0.027521556	0.857	3443	tags=36%, list=19%, signal=45%
GOBP_POSITIVE_REGULATION_OF_FAT_CELL_DIFFERENTIATION	GOBP_POSITIVE_REGULATION_OF_FAT_CELL_DIFFERENTIATION		55	0.56080514	1.8085307	0.0	0.028199615	0.869	2307	tags=27%, list=13%, signal=31%
GOBP_POSITIVE_REGULATION_OF_HORMONE_METABOLIC_PROCESS	GOBP_POSITIVE_REGULATION_OF_HORMONE_METABOLIC_PROCESS		16	0.7370705	1.8072777	0.0	0.028396295	0.873	2223	tags=38%, list=12%, signal=43%
GOBP_NEGATIVE_REGULATION_OF_NUCLEAR_DIVISION	GOBP_NEGATIVE_REGULATION_OF_NUCLEAR_DIVISION		59	0.5652846	1.8067074	0.0	0.028278243	0.874	3436	tags=44%, list=19%, signal=54%
GOBP_MODIFICATION_OF_POSTSYNAPTIC_STRUCTURE	GOBP_MODIFICATION_OF_POSTSYNAPTIC_STRUCTURE		26	0.678437	1.8063496	0.0	0.028042905	0.875	3110	tags=46%, list=17%, signal=56%
GOBP_PERICARDIUM_DEVELOPMENT	GOBP_PERICARDIUM_DEVELOPMENT		20	0.708535	1.8057408	0.003508772	0.027958142	0.878	2653	tags=45%, list=15%, signal=53%
GOBP_SPINDLE_ORGANIZATION	GOBP_SPINDLE_ORGANIZATION		159	0.481736	1.8054395	0.0	0.027784096	0.879	4342	tags=37%, list=24%, signal=48%
GOBP_CYTOKINE_MEDIATED_SIGNALING_PATHWAY	GOBP_CYTOKINE_MEDIATED_SIGNALING_PATHWAY		317	0.44967347	1.8054106	0.0	0.027471917	0.879	2183	tags=23%, list=12%, signal=26%
GOCC_RIBOSOMAL_SUBUNIT	GOCC_RIBOSOMAL_SUBUNIT		181	0.47917536	1.8050368	0.0	0.027371118	0.881	5263	tags=49%, list=29%, signal=68%
GOBP_POSITIVE_REGULATION_OF_CHROMOSOME_SEGREGATION	GOBP_POSITIVE_REGULATION_OF_CHROMOSOME_SEGREGATION		28	0.6544861	1.8030803	0.0	0.027930796	0.889	4707	tags=61%, list=26%, signal=82%
GOBP_ANTIGEN_PROCESSING_AND_PRESENTATION	GOBP_ANTIGEN_PROCESSING_AND_PRESENTATION		102	0.50991386	1.802469	0.0	0.027926838	0.891	2832	tags=39%, list=16%, signal=46%
GOBP_CHEMOKINE_C_X_C_MOTIF_LIGAND_2_PRODUCTION	GOBP_CHEMOKINE_C_X_C_MOTIF_LIGAND_2_PRODUCTION		21	0.6961094	1.8024265	0.0016393443	0.027638827	0.892	1315	tags=38%, list=7%, signal=41%
GOBP_AXO_DENDRITIC_TRANSPORT	GOBP_AXO_DENDRITIC_TRANSPORT		79	0.5370358	1.8019676	0.0	0.027454564	0.893	5106	tags=47%, list=28%, signal=65%
GOBP_POSITIVE_REGULATION_OF_CARDIAC_MUSCLE_CELL_PROLIFERATION	GOBP_POSITIVE_REGULATION_OF_CARDIAC_MUSCLE_CELL_PROLIFERATION		21	0.67980886	1.8005447	0.0031847134	0.027624289	0.901	3493	tags=62%, list=19%, signal=77%
GOBP_CELLULAR_RESPONSE_TO_INTERLEUKIN_1	GOBP_CELLULAR_RESPONSE_TO_INTERLEUKIN_1		64	0.54663897	1.7996258	0.0016233766	0.02782655	0.905	1356	tags=28%, list=7%, signal=30%
GOMF_KINESIN_BINDING	GOMF_KINESIN_BINDING		50	0.5783437	1.7940415	0.0	0.029871156	0.922	3269	tags=44%, list=18%, signal=54%
GOCC_RIBOSOME	GOCC_RIBOSOME		211	0.46785122	1.7892088	0.0	0.032004848	0.934	5498	tags=49%, list=30%, signal=69%
GOMF_14_3_3_PROTEIN_BINDING	GOMF_14_3_3_PROTEIN_BINDING		42	0.59421504	1.7883952	0.0	0.032040495	0.936	3299	tags=43%, list=18%, signal=52%
GOBP_DETECTION_OF_MECHANICAL_STIMULUS_INVOLVED_IN_SENSORY_PERCEPTION_OF_PAIN	GOBP_DETECTION_OF_MECHANICAL_STIMULUS_INVOLVED_IN_SENSORY_PERCEPTION_OF_PAIN		15	0.72728163	1.7820078	0.0	0.034832336	0.954	992	tags=33%, list=5%, signal=35%
GOCC_DISTAL_AXON	GOCC_DISTAL_AXON		294	0.44569153	1.7814356	0.0	0.034703013	0.954	3269	tags=33%, list=18%, signal=40%
GOMF_MICROTUBULE_MOTOR_ACTIVITY	GOMF_MICROTUBULE_MOTOR_ACTIVITY		56	0.5624301	1.7813987	0.0	0.03438558	0.954	3986	tags=52%, list=22%, signal=66%
GOBP_NEUROTRANSMITTER_GATED_ION_CHANNEL_CLUSTERING	GOBP_NEUROTRANSMITTER_GATED_ION_CHANNEL_CLUSTERING		19	0.70676976	1.7798543	0.0	0.03491003	0.957	2368	tags=47%, list=13%, signal=54%
GOBP_REGULATION_OF_INSULIN_LIKE_GROWTH_FACTOR_RECEPTOR_SIGNALING_PATHWAY	GOBP_REGULATION_OF_INSULIN_LIKE_GROWTH_FACTOR_RECEPTOR_SIGNALING_PATHWAY		17	0.71287066	1.7790439	0.0017094017	0.035027176	0.959	2653	tags=47%, list=15%, signal=55%
GOBP_NUCLEAR_CHROMOSOME_SEGREGATION	GOBP_NUCLEAR_CHROMOSOME_SEGREGATION		256	0.45354366	1.7789956	0.0	0.034693584	0.959	3609	tags=30%, list=20%, signal=37%
GOBP_MONOCYTE_CHEMOTAXIS	GOBP_MONOCYTE_CHEMOTAXIS		43	0.58591044	1.7788502	0.0016366612	0.03440955	0.959	1278	tags=35%, list=7%, signal=37%
GOMF_MHC_PROTEIN_BINDING	GOMF_MHC_PROTEIN_BINDING		36	0.6123709	1.7783035	0.0	0.034377966	0.96	1775	tags=50%, list=10%, signal=55%
GOBP_REGULATION_OF_CELL_CYCLE_CHECKPOINT	GOBP_REGULATION_OF_CELL_CYCLE_CHECKPOINT		45	0.5743693	1.7781057	0.0033898305	0.03417683	0.961	5216	tags=49%, list=29%, signal=69%
GOBP_REGULATION_OF_MITOTIC_NUCLEAR_DIVISION	GOBP_REGULATION_OF_MITOTIC_NUCLEAR_DIVISION		103	0.5066484	1.7755564	0.0	0.03506544	0.966	3436	tags=38%, list=19%, signal=46%
GOMF_CHEMOKINE_RECEPTOR_BINDING	GOMF_CHEMOKINE_RECEPTOR_BINDING		40	0.6082133	1.7703737	0.0	0.03742924	0.971	1278	tags=35%, list=7%, signal=38%
GOBP_ANTEROGRADE_AXONAL_TRANSPORT	GOBP_ANTEROGRADE_AXONAL_TRANSPORT		48	0.5732887	1.7698603	0.0	0.037526987	0.973	5106	tags=54%, list=28%, signal=75%
GOBP_TUMOR_NECROSIS_FACTOR_SUPERFAMILY_CYTOKINE_PRODUCTION	GOBP_TUMOR_NECROSIS_FACTOR_SUPERFAMILY_CYTOKINE_PRODUCTION		163	0.4712511	1.7658399	0.0	0.03948173	0.978	1388	tags=22%, list=8%, signal=24%
GOBP_RETROGRADE_AXONAL_TRANSPORT	GOBP_RETROGRADE_AXONAL_TRANSPORT		22	0.6601523	1.7644899	0.0017391305	0.039742608	0.979	1523	tags=36%, list=8%, signal=40%
GOBP_POSITIVE_REGULATION_OF_INTERFERON_BETA_PRODUCTION	GOBP_POSITIVE_REGULATION_OF_INTERFERON_BETA_PRODUCTION		40	0.57758534	1.7639511	0.0034542314	0.039645556	0.979	1508	tags=25%, list=8%, signal=27%
GOBP_AMYLOID_PRECURSOR_PROTEIN_CATABOLIC_PROCESS	GOBP_AMYLOID_PRECURSOR_PROTEIN_CATABOLIC_PROCESS		55	0.5548019	1.7627232	0.0	0.039990023	0.982	2340	tags=29%, list=13%, signal=33%
GOBP_POSITIVE_REGULATION_OF_CELL_CYCLE_PROCESS	GOBP_POSITIVE_REGULATION_OF_CELL_CYCLE_PROCESS		210	0.4573795	1.7613243	0.0	0.0404075	0.983	3561	tags=31%, list=20%, signal=39%
GOBP_MITOTIC_NUCLEAR_DIVISION	GOBP_MITOTIC_NUCLEAR_DIVISION		273	0.44655558	1.7612425	0.0	0.040081665	0.983	3609	tags=30%, list=20%, signal=37%
GOBP_REGULATION_OF_MITOTIC_CELL_CYCLE_PHASE_TRANSITION	GOBP_REGULATION_OF_MITOTIC_CELL_CYCLE_PHASE_TRANSITION		307	0.44330907	1.7594559	0.0	0.040843535	0.987	3443	tags=30%, list=19%, signal=36%
GOBP_DNA_TEMPLATED_DNA_REPLICATION	GOBP_DNA_TEMPLATED_DNA_REPLICATION		140	0.4798776	1.7562182	0.0	0.042324916	0.988	5341	tags=46%, list=30%, signal=64%
GOBP_ENTRY_INTO_HOST	GOBP_ENTRY_INTO_HOST		78	0.51483345	1.7533982	0.0015847861	0.04362987	0.991	1770	tags=27%, list=10%, signal=30%
GOMF_SIGNALING_RECEPTOR_REGULATOR_ACTIVITY	GOMF_SIGNALING_RECEPTOR_REGULATOR_ACTIVITY		268	0.4472037	1.7525871	0.0	0.04371452	0.992	2595	tags=32%, list=14%, signal=37%
GOBP_REGULATION_OF_NUCLEAR_DIVISION	GOBP_REGULATION_OF_NUCLEAR_DIVISION		122	0.48113483	1.748055	0.0	0.045832127	0.994	3436	tags=34%, list=19%, signal=42%
GOBP_REGULATION_OF_AMPA_RECEPTOR_ACTIVITY	GOBP_REGULATION_OF_AMPA_RECEPTOR_ACTIVITY		19	0.68946594	1.7454754	0.0017271157	0.047056463	0.995	3570	tags=63%, list=20%, signal=79%
GOBP_REGULATION_OF_STEROID_HORMONE_BIOSYNTHETIC_PROCESS	GOBP_REGULATION_OF_STEROID_HORMONE_BIOSYNTHETIC_PROCESS		17	0.71165097	1.7438327	0.0051903115	0.047502182	0.996	197	tags=18%, list=1%, signal=18%
GOBP_NEGATIVE_REGULATION_OF_T_CELL_RECEPTOR_SIGNALING_PATHWAY	GOBP_NEGATIVE_REGULATION_OF_T_CELL_RECEPTOR_SIGNALING_PATHWAY		20	0.67732453	1.7429215	0.0	0.047701873	0.996	4512	tags=70%, list=25%, signal=93%
GOBP_NEGATIVE_REGULATION_OF_CHROMOSOME_ORGANIZATION	GOBP_NEGATIVE_REGULATION_OF_CHROMOSOME_ORGANIZATION		87	0.508867	1.7426018	0.0	0.047505315	0.997	2227	tags=25%, list=12%, signal=29%
GOBP_REGULATION_OF_ESTABLISHMENT_OR_MAINTENANCE_OF_CELL_POLARITY	GOBP_REGULATION_OF_ESTABLISHMENT_OR_MAINTENANCE_OF_CELL_POLARITY		24	0.6584533	1.741499	0.0051020407	0.04779067	0.997	1509	tags=25%, list=8%, signal=27%
GOMF_CCR_CHEMOKINE_RECEPTOR_BINDING	GOMF_CCR_CHEMOKINE_RECEPTOR_BINDING		27	0.62482506	1.737293	0.0016583748	0.050194502	0.997	1278	tags=33%, list=7%, signal=36%
GOBP_MITOTIC_CELL_CYCLE_PHASE_TRANSITION	GOBP_MITOTIC_CELL_CYCLE_PHASE_TRANSITION		403	0.42673433	1.7361683	0.0	0.050588958	0.997	3554	tags=30%, list=20%, signal=36%
GOCC_SMALL_RIBOSOMAL_SUBUNIT	GOCC_SMALL_RIBOSOMAL_SUBUNIT		76	0.5134719	1.7335508	0.0	0.051833604	0.998	5250	tags=50%, list=29%, signal=70%
GOBP_SISTER_CHROMATID_COHESION	GOBP_SISTER_CHROMATID_COHESION		41	0.5827347	1.7334813	0.0	0.051464163	0.998	5037	tags=44%, list=28%, signal=61%
GOCC_SITE_OF_POLARIZED_GROWTH	GOCC_SITE_OF_POLARIZED_GROWTH		181	0.46241918	1.7318522	0.0	0.05210753	0.999	4326	tags=38%, list=24%, signal=50%
GOBP_POSITIVE_REGULATION_OF_ACTIN_FILAMENT_BUNDLE_ASSEMBLY	GOBP_POSITIVE_REGULATION_OF_ACTIN_FILAMENT_BUNDLE_ASSEMBLY		57	0.5418697	1.7308234	0.0	0.052511435	0.999	738	tags=19%, list=4%, signal=20%
GOBP_ORGANELLE_FISSION	GOBP_ORGANELLE_FISSION		434	0.4199422	1.7295787	0.0	0.0530538	0.999	3609	tags=28%, list=20%, signal=34%
GOMF_PHOSPHOLIPASE_BINDING	GOMF_PHOSPHOLIPASE_BINDING		22	0.660904	1.7292414	0.0031948881	0.052916717	0.999	2958	tags=45%, list=16%, signal=54%
GOBP_POSITIVE_REGULATION_OF_SMAD_PROTEIN_SIGNAL_TRANSDUCTION	GOBP_POSITIVE_REGULATION_OF_SMAD_PROTEIN_SIGNAL_TRANSDUCTION		18	0.67091626	1.7283307	0.008503402	0.05322028	0.999	197	tags=22%, list=1%, signal=22%
GOCC_NEURON_PROJECTION_TERMINUS	GOCC_NEURON_PROJECTION_TERMINUS		149	0.46259183	1.7266111	0.0	0.054057114	0.999	2603	tags=34%, list=14%, signal=40%
GOBP_MITOTIC_SPINDLE_ASSEMBLY	GOBP_MITOTIC_SPINDLE_ASSEMBLY		59	0.5305572	1.7250079	0.0	0.05474582	0.999	1757	tags=25%, list=10%, signal=28%
GOBP_GRANULOCYTE_CHEMOTAXIS	GOBP_GRANULOCYTE_CHEMOTAXIS		97	0.49862945	1.7246753	0.0015649452	0.05467513	0.999	1342	tags=27%, list=7%, signal=29%
GOBP_SPINDLE_ASSEMBLY	GOBP_SPINDLE_ASSEMBLY		103	0.4918914	1.7241864	0.0	0.054604597	0.999	4307	tags=37%, list=24%, signal=48%
GOBP_MITOTIC_CELL_CYCLE_CHECKPOINT_SIGNALING	GOBP_MITOTIC_CELL_CYCLE_CHECKPOINT_SIGNALING		134	0.47349134	1.7240993	0.0	0.054258034	0.999	3443	tags=35%, list=19%, signal=43%
GOBP_REGULATION_OF_HORMONE_BIOSYNTHETIC_PROCESS	GOBP_REGULATION_OF_HORMONE_BIOSYNTHETIC_PROCESS		23	0.6363314	1.7227241	0.0066225166	0.054927953	0.999	845	tags=22%, list=5%, signal=23%
GOBP_REGULATION_OF_SPINDLE_CHECKPOINT	GOBP_REGULATION_OF_SPINDLE_CHECKPOINT		21	0.64983666	1.7213839	0.0052539404	0.055581786	1.0	5209	tags=67%, list=29%, signal=94%
GOBP_KINETOCHORE_ORGANIZATION	GOBP_KINETOCHORE_ORGANIZATION		20	0.670211	1.7204992	0.006677796	0.05581765	1.0	4417	tags=70%, list=24%, signal=92%
GOBP_POSITIVE_REGULATION_OF_RELEASE_OF_SEQUESTERED_CALCIUM_ION_INTO_CYTOSOL	GOBP_POSITIVE_REGULATION_OF_RELEASE_OF_SEQUESTERED_CALCIUM_ION_INTO_CYTOSOL		33	0.6030085	1.7204659	0.004862237	0.055480383	1.0	3136	tags=45%, list=17%, signal=55%
GOBP_CELL_CYCLE_CHECKPOINT_SIGNALING	GOBP_CELL_CYCLE_CHECKPOINT_SIGNALING		174	0.45916846	1.7188226	0.0	0.056108348	1.0	3443	tags=30%, list=19%, signal=37%
GOBP_INNATE_IMMUNE_RESPONSE_IN_MUCOSA	GOBP_INNATE_IMMUNE_RESPONSE_IN_MUCOSA		17	0.6825528	1.7155614	0.008347246	0.05799834	1.0	4087	tags=65%, list=23%, signal=84%
GOBP_VASCULAR_ASSOCIATED_SMOOTH_MUSCLE_CELL_PROLIFERATION	GOBP_VASCULAR_ASSOCIATED_SMOOTH_MUSCLE_CELL_PROLIFERATION		63	0.52865607	1.7153995	0.001545595	0.057676423	1.0	2615	tags=29%, list=14%, signal=33%
GOBP_NEGATIVE_REGULATION_OF_RESPONSE_TO_CYTOKINE_STIMULUS	GOBP_NEGATIVE_REGULATION_OF_RESPONSE_TO_CYTOKINE_STIMULUS		59	0.52661914	1.7153196	0.0032840723	0.057343498	1.0	2167	tags=31%, list=12%, signal=35%
GOBP_HETEROPHILIC_CELL_CELL_ADHESION_VIA_PLASMA_MEMBRANE_CELL_ADHESION_MOLECULES	GOBP_HETEROPHILIC_CELL_CELL_ADHESION_VIA_PLASMA_MEMBRANE_CELL_ADHESION_MOLECULES		34	0.58933663	1.7143154	0.0016835016	0.05762741	1.0	2579	tags=44%, list=14%, signal=51%
GOBP_VASCULAR_ENDOTHELIAL_CELL_PROLIFERATION	GOBP_VASCULAR_ENDOTHELIAL_CELL_PROLIFERATION		25	0.6274584	1.7099988	0.0033726813	0.060423158	1.0	183	tags=20%, list=1%, signal=20%
GOBP_DNA_DAMAGE_RESPONSE_SIGNAL_TRANSDUCTION_BY_P53_CLASS_MEDIATOR	GOBP_DNA_DAMAGE_RESPONSE_SIGNAL_TRANSDUCTION_BY_P53_CLASS_MEDIATOR		56	0.53324795	1.7086736	0.004918033	0.06086248	1.0	1196	tags=23%, list=7%, signal=25%
GOBP_NEGATIVE_REGULATION_OF_MIRNA_METABOLIC_PROCESS	GOBP_NEGATIVE_REGULATION_OF_MIRNA_METABOLIC_PROCESS		20	0.64825606	1.706265	0.003502627	0.062290028	1.0	874	tags=25%, list=5%, signal=26%
GOBP_REGULATION_OF_DNA_TEMPLATED_DNA_REPLICATION	GOBP_REGULATION_OF_DNA_TEMPLATED_DNA_REPLICATION		51	0.5444919	1.7059642	0.004918033	0.062086213	1.0	5226	tags=53%, list=29%, signal=74%
GOCC_INTRINSIC_COMPONENT_OF_POSTSYNAPTIC_MEMBRANE	GOCC_INTRINSIC_COMPONENT_OF_POSTSYNAPTIC_MEMBRANE		122	0.46976152	1.7059426	0.0	0.06170053	1.0	3251	tags=44%, list=18%, signal=54%
GOBP_STARTLE_RESPONSE	GOBP_STARTLE_RESPONSE		26	0.6237887	1.7038344	0.0034602077	0.063115105	1.0	2011	tags=38%, list=11%, signal=43%
GOMF_DELAYED_RECTIFIER_POTASSIUM_CHANNEL_ACTIVITY	GOMF_DELAYED_RECTIFIER_POTASSIUM_CHANNEL_ACTIVITY		19	0.6681839	1.7020909	0.012027492	0.06394947	1.0	2338	tags=53%, list=13%, signal=60%
GOBP_TRANSPORT_ALONG_MICROTUBULE	GOBP_TRANSPORT_ALONG_MICROTUBULE		157	0.4540728	1.6994826	0.0	0.06563055	1.0	4294	tags=32%, list=24%, signal=41%
GOBP_RESPONSE_TO_PROTOZOAN	GOBP_RESPONSE_TO_PROTOZOAN		39	0.57004756	1.6991364	0.0016474464	0.06552085	1.0	1384	tags=31%, list=8%, signal=33%
GOBP_NEGATIVE_REGULATION_OF_ANTIGEN_RECEPTOR_MEDIATED_SIGNALING_PATHWAY	GOBP_NEGATIVE_REGULATION_OF_ANTIGEN_RECEPTOR_MEDIATED_SIGNALING_PATHWAY		25	0.62276685	1.6983129	0.001633987	0.06577996	1.0	4512	tags=64%, list=25%, signal=85%
GOBP_POSITIVE_REGULATION_OF_CYTOKINESIS	GOBP_POSITIVE_REGULATION_OF_CYTOKINESIS		34	0.59102964	1.6965084	0.0016233766	0.0667835	1.0	1874	tags=38%, list=10%, signal=43%
GOBP_REGULATION_OF_PRESYNAPSE_ORGANIZATION	GOBP_REGULATION_OF_PRESYNAPSE_ORGANIZATION		25	0.6218082	1.6936568	0.008928572	0.06878146	1.0	3495	tags=52%, list=19%, signal=64%
GOBP_RESPONSE_TO_INTERLEUKIN_1	GOBP_RESPONSE_TO_INTERLEUKIN_1		76	0.50517046	1.6935583	0.0	0.06842954	1.0	1356	tags=25%, list=7%, signal=27%
GOMF_SYNTAXIN_1_BINDING	GOMF_SYNTAXIN_1_BINDING		22	0.6407233	1.6926075	0.0033500837	0.06886715	1.0	1654	tags=36%, list=9%, signal=40%
GOBP_ANTIMICROBIAL_HUMORAL_RESPONSE	GOBP_ANTIMICROBIAL_HUMORAL_RESPONSE		67	0.51969975	1.6925349	0.0	0.068505466	1.0	4446	tags=51%, list=25%, signal=67%
GOMF_DOUBLE_STRANDED_RNA_BINDING	GOMF_DOUBLE_STRANDED_RNA_BINDING		74	0.50264335	1.6924711	0.0	0.06811363	1.0	1315	tags=18%, list=7%, signal=19%
GOCC_CONDENSED_CHROMOSOME_CENTROMERIC_REGION	GOCC_CONDENSED_CHROMOSOME_CENTROMERIC_REGION		149	0.45787045	1.6921993	0.0	0.067822255	1.0	4830	tags=37%, list=27%, signal=50%
GOBP_POSITIVE_REGULATION_OF_CHROMOSOME_SEPARATION	GOBP_POSITIVE_REGULATION_OF_CHROMOSOME_SEPARATION		26	0.6238329	1.6907977	0.0017574693	0.06855386	1.0	4404	tags=54%, list=24%, signal=71%
GOMF_PEPTIDE_BINDING	GOMF_PEPTIDE_BINDING		237	0.43323675	1.688144	0.0	0.07052548	1.0	2557	tags=24%, list=14%, signal=28%
GOBP_TRACHEA_DEVELOPMENT	GOBP_TRACHEA_DEVELOPMENT		17	0.68417484	1.687581	0.01058201	0.07059633	1.0	3352	tags=47%, list=19%, signal=58%
GOBP_NEGATIVE_REGULATION_OF_MITOTIC_CELL_CYCLE	GOBP_NEGATIVE_REGULATION_OF_MITOTIC_CELL_CYCLE		212	0.43870908	1.6874743	0.0	0.07025707	1.0	4422	tags=39%, list=24%, signal=51%
GOCC_AXON_INITIAL_SEGMENT	GOCC_AXON_INITIAL_SEGMENT		23	0.63200355	1.6855822	0.012006861	0.07143268	1.0	1246	tags=43%, list=7%, signal=47%
GOCC_CIS_GOLGI_NETWORK	GOCC_CIS_GOLGI_NETWORK		58	0.5308876	1.6855817	0.0	0.071019776	1.0	1608	tags=24%, list=9%, signal=26%
GOMF_NUCLEAR_RECEPTOR_ACTIVITY	GOMF_NUCLEAR_RECEPTOR_ACTIVITY		40	0.5626314	1.6830914	0.0031948881	0.072600685	1.0	2602	tags=33%, list=14%, signal=38%
GOBP_AMYLOID_PRECURSOR_PROTEIN_METABOLIC_PROCESS	GOBP_AMYLOID_PRECURSOR_PROTEIN_METABOLIC_PROCESS		68	0.5118323	1.6830854	0.0016447369	0.07218583	1.0	2340	tags=25%, list=13%, signal=29%
GOBP_SMOOTH_MUSCLE_CELL_MIGRATION	GOBP_SMOOTH_MUSCLE_CELL_MIGRATION		95	0.48185337	1.6821594	0.0015384615	0.0725523	1.0	2602	tags=28%, list=14%, signal=33%
GOBP_RESPONSE_TO_VITAMIN	GOBP_RESPONSE_TO_VITAMIN		29	0.60902274	1.6811641	0.0017241379	0.072977945	1.0	3155	tags=38%, list=17%, signal=46%
GOBP_REGULATION_OF_POSTSYNAPTIC_MEMBRANE_POTENTIAL	GOBP_REGULATION_OF_POSTSYNAPTIC_MEMBRANE_POTENTIAL		86	0.49068332	1.6810557	0.0030959751	0.07270965	1.0	3014	tags=34%, list=17%, signal=40%
GOMF_ACETYLCHOLINE_RECEPTOR_BINDING	GOMF_ACETYLCHOLINE_RECEPTOR_BINDING		17	0.6691779	1.6792294	0.008880994	0.07388113	1.0	2102	tags=29%, list=12%, signal=33%
GOCC_INTRINSIC_COMPONENT_OF_POSTSYNAPTIC_SPECIALIZATION_MEMBRANE	GOCC_INTRINSIC_COMPONENT_OF_POSTSYNAPTIC_SPECIALIZATION_MEMBRANE		78	0.49664703	1.6774566	0.0	0.07498206	1.0	3179	tags=46%, list=18%, signal=56%
GOCC_SPINDLE	GOCC_SPINDLE		312	0.41912773	1.6766332	0.0	0.07527784	1.0	4356	tags=34%, list=24%, signal=44%
GOBP_ANTIFUNGAL_INNATE_IMMUNE_RESPONSE	GOBP_ANTIFUNGAL_INNATE_IMMUNE_RESPONSE		15	0.699408	1.6760615	0.003552398	0.075369924	1.0	1388	tags=47%, list=8%, signal=51%
GOCC_INHIBITORY_SYNAPSE	GOCC_INHIBITORY_SYNAPSE		25	0.6241692	1.6748806	0.0103270225	0.07600058	1.0	3397	tags=60%, list=19%, signal=74%
GOBP_INSULIN_LIKE_GROWTH_FACTOR_RECEPTOR_SIGNALING_PATHWAY	GOBP_INSULIN_LIKE_GROWTH_FACTOR_RECEPTOR_SIGNALING_PATHWAY		28	0.6015134	1.6741841	0.00837521	0.07628021	1.0	2653	tags=32%, list=15%, signal=38%
GOMF_HYDROLASE_ACTIVITY_HYDROLYZING_N_GLYCOSYL_COMPOUNDS	GOMF_HYDROLASE_ACTIVITY_HYDROLYZING_N_GLYCOSYL_COMPOUNDS		34	0.566891	1.6739032	0.0016722408	0.07612176	1.0	1944	tags=35%, list=11%, signal=39%
GOBP_POSITIVE_REGULATION_OF_CELL_CYCLE_G2_M_PHASE_TRANSITION	GOBP_POSITIVE_REGULATION_OF_CELL_CYCLE_G2_M_PHASE_TRANSITION		28	0.607425	1.6735237	0.006557377	0.076014966	1.0	2696	tags=43%, list=15%, signal=50%
GOBP_POSITIVE_REGULATION_OF_PATTERN_RECOGNITION_RECEPTOR_SIGNALING_PATHWAY	GOBP_POSITIVE_REGULATION_OF_PATTERN_RECOGNITION_RECEPTOR_SIGNALING_PATHWAY		39	0.5664082	1.6724604	0.0	0.076577984	1.0	2702	tags=33%, list=15%, signal=39%
GOBP_NEGATIVE_REGULATION_OF_CELL_CYCLE_PROCESS	GOBP_NEGATIVE_REGULATION_OF_CELL_CYCLE_PROCESS		267	0.42517152	1.6722456	0.0	0.07644624	1.0	4500	tags=36%, list=25%, signal=48%
GOCC_INTRINSIC_COMPONENT_OF_SYNAPTIC_MEMBRANE	GOCC_INTRINSIC_COMPONENT_OF_SYNAPTIC_MEMBRANE		169	0.4404645	1.6719537	0.0	0.07633922	1.0	3251	tags=43%, list=18%, signal=52%
GOBP_MITOTIC_METAPHASE_PLATE_CONGRESSION	GOBP_MITOTIC_METAPHASE_PLATE_CONGRESSION		49	0.53789395	1.6693615	0.003241491	0.0781813	1.0	4404	tags=43%, list=24%, signal=56%
GOBP_REGULATION_OF_T_CELL_MEDIATED_IMMUNITY	GOBP_REGULATION_OF_T_CELL_MEDIATED_IMMUNITY		83	0.48548573	1.6691846	0.0	0.077903666	1.0	1608	tags=31%, list=9%, signal=34%
GOMF_LIPOPROTEIN_PARTICLE_RECEPTOR_BINDING	GOMF_LIPOPROTEIN_PARTICLE_RECEPTOR_BINDING		27	0.60113734	1.6667135	0.0103270225	0.07992083	1.0	659	tags=19%, list=4%, signal=19%
GOBP_POSITIVE_REGULATION_OF_CELL_CYCLE	GOBP_POSITIVE_REGULATION_OF_CELL_CYCLE		287	0.41960716	1.6662462	0.0	0.079964444	1.0	3305	tags=29%, list=18%, signal=34%
GOBP_CD4_POSITIVE_ALPHA_BETA_T_CELL_PROLIFERATION	GOBP_CD4_POSITIVE_ALPHA_BETA_T_CELL_PROLIFERATION		24	0.61976266	1.6658921	0.008431703	0.079901665	1.0	434	tags=25%, list=2%, signal=26%
GOBP_REGULATION_OF_AMYLOID_BETA_FORMATION	GOBP_REGULATION_OF_AMYLOID_BETA_FORMATION		34	0.56872386	1.6654856	0.013864818	0.07991643	1.0	2340	tags=29%, list=13%, signal=34%
GOBP_ORGANELLE_TRANSPORT_ALONG_MICROTUBULE	GOBP_ORGANELLE_TRANSPORT_ALONG_MICROTUBULE		78	0.4916805	1.6646116	0.00155521	0.080230236	1.0	5147	tags=42%, list=28%, signal=59%
GOBP_REGULATION_OF_GLIAL_CELL_APOPTOTIC_PROCESS	GOBP_REGULATION_OF_GLIAL_CELL_APOPTOTIC_PROCESS		15	0.6895377	1.6646012	0.008741259	0.079846434	1.0	627	tags=27%, list=3%, signal=28%
GOMF_IMMUNOGLOBULIN_BINDING	GOMF_IMMUNOGLOBULIN_BINDING		19	0.6458024	1.6641569	0.008389262	0.07991273	1.0	1723	tags=47%, list=10%, signal=52%
GOBP_REGULATION_OF_MODIFICATION_OF_SYNAPTIC_STRUCTURE	GOBP_REGULATION_OF_MODIFICATION_OF_SYNAPTIC_STRUCTURE		16	0.6763247	1.6610388	0.008403362	0.08248938	1.0	2714	tags=44%, list=15%, signal=51%
GOBP_REGULATION_OF_RESPONSE_TO_CYTOKINE_STIMULUS	GOBP_REGULATION_OF_RESPONSE_TO_CYTOKINE_STIMULUS		122	0.46092755	1.6605208	0.0015015015	0.08260489	1.0	2961	tags=27%, list=16%, signal=32%
GOBP_CLATHRIN_COAT_ASSEMBLY	GOBP_CLATHRIN_COAT_ASSEMBLY		17	0.6694769	1.6595913	0.0036697248	0.08297598	1.0	3227	tags=47%, list=18%, signal=57%
GOBP_DNA_REPLICATION_INITIATION	GOBP_DNA_REPLICATION_INITIATION		30	0.5903615	1.6578285	0.0067340066	0.08438431	1.0	2891	tags=33%, list=16%, signal=40%
GOBP_MODULATION_OF_EXCITATORY_POSTSYNAPTIC_POTENTIAL	GOBP_MODULATION_OF_EXCITATORY_POSTSYNAPTIC_POTENTIAL		45	0.53439707	1.657117	0.0049668876	0.08468718	1.0	2456	tags=29%, list=14%, signal=33%
GOBP_ATTACHMENT_OF_MITOTIC_SPINDLE_MICROTUBULES_TO_KINETOCHORE	GOBP_ATTACHMENT_OF_MITOTIC_SPINDLE_MICROTUBULES_TO_KINETOCHORE		19	0.6493327	1.6544995	0.0034423408	0.08665369	1.0	2752	tags=47%, list=15%, signal=56%
GOBP_CELL_CYCLE_G2_M_PHASE_TRANSITION	GOBP_CELL_CYCLE_G2_M_PHASE_TRANSITION		133	0.4551673	1.6532974	0.0044776117	0.08742545	1.0	2852	tags=31%, list=16%, signal=36%
GOBP_REGULATION_OF_GRANULOCYTE_CHEMOTAXIS	GOBP_REGULATION_OF_GRANULOCYTE_CHEMOTAXIS		45	0.5374698	1.6472775	0.006837607	0.09292287	1.0	1342	tags=31%, list=7%, signal=34%
GOBP_MIRNA_TRANSCRIPTION	GOBP_MIRNA_TRANSCRIPTION		57	0.51085514	1.6471369	0.0	0.0925793	1.0	1231	tags=18%, list=7%, signal=19%
GOBP_MOVEMENT_IN_HOST	GOBP_MOVEMENT_IN_HOST		96	0.47468632	1.645439	0.0015128592	0.09360416	1.0	1770	tags=22%, list=10%, signal=24%
GOBP_NEGATIVE_REGULATION_OF_DNA_BIOSYNTHETIC_PROCESS	GOBP_NEGATIVE_REGULATION_OF_DNA_BIOSYNTHETIC_PROCESS		32	0.57904816	1.644668	0.0033898305	0.09387127	1.0	877	tags=19%, list=5%, signal=20%
GOCC_SPINDLE_MICROTUBULE	GOCC_SPINDLE_MICROTUBULE		69	0.50303245	1.6445752	0.007898894	0.09347343	1.0	3908	tags=35%, list=22%, signal=44%
GOBP_DOPAMINE_TRANSPORT	GOBP_DOPAMINE_TRANSPORT		41	0.54547954	1.6438164	0.0049916804	0.09374932	1.0	3949	tags=51%, list=22%, signal=65%
GOBP_POSITIVE_REGULATION_OF_ORGAN_GROWTH	GOBP_POSITIVE_REGULATION_OF_ORGAN_GROWTH		46	0.54523635	1.6420088	0.006655574	0.094990544	1.0	3121	tags=37%, list=17%, signal=45%
GOBP_ACTIVATION_OF_INNATE_IMMUNE_RESPONSE	GOBP_ACTIVATION_OF_INNATE_IMMUNE_RESPONSE		44	0.5383644	1.6419979	0.006329114	0.09454998	1.0	915	tags=20%, list=5%, signal=21%
GOBP_AXONAL_TRANSPORT	GOBP_AXONAL_TRANSPORT		60	0.50383955	1.6414399	0.0015898251	0.0948117	1.0	5106	tags=45%, list=28%, signal=62%
GOBP_REGULATION_OF_PATTERN_RECOGNITION_RECEPTOR_SIGNALING_PATHWAY	GOBP_REGULATION_OF_PATTERN_RECOGNITION_RECEPTOR_SIGNALING_PATHWAY		85	0.4879218	1.6413819	0.0	0.09441889	1.0	2702	tags=24%, list=15%, signal=28%
GOBP_REGULATION_OF_AMYLOID_PRECURSOR_PROTEIN_CATABOLIC_PROCESS	GOBP_REGULATION_OF_AMYLOID_PRECURSOR_PROTEIN_CATABOLIC_PROCESS		40	0.5585445	1.6402943	0.008650519	0.095199704	1.0	2340	tags=30%, list=13%, signal=34%
GOCC_SPINDLE_POLE	GOCC_SPINDLE_POLE		127	0.4522046	1.6402022	0.0	0.09482993	1.0	2852	tags=25%, list=16%, signal=30%
GOCC_AXONAL_GROWTH_CONE	GOCC_AXONAL_GROWTH_CONE		37	0.5621208	1.6400694	0.008605852	0.0945582	1.0	3975	tags=43%, list=22%, signal=55%
GOBP_NEGATIVE_REGULATION_OF_RESPONSE_TO_BIOTIC_STIMULUS	GOBP_NEGATIVE_REGULATION_OF_RESPONSE_TO_BIOTIC_STIMULUS		92	0.4780905	1.6398299	0.003144654	0.09435207	1.0	2167	tags=25%, list=12%, signal=28%
GOBP_MITOTIC_SISTER_CHROMATID_COHESION	GOBP_MITOTIC_SISTER_CHROMATID_COHESION		19	0.6551078	1.6372858	0.012027492	0.09669904	1.0	4819	tags=47%, list=27%, signal=64%
GOBP_NEGATIVE_REGULATION_OF_INNATE_IMMUNE_RESPONSE	GOBP_NEGATIVE_REGULATION_OF_INNATE_IMMUNE_RESPONSE		68	0.49294975	1.6363069	0.0015873016	0.097280316	1.0	2167	tags=31%, list=12%, signal=35%
GOBP_POSITIVE_REGULATION_OF_RESPONSE_TO_CYTOKINE_STIMULUS	GOBP_POSITIVE_REGULATION_OF_RESPONSE_TO_CYTOKINE_STIMULUS		54	0.5142793	1.6360023	0.004823151	0.09718347	1.0	2961	tags=31%, list=16%, signal=38%
GOMF_CYTOKINE_ACTIVITY	GOMF_CYTOKINE_ACTIVITY		106	0.46344268	1.6356095	0.0	0.09719633	1.0	1278	tags=26%, list=7%, signal=28%
GOBP_ESTABLISHMENT_OF_MITOTIC_SPINDLE_LOCALIZATION	GOBP_ESTABLISHMENT_OF_MITOTIC_SPINDLE_LOCALIZATION		35	0.55866873	1.6350034	0.005059022	0.09738316	1.0	3364	tags=40%, list=19%, signal=49%
GOMF_DISORDERED_DOMAIN_SPECIFIC_BINDING	GOMF_DISORDERED_DOMAIN_SPECIFIC_BINDING		37	0.5681962	1.6340818	0.0100334445	0.09788595	1.0	2897	tags=32%, list=16%, signal=39%
GOBP_MEIOTIC_CELL_CYCLE_PROCESS	GOBP_MEIOTIC_CELL_CYCLE_PROCESS		158	0.43927398	1.6339234	0.0014947683	0.097620465	1.0	4375	tags=38%, list=24%, signal=50%
GOBP_REGULATION_OF_CELL_CYCLE_PHASE_TRANSITION	GOBP_REGULATION_OF_CELL_CYCLE_PHASE_TRANSITION		384	0.40051475	1.6331921	0.0	0.09793879	1.0	3443	tags=27%, list=19%, signal=32%
GOBP_POSITIVE_REGULATION_OF_CYTOKINE_PRODUCTION	GOBP_POSITIVE_REGULATION_OF_CYTOKINE_PRODUCTION		389	0.40044454	1.6324495	0.0	0.098345175	1.0	2965	tags=26%, list=16%, signal=30%
GOBP_POSITIVE_REGULATION_OF_MITOTIC_CELL_CYCLE_PHASE_TRANSITION	GOBP_POSITIVE_REGULATION_OF_MITOTIC_CELL_CYCLE_PHASE_TRANSITION		84	0.4767101	1.6322293	0.0015847861	0.09816162	1.0	2752	tags=27%, list=15%, signal=32%
GOCC_SYNAPTIC_MEMBRANE	GOCC_SYNAPTIC_MEMBRANE		349	0.4053117	1.6321245	0.0	0.097900026	1.0	3590	tags=40%, list=20%, signal=48%
GOBP_RETINOIC_ACID_RECEPTOR_SIGNALING_PATHWAY	GOBP_RETINOIC_ACID_RECEPTOR_SIGNALING_PATHWAY		25	0.5887333	1.6314555	0.013400335	0.09821714	1.0	877	tags=16%, list=5%, signal=17%
GOBP_CHEMICAL_SYNAPTIC_TRANSMISSION_POSTSYNAPTIC	GOBP_CHEMICAL_SYNAPTIC_TRANSMISSION_POSTSYNAPTIC		77	0.49176598	1.6307329	0.0047393367	0.098535374	1.0	3101	tags=34%, list=17%, signal=41%
GOBP_CELL_CYCLE_PHASE_TRANSITION	GOBP_CELL_CYCLE_PHASE_TRANSITION		482	0.39331368	1.6286709	0.0	0.100311264	1.0	3554	tags=27%, list=20%, signal=33%
GOBP_DETECTION_OF_STIMULUS_INVOLVED_IN_SENSORY_PERCEPTION_OF_PAIN	GOBP_DETECTION_OF_STIMULUS_INVOLVED_IN_SENSORY_PERCEPTION_OF_PAIN		23	0.6293081	1.6267247	0.009107468	0.102194756	1.0	992	tags=26%, list=5%, signal=28%
GOCC_LARGE_RIBOSOMAL_SUBUNIT	GOCC_LARGE_RIBOSOMAL_SUBUNIT		110	0.45910054	1.6263679	0.00155521	0.10219562	1.0	5649	tags=52%, list=31%, signal=75%
GOCC_POSTSYNAPTIC_CYTOSKELETON	GOCC_POSTSYNAPTIC_CYTOSKELETON		19	0.6346755	1.6257929	0.013513514	0.10232881	1.0	2728	tags=42%, list=15%, signal=50%
GOBP_CYTOKINESIS	GOBP_CYTOKINESIS		146	0.4475663	1.625041	0.0	0.10271608	1.0	2384	tags=24%, list=13%, signal=27%
GOBP_CARDIAC_MUSCLE_ADAPTATION	GOBP_CARDIAC_MUSCLE_ADAPTATION		20	0.629259	1.6244677	0.018281536	0.10293603	1.0	3492	tags=45%, list=19%, signal=56%
GOMF_NUCLEOTIDYLTRANSFERASE_ACTIVITY	GOMF_NUCLEOTIDYLTRANSFERASE_ACTIVITY		102	0.46226165	1.6230376	0.0	0.104225285	1.0	2309	tags=17%, list=13%, signal=19%
GOBP_CELLULAR_RESPONSE_TO_AMYLOID_BETA	GOBP_CELLULAR_RESPONSE_TO_AMYLOID_BETA		32	0.5681172	1.6226989	0.010016695	0.1041306	1.0	1810	tags=31%, list=10%, signal=35%
GOCC_ANCHORED_COMPONENT_OF_MEMBRANE	GOCC_ANCHORED_COMPONENT_OF_MEMBRANE		130	0.44833887	1.6219585	0.0030816642	0.104532644	1.0	2718	tags=35%, list=15%, signal=41%
GOBP_REGULATION_OF_RESPONSE_TO_BIOTIC_STIMULUS	GOBP_REGULATION_OF_RESPONSE_TO_BIOTIC_STIMULUS		291	0.4087697	1.6204624	0.0	0.10573847	1.0	1857	tags=20%, list=10%, signal=21%
GOCC_POLYSOME	GOCC_POLYSOME		65	0.49140826	1.6192645	0.0016501651	0.106690355	1.0	5573	tags=58%, list=31%, signal=84%
GOCC_NEURONAL_DENSE_CORE_VESICLE	GOCC_NEURONAL_DENSE_CORE_VESICLE		15	0.6675295	1.6178793	0.017421603	0.10786184	1.0	3024	tags=60%, list=17%, signal=72%
GOBP_NEGATIVE_REGULATION_OF_ANDROGEN_RECEPTOR_SIGNALING_PATHWAY	GOBP_NEGATIVE_REGULATION_OF_ANDROGEN_RECEPTOR_SIGNALING_PATHWAY		15	0.6730138	1.6175606	0.01980198	0.10781008	1.0	71	tags=13%, list=0%, signal=13%
GOBP_INTRINSIC_APOPTOTIC_SIGNALING_PATHWAY_IN_RESPONSE_TO_DNA_DAMAGE_BY_P53_CLASS_MEDIATOR	GOBP_INTRINSIC_APOPTOTIC_SIGNALING_PATHWAY_IN_RESPONSE_TO_DNA_DAMAGE_BY_P53_CLASS_MEDIATOR		41	0.54371804	1.6143916	0.0065897857	0.11114545	1.0	1569	tags=22%, list=9%, signal=24%
GOCC_GLUTAMATERGIC_SYNAPSE	GOCC_GLUTAMATERGIC_SYNAPSE		430	0.39521363	1.6135824	0.0	0.11165888	1.0	3251	tags=32%, list=18%, signal=38%
GOBP_NEGATIVE_REGULATION_OF_SMOOTH_MUSCLE_CELL_MIGRATION	GOBP_NEGATIVE_REGULATION_OF_SMOOTH_MUSCLE_CELL_MIGRATION		31	0.55624574	1.6123594	0.006802721	0.112552024	1.0	2483	tags=35%, list=14%, signal=41%
GOBP_AMYLOID_BETA_FORMATION	GOBP_AMYLOID_BETA_FORMATION		44	0.53305495	1.6110531	0.008605852	0.11364435	1.0	2340	tags=27%, list=13%, signal=31%
GOBP_REGULATION_OF_CELL_DIVISION	GOBP_REGULATION_OF_CELL_DIVISION		144	0.4405376	1.6105832	0.0	0.11368612	1.0	2852	tags=28%, list=16%, signal=34%
GOBP_MEIOTIC_CELL_CYCLE	GOBP_MEIOTIC_CELL_CYCLE		206	0.42491785	1.6099061	0.0	0.11398304	1.0	2771	tags=25%, list=15%, signal=29%
GOBP_PEROXISOME_PROLIFERATOR_ACTIVATED_RECEPTOR_SIGNALING_PATHWAY	GOBP_PEROXISOME_PROLIFERATOR_ACTIVATED_RECEPTOR_SIGNALING_PATHWAY		22	0.61095273	1.609216	0.012280702	0.11428272	1.0	1323	tags=23%, list=7%, signal=24%
GOBP_POSITIVE_REGULATION_OF_SIGNAL_TRANSDUCTION_BY_P53_CLASS_MEDIATOR	GOBP_POSITIVE_REGULATION_OF_SIGNAL_TRANSDUCTION_BY_P53_CLASS_MEDIATOR		27	0.58287084	1.6077445	0.0121951215	0.11532976	1.0	4190	tags=52%, list=23%, signal=67%
GOBP_REGULATION_OF_P38MAPK_CASCADE	GOBP_REGULATION_OF_P38MAPK_CASCADE		36	0.5409385	1.6073786	0.008680556	0.11527418	1.0	1193	tags=31%, list=7%, signal=33%
GOMF_CALCIUM_DEPENDENT_PHOSPHOLIPID_BINDING	GOMF_CALCIUM_DEPENDENT_PHOSPHOLIPID_BINDING		47	0.51014405	1.6060272	0.009708738	0.116516255	1.0	3949	tags=51%, list=22%, signal=65%
GOBP_MEIOSIS_I_CELL_CYCLE_PROCESS	GOBP_MEIOSIS_I_CELL_CYCLE_PROCESS		98	0.45641428	1.6057761	0.003125	0.116330825	1.0	2752	tags=29%, list=15%, signal=34%
GOBP_MICROTUBULE_BASED_TRANSPORT	GOBP_MICROTUBULE_BASED_TRANSPORT		187	0.42480892	1.6052077	0.0	0.116566464	1.0	4294	tags=31%, list=24%, signal=40%
GOCC_POSTSYNAPTIC_MEMBRANE	GOCC_POSTSYNAPTIC_MEMBRANE		232	0.4139447	1.6043146	0.0	0.11726406	1.0	3251	tags=38%, list=18%, signal=46%
GOCC_MICROTUBULE	GOCC_MICROTUBULE		376	0.39480004	1.603875	0.0	0.1173604	1.0	3343	tags=27%, list=18%, signal=33%
GOBP_POSITIVE_REGULATION_OF_AMYLOID_PRECURSOR_PROTEIN_CATABOLIC_PROCESS	GOBP_POSITIVE_REGULATION_OF_AMYLOID_PRECURSOR_PROTEIN_CATABOLIC_PROCESS		22	0.60274	1.6029415	0.0033726813	0.11801784	1.0	2183	tags=32%, list=12%, signal=36%
GOBP_MEMBRANE_PROTEIN_ECTODOMAIN_PROTEOLYSIS	GOBP_MEMBRANE_PROTEIN_ECTODOMAIN_PROTEOLYSIS		38	0.54266614	1.6027883	0.013445378	0.11778572	1.0	1136	tags=21%, list=6%, signal=22%
GOBP_POSITIVE_REGULATION_OF_HEART_GROWTH	GOBP_POSITIVE_REGULATION_OF_HEART_GROWTH		38	0.54212683	1.6026107	0.009708738	0.117585614	1.0	3493	tags=42%, list=19%, signal=52%
GOMF_POSTSYNAPTIC_NEUROTRANSMITTER_RECEPTOR_ACTIVITY	GOMF_POSTSYNAPTIC_NEUROTRANSMITTER_RECEPTOR_ACTIVITY		36	0.54509974	1.6025513	0.007005254	0.11722133	1.0	3862	tags=53%, list=21%, signal=67%
GOBP_FEAR_RESPONSE	GOBP_FEAR_RESPONSE		42	0.52523446	1.6023	0.008680556	0.117046826	1.0	3485	tags=38%, list=19%, signal=47%
GOBP_MITOTIC_CYTOKINESIS	GOBP_MITOTIC_CYTOKINESIS		72	0.48014936	1.6014644	0.008116883	0.11767921	1.0	2008	tags=26%, list=11%, signal=30%
GOBP_EXPLORATION_BEHAVIOR	GOBP_EXPLORATION_BEHAVIOR		29	0.5655793	1.6014146	0.014827018	0.11726273	1.0	3224	tags=45%, list=18%, signal=54%
GOBP_NEGATIVE_REGULATION_OF_SMOOTH_MUSCLE_CELL_PROLIFERATION	GOBP_NEGATIVE_REGULATION_OF_SMOOTH_MUSCLE_CELL_PROLIFERATION		57	0.50313646	1.6011586	0.009966778	0.11709938	1.0	2965	tags=32%, list=16%, signal=38%
GOBP_INTERFERON_BETA_PRODUCTION	GOBP_INTERFERON_BETA_PRODUCTION		59	0.49250025	1.6008948	0.0	0.11697501	1.0	3230	tags=29%, list=18%, signal=35%
GOBP_ANTIBACTERIAL_HUMORAL_RESPONSE	GOBP_ANTIBACTERIAL_HUMORAL_RESPONSE		32	0.55757445	1.5977758	0.010084034	0.1201981	1.0	4141	tags=56%, list=23%, signal=73%
GOBP_CYTOSKELETON_DEPENDENT_CYTOKINESIS	GOBP_CYTOSKELETON_DEPENDENT_CYTOKINESIS		81	0.4681546	1.5968691	0.006557377	0.12081615	1.0	2008	tags=25%, list=11%, signal=28%
GOMF_MANNOSE_BINDING	GOMF_MANNOSE_BINDING		24	0.59273136	1.595203	0.010869565	0.12238333	1.0	1388	tags=33%, list=8%, signal=36%
GOBP_SPINDLE_LOCALIZATION	GOBP_SPINDLE_LOCALIZATION		50	0.50792897	1.5944895	0.011784512	0.12288706	1.0	3484	tags=36%, list=19%, signal=44%
GOCC_NUCLEAR_REPLICATION_FORK	GOCC_NUCLEAR_REPLICATION_FORK		36	0.5374313	1.5942419	0.0132231405	0.122769564	1.0	5964	tags=53%, list=33%, signal=79%
GOBP_MEIOTIC_CHROMOSOME_SEGREGATION	GOBP_MEIOTIC_CHROMOSOME_SEGREGATION		70	0.4788545	1.5927755	0.01104101	0.12418669	1.0	4375	tags=37%, list=24%, signal=49%
GOBP_NEURON_RECOGNITION	GOBP_NEURON_RECOGNITION		42	0.5283045	1.59098	0.009868421	0.12595746	1.0	2797	tags=50%, list=15%, signal=59%
GOBP_CLATHRIN_DEPENDENT_ENDOCYTOSIS	GOBP_CLATHRIN_DEPENDENT_ENDOCYTOSIS		42	0.52709496	1.590571	0.009677419	0.12601806	1.0	3521	tags=31%, list=19%, signal=38%
GOMF_G_PROTEIN_COUPLED_RECEPTOR_BINDING	GOMF_G_PROTEIN_COUPLED_RECEPTOR_BINDING		201	0.41419494	1.5900615	0.0	0.12624715	1.0	3189	tags=29%, list=18%, signal=35%
GOBP_POSITIVE_REGULATION_OF_ADAPTIVE_IMMUNE_RESPONSE	GOBP_POSITIVE_REGULATION_OF_ADAPTIVE_IMMUNE_RESPONSE		121	0.44029748	1.589308	0.0014684288	0.12666382	1.0	1608	tags=26%, list=9%, signal=28%
GOBP_NEGATIVE_REGULATION_OF_INTERLEUKIN_1_PRODUCTION	GOBP_NEGATIVE_REGULATION_OF_INTERLEUKIN_1_PRODUCTION		28	0.5662494	1.5890061	0.020134227	0.12657225	1.0	877	tags=25%, list=5%, signal=26%
GOBP_LYMPHOCYTE_CHEMOTAXIS	GOBP_LYMPHOCYTE_CHEMOTAXIS		44	0.5301435	1.5889643	0.011494253	0.12618603	1.0	1278	tags=30%, list=7%, signal=32%
GOBP_GLUTAMATE_RECEPTOR_SIGNALING_PATHWAY	GOBP_GLUTAMATE_RECEPTOR_SIGNALING_PATHWAY		37	0.5387514	1.5883802	0.0068259384	0.12646058	1.0	2022	tags=35%, list=11%, signal=39%
GOBP_REGULATION_OF_NEUROTRANSMITTER_RECEPTOR_ACTIVITY	GOBP_REGULATION_OF_NEUROTRANSMITTER_RECEPTOR_ACTIVITY		50	0.5116293	1.5872686	0.009917355	0.12737231	1.0	2223	tags=32%, list=12%, signal=36%
GOCC_POSTSYNAPTIC_SPECIALIZATION_MEMBRANE	GOCC_POSTSYNAPTIC_SPECIALIZATION_MEMBRANE		98	0.458317	1.5869836	0.0031496063	0.12726699	1.0	3251	tags=40%, list=18%, signal=48%
GOBP_VESICLE_FUSION_TO_PLASMA_MEMBRANE	GOBP_VESICLE_FUSION_TO_PLASMA_MEMBRANE		22	0.5963238	1.5860106	0.024822695	0.12812908	1.0	2473	tags=36%, list=14%, signal=42%
GOBP_PRESYNAPSE_ORGANIZATION	GOBP_PRESYNAPSE_ORGANIZATION		40	0.5207756	1.5857168	0.010016695	0.12798929	1.0	3667	tags=45%, list=20%, signal=56%
GOBP_POSITIVE_REGULATION_OF_T_CELL_CYTOKINE_PRODUCTION	GOBP_POSITIVE_REGULATION_OF_T_CELL_CYTOKINE_PRODUCTION		22	0.601814	1.5844259	0.020654045	0.12926848	1.0	969	tags=27%, list=5%, signal=29%
GOBP_REGULATION_OF_KETONE_BIOSYNTHETIC_PROCESS	GOBP_REGULATION_OF_KETONE_BIOSYNTHETIC_PROCESS		16	0.63360727	1.5843838	0.027422303	0.12887017	1.0	2936	tags=44%, list=16%, signal=52%
GOBP_RESPONSE_TO_CHEMOKINE	GOBP_RESPONSE_TO_CHEMOKINE		52	0.50389093	1.583842	0.0077160494	0.12910372	1.0	1278	tags=29%, list=7%, signal=31%
GOMF_MICROTUBULE_BINDING	GOMF_MICROTUBULE_BINDING		231	0.40747103	1.5833586	0.0	0.12923388	1.0	3123	tags=29%, list=17%, signal=35%
GOBP_POSITIVE_REGULATION_OF_CHEMOKINE_PRODUCTION	GOBP_POSITIVE_REGULATION_OF_CHEMOKINE_PRODUCTION		59	0.49504468	1.582259	0.013050571	0.13016722	1.0	1836	tags=32%, list=10%, signal=36%
GOBP_LOCOMOTORY_BEHAVIOR	GOBP_LOCOMOTORY_BEHAVIOR		206	0.41593406	1.5818523	0.0	0.13025679	1.0	3273	tags=34%, list=18%, signal=41%
GOMF_CHEMOATTRACTANT_ACTIVITY	GOMF_CHEMOATTRACTANT_ACTIVITY		21	0.60966444	1.5810825	0.025996534	0.13090862	1.0	3352	tags=71%, list=19%, signal=88%
GOBP_POSITIVE_REGULATION_OF_AMYLOID_BETA_FORMATION	GOBP_POSITIVE_REGULATION_OF_AMYLOID_BETA_FORMATION		17	0.6350678	1.5801489	0.03141361	0.13170029	1.0	2183	tags=35%, list=12%, signal=40%
GOBP_REGULATION_OF_MITOTIC_CELL_CYCLE	GOBP_REGULATION_OF_MITOTIC_CELL_CYCLE		444	0.3843089	1.5801389	0.0	0.13126789	1.0	3443	tags=26%, list=19%, signal=31%
GOBP_SIGNAL_TRANSDUCTION_IN_RESPONSE_TO_DNA_DAMAGE	GOBP_SIGNAL_TRANSDUCTION_IN_RESPONSE_TO_DNA_DAMAGE		152	0.4246629	1.5799487	0.0	0.13110717	1.0	2630	tags=22%, list=15%, signal=25%
GOBP_REGULATION_OF_FAT_CELL_DIFFERENTIATION	GOBP_REGULATION_OF_FAT_CELL_DIFFERENTIATION		115	0.43968597	1.5798177	0.002980626	0.13088185	1.0	3313	tags=28%, list=18%, signal=34%
GOBP_CENTROMERE_COMPLEX_ASSEMBLY	GOBP_CENTROMERE_COMPLEX_ASSEMBLY		27	0.57270354	1.578979	0.020512821	0.13143834	1.0	6062	tags=74%, list=33%, signal=111%
GOBP_METAPHASE_PLATE_CONGRESSION	GOBP_METAPHASE_PLATE_CONGRESSION		62	0.48696363	1.5777948	0.0100334445	0.13251837	1.0	3609	tags=35%, list=20%, signal=44%
GOBP_TOLL_LIKE_RECEPTOR_9_SIGNALING_PATHWAY	GOBP_TOLL_LIKE_RECEPTOR_9_SIGNALING_PATHWAY		15	0.64481103	1.5771166	0.01362862	0.13293926	1.0	797	tags=27%, list=4%, signal=28%
GOBP_SYNAPTIC_TRANSMISSION_GLUTAMATERGIC	GOBP_SYNAPTIC_TRANSMISSION_GLUTAMATERGIC		86	0.46445137	1.5765339	0.0015847861	0.13329677	1.0	4032	tags=45%, list=22%, signal=58%
GOCC_CALYX_OF_HELD	GOCC_CALYX_OF_HELD		25	0.5767381	1.5758697	0.02173913	0.1337271	1.0	1729	tags=44%, list=10%, signal=49%
GOBP_NEGATIVE_REGULATION_OF_PROTEIN_SERINE_THREONINE_KINASE_ACTIVITY	GOBP_NEGATIVE_REGULATION_OF_PROTEIN_SERINE_THREONINE_KINASE_ACTIVITY		94	0.4527441	1.575851	0.0015037594	0.13329935	1.0	2119	tags=22%, list=12%, signal=25%
GOBP_CELLULAR_RESPONSE_TO_NUTRIENT	GOBP_CELLULAR_RESPONSE_TO_NUTRIENT		23	0.58346224	1.5749093	0.019769358	0.13407578	1.0	3072	tags=35%, list=17%, signal=42%
GOBP_ANTIMICROBIAL_HUMORAL_IMMUNE_RESPONSE_MEDIATED_BY_ANTIMICROBIAL_PEPTIDE	GOBP_ANTIMICROBIAL_HUMORAL_IMMUNE_RESPONSE_MEDIATED_BY_ANTIMICROBIAL_PEPTIDE		53	0.49123454	1.5747517	0.008278145	0.13380833	1.0	4446	tags=51%, list=25%, signal=67%
GOBP_POSITIVE_REGULATION_OF_CELL_CYCLE_CHECKPOINT	GOBP_POSITIVE_REGULATION_OF_CELL_CYCLE_CHECKPOINT		15	0.64211625	1.5745296	0.01559792	0.13370478	1.0	4307	tags=60%, list=24%, signal=79%
GOBP_REGULATION_OF_MYOBLAST_FUSION	GOBP_REGULATION_OF_MYOBLAST_FUSION		18	0.6169864	1.5741944	0.0151770655	0.13372198	1.0	3458	tags=50%, list=19%, signal=62%
GOCC_CHROMOSOMAL_REGION	GOCC_CHROMOSOMAL_REGION		292	0.39514354	1.573305	0.0	0.13441704	1.0	4707	tags=32%, list=26%, signal=42%
GOBP_INTRACELLULAR_RECEPTOR_SIGNALING_PATHWAY	GOBP_INTRACELLULAR_RECEPTOR_SIGNALING_PATHWAY		186	0.41561726	1.5732487	0.0	0.13405879	1.0	2678	tags=19%, list=15%, signal=22%
GOCC_PERIKARYON	GOCC_PERIKARYON		101	0.45291296	1.5729412	0.004518072	0.13400392	1.0	3173	tags=38%, list=18%, signal=45%
GOBP_RESPONSE_TO_FIBROBLAST_GROWTH_FACTOR	GOBP_RESPONSE_TO_FIBROBLAST_GROWTH_FACTOR		68	0.4761818	1.5727324	0.0032467532	0.13382728	1.0	3122	tags=34%, list=17%, signal=41%
GOBP_REGULATION_OF_LIPOPOLYSACCHARIDE_MEDIATED_SIGNALING_PATHWAY	GOBP_REGULATION_OF_LIPOPOLYSACCHARIDE_MEDIATED_SIGNALING_PATHWAY		24	0.58251745	1.5723877	0.01718213	0.13382536	1.0	399	tags=21%, list=2%, signal=21%
GOCC_MHC_PROTEIN_COMPLEX	GOCC_MHC_PROTEIN_COMPLEX		25	0.57855934	1.5718541	0.027118644	0.13406627	1.0	2788	tags=68%, list=15%, signal=80%
GOBP_REGULATION_OF_TOLL_LIKE_RECEPTOR_SIGNALING_PATHWAY	GOBP_REGULATION_OF_TOLL_LIKE_RECEPTOR_SIGNALING_PATHWAY		62	0.49277535	1.5696758	0.019512195	0.13659592	1.0	2702	tags=26%, list=15%, signal=30%
GOBP_POSITIVE_REGULATION_OF_CALCIUM_ION_TRANSPORT	GOBP_POSITIVE_REGULATION_OF_CALCIUM_ION_TRANSPORT		110	0.4440313	1.568325	0.004702194	0.13794746	1.0	3228	tags=32%, list=18%, signal=38%
GOBP_NEGATIVE_REGULATION_OF_NEURON_APOPTOTIC_PROCESS	GOBP_NEGATIVE_REGULATION_OF_NEURON_APOPTOTIC_PROCESS		151	0.42336908	1.5671743	0.0	0.13899757	1.0	3060	tags=26%, list=17%, signal=32%
GOCC_FILOPODIUM	GOCC_FILOPODIUM		78	0.464036	1.566531	0.004878049	0.13934787	1.0	2574	tags=32%, list=14%, signal=37%
GOCC_EARLY_ENDOSOME_MEMBRANE	GOCC_EARLY_ENDOSOME_MEMBRANE		78	0.4647891	1.5660771	0.004716981	0.1394732	1.0	1770	tags=26%, list=10%, signal=28%
GOBP_MULTICELLULAR_ORGANISMAL_RESPONSE_TO_STRESS	GOBP_MULTICELLULAR_ORGANISMAL_RESPONSE_TO_STRESS		73	0.47155708	1.5634577	0.0076804915	0.14266169	1.0	3705	tags=40%, list=20%, signal=50%
GOBP_T_CELL_MEDIATED_IMMUNITY	GOBP_T_CELL_MEDIATED_IMMUNITY		112	0.4409062	1.5632626	0.004830918	0.14247392	1.0	1608	tags=28%, list=9%, signal=30%
GOBP_SEMAPHORIN_PLEXIN_SIGNALING_PATHWAY	GOBP_SEMAPHORIN_PLEXIN_SIGNALING_PATHWAY		35	0.5400281	1.5625576	0.011589404	0.14301592	1.0	1826	tags=29%, list=10%, signal=32%
GOBP_CYTOPLASMIC_PATTERN_RECOGNITION_RECEPTOR_SIGNALING_PATHWAY	GOBP_CYTOPLASMIC_PATTERN_RECOGNITION_RECEPTOR_SIGNALING_PATHWAY		44	0.50212044	1.5625548	0.010169491	0.14257757	1.0	2678	tags=25%, list=15%, signal=29%
GOCC_HIGH_DENSITY_LIPOPROTEIN_PARTICLE	GOCC_HIGH_DENSITY_LIPOPROTEIN_PARTICLE		25	0.5730648	1.5619984	0.032258064	0.14283349	1.0	1154	tags=32%, list=6%, signal=34%
GOBP_POSITIVE_REGULATION_OF_EXCITATORY_POSTSYNAPTIC_POTENTIAL	GOBP_POSITIVE_REGULATION_OF_EXCITATORY_POSTSYNAPTIC_POTENTIAL		33	0.5370084	1.5619252	0.020236088	0.14244819	1.0	2456	tags=30%, list=14%, signal=35%
GOBP_NEGATIVE_REGULATION_OF_CHEMOTAXIS	GOBP_NEGATIVE_REGULATION_OF_CHEMOTAXIS		45	0.5135809	1.5618691	0.008103727	0.14206553	1.0	1826	tags=31%, list=10%, signal=35%
GOMF_METAL_CLUSTER_BINDING	GOMF_METAL_CLUSTER_BINDING		61	0.48090923	1.5615255	0.012718601	0.1420348	1.0	3250	tags=25%, list=18%, signal=30%
GOMF_STRUCTURAL_CONSTITUENT_OF_POSTSYNAPSE	GOMF_STRUCTURAL_CONSTITUENT_OF_POSTSYNAPSE		18	0.60257345	1.5606471	0.026595745	0.1427166	1.0	2771	tags=44%, list=15%, signal=52%
GOBP_CD8_POSITIVE_ALPHA_BETA_T_CELL_ACTIVATION	GOBP_CD8_POSITIVE_ALPHA_BETA_T_CELL_ACTIVATION		27	0.564194	1.5604659	0.021052632	0.1425433	1.0	1388	tags=33%, list=8%, signal=36%
GOCC_TRIGLYCERIDE_RICH_PLASMA_LIPOPROTEIN_PARTICLE	GOCC_TRIGLYCERIDE_RICH_PLASMA_LIPOPROTEIN_PARTICLE		20	0.6028396	1.5596316	0.019163763	0.14316927	1.0	1263	tags=35%, list=7%, signal=38%
GOBP_RESPONSE_TO_FUNGUS	GOBP_RESPONSE_TO_FUNGUS		44	0.515348	1.5591445	0.019323671	0.14345329	1.0	1388	tags=30%, list=8%, signal=32%
GOCC_MITOTIC_SPINDLE	GOCC_MITOTIC_SPINDLE		157	0.4214897	1.5587958	0.0	0.14347205	1.0	4342	tags=38%, list=24%, signal=50%
GOCC_GOLGI_MEDIAL_CISTERNA	GOCC_GOLGI_MEDIAL_CISTERNA		18	0.61483014	1.5578864	0.029250458	0.14423509	1.0	2078	tags=33%, list=11%, signal=38%
GOCC_EXCITATORY_SYNAPSE	GOCC_EXCITATORY_SYNAPSE		63	0.47252166	1.5572343	0.0015822785	0.14466208	1.0	3179	tags=44%, list=18%, signal=54%
GOMF_SYNTAXIN_BINDING	GOMF_SYNTAXIN_BINDING		71	0.46909496	1.5571601	0.0064205457	0.14431077	1.0	1739	tags=21%, list=10%, signal=23%
GOBP_NEGATIVE_REGULATION_OF_DEFENSE_RESPONSE	GOBP_NEGATIVE_REGULATION_OF_DEFENSE_RESPONSE		187	0.41246954	1.5568556	0.0014347202	0.14430784	1.0	2498	tags=25%, list=14%, signal=29%
GOBP_MUSCLE_CELL_MIGRATION	GOBP_MUSCLE_CELL_MIGRATION		105	0.44869748	1.5562396	0.001545595	0.14478956	1.0	2602	tags=26%, list=14%, signal=30%
GOBP_NEUTROPHIL_MIGRATION	GOBP_NEUTROPHIL_MIGRATION		94	0.44721082	1.5556237	0.0061255745	0.1451066	1.0	1342	tags=27%, list=7%, signal=29%
GOBP_AMYLOID_BETA_METABOLIC_PROCESS	GOBP_AMYLOID_BETA_METABOLIC_PROCESS		54	0.48953852	1.5546675	0.007974481	0.14589624	1.0	2340	tags=24%, list=13%, signal=28%
GOBP_RECEPTOR_CLUSTERING	GOBP_RECEPTOR_CLUSTERING		66	0.47034955	1.5540164	0.011326861	0.14635982	1.0	2368	tags=27%, list=13%, signal=31%
GOBP_PROTEIN_LOCALIZATION_TO_CHROMOSOME_CENTROMERIC_REGION	GOBP_PROTEIN_LOCALIZATION_TO_CHROMOSOME_CENTROMERIC_REGION		23	0.59005004	1.5538374	0.0321489	0.14612125	1.0	2119	tags=35%, list=12%, signal=39%
GOBP_CHROMOSOME_ORGANIZATION	GOBP_CHROMOSOME_ORGANIZATION		451	0.3759182	1.5536377	0.0	0.14597882	1.0	3609	tags=23%, list=20%, signal=28%
GOBP_MIRNA_METABOLIC_PROCESS	GOBP_MIRNA_METABOLIC_PROCESS		75	0.46689716	1.5532557	0.007987221	0.14603555	1.0	1231	tags=15%, list=7%, signal=16%
GOBP_POSITIVE_REGULATION_OF_MYOBLAST_FUSION	GOBP_POSITIVE_REGULATION_OF_MYOBLAST_FUSION		15	0.6506213	1.5527257	0.029411765	0.14624299	1.0	3458	tags=53%, list=19%, signal=66%
GOMF_DEOXYRIBONUCLEASE_ACTIVITY	GOMF_DEOXYRIBONUCLEASE_ACTIVITY		54	0.49396315	1.5524504	0.011784512	0.14615153	1.0	2229	tags=22%, list=12%, signal=25%
GOCC_PRESYNAPSE	GOCC_PRESYNAPSE		468	0.37433192	1.552339	0.0	0.14584993	1.0	3228	tags=30%, list=18%, signal=36%
GOMF_PROTEIN_LIPID_COMPLEX_BINDING	GOMF_PROTEIN_LIPID_COMPLEX_BINDING		26	0.558306	1.5505179	0.021001615	0.14789703	1.0	3013	tags=46%, list=17%, signal=55%
GOBP_CELLULAR_RESPONSE_TO_INORGANIC_SUBSTANCE	GOBP_CELLULAR_RESPONSE_TO_INORGANIC_SUBSTANCE		163	0.41751912	1.547935	0.001490313	0.15123212	1.0	3866	tags=39%, list=21%, signal=49%
GOMF_HYALURONIC_ACID_BINDING	GOMF_HYALURONIC_ACID_BINDING		19	0.5945234	1.5473214	0.019469026	0.15172927	1.0	2480	tags=53%, list=14%, signal=61%
GOBP_REGULATION_OF_PLASMA_LIPOPROTEIN_PARTICLE_LEVELS	GOBP_REGULATION_OF_PLASMA_LIPOPROTEIN_PARTICLE_LEVELS		51	0.49293625	1.5469172	0.018487396	0.15188071	1.0	2248	tags=29%, list=12%, signal=33%
GOBP_CELLULAR_RESPONSE_TO_METAL_ION	GOBP_CELLULAR_RESPONSE_TO_METAL_ION		139	0.42592934	1.5468197	0.0061633284	0.15159035	1.0	3949	tags=40%, list=22%, signal=50%
GOCC_PROTEIN_LIPID_COMPLEX	GOCC_PROTEIN_LIPID_COMPLEX		36	0.53048354	1.546616	0.023569023	0.15138634	1.0	1263	tags=28%, list=7%, signal=30%
GOBP_DEOXYRIBONUCLEOTIDE_BIOSYNTHETIC_PROCESS	GOBP_DEOXYRIBONUCLEOTIDE_BIOSYNTHETIC_PROCESS		18	0.60893124	1.5463493	0.02725724	0.15127924	1.0	1428	tags=28%, list=8%, signal=30%
GOBP_POSITIVE_REGULATION_OF_ENDOCYTOSIS	GOBP_POSITIVE_REGULATION_OF_ENDOCYTOSIS		102	0.4452541	1.5458679	0.0015151515	0.15148568	1.0	2431	tags=23%, list=13%, signal=26%
GOBP_NEGATIVE_REGULATION_OF_MAP_KINASE_ACTIVITY	GOBP_NEGATIVE_REGULATION_OF_MAP_KINASE_ACTIVITY		51	0.49575806	1.5453756	0.0140625	0.15174644	1.0	3352	tags=31%, list=19%, signal=38%
GOBP_NEGATIVE_REGULATION_OF_MITOCHONDRION_ORGANIZATION	GOBP_NEGATIVE_REGULATION_OF_MITOCHONDRION_ORGANIZATION		49	0.49385017	1.5450127	0.016366612	0.15182108	1.0	2223	tags=20%, list=12%, signal=23%
GOBP_NEGATIVE_REGULATION_OF_MAPK_CASCADE	GOBP_NEGATIVE_REGULATION_OF_MAPK_CASCADE		148	0.41825715	1.5448576	0.0043290043	0.15161401	1.0	3421	tags=24%, list=19%, signal=30%
GOBP_POSITIVE_REGULATION_OF_CELL_CYCLE_PHASE_TRANSITION	GOBP_POSITIVE_REGULATION_OF_CELL_CYCLE_PHASE_TRANSITION		100	0.4504056	1.5447856	0.0	0.15127203	1.0	3305	tags=29%, list=18%, signal=35%
GOMF_CALCIUM_ION_BINDING	GOMF_CALCIUM_ION_BINDING		465	0.3743606	1.5418977	0.0012987013	0.15505874	1.0	2852	tags=30%, list=16%, signal=34%
GOBP_INTERLEUKIN_1_PRODUCTION	GOBP_INTERLEUKIN_1_PRODUCTION		92	0.444432	1.541598	0.01088647	0.15508738	1.0	1263	tags=21%, list=7%, signal=22%
GOBP_NEGATIVE_REGULATION_OF_AXON_EXTENSION_INVOLVED_IN_AXON_GUIDANCE	GOBP_NEGATIVE_REGULATION_OF_AXON_EXTENSION_INVOLVED_IN_AXON_GUIDANCE		17	0.6225559	1.5402024	0.02982456	0.15669104	1.0	1826	tags=47%, list=10%, signal=52%
GOBP_P38MAPK_CASCADE	GOBP_P38MAPK_CASCADE		47	0.4921826	1.5400937	0.013816926	0.15640894	1.0	3352	tags=40%, list=19%, signal=49%
GOBP_REGULATION_OF_TRANS_SYNAPTIC_SIGNALING	GOBP_REGULATION_OF_TRANS_SYNAPTIC_SIGNALING		437	0.37576163	1.5399927	0.0	0.15611237	1.0	3590	tags=31%, list=20%, signal=38%
GOBP_CHROMOSOME_ORGANIZATION_INVOLVED_IN_MEIOTIC_CELL_CYCLE	GOBP_CHROMOSOME_ORGANIZATION_INVOLVED_IN_MEIOTIC_CELL_CYCLE		51	0.49146828	1.5385003	0.01986755	0.15781382	1.0	4298	tags=39%, list=24%, signal=51%
GOBP_REGULATION_OF_MEMBRANE_PROTEIN_ECTODOMAIN_PROTEOLYSIS	GOBP_REGULATION_OF_MEMBRANE_PROTEIN_ECTODOMAIN_PROTEOLYSIS		19	0.61553913	1.5384688	0.041811846	0.15743588	1.0	1049	tags=26%, list=6%, signal=28%
GOBP_ENDOCRINE_HORMONE_SECRETION	GOBP_ENDOCRINE_HORMONE_SECRETION		36	0.51588184	1.5381646	0.02233677	0.15744187	1.0	1322	tags=19%, list=7%, signal=21%
GOMF_CYTOSKELETAL_MOTOR_ACTIVITY	GOMF_CYTOSKELETAL_MOTOR_ACTIVITY		87	0.44548443	1.538101	0.0077160494	0.15712385	1.0	3986	tags=45%, list=22%, signal=57%
GOCC_CATION_CHANNEL_COMPLEX	GOCC_CATION_CHANNEL_COMPLEX		146	0.41932184	1.5378442	0.0015360983	0.15707725	1.0	3251	tags=35%, list=18%, signal=42%
GOBP_GANGLIOSIDE_BIOSYNTHETIC_PROCESS	GOBP_GANGLIOSIDE_BIOSYNTHETIC_PROCESS		15	0.63383883	1.5366346	0.02398524	0.15827084	1.0	2861	tags=53%, list=16%, signal=63%
GOCC_DENDRITE_CYTOPLASM	GOCC_DENDRITE_CYTOPLASM		26	0.5515949	1.5365351	0.024711696	0.15800326	1.0	2603	tags=35%, list=14%, signal=40%
GOBP_MEMBRANE_HYPERPOLARIZATION	GOBP_MEMBRANE_HYPERPOLARIZATION		15	0.6386489	1.5362954	0.027350428	0.15788946	1.0	1322	tags=27%, list=7%, signal=29%
GOMF_EXODEOXYRIBONUCLEASE_ACTIVITY	GOMF_EXODEOXYRIBONUCLEASE_ACTIVITY		19	0.60372424	1.5336198	0.02460457	0.16142577	1.0	2229	tags=32%, list=12%, signal=36%
GOBP_ESTABLISHMENT_OF_MITOCHONDRION_LOCALIZATION	GOBP_ESTABLISHMENT_OF_MITOCHONDRION_LOCALIZATION		24	0.5724279	1.5328414	0.020654045	0.16214444	1.0	3269	tags=46%, list=18%, signal=56%
GOBP_POSITIVE_REGULATION_OF_MITOTIC_SISTER_CHROMATID_SEPARATION	GOBP_POSITIVE_REGULATION_OF_MITOTIC_SISTER_CHROMATID_SEPARATION		17	0.6302608	1.5323945	0.03152364	0.16234101	1.0	4404	tags=53%, list=24%, signal=70%
GOBP_NEGATIVE_REGULATION_OF_CYTOKINE_PRODUCTION_INVOLVED_IN_IMMUNE_RESPONSE	GOBP_NEGATIVE_REGULATION_OF_CYTOKINE_PRODUCTION_INVOLVED_IN_IMMUNE_RESPONSE		26	0.5658962	1.5321376	0.03559322	0.16233356	1.0	1326	tags=27%, list=7%, signal=29%
GOBP_REGULATION_OF_ANDROGEN_RECEPTOR_SIGNALING_PATHWAY	GOBP_REGULATION_OF_ANDROGEN_RECEPTOR_SIGNALING_PATHWAY		23	0.57679534	1.5317769	0.027960526	0.16239014	1.0	71	tags=9%, list=0%, signal=9%
GOBP_DEVELOPMENTAL_CELL_GROWTH	GOBP_DEVELOPMENTAL_CELL_GROWTH		213	0.3997851	1.5302593	0.0028089888	0.16434257	1.0	2900	tags=25%, list=16%, signal=30%
GOBP_POSITIVE_REGULATION_OF_CELL_DIVISION	GOBP_POSITIVE_REGULATION_OF_CELL_DIVISION		63	0.46941528	1.5288795	0.007949126	0.16594179	1.0	2746	tags=35%, list=15%, signal=41%
GOCC_INTRINSIC_COMPONENT_OF_POSTSYNAPTIC_DENSITY_MEMBRANE	GOCC_INTRINSIC_COMPONENT_OF_POSTSYNAPTIC_DENSITY_MEMBRANE		60	0.47714642	1.5285488	0.016155088	0.16600676	1.0	3179	tags=45%, list=18%, signal=54%
GOBP_RESPONSE_TO_AMYLOID_BETA	GOBP_RESPONSE_TO_AMYLOID_BETA		36	0.5218266	1.5275129	0.021885522	0.16716354	1.0	2499	tags=33%, list=14%, signal=39%
GOBP_ESTABLISHMENT_OF_ORGANELLE_LOCALIZATION	GOBP_ESTABLISHMENT_OF_ORGANELLE_LOCALIZATION		381	0.37479365	1.5272807	0.0	0.16705015	1.0	3667	tags=27%, list=20%, signal=33%
GOCC_CLATHRIN_COAT_OF_COATED_PIT	GOCC_CLATHRIN_COAT_OF_COATED_PIT		17	0.6155326	1.5270933	0.03652174	0.16685481	1.0	3521	tags=47%, list=19%, signal=58%
GOBP_POSITIVE_REGULATION_OF_TYPE_I_INTERFERON_PRODUCTION	GOBP_POSITIVE_REGULATION_OF_TYPE_I_INTERFERON_PRODUCTION		60	0.4802438	1.526984	0.021069692	0.16661665	1.0	1781	tags=20%, list=10%, signal=22%
GOBP_REGULATION_OF_NEURONAL_SYNAPTIC_PLASTICITY	GOBP_REGULATION_OF_NEURONAL_SYNAPTIC_PLASTICITY		59	0.478916	1.5269719	0.0096	0.16619538	1.0	2415	tags=31%, list=13%, signal=35%
GOMF_UBIQUITIN_PROTEIN_TRANSFERASE_REGULATOR_ACTIVITY	GOMF_UBIQUITIN_PROTEIN_TRANSFERASE_REGULATOR_ACTIVITY		23	0.56419593	1.5266274	0.021311475	0.16629833	1.0	4190	tags=48%, list=23%, signal=62%
GOMF_AMIDE_BINDING	GOMF_AMIDE_BINDING		303	0.3837091	1.5261446	0.0	0.16664001	1.0	2912	tags=23%, list=16%, signal=27%
GOBP_DNA_TEMPLATED_DNA_REPLICATION_MAINTENANCE_OF_FIDELITY	GOBP_DNA_TEMPLATED_DNA_REPLICATION_MAINTENANCE_OF_FIDELITY		47	0.4994036	1.5256964	0.0128	0.16689627	1.0	6009	tags=62%, list=33%, signal=92%
GOBP_PROTEIN_LOCALIZATION_TO_POSTSYNAPSE	GOBP_PROTEIN_LOCALIZATION_TO_POSTSYNAPSE		48	0.49150094	1.5256503	0.01923077	0.16652033	1.0	3174	tags=31%, list=18%, signal=38%
GOMF_PROLINE_RICH_REGION_BINDING	GOMF_PROLINE_RICH_REGION_BINDING		19	0.59775805	1.5251641	0.038720537	0.16681379	1.0	2388	tags=26%, list=13%, signal=30%
GOBP_BIOLOGICAL_PROCESS_INVOLVED_IN_INTERACTION_WITH_HOST	GOBP_BIOLOGICAL_PROCESS_INVOLVED_IN_INTERACTION_WITH_HOST		125	0.4191152	1.5250882	0.007451565	0.16649012	1.0	2261	tags=20%, list=12%, signal=23%
GOBP_DEFENSE_RESPONSE_TO_FUNGUS	GOBP_DEFENSE_RESPONSE_TO_FUNGUS		35	0.5286549	1.5249984	0.029126214	0.16620666	1.0	1388	tags=31%, list=8%, signal=34%
GOBP_TYPE_2_IMMUNE_RESPONSE	GOBP_TYPE_2_IMMUNE_RESPONSE		37	0.5244603	1.5244826	0.016949153	0.1665545	1.0	1799	tags=30%, list=10%, signal=33%
GOBP_EXOCRINE_SYSTEM_DEVELOPMENT	GOBP_EXOCRINE_SYSTEM_DEVELOPMENT		37	0.512703	1.5239847	0.024630541	0.16688623	1.0	2345	tags=41%, list=13%, signal=46%
GOBP_ESTABLISHMENT_OR_MAINTENANCE_OF_CELL_POLARITY	GOBP_ESTABLISHMENT_OR_MAINTENANCE_OF_CELL_POLARITY		196	0.39541408	1.520478	0.0014534884	0.17177792	1.0	3590	tags=27%, list=20%, signal=33%
GOMF_PHOSPHATASE_ACTIVATOR_ACTIVITY	GOMF_PHOSPHATASE_ACTIVATOR_ACTIVITY		19	0.5894986	1.5199587	0.054545455	0.1721668	1.0	2852	tags=37%, list=16%, signal=44%
GOMF_TUBULIN_BINDING	GOMF_TUBULIN_BINDING		321	0.37690935	1.5197551	0.0	0.17206168	1.0	3136	tags=26%, list=17%, signal=30%
GOBP_NEURON_PROJECTION_EXTENSION	GOBP_NEURON_PROJECTION_EXTENSION		157	0.41055164	1.5196366	0.0	0.17179492	1.0	2900	tags=27%, list=16%, signal=32%
GOBP_CALCIUM_ION_IMPORT	GOBP_CALCIUM_ION_IMPORT		42	0.4986687	1.5196161	0.02746365	0.17139012	1.0	2844	tags=31%, list=16%, signal=37%
GOBP_CHONDROITIN_SULFATE_PROTEOGLYCAN_METABOLIC_PROCESS	GOBP_CHONDROITIN_SULFATE_PROTEOGLYCAN_METABOLIC_PROCESS		30	0.5462673	1.5190262	0.03508772	0.17184381	1.0	1897	tags=33%, list=10%, signal=37%
GOMF_PROTEIN_SERINE_THREONINE_KINASE_ACTIVATOR_ACTIVITY	GOMF_PROTEIN_SERINE_THREONINE_KINASE_ACTIVATOR_ACTIVITY		46	0.48960453	1.5186979	0.020833334	0.17195584	1.0	2483	tags=26%, list=14%, signal=30%
GOBP_ADULT_BEHAVIOR	GOBP_ADULT_BEHAVIOR		137	0.41433933	1.5184064	0.004746835	0.17191929	1.0	3589	tags=36%, list=20%, signal=45%
GOBP_REGULATION_OF_SPINDLE_ORGANIZATION	GOBP_REGULATION_OF_SPINDLE_ORGANIZATION		39	0.51305455	1.5174183	0.012987013	0.17300484	1.0	4342	tags=38%, list=24%, signal=50%
GOBP_CHEMOKINE_PRODUCTION	GOBP_CHEMOKINE_PRODUCTION		84	0.4454443	1.5173651	0.011235955	0.17266503	1.0	2245	tags=30%, list=12%, signal=34%
GOBP_TOLL_LIKE_RECEPTOR_4_SIGNALING_PATHWAY	GOBP_TOLL_LIKE_RECEPTOR_4_SIGNALING_PATHWAY		36	0.5111649	1.5172806	0.030612245	0.1723872	1.0	1315	tags=19%, list=7%, signal=21%
GOBP_INHIBITORY_POSTSYNAPTIC_POTENTIAL	GOBP_INHIBITORY_POSTSYNAPTIC_POTENTIAL		15	0.6401043	1.5168935	0.03786575	0.17249803	1.0	2202	tags=60%, list=12%, signal=68%
GOBP_DEVELOPMENTAL_GROWTH_INVOLVED_IN_MORPHOGENESIS	GOBP_DEVELOPMENTAL_GROWTH_INVOLVED_IN_MORPHOGENESIS		208	0.39302483	1.5156996	0.0	0.17393674	1.0	2904	tags=27%, list=16%, signal=32%
GOCC_LAMELLIPODIUM	GOCC_LAMELLIPODIUM		157	0.41336846	1.5156225	0.0014749262	0.17361796	1.0	4234	tags=38%, list=23%, signal=49%
GOMF_PHOSPHATIDIC_ACID_BINDING	GOMF_PHOSPHATIDIC_ACID_BINDING		19	0.59590197	1.5154785	0.025773196	0.17340513	1.0	2688	tags=37%, list=15%, signal=43%
GOBP_PROSTATE_GLAND_DEVELOPMENT	GOBP_PROSTATE_GLAND_DEVELOPMENT		34	0.53064626	1.514161	0.018675722	0.17497405	1.0	793	tags=15%, list=4%, signal=15%
GOBP_MODULATION_BY_HOST_OF_VIRAL_PROCESS	GOBP_MODULATION_BY_HOST_OF_VIRAL_PROCESS		24	0.5571395	1.5138605	0.037300177	0.17498432	1.0	284	tags=13%, list=2%, signal=13%
GOBP_REGULATION_OF_TRANSCRIPTION_INVOLVED_IN_G1_S_TRANSITION_OF_MITOTIC_CELL_CYCLE	GOBP_REGULATION_OF_TRANSCRIPTION_INVOLVED_IN_G1_S_TRANSITION_OF_MITOTIC_CELL_CYCLE		15	0.6239803	1.5132985	0.032367975	0.17553909	1.0	3078	tags=40%, list=17%, signal=48%
GOCC_NUCLEAR_UBIQUITIN_LIGASE_COMPLEX	GOCC_NUCLEAR_UBIQUITIN_LIGASE_COMPLEX		40	0.50953877	1.5117978	0.011986301	0.17737567	1.0	3144	tags=25%, list=17%, signal=30%
GOBP_NEGATIVE_REGULATION_OF_SYNAPTIC_TRANSMISSION	GOBP_NEGATIVE_REGULATION_OF_SYNAPTIC_TRANSMISSION		67	0.4601672	1.5115808	0.006024096	0.17728855	1.0	3215	tags=36%, list=18%, signal=43%
GOBP_PULMONARY_VALVE_MORPHOGENESIS	GOBP_PULMONARY_VALVE_MORPHOGENESIS		15	0.6284452	1.5109583	0.04195804	0.17782897	1.0	3559	tags=60%, list=20%, signal=75%
GOBP_MITOTIC_G2_DNA_DAMAGE_CHECKPOINT_SIGNALING	GOBP_MITOTIC_G2_DNA_DAMAGE_CHECKPOINT_SIGNALING		31	0.53057146	1.5107883	0.034305315	0.17764021	1.0	1883	tags=35%, list=10%, signal=40%
GOBP_INTERLEUKIN_1_BETA_PRODUCTION	GOBP_INTERLEUKIN_1_BETA_PRODUCTION		78	0.45046422	1.5104954	0.006849315	0.1776525	1.0	1508	tags=21%, list=8%, signal=22%
GOBP_ESTABLISHMENT_OF_CELL_POLARITY	GOBP_ESTABLISHMENT_OF_CELL_POLARITY		129	0.4149854	1.5091027	0.012931035	0.17919727	1.0	3590	tags=28%, list=20%, signal=35%
GOBP_ACTIVATION_OF_IMMUNE_RESPONSE	GOBP_ACTIVATION_OF_IMMUNE_RESPONSE		233	0.3871688	1.5089778	0.0	0.1789791	1.0	1491	tags=17%, list=8%, signal=18%
GOBP_PROTEIN_CONTAINING_COMPLEX_LOCALIZATION	GOBP_PROTEIN_CONTAINING_COMPLEX_LOCALIZATION		194	0.39728376	1.5086014	0.0014662757	0.17918713	1.0	3749	tags=32%, list=21%, signal=41%
GOBP_NEGATIVE_REGULATION_OF_PRODUCTION_OF_MOLECULAR_MEDIATOR_OF_IMMUNE_RESPONSE	GOBP_NEGATIVE_REGULATION_OF_PRODUCTION_OF_MOLECULAR_MEDIATOR_OF_IMMUNE_RESPONSE		35	0.5202081	1.506745	0.02601626	0.181578	1.0	1736	tags=29%, list=10%, signal=32%
GOBP_POSITIVE_REGULATION_OF_VIRAL_LIFE_CYCLE	GOBP_POSITIVE_REGULATION_OF_VIRAL_LIFE_CYCLE		17	0.6038818	1.5064555	0.042105265	0.18157203	1.0	1042	tags=24%, list=6%, signal=25%
GOBP_GRANULOCYTE_MIGRATION	GOBP_GRANULOCYTE_MIGRATION		119	0.4161361	1.5058955	0.0031055901	0.18203412	1.0	1342	tags=24%, list=7%, signal=25%
GOBP_KINETOCHORE_ASSEMBLY	GOBP_KINETOCHORE_ASSEMBLY		15	0.6288018	1.5058248	0.05467372	0.18170805	1.0	4417	tags=60%, list=24%, signal=79%
GOBP_REGULATION_OF_INNATE_IMMUNE_RESPONSE	GOBP_REGULATION_OF_INNATE_IMMUNE_RESPONSE		193	0.39854595	1.5058221	0.0014204546	0.18128017	1.0	1857	tags=20%, list=10%, signal=22%
GOBP_INTERLEUKIN_1_MEDIATED_SIGNALING_PATHWAY	GOBP_INTERLEUKIN_1_MEDIATED_SIGNALING_PATHWAY		23	0.5678507	1.5046245	0.03448276	0.18273142	1.0	1326	tags=30%, list=7%, signal=33%
GOBP_REGULATION_OF_SYNAPTIC_PLASTICITY	GOBP_REGULATION_OF_SYNAPTIC_PLASTICITY		222	0.3876971	1.5045406	0.0028089888	0.18246819	1.0	3136	tags=29%, list=17%, signal=35%
GOCC_EXOCYTIC_VESICLE	GOCC_EXOCYTIC_VESICLE		217	0.39056584	1.5043322	0.0028776978	0.18235008	1.0	2897	tags=25%, list=16%, signal=29%
GOCC_DNA_POLYMERASE_COMPLEX	GOCC_DNA_POLYMERASE_COMPLEX		17	0.6009447	1.5037559	0.044404972	0.18280897	1.0	2737	tags=41%, list=15%, signal=48%
GOBP_REGULATION_OF_SMAD_PROTEIN_SIGNAL_TRANSDUCTION	GOBP_REGULATION_OF_SMAD_PROTEIN_SIGNAL_TRANSDUCTION		25	0.55319905	1.5032191	0.028021015	0.18327151	1.0	197	tags=16%, list=1%, signal=16%
GOBP_ANTIGEN_PROCESSING_AND_PRESENTATION_OF_EXOGENOUS_PEPTIDE_ANTIGEN	GOBP_ANTIGEN_PROCESSING_AND_PRESENTATION_OF_EXOGENOUS_PEPTIDE_ANTIGEN		31	0.52799976	1.5028956	0.02586207	0.1833133	1.0	2387	tags=42%, list=13%, signal=48%
GOMF_KINASE_ACTIVATOR_ACTIVITY	GOMF_KINASE_ACTIVATOR_ACTIVITY		98	0.42456496	1.5007755	0.01244168	0.1863034	1.0	3181	tags=28%, list=18%, signal=33%
GOBP_REGULATION_OF_CELL_CYCLE_G2_M_PHASE_TRANSITION	GOBP_REGULATION_OF_CELL_CYCLE_G2_M_PHASE_TRANSITION		97	0.43528935	1.500724	0.019543974	0.18596107	1.0	2746	tags=31%, list=15%, signal=36%
GOBP_CELLULAR_RESPONSE_TO_VITAMIN	GOBP_CELLULAR_RESPONSE_TO_VITAMIN		15	0.6282287	1.5005058	0.031634446	0.18594556	1.0	2572	tags=33%, list=14%, signal=39%
GOBP_RESPONSE_TO_INTERLEUKIN_4	GOBP_RESPONSE_TO_INTERLEUKIN_4		27	0.54719925	1.5002007	0.040925268	0.18596455	1.0	5482	tags=56%, list=30%, signal=80%
GOBP_REGULATION_OF_VIRAL_INDUCED_CYTOPLASMIC_PATTERN_RECOGNITION_RECEPTOR_SIGNALING_PATHWAY	GOBP_REGULATION_OF_VIRAL_INDUCED_CYTOPLASMIC_PATTERN_RECOGNITION_RECEPTOR_SIGNALING_PATHWAY		18	0.60168165	1.5000645	0.035117056	0.18576862	1.0	951	tags=17%, list=5%, signal=18%
GOCC_ION_CHANNEL_COMPLEX	GOCC_ION_CHANNEL_COMPLEX		184	0.39718452	1.4985534	0.0028449502	0.18783267	1.0	3897	tags=37%, list=22%, signal=47%
GOBP_CELLULAR_RESPONSE_TO_CALCIUM_ION	GOBP_CELLULAR_RESPONSE_TO_CALCIUM_ION		71	0.45216122	1.4985427	0.020504732	0.18741673	1.0	3949	tags=45%, list=22%, signal=57%
GOBP_POSITIVE_REGULATION_OF_ERK1_AND_ERK2_CASCADE	GOBP_POSITIVE_REGULATION_OF_ERK1_AND_ERK2_CASCADE		166	0.401102	1.4984523	0.0013850415	0.18710777	1.0	1278	tags=19%, list=7%, signal=20%
GOBP_POSITIVE_REGULATION_OF_IMMUNE_RESPONSE	GOBP_POSITIVE_REGULATION_OF_IMMUNE_RESPONSE		421	0.36910278	1.4984009	0.001310616	0.18676113	1.0	1662	tags=18%, list=9%, signal=20%
GOCC_POSTSYNAPTIC_DENSITY_MEMBRANE	GOCC_POSTSYNAPTIC_DENSITY_MEMBRANE		76	0.44779575	1.4977617	0.016103059	0.18737127	1.0	3251	tags=39%, list=18%, signal=48%
GOBP_ADULT_LOCOMOTORY_BEHAVIOR	GOBP_ADULT_LOCOMOTORY_BEHAVIOR		85	0.44250372	1.4977281	0.012738854	0.1869917	1.0	3245	tags=34%, list=18%, signal=41%
GOBP_NEURON_MIGRATION	GOBP_NEURON_MIGRATION		148	0.4071661	1.4975113	0.0015673981	0.18687172	1.0	3110	tags=30%, list=17%, signal=36%
GOMF_ACTININ_BINDING	GOMF_ACTININ_BINDING		26	0.53835815	1.4972533	0.04121864	0.1868935	1.0	4032	tags=42%, list=22%, signal=54%
GOMF_ALPHA_ACTININ_BINDING	GOMF_ALPHA_ACTININ_BINDING		20	0.5764498	1.4970458	0.056951422	0.18681298	1.0	4032	tags=45%, list=22%, signal=58%
GOBP_CHEMICAL_HOMEOSTASIS_WITHIN_A_TISSUE	GOBP_CHEMICAL_HOMEOSTASIS_WITHIN_A_TISSUE		20	0.57492983	1.4958469	0.037671234	0.1881306	1.0	1602	tags=25%, list=9%, signal=27%
GOBP_CYTOPLASMIC_PATTERN_RECOGNITION_RECEPTOR_SIGNALING_PATHWAY_IN_RESPONSE_TO_VIRUS	GOBP_CYTOPLASMIC_PATTERN_RECOGNITION_RECEPTOR_SIGNALING_PATHWAY_IN_RESPONSE_TO_VIRUS		27	0.5352295	1.495753	0.034246575	0.18789333	1.0	2678	tags=22%, list=15%, signal=26%
GOBP_T_HELPER_2_CELL_DIFFERENTIATION	GOBP_T_HELPER_2_CELL_DIFFERENTIATION		16	0.61213785	1.4944562	0.053264603	0.1894378	1.0	1241	tags=31%, list=7%, signal=34%
GOBP_POSITIVE_REGULATION_OF_PHOSPHATIDYLINOSITOL_3_KINASE_SIGNALING	GOBP_POSITIVE_REGULATION_OF_PHOSPHATIDYLINOSITOL_3_KINASE_SIGNALING		59	0.467759	1.4944032	0.021487603	0.18910827	1.0	1950	tags=22%, list=11%, signal=25%
GOBP_NEGATIVE_REGULATION_OF_NEURON_DEATH	GOBP_NEGATIVE_REGULATION_OF_NEURON_DEATH		212	0.3888231	1.4923095	0.0028089888	0.19192721	1.0	2758	tags=24%, list=15%, signal=27%
GOBP_MITOTIC_G2_M_TRANSITION_CHECKPOINT	GOBP_MITOTIC_G2_M_TRANSITION_CHECKPOINT		47	0.4872496	1.4922067	0.023026315	0.19167039	1.0	2080	tags=30%, list=11%, signal=34%
GOBP_CHROMOSOME_LOCALIZATION	GOBP_CHROMOSOME_LOCALIZATION		75	0.45007178	1.49218	0.015625	0.19128677	1.0	4404	tags=37%, list=24%, signal=49%
GOBP_CELLULAR_RESPONSE_TO_BIOTIC_STIMULUS	GOBP_CELLULAR_RESPONSE_TO_BIOTIC_STIMULUS		212	0.38468787	1.4917412	0.0014409221	0.1915454	1.0	1278	tags=15%, list=7%, signal=16%
GOBP_HUMORAL_IMMUNE_RESPONSE	GOBP_HUMORAL_IMMUNE_RESPONSE		133	0.40699884	1.4916428	0.00739645	0.19129133	1.0	1662	tags=23%, list=9%, signal=25%
GOBP_REGULATION_OF_CARDIAC_MUSCLE_CELL_PROLIFERATION	GOBP_REGULATION_OF_CARDIAC_MUSCLE_CELL_PROLIFERATION		37	0.5086864	1.491493	0.030508475	0.19109137	1.0	3583	tags=46%, list=20%, signal=57%
GOBP_REGULATION_OF_DNA_DAMAGE_RESPONSE_SIGNAL_TRANSDUCTION_BY_P53_CLASS_MEDIATOR	GOBP_REGULATION_OF_DNA_DAMAGE_RESPONSE_SIGNAL_TRANSDUCTION_BY_P53_CLASS_MEDIATOR		29	0.5280194	1.4907867	0.02905983	0.19184783	1.0	1196	tags=21%, list=7%, signal=22%
GOBP_NEGATIVE_REGULATION_OF_RELEASE_OF_CYTOCHROME_C_FROM_MITOCHONDRIA	GOBP_NEGATIVE_REGULATION_OF_RELEASE_OF_CYTOCHROME_C_FROM_MITOCHONDRIA		20	0.5833193	1.4900395	0.039182283	0.19257095	1.0	1999	tags=25%, list=11%, signal=28%
GOCC_POSTSYNAPTIC_CYTOSOL	GOCC_POSTSYNAPTIC_CYTOSOL		25	0.5405362	1.4891822	0.055258468	0.1934679	1.0	3474	tags=28%, list=19%, signal=35%
GOBP_POSITIVE_REGULATION_OF_MACROPHAGE_CHEMOTAXIS	GOBP_POSITIVE_REGULATION_OF_MACROPHAGE_CHEMOTAXIS		23	0.5595862	1.489091	0.042662118	0.19320962	1.0	1960	tags=35%, list=11%, signal=39%
GOBP_POSITIVE_REGULATION_OF_CHOLESTEROL_EFFLUX	GOBP_POSITIVE_REGULATION_OF_CHOLESTEROL_EFFLUX		24	0.552776	1.4890317	0.048275862	0.19285448	1.0	2498	tags=33%, list=14%, signal=39%
GOBP_NEURON_PROJECTION_GUIDANCE	GOBP_NEURON_PROJECTION_GUIDANCE		178	0.3908091	1.4884802	0.0030165913	0.19339684	1.0	3055	tags=31%, list=17%, signal=37%
GOBP_INFLAMMATORY_RESPONSE_TO_ANTIGENIC_STIMULUS	GOBP_INFLAMMATORY_RESPONSE_TO_ANTIGENIC_STIMULUS		48	0.47551984	1.4881254	0.018242123	0.1936242	1.0	3560	tags=42%, list=20%, signal=52%
GOBP_DNA_REPLICATION	GOBP_DNA_REPLICATION		256	0.38098103	1.4876624	0.0	0.19395213	1.0	3119	tags=23%, list=17%, signal=28%
GOMF_CARGO_ADAPTOR_ACTIVITY	GOMF_CARGO_ADAPTOR_ACTIVITY		17	0.5955667	1.4864174	0.03898305	0.19556554	1.0	996	tags=18%, list=6%, signal=19%
GOBP_SEMI_LUNAR_VALVE_DEVELOPMENT	GOBP_SEMI_LUNAR_VALVE_DEVELOPMENT		28	0.53452754	1.4844944	0.0395189	0.19834389	1.0	3559	tags=46%, list=20%, signal=58%
GOBP_SECONDARY_PALATE_DEVELOPMENT	GOBP_SECONDARY_PALATE_DEVELOPMENT		16	0.59896094	1.4834414	0.057866186	0.19966409	1.0	1773	tags=31%, list=10%, signal=35%
GOCC_EXTERNAL_SIDE_OF_PLASMA_MEMBRANE	GOCC_EXTERNAL_SIDE_OF_PLASMA_MEMBRANE		360	0.3688356	1.4833788	0.0	0.19935259	1.0	2600	tags=31%, list=14%, signal=35%
GOBP_INTERLEUKIN_10_PRODUCTION	GOBP_INTERLEUKIN_10_PRODUCTION		46	0.48245263	1.4829388	0.03215434	0.19958799	1.0	1593	tags=30%, list=9%, signal=33%
GOBP_PROTEIN_LOCALIZATION_TO_CELL_JUNCTION	GOBP_PROTEIN_LOCALIZATION_TO_CELL_JUNCTION		107	0.41872486	1.482632	0.0072254334	0.19961601	1.0	2087	tags=23%, list=12%, signal=26%
GOBP_CELLULAR_RESPONSE_TO_IONIZING_RADIATION	GOBP_CELLULAR_RESPONSE_TO_IONIZING_RADIATION		64	0.45415905	1.4823837	0.021276595	0.19955961	1.0	4340	tags=36%, list=24%, signal=47%
GOCC_NEUROTRANSMITTER_RECEPTOR_COMPLEX	GOCC_NEUROTRANSMITTER_RECEPTOR_COMPLEX		30	0.523871	1.4819604	0.035897437	0.19984102	1.0	3251	tags=43%, list=18%, signal=53%
GOBP_PURINE_NUCLEOTIDE_TRANSPORT	GOBP_PURINE_NUCLEOTIDE_TRANSPORT		19	0.58756953	1.481788	0.040925268	0.19964045	1.0	2578	tags=21%, list=14%, signal=25%
GOBP_REGULATION_OF_PROTEIN_LOCALIZATION_TO_SYNAPSE	GOBP_REGULATION_OF_PROTEIN_LOCALIZATION_TO_SYNAPSE		20	0.570906	1.4811208	0.040145986	0.20029993	1.0	3174	tags=40%, list=18%, signal=48%
GOBP_ESTABLISHMENT_OF_SPINDLE_ORIENTATION	GOBP_ESTABLISHMENT_OF_SPINDLE_ORIENTATION		36	0.5033219	1.4805483	0.032478634	0.20083298	1.0	3484	tags=39%, list=19%, signal=48%
GOBP_ACTIN_FILAMENT_ORGANIZATION	GOBP_ACTIN_FILAMENT_ORGANIZATION		360	0.36489964	1.4805325	0.0013351135	0.20043416	1.0	1704	tags=17%, list=9%, signal=19%
GOBP_ACTIN_FILAMENT_BUNDLE_ORGANIZATION	GOBP_ACTIN_FILAMENT_BUNDLE_ORGANIZATION		143	0.40633917	1.480503	0.00152207	0.20004927	1.0	738	tags=15%, list=4%, signal=15%
GOBP_NEGATIVE_REGULATION_OF_CYTOKINE_PRODUCTION	GOBP_NEGATIVE_REGULATION_OF_CYTOKINE_PRODUCTION		229	0.3851382	1.4803221	0.0014556041	0.19995923	1.0	1975	tags=20%, list=11%, signal=22%
GOBP_REGULATION_OF_DEFENSE_RESPONSE_TO_VIRUS_BY_HOST	GOBP_REGULATION_OF_DEFENSE_RESPONSE_TO_VIRUS_BY_HOST		35	0.5070031	1.4796085	0.024630541	0.20075585	1.0	2965	tags=31%, list=16%, signal=38%
GOCC_NEURON_PROJECTION_CYTOPLASM	GOCC_NEURON_PROJECTION_CYTOPLASM		38	0.5019156	1.4792402	0.028862478	0.2009103	1.0	3136	tags=32%, list=17%, signal=38%
GOBP_DOPAMINE_SECRETION	GOBP_DOPAMINE_SECRETION		32	0.5250689	1.4784322	0.026578072	0.20184878	1.0	3949	tags=50%, list=22%, signal=64%
GOBP_RESPONSE_TO_NUTRIENT	GOBP_RESPONSE_TO_NUTRIENT		56	0.4694546	1.4777989	0.014705882	0.20245335	1.0	3155	tags=30%, list=17%, signal=37%
GOCC_EXTRINSIC_COMPONENT_OF_SYNAPTIC_MEMBRANE	GOCC_EXTRINSIC_COMPONENT_OF_SYNAPTIC_MEMBRANE		20	0.57134056	1.4773026	0.049152542	0.20285966	1.0	2254	tags=30%, list=12%, signal=34%
GOBP_ARF_PROTEIN_SIGNAL_TRANSDUCTION	GOBP_ARF_PROTEIN_SIGNAL_TRANSDUCTION		19	0.58460766	1.476972	0.05050505	0.20300421	1.0	2079	tags=32%, list=11%, signal=36%
GOBP_REGULATION_OF_T_CELL_CYTOKINE_PRODUCTION	GOBP_REGULATION_OF_T_CELL_CYTOKINE_PRODUCTION		30	0.5161457	1.4765407	0.048027445	0.20330112	1.0	969	tags=23%, list=5%, signal=25%
GOMF_STRUCTURAL_CONSTITUENT_OF_SYNAPSE	GOMF_STRUCTURAL_CONSTITUENT_OF_SYNAPSE		27	0.5415451	1.4764894	0.044444446	0.20294364	1.0	2771	tags=37%, list=15%, signal=44%
GOBP_NEGATIVE_REGULATION_OF_CELL_CYCLE	GOBP_NEGATIVE_REGULATION_OF_CELL_CYCLE		332	0.3667951	1.47599	0.0026350461	0.20328966	1.0	4500	tags=33%, list=25%, signal=43%
GOBP_REGULATION_OF_PHOSPHOLIPID_METABOLIC_PROCESS	GOBP_REGULATION_OF_PHOSPHOLIPID_METABOLIC_PROCESS		33	0.5084672	1.4759184	0.040677965	0.20300049	1.0	1847	tags=18%, list=10%, signal=20%
GOBP_POSITIVE_REGULATION_OF_RECEPTOR_MEDIATED_ENDOCYTOSIS	GOBP_POSITIVE_REGULATION_OF_RECEPTOR_MEDIATED_ENDOCYTOSIS		47	0.47559664	1.475829	0.02739726	0.20270506	1.0	3884	tags=36%, list=21%, signal=46%
GOBP_NEGATIVE_REGULATION_OF_AMYLOID_PRECURSOR_PROTEIN_CATABOLIC_PROCESS	GOBP_NEGATIVE_REGULATION_OF_AMYLOID_PRECURSOR_PROTEIN_CATABOLIC_PROCESS		21	0.5640786	1.4757006	0.06759099	0.20251724	1.0	2340	tags=29%, list=13%, signal=33%
GOBP_GLIAL_CELL_APOPTOTIC_PROCESS	GOBP_GLIAL_CELL_APOPTOTIC_PROCESS		20	0.56637585	1.4756631	0.06122449	0.20216274	1.0	627	tags=20%, list=3%, signal=21%
GOMF_EXCITATORY_EXTRACELLULAR_LIGAND_GATED_ION_CHANNEL_ACTIVITY	GOMF_EXCITATORY_EXTRACELLULAR_LIGAND_GATED_ION_CHANNEL_ACTIVITY		28	0.5308458	1.4744139	0.03760684	0.20382759	1.0	3862	tags=57%, list=21%, signal=73%
GOBP_REGULATION_OF_CELL_SHAPE	GOBP_REGULATION_OF_CELL_SHAPE		140	0.40309027	1.4742919	0.0060150377	0.20361044	1.0	1417	tags=17%, list=8%, signal=18%
GOBP_INTERFERON_GAMMA_PRODUCTION	GOBP_INTERFERON_GAMMA_PRODUCTION		105	0.41588622	1.4739156	0.013657056	0.20381877	1.0	1810	tags=22%, list=10%, signal=24%
GOBP_RESPONSE_TO_ETHANOL	GOBP_RESPONSE_TO_ETHANOL		50	0.4677823	1.473829	0.01904762	0.20353225	1.0	2295	tags=28%, list=13%, signal=32%
GOBP_DENDRITIC_SPINE_MAINTENANCE	GOBP_DENDRITIC_SPINE_MAINTENANCE		24	0.5611872	1.473788	0.04318937	0.20319578	1.0	1849	tags=33%, list=10%, signal=37%
GOCC_MAIN_AXON	GOCC_MAIN_AXON		67	0.45064697	1.4732704	0.01655629	0.20364588	1.0	4206	tags=48%, list=23%, signal=62%
GOBP_MODULATION_BY_HOST_OF_VIRAL_GENOME_REPLICATION	GOBP_MODULATION_BY_HOST_OF_VIRAL_GENOME_REPLICATION		17	0.5903891	1.4729438	0.04835924	0.20382641	1.0	114	tags=12%, list=1%, signal=12%
GOBP_POSITIVE_REGULATION_OF_GRANULOCYTE_CHEMOTAXIS	GOBP_POSITIVE_REGULATION_OF_GRANULOCYTE_CHEMOTAXIS		20	0.5666061	1.4724419	0.05954466	0.2043328	1.0	1342	tags=30%, list=7%, signal=32%
GOCC_PRESYNAPTIC_MEMBRANE	GOCC_PRESYNAPTIC_MEMBRANE		149	0.39620483	1.4716196	0.008902078	0.20526625	1.0	3228	tags=38%, list=18%, signal=46%
GOBP_GLYCOSPHINGOLIPID_BIOSYNTHETIC_PROCESS	GOBP_GLYCOSPHINGOLIPID_BIOSYNTHETIC_PROCESS		28	0.53191763	1.4714508	0.041736227	0.20513725	1.0	4429	tags=54%, list=24%, signal=71%
GOBP_REGULATION_OF_CHROMOSOME_ORGANIZATION	GOBP_REGULATION_OF_CHROMOSOME_ORGANIZATION		221	0.3834889	1.470552	0.0028011205	0.20624591	1.0	3561	tags=23%, list=20%, signal=28%
GOBP_POSITIVE_REGULATION_OF_SMOOTH_MUSCLE_CELL_MIGRATION	GOBP_POSITIVE_REGULATION_OF_SMOOTH_MUSCLE_CELL_MIGRATION		56	0.4605502	1.4700421	0.028006589	0.20674497	1.0	2078	tags=27%, list=11%, signal=30%
GOBP_LIPOPOLYSACCHARIDE_MEDIATED_SIGNALING_PATHWAY	GOBP_LIPOPOLYSACCHARIDE_MEDIATED_SIGNALING_PATHWAY		56	0.46425533	1.4684541	0.030150754	0.20902628	1.0	2261	tags=25%, list=12%, signal=28%
GOBP_POSITIVE_REGULATION_OF_INTERLEUKIN_1_BETA_PRODUCTION	GOBP_POSITIVE_REGULATION_OF_INTERLEUKIN_1_BETA_PRODUCTION		48	0.4824977	1.468322	0.015254238	0.20884967	1.0	1508	tags=25%, list=8%, signal=27%
GOBP_INTERSTRAND_CROSS_LINK_REPAIR	GOBP_INTERSTRAND_CROSS_LINK_REPAIR		29	0.5254974	1.4672154	0.037671234	0.21033241	1.0	5283	tags=45%, list=29%, signal=63%
GOBP_POSITIVE_REGULATION_OF_INTERLEUKIN_10_PRODUCTION	GOBP_POSITIVE_REGULATION_OF_INTERLEUKIN_10_PRODUCTION		34	0.49708682	1.467052	0.03885135	0.21022023	1.0	1214	tags=32%, list=7%, signal=35%
GOBP_REGULATION_OF_CHOLESTEROL_EFFLUX	GOBP_REGULATION_OF_CHOLESTEROL_EFFLUX		30	0.52122927	1.4666047	0.03539823	0.21050291	1.0	2624	tags=30%, list=14%, signal=35%
GOBP_CENTRAL_NERVOUS_SYSTEM_PROJECTION_NEURON_AXONOGENESIS	GOBP_CENTRAL_NERVOUS_SYSTEM_PROJECTION_NEURON_AXONOGENESIS		24	0.5439526	1.466459	0.04521739	0.21035926	1.0	1580	tags=25%, list=9%, signal=27%
GOBP_NEGATIVE_REGULATION_OF_IMMUNE_RESPONSE	GOBP_NEGATIVE_REGULATION_OF_IMMUNE_RESPONSE		155	0.39612585	1.4663893	0.00764526	0.21006343	1.0	1857	tags=23%, list=10%, signal=25%
GOBP_POSITIVE_REGULATION_OF_TOLL_LIKE_RECEPTOR_SIGNALING_PATHWAY	GOBP_POSITIVE_REGULATION_OF_TOLL_LIKE_RECEPTOR_SIGNALING_PATHWAY		25	0.55043274	1.4663471	0.044293016	0.20973748	1.0	2702	tags=36%, list=15%, signal=42%
GOBP_REGULATION_OF_ACTIVATED_T_CELL_PROLIFERATION	GOBP_REGULATION_OF_ACTIVATED_T_CELL_PROLIFERATION		37	0.5005667	1.4657835	0.03588907	0.21027528	1.0	400	tags=14%, list=2%, signal=14%
GOBP_NUCLEUS_LOCALIZATION	GOBP_NUCLEUS_LOCALIZATION		36	0.5091106	1.4648919	0.035587188	0.2113627	1.0	2886	tags=31%, list=16%, signal=36%
GOBP_BIOLOGICAL_PROCESS_INVOLVED_IN_SYMBIOTIC_INTERACTION	GOBP_BIOLOGICAL_PROCESS_INVOLVED_IN_SYMBIOTIC_INTERACTION		191	0.38287386	1.4644532	0.0057142857	0.21176998	1.0	2284	tags=17%, list=13%, signal=20%
GOCC_CELL_LEADING_EDGE	GOCC_CELL_LEADING_EDGE		356	0.3644454	1.464182	0.0	0.21177335	1.0	2981	tags=26%, list=16%, signal=30%
GOBP_REGULATION_OF_SYNAPTIC_TRANSMISSION_GLUTAMATERGIC	GOBP_REGULATION_OF_SYNAPTIC_TRANSMISSION_GLUTAMATERGIC		61	0.44948936	1.4629203	0.01910828	0.21349825	1.0	4032	tags=46%, list=22%, signal=59%
GOBP_LUNG_ALVEOLUS_DEVELOPMENT	GOBP_LUNG_ALVEOLUS_DEVELOPMENT		48	0.47635433	1.46181	0.025477707	0.21496251	1.0	3381	tags=29%, list=19%, signal=36%
GOBP_PATTERN_RECOGNITION_RECEPTOR_SIGNALING_PATHWAY	GOBP_PATTERN_RECOGNITION_RECEPTOR_SIGNALING_PATHWAY		152	0.3967483	1.4609777	0.00729927	0.21605639	1.0	2769	tags=22%, list=15%, signal=25%
GOBP_REGULATION_OF_EXOSOMAL_SECRETION	GOBP_REGULATION_OF_EXOSOMAL_SECRETION		16	0.59751946	1.4598883	0.075675674	0.2174884	1.0	4413	tags=44%, list=24%, signal=58%
GOCC_SCHAFFER_COLLATERAL_CA1_SYNAPSE	GOCC_SCHAFFER_COLLATERAL_CA1_SYNAPSE		99	0.41948825	1.4595567	0.017460318	0.21759716	1.0	3101	tags=33%, list=17%, signal=40%
GOBP_REGULATION_OF_PROTEIN_AUTOPHOSPHORYLATION	GOBP_REGULATION_OF_PROTEIN_AUTOPHOSPHORYLATION		36	0.49507102	1.4589313	0.04244482	0.21827595	1.0	2831	tags=31%, list=16%, signal=36%
GOBP_MICROTUBULE_ORGANIZING_CENTER_LOCALIZATION	GOBP_MICROTUBULE_ORGANIZING_CENTER_LOCALIZATION		32	0.5147037	1.4585259	0.045454547	0.21850422	1.0	2797	tags=28%, list=15%, signal=33%
GOBP_RESPONSE_TO_EPIDERMAL_GROWTH_FACTOR	GOBP_RESPONSE_TO_EPIDERMAL_GROWTH_FACTOR		34	0.5061086	1.457954	0.03780069	0.21910778	1.0	4794	tags=41%, list=26%, signal=56%
GOBP_RIBOSOMAL_SMALL_SUBUNIT_ASSEMBLY	GOBP_RIBOSOMAL_SMALL_SUBUNIT_ASSEMBLY		19	0.58224124	1.457054	0.050179213	0.22026862	1.0	3633	tags=58%, list=20%, signal=72%
GOBP_PULMONARY_VALVE_DEVELOPMENT	GOBP_PULMONARY_VALVE_DEVELOPMENT		19	0.5762442	1.4570351	0.060034305	0.21987215	1.0	3559	tags=53%, list=20%, signal=65%
GOBP_RESPONSE_TO_PROGESTERONE	GOBP_RESPONSE_TO_PROGESTERONE		18	0.5677371	1.4569291	0.046075087	0.21964507	1.0	3893	tags=39%, list=22%, signal=49%
GOBP_REGULATION_OF_T_CELL_MEDIATED_CYTOTOXICITY	GOBP_REGULATION_OF_T_CELL_MEDIATED_CYTOTOXICITY		41	0.48679894	1.4567114	0.027642276	0.2195457	1.0	1608	tags=39%, list=9%, signal=43%
GOBP_MYELOID_LEUKOCYTE_ACTIVATION	GOBP_MYELOID_LEUKOCYTE_ACTIVATION		207	0.37967584	1.4565214	0.002915452	0.219449	1.0	2844	tags=28%, list=16%, signal=32%
GOBP_POSITIVE_REGULATION_OF_CYCLIN_DEPENDENT_PROTEIN_KINASE_ACTIVITY	GOBP_POSITIVE_REGULATION_OF_CYCLIN_DEPENDENT_PROTEIN_KINASE_ACTIVITY		24	0.5378435	1.4560378	0.0475382	0.21984205	1.0	1064	tags=21%, list=6%, signal=22%
GOBP_ADAPTIVE_IMMUNE_RESPONSE_BASED_ON_SOMATIC_RECOMBINATION_OF_IMMUNE_RECEPTORS_BUILT_FROM_IMMUNOGLOBULIN_SUPERFAMILY_DOMAINS	GOBP_ADAPTIVE_IMMUNE_RESPONSE_BASED_ON_SOMATIC_RECOMBINATION_OF_IMMUNE_RECEPTORS_BUILT_FROM_IMMUNOGLOBULIN_SUPERFAMILY_DOMAINS		276	0.36460698	1.4559174	0.0	0.21964675	1.0	1799	tags=23%, list=10%, signal=25%
GOBP_DNA_DAMAGE_RESPONSE_SIGNAL_TRANSDUCTION_RESULTING_IN_TRANSCRIPTION	GOBP_DNA_DAMAGE_RESPONSE_SIGNAL_TRANSDUCTION_RESULTING_IN_TRANSCRIPTION		17	0.56672436	1.4548733	0.05360134	0.22106548	1.0	818	tags=18%, list=5%, signal=18%
GOBP_SYNAPTIC_VESICLE_LOCALIZATION	GOBP_SYNAPTIC_VESICLE_LOCALIZATION		54	0.45965663	1.4537381	0.025682183	0.22269507	1.0	5264	tags=41%, list=29%, signal=57%
GOBP_POSITIVE_REGULATION_OF_SODIUM_ION_TRANSMEMBRANE_TRANSPORT	GOBP_POSITIVE_REGULATION_OF_SODIUM_ION_TRANSMEMBRANE_TRANSPORT		22	0.54739946	1.4536779	0.05245347	0.22238484	1.0	4114	tags=50%, list=23%, signal=65%
GOBP_BONE_MATURATION	GOBP_BONE_MATURATION		19	0.5642288	1.4528697	0.064080946	0.22333273	1.0	3049	tags=42%, list=17%, signal=51%
GOMF_STRUCTURAL_CONSTITUENT_OF_CYTOSKELETON	GOMF_STRUCTURAL_CONSTITUENT_OF_CYTOSKELETON		57	0.4491087	1.4527183	0.018838305	0.22315681	1.0	4643	tags=53%, list=26%, signal=71%
GOBP_PHENOL_CONTAINING_COMPOUND_BIOSYNTHETIC_PROCESS	GOBP_PHENOL_CONTAINING_COMPOUND_BIOSYNTHETIC_PROCESS		32	0.5063339	1.452156	0.05154639	0.22374757	1.0	4089	tags=38%, list=23%, signal=48%
GOMF_CHEMOREPELLENT_ACTIVITY	GOMF_CHEMOREPELLENT_ACTIVITY		21	0.5523713	1.4511606	0.06239168	0.22509356	1.0	1826	tags=43%, list=10%, signal=48%
GOBP_RESPONSE_TO_CALCIUM_ION	GOBP_RESPONSE_TO_CALCIUM_ION		113	0.40714997	1.4510936	0.010638298	0.2247515	1.0	3804	tags=38%, list=21%, signal=48%
GOBP_REGULATION_OF_PROTEIN_SERINE_THREONINE_KINASE_ACTIVITY	GOBP_REGULATION_OF_PROTEIN_SERINE_THREONINE_KINASE_ACTIVITY		287	0.36196432	1.4510213	0.0014124294	0.22448844	1.0	3946	tags=28%, list=22%, signal=35%
GOBP_ALPHA_BETA_T_CELL_ACTIVATION	GOBP_ALPHA_BETA_T_CELL_ACTIVATION		156	0.38928434	1.4509882	0.010510511	0.22413602	1.0	1608	tags=20%, list=9%, signal=22%
GOBP_REGULATION_OF_B_CELL_PROLIFERATION	GOBP_REGULATION_OF_B_CELL_PROLIFERATION		55	0.4614296	1.4509585	0.040453073	0.223774	1.0	1593	tags=24%, list=9%, signal=26%
GOBP_BLASTOCYST_GROWTH	GOBP_BLASTOCYST_GROWTH		26	0.53006583	1.4505243	0.04786325	0.22409366	1.0	2935	tags=19%, list=16%, signal=23%
GOBP_GLUTAMINE_FAMILY_AMINO_ACID_CATABOLIC_PROCESS	GOBP_GLUTAMINE_FAMILY_AMINO_ACID_CATABOLIC_PROCESS		24	0.5367603	1.4490805	0.057921637	0.22628282	1.0	5494	tags=67%, list=30%, signal=96%
GOBP_REGULATION_OF_CALCIUM_ION_IMPORT	GOBP_REGULATION_OF_CALCIUM_ION_IMPORT		21	0.5647491	1.4478788	0.062992126	0.22790578	1.0	417	tags=19%, list=2%, signal=19%
GOBP_NEURON_PROJECTION_EXTENSION_INVOLVED_IN_NEURON_PROJECTION_GUIDANCE	GOBP_NEURON_PROJECTION_EXTENSION_INVOLVED_IN_NEURON_PROJECTION_GUIDANCE		23	0.5554462	1.4477637	0.055555556	0.22769475	1.0	2326	tags=39%, list=13%, signal=45%
GOBP_CARDIAC_MUSCLE_CELL_PROLIFERATION	GOBP_CARDIAC_MUSCLE_CELL_PROLIFERATION		48	0.46357983	1.4466513	0.0352349	0.22926898	1.0	3583	tags=40%, list=20%, signal=49%
GOBP_REGULATION_OF_SYNAPSE_STRUCTURE_OR_ACTIVITY	GOBP_REGULATION_OF_SYNAPSE_STRUCTURE_OR_ACTIVITY		214	0.37546292	1.4459956	0.005873715	0.23006658	1.0	2771	tags=27%, list=15%, signal=31%
GOBP_DNA_INTEGRITY_CHECKPOINT_SIGNALING	GOBP_DNA_INTEGRITY_CHECKPOINT_SIGNALING		111	0.4087934	1.4453849	0.012461059	0.23066986	1.0	3443	tags=26%, list=19%, signal=32%
GOBP_NEGATIVE_REGULATION_OF_INTERFERON_GAMMA_PRODUCTION	GOBP_NEGATIVE_REGULATION_OF_INTERFERON_GAMMA_PRODUCTION		30	0.504207	1.4452723	0.041269843	0.23042805	1.0	1810	tags=30%, list=10%, signal=33%
GOBP_SYNAPSE_ORGANIZATION	GOBP_SYNAPSE_ORGANIZATION		394	0.35450011	1.4442931	0.0	0.2318435	1.0	3893	tags=34%, list=22%, signal=42%
GOBP_MYELOID_DENDRITIC_CELL_DIFFERENTIATION	GOBP_MYELOID_DENDRITIC_CELL_DIFFERENTIATION		20	0.5567046	1.4438481	0.06537102	0.23215906	1.0	1773	tags=35%, list=10%, signal=39%
GOBP_KILLING_OF_CELLS_OF_ANOTHER_ORGANISM	GOBP_KILLING_OF_CELLS_OF_ANOTHER_ORGANISM		45	0.4852725	1.443779	0.048231512	0.23188886	1.0	4250	tags=47%, list=23%, signal=61%
GOBP_POSITIVE_REGULATION_OF_DENDRITIC_SPINE_DEVELOPMENT	GOBP_POSITIVE_REGULATION_OF_DENDRITIC_SPINE_DEVELOPMENT		53	0.4608859	1.4430476	0.03505843	0.23281576	1.0	3054	tags=21%, list=17%, signal=25%
GOBP_REGULATION_OF_NATURAL_KILLER_CELL_DIFFERENTIATION	GOBP_REGULATION_OF_NATURAL_KILLER_CELL_DIFFERENTIATION		15	0.58837974	1.4428638	0.073800735	0.23270111	1.0	3290	tags=47%, list=18%, signal=57%
GOCC_DENDRITE_TERMINUS	GOCC_DENDRITE_TERMINUS		16	0.58927345	1.4427683	0.05823627	0.23242489	1.0	1782	tags=31%, list=10%, signal=35%
GOBP_SENSORY_PERCEPTION_OF_PAIN	GOBP_SENSORY_PERCEPTION_OF_PAIN		101	0.40731862	1.4427081	0.017830608	0.2321183	1.0	2643	tags=33%, list=15%, signal=38%
GOBP_MUSCLE_CELL_PROLIFERATION	GOBP_MUSCLE_CELL_PROLIFERATION		208	0.37739307	1.4426949	0.0028735632	0.23172778	1.0	2972	tags=25%, list=16%, signal=30%
GOBP_SKIN_EPIDERMIS_DEVELOPMENT	GOBP_SKIN_EPIDERMIS_DEVELOPMENT		77	0.42818072	1.442081	0.02332815	0.23235041	1.0	3583	tags=29%, list=20%, signal=35%
GOBP_COLLATERAL_SPROUTING	GOBP_COLLATERAL_SPROUTING		21	0.55244094	1.4418485	0.04363002	0.23236823	1.0	675	tags=24%, list=4%, signal=25%
GOBP_MICROTUBULE_BASED_MOVEMENT	GOBP_MICROTUBULE_BASED_MOVEMENT		323	0.35936025	1.4412159	0.0	0.23307186	1.0	4108	tags=30%, list=23%, signal=38%
GOCC_NODE_OF_RANVIER	GOCC_NODE_OF_RANVIER		17	0.5706475	1.4411218	0.059931505	0.23280199	1.0	2643	tags=47%, list=15%, signal=55%
GOBP_CELL_CELL_ADHESION_VIA_PLASMA_MEMBRANE_ADHESION_MOLECULES	GOBP_CELL_CELL_ADHESION_VIA_PLASMA_MEMBRANE_ADHESION_MOLECULES		158	0.39464092	1.4408039	0.013333334	0.2329996	1.0	3179	tags=39%, list=18%, signal=46%
GOBP_INTRINSIC_APOPTOTIC_SIGNALING_PATHWAY_IN_RESPONSE_TO_DNA_DAMAGE	GOBP_INTRINSIC_APOPTOTIC_SIGNALING_PATHWAY_IN_RESPONSE_TO_DNA_DAMAGE		103	0.40972564	1.4398901	0.012232416	0.23422934	1.0	2700	tags=22%, list=15%, signal=26%
GOBP_NEGATIVE_REGULATION_OF_CHEMOKINE_PRODUCTION	GOBP_NEGATIVE_REGULATION_OF_CHEMOKINE_PRODUCTION		20	0.5523816	1.439144	0.06737588	0.23517315	1.0	159	tags=20%, list=1%, signal=20%
GOBP_INTERLEUKIN_5_PRODUCTION	GOBP_INTERLEUKIN_5_PRODUCTION		16	0.5750295	1.4369831	0.063716814	0.23852353	1.0	1736	tags=31%, list=10%, signal=35%
GOBP_CYTOSKELETON_DEPENDENT_INTRACELLULAR_TRANSPORT	GOBP_CYTOSKELETON_DEPENDENT_INTRACELLULAR_TRANSPORT		187	0.3787417	1.4365205	0.004213483	0.23896807	1.0	4294	tags=32%, list=24%, signal=41%
GOCC_GOLGI_CISTERNA	GOCC_GOLGI_CISTERNA		53	0.45524216	1.4358975	0.035598706	0.23973887	1.0	2459	tags=26%, list=14%, signal=30%
GOBP_REGULATION_OF_LEUKOCYTE_PROLIFERATION	GOBP_REGULATION_OF_LEUKOCYTE_PROLIFERATION		215	0.37351078	1.4355388	0.004297994	0.23999266	1.0	1810	tags=19%, list=10%, signal=21%
GOCC_SPINDLE_POLE_CENTROSOME	GOCC_SPINDLE_POLE_CENTROSOME		16	0.57723945	1.4354807	0.066895366	0.23966949	1.0	1965	tags=25%, list=11%, signal=28%
GOBP_NEURON_PROJECTION_ORGANIZATION	GOBP_NEURON_PROJECTION_ORGANIZATION		94	0.41508675	1.4351697	0.020280812	0.23976532	1.0	3127	tags=29%, list=17%, signal=35%
GOBP_POSITIVE_REGULATION_OF_VIRAL_PROCESS	GOBP_POSITIVE_REGULATION_OF_VIRAL_PROCESS		52	0.4634899	1.434659	0.033762056	0.24030313	1.0	2284	tags=17%, list=13%, signal=20%
GOBP_HIPPO_SIGNALING	GOBP_HIPPO_SIGNALING		35	0.4917099	1.4345093	0.044045676	0.24018562	1.0	3894	tags=43%, list=22%, signal=55%
GOBP_POSITIVE_REGULATION_OF_SUPRAMOLECULAR_FIBER_ORGANIZATION	GOBP_POSITIVE_REGULATION_OF_SUPRAMOLECULAR_FIBER_ORGANIZATION		143	0.39256877	1.4338925	0.005891016	0.2409023	1.0	1704	tags=18%, list=9%, signal=20%
GOBP_REGULATION_OF_POSTSYNAPSE_ORGANIZATION	GOBP_REGULATION_OF_POSTSYNAPSE_ORGANIZATION		92	0.41707304	1.4335018	0.0155521	0.2412159	1.0	3179	tags=29%, list=18%, signal=35%
GOBP_ORGANELLE_MEMBRANE_FUSION	GOBP_ORGANELLE_MEMBRANE_FUSION		107	0.40627265	1.4334074	0.012084592	0.24096055	1.0	3918	tags=26%, list=22%, signal=33%
GOBP_REGULATION_OF_LONG_TERM_SYNAPTIC_POTENTIATION	GOBP_REGULATION_OF_LONG_TERM_SYNAPTIC_POTENTIATION		51	0.4594413	1.4326019	0.032786883	0.24206096	1.0	1244	tags=22%, list=7%, signal=23%
GOBP_DETECTION_OF_MECHANICAL_STIMULUS_INVOLVED_IN_SENSORY_PERCEPTION	GOBP_DETECTION_OF_MECHANICAL_STIMULUS_INVOLVED_IN_SENSORY_PERCEPTION		31	0.5077746	1.432247	0.05107084	0.24233015	1.0	992	tags=29%, list=5%, signal=31%
GOBP_REGULATION_OF_UBIQUITIN_PROTEIN_LIGASE_ACTIVITY	GOBP_REGULATION_OF_UBIQUITIN_PROTEIN_LIGASE_ACTIVITY		21	0.53991807	1.4317406	0.06017699	0.24285926	1.0	4190	tags=52%, list=23%, signal=68%
GOBP_REGULATION_OF_LONG_TERM_NEURONAL_SYNAPTIC_PLASTICITY	GOBP_REGULATION_OF_LONG_TERM_NEURONAL_SYNAPTIC_PLASTICITY		31	0.5088147	1.4315869	0.07105719	0.24269034	1.0	2771	tags=39%, list=15%, signal=46%
GOBP_DEFENSE_RESPONSE_TO_GRAM_NEGATIVE_BACTERIUM	GOBP_DEFENSE_RESPONSE_TO_GRAM_NEGATIVE_BACTERIUM		59	0.45309046	1.4310032	0.041322313	0.24336247	1.0	3627	tags=41%, list=20%, signal=51%
GOBP_NEGATIVE_REGULATION_OF_RESPONSE_TO_EXTERNAL_STIMULUS	GOBP_NEGATIVE_REGULATION_OF_RESPONSE_TO_EXTERNAL_STIMULUS		309	0.35881966	1.4289602	0.0013850415	0.24672931	1.0	2183	tags=23%, list=12%, signal=26%
GOBP_MEMBRANE_PROTEIN_PROTEOLYSIS	GOBP_MEMBRANE_PROTEIN_PROTEOLYSIS		47	0.46761537	1.4287269	0.05042017	0.24673812	1.0	1136	tags=17%, list=6%, signal=18%
GOBP_DNA_DUPLEX_UNWINDING	GOBP_DNA_DUPLEX_UNWINDING		43	0.46916482	1.4276034	0.03891709	0.24840498	1.0	5099	tags=42%, list=28%, signal=58%
GOBP_HISTONE_MONOUBIQUITINATION	GOBP_HISTONE_MONOUBIQUITINATION		29	0.5129481	1.4273938	0.053872053	0.24837469	1.0	2451	tags=21%, list=14%, signal=24%
GOBP_REGULATION_OF_ENDOCRINE_PROCESS	GOBP_REGULATION_OF_ENDOCRINE_PROCESS		25	0.51961994	1.4272524	0.053097345	0.24821612	1.0	1442	tags=20%, list=8%, signal=22%
GOBP_REGULATION_OF_GLUTAMATE_SECRETION	GOBP_REGULATION_OF_GLUTAMATE_SECRETION		18	0.567329	1.4271443	0.072758034	0.24798936	1.0	4032	tags=44%, list=22%, signal=57%
GOCC_CONDENSED_CHROMOSOME	GOCC_CONDENSED_CHROMOSOME		228	0.3672767	1.4271001	0.005509642	0.24765873	1.0	4667	tags=31%, list=26%, signal=41%
GOBP_POSITIVE_REGULATION_OF_LEUKOCYTE_CHEMOTAXIS	GOBP_POSITIVE_REGULATION_OF_LEUKOCYTE_CHEMOTAXIS		77	0.4225729	1.42654	0.0272	0.24835218	1.0	2056	tags=25%, list=11%, signal=28%
GOBP_CENTROSOME_DUPLICATION	GOBP_CENTROSOME_DUPLICATION		67	0.4337941	1.4261104	0.036006548	0.24876162	1.0	4464	tags=33%, list=25%, signal=43%
GOBP_CELL_CYCLE_G1_S_PHASE_TRANSITION	GOBP_CELL_CYCLE_G1_S_PHASE_TRANSITION		226	0.37144893	1.4259969	0.0058224164	0.24853125	1.0	3550	tags=25%, list=20%, signal=31%
GOMF_CLATHRIN_BINDING	GOMF_CLATHRIN_BINDING		57	0.4486785	1.4258533	0.033653848	0.2483641	1.0	3949	tags=35%, list=22%, signal=45%
GOBP_REGULATION_OF_LEUKOCYTE_CHEMOTAXIS	GOBP_REGULATION_OF_LEUKOCYTE_CHEMOTAXIS		100	0.41017938	1.4256328	0.016793894	0.24835883	1.0	1342	tags=22%, list=7%, signal=24%
GOBP_WATER_HOMEOSTASIS	GOBP_WATER_HOMEOSTASIS		45	0.46218392	1.4246085	0.045677	0.24991508	1.0	4077	tags=36%, list=23%, signal=46%
GOCC_INTRINSIC_COMPONENT_OF_PRESYNAPTIC_MEMBRANE	GOCC_INTRINSIC_COMPONENT_OF_PRESYNAPTIC_MEMBRANE		87	0.41789	1.4239286	0.02631579	0.25072998	1.0	3228	tags=44%, list=18%, signal=53%
GOBP_SYNAPTIC_MEMBRANE_ADHESION	GOBP_SYNAPTIC_MEMBRANE_ADHESION		28	0.51722103	1.4230762	0.045901638	0.25187445	1.0	3179	tags=46%, list=18%, signal=56%
GOBP_SEQUESTERING_OF_TRIGLYCERIDE	GOBP_SEQUESTERING_OF_TRIGLYCERIDE		16	0.5813225	1.4230454	0.06725664	0.25150335	1.0	2183	tags=38%, list=12%, signal=43%
GOBP_POSITIVE_REGULATION_OF_P38MAPK_CASCADE	GOBP_POSITIVE_REGULATION_OF_P38MAPK_CASCADE		23	0.5379992	1.4228643	0.05804312	0.25140807	1.0	893	tags=26%, list=5%, signal=27%
GOMF_CHANNEL_INHIBITOR_ACTIVITY	GOMF_CHANNEL_INHIBITOR_ACTIVITY		28	0.51280713	1.4225365	0.048576213	0.25159153	1.0	4114	tags=43%, list=23%, signal=55%
GOBP_STEROID_HORMONE_SECRETION	GOBP_STEROID_HORMONE_SECRETION		19	0.5580164	1.4222513	0.064347826	0.2517357	1.0	1322	tags=21%, list=7%, signal=23%
GOBP_CYTOKINE_PRODUCTION_INVOLVED_IN_IMMUNE_RESPONSE	GOBP_CYTOKINE_PRODUCTION_INVOLVED_IN_IMMUNE_RESPONSE		117	0.3976188	1.4221106	0.02153846	0.25158355	1.0	2745	tags=25%, list=15%, signal=29%
GOBP_POSITIVE_REGULATION_OF_SYNAPTIC_TRANSMISSION_GLUTAMATERGIC	GOBP_POSITIVE_REGULATION_OF_SYNAPTIC_TRANSMISSION_GLUTAMATERGIC		30	0.50209504	1.4217765	0.07205624	0.2517509	1.0	4032	tags=50%, list=22%, signal=64%
GOBP_REGULATION_OF_LEUKOCYTE_APOPTOTIC_PROCESS	GOBP_REGULATION_OF_LEUKOCYTE_APOPTOTIC_PROCESS		91	0.41089964	1.4213305	0.017857144	0.25211743	1.0	1593	tags=20%, list=9%, signal=22%
GOBP_TOLL_LIKE_RECEPTOR_SIGNALING_PATHWAY	GOBP_TOLL_LIKE_RECEPTOR_SIGNALING_PATHWAY		104	0.40303168	1.4211167	0.009448819	0.25209758	1.0	2940	tags=23%, list=16%, signal=27%
GOBP_INTERMEDIATE_FILAMENT_ORGANIZATION	GOBP_INTERMEDIATE_FILAMENT_ORGANIZATION		18	0.56390154	1.4203168	0.06473595	0.25311542	1.0	3941	tags=50%, list=22%, signal=64%
GOMF_SODIUM_CHANNEL_REGULATOR_ACTIVITY	GOMF_SODIUM_CHANNEL_REGULATOR_ACTIVITY		30	0.50697917	1.4201696	0.06101695	0.2529827	1.0	2708	tags=37%, list=15%, signal=43%
GOBP_MYD88_DEPENDENT_TOLL_LIKE_RECEPTOR_SIGNALING_PATHWAY	GOBP_MYD88_DEPENDENT_TOLL_LIKE_RECEPTOR_SIGNALING_PATHWAY		17	0.5608145	1.420035	0.081803	0.25283706	1.0	4187	tags=41%, list=23%, signal=54%
GOMF_HORMONE_ACTIVITY	GOMF_HORMONE_ACTIVITY		44	0.46537966	1.4199929	0.042087544	0.2524788	1.0	2562	tags=36%, list=14%, signal=42%
GOMF_TRANSCRIPTION_COACTIVATOR_BINDING	GOMF_TRANSCRIPTION_COACTIVATOR_BINDING		42	0.4726051	1.4198903	0.0544	0.25226036	1.0	3822	tags=33%, list=21%, signal=42%
GOBP_ALPHA_BETA_T_CELL_PROLIFERATION	GOBP_ALPHA_BETA_T_CELL_PROLIFERATION		46	0.45931143	1.4198177	0.044293016	0.2519916	1.0	797	tags=17%, list=4%, signal=18%
GOBP_POSITIVE_REGULATION_OF_ION_TRANSMEMBRANE_TRANSPORT	GOBP_POSITIVE_REGULATION_OF_ION_TRANSMEMBRANE_TRANSPORT		156	0.3797636	1.41958	0.01294964	0.25199294	1.0	3479	tags=29%, list=19%, signal=36%
GOMF_PHOSPHOLIPID_BINDING	GOMF_PHOSPHOLIPID_BINDING		369	0.3521986	1.4193832	0.0	0.25192446	1.0	3037	tags=25%, list=17%, signal=30%
GOMF_PURINE_NUCLEOTIDE_TRANSMEMBRANE_TRANSPORTER_ACTIVITY	GOMF_PURINE_NUCLEOTIDE_TRANSMEMBRANE_TRANSPORTER_ACTIVITY		18	0.5619733	1.4192533	0.07457627	0.2517384	1.0	464	tags=11%, list=3%, signal=11%
GOBP_REGULATION_OF_DNA_DAMAGE_CHECKPOINT	GOBP_REGULATION_OF_DNA_DAMAGE_CHECKPOINT		22	0.54215914	1.419224	0.06610169	0.25138524	1.0	3212	tags=27%, list=18%, signal=33%
GOBP_BLOOD_VESSEL_REMODELING	GOBP_BLOOD_VESSEL_REMODELING		38	0.48306525	1.4187063	0.046153847	0.25198445	1.0	1823	tags=24%, list=10%, signal=26%
GOBP_CARTILAGE_DEVELOPMENT_INVOLVED_IN_ENDOCHONDRAL_BONE_MORPHOGENESIS	GOBP_CARTILAGE_DEVELOPMENT_INVOLVED_IN_ENDOCHONDRAL_BONE_MORPHOGENESIS		30	0.50643706	1.4179051	0.05033557	0.25298414	1.0	2832	tags=33%, list=16%, signal=39%
GOBP_NON_MEMBRANE_BOUNDED_ORGANELLE_ASSEMBLY	GOBP_NON_MEMBRANE_BOUNDED_ORGANELLE_ASSEMBLY		322	0.35256717	1.4176468	0.0013679891	0.25307524	1.0	4464	tags=31%, list=25%, signal=40%
GOBP_REGULATION_OF_MACROPHAGE_ACTIVATION	GOBP_REGULATION_OF_MACROPHAGE_ACTIVATION		47	0.46289277	1.4173306	0.050473187	0.25322816	1.0	2832	tags=38%, list=16%, signal=45%
GOBP_ANTIGEN_PROCESSING_AND_PRESENTATION_OF_EXOGENOUS_ANTIGEN	GOBP_ANTIGEN_PROCESSING_AND_PRESENTATION_OF_EXOGENOUS_ANTIGEN		38	0.47684017	1.415569	0.052364863	0.25627798	1.0	2387	tags=34%, list=13%, signal=39%
GOMF_CHANNEL_REGULATOR_ACTIVITY	GOMF_CHANNEL_REGULATOR_ACTIVITY		112	0.39897677	1.4141954	0.024767801	0.25851953	1.0	3098	tags=31%, list=17%, signal=37%
GOBP_CELL_CYCLE_DNA_REPLICATION	GOBP_CELL_CYCLE_DNA_REPLICATION		32	0.49630868	1.4141077	0.047285464	0.25826177	1.0	3550	tags=41%, list=20%, signal=50%
GOBP_POSITIVE_REGULATION_OF_NITRIC_OXIDE_SYNTHASE_BIOSYNTHETIC_PROCESS	GOBP_POSITIVE_REGULATION_OF_NITRIC_OXIDE_SYNTHASE_BIOSYNTHETIC_PROCESS		20	0.55617535	1.4139944	0.07118644	0.25805703	1.0	2822	tags=25%, list=16%, signal=30%
GOBP_NEGATIVE_REGULATION_OF_DNA_BINDING	GOBP_NEGATIVE_REGULATION_OF_DNA_BINDING		43	0.45804515	1.4139333	0.054545455	0.25775084	1.0	2706	tags=28%, list=15%, signal=33%
GOMF_ENDODEOXYRIBONUCLEASE_ACTIVITY	GOMF_ENDODEOXYRIBONUCLEASE_ACTIVITY		37	0.47965527	1.4138454	0.047138046	0.2574831	1.0	2208	tags=22%, list=12%, signal=25%
GOBP_POSITIVE_REGULATION_OF_IMMUNE_EFFECTOR_PROCESS	GOBP_POSITIVE_REGULATION_OF_IMMUNE_EFFECTOR_PROCESS		238	0.3630481	1.41349	0.002805049	0.25777724	1.0	2788	tags=27%, list=15%, signal=31%
GOBP_REGULATION_OF_CYCLIN_DEPENDENT_PROTEIN_KINASE_ACTIVITY	GOBP_REGULATION_OF_CYCLIN_DEPENDENT_PROTEIN_KINASE_ACTIVITY		65	0.4363264	1.4127321	0.028475711	0.25894067	1.0	2287	tags=23%, list=13%, signal=26%
GOBP_REGULATION_OF_CATION_CHANNEL_ACTIVITY	GOBP_REGULATION_OF_CATION_CHANNEL_ACTIVITY		145	0.38570803	1.4120498	0.012066365	0.2598257	1.0	3588	tags=36%, list=20%, signal=44%
GOBP_CHONDROITIN_SULFATE_PROTEOGLYCAN_BIOSYNTHETIC_PROCESS	GOBP_CHONDROITIN_SULFATE_PROTEOGLYCAN_BIOSYNTHETIC_PROCESS		16	0.58341944	1.411887	0.07760141	0.2597458	1.0	1897	tags=31%, list=10%, signal=35%
GOMF_ENDODEOXYRIBONUCLEASE_ACTIVITY_PRODUCING_5_PHOSPHOMONOESTERS	GOMF_ENDODEOXYRIBONUCLEASE_ACTIVITY_PRODUCING_5_PHOSPHOMONOESTERS		15	0.5912125	1.4117198	0.08657244	0.2596055	1.0	2208	tags=27%, list=12%, signal=30%
GOBP_GANGLIOSIDE_METABOLIC_PROCESS	GOBP_GANGLIOSIDE_METABOLIC_PROCESS		25	0.52584636	1.4116236	0.06589786	0.2593864	1.0	2861	tags=44%, list=16%, signal=52%
GOBP_REGULATION_OF_SIGNALING_RECEPTOR_ACTIVITY	GOBP_REGULATION_OF_SIGNALING_RECEPTOR_ACTIVITY		103	0.39928907	1.411177	0.025039123	0.25985482	1.0	2223	tags=24%, list=12%, signal=28%
GOCC_POTASSIUM_CHANNEL_COMPLEX	GOCC_POTASSIUM_CHANNEL_COMPLEX		61	0.4355485	1.4110066	0.043818466	0.25973025	1.0	2974	tags=36%, list=16%, signal=43%
GOBP_NEGATIVE_REGULATION_OF_G_PROTEIN_COUPLED_RECEPTOR_SIGNALING_PATHWAY	GOBP_NEGATIVE_REGULATION_OF_G_PROTEIN_COUPLED_RECEPTOR_SIGNALING_PATHWAY		47	0.4583263	1.4107832	0.03846154	0.25970787	1.0	2958	tags=43%, list=16%, signal=51%
GOBP_HORMONE_BIOSYNTHETIC_PROCESS	GOBP_HORMONE_BIOSYNTHETIC_PROCESS		39	0.47129902	1.410241	0.04222973	0.2602939	1.0	2653	tags=26%, list=15%, signal=30%
GOBP_HISTONE_H2A_MONOUBIQUITINATION	GOBP_HISTONE_H2A_MONOUBIQUITINATION		18	0.5512552	1.4100405	0.08233276	0.26025853	1.0	4464	tags=39%, list=25%, signal=52%
GOMF_HYDROLASE_ACTIVITY_ACTING_ON_GLYCOSYL_BONDS	GOMF_HYDROLASE_ACTIVITY_ACTING_ON_GLYCOSYL_BONDS		103	0.402377	1.4097102	0.026397515	0.2604102	1.0	2157	tags=23%, list=12%, signal=26%
GOCC_PLASMA_MEMBRANE_PROTEIN_COMPLEX	GOCC_PLASMA_MEMBRANE_PROTEIN_COMPLEX		425	0.34240878	1.4095546	0.0	0.26031455	1.0	3695	tags=34%, list=20%, signal=42%
GOBP_POSITIVE_REGULATION_OF_SYNCYTIUM_FORMATION_BY_PLASMA_MEMBRANE_FUSION	GOBP_POSITIVE_REGULATION_OF_SYNCYTIUM_FORMATION_BY_PLASMA_MEMBRANE_FUSION		21	0.5351092	1.4088582	0.06890757	0.26128605	1.0	3458	tags=43%, list=19%, signal=53%
GOBP_REGULATION_OF_SYNCYTIUM_FORMATION_BY_PLASMA_MEMBRANE_FUSION	GOBP_REGULATION_OF_SYNCYTIUM_FORMATION_BY_PLASMA_MEMBRANE_FUSION		26	0.5188373	1.4081892	0.053511705	0.26208487	1.0	1847	tags=31%, list=10%, signal=34%
GOBP_ATRIOVENTRICULAR_VALVE_DEVELOPMENT	GOBP_ATRIOVENTRICULAR_VALVE_DEVELOPMENT		22	0.5427576	1.4078064	0.0609319	0.2624115	1.0	2483	tags=45%, list=14%, signal=53%
GOBP_REGULATION_OF_DEFENSE_RESPONSE_TO_VIRUS	GOBP_REGULATION_OF_DEFENSE_RESPONSE_TO_VIRUS		61	0.4342278	1.4077735	0.019292604	0.26206937	1.0	3239	tags=30%, list=18%, signal=36%
GOBP_DNA_UNWINDING_INVOLVED_IN_DNA_REPLICATION	GOBP_DNA_UNWINDING_INVOLVED_IN_DNA_REPLICATION		20	0.55038804	1.4073473	0.07167832	0.26247856	1.0	5037	tags=45%, list=28%, signal=62%
GOBP_POSITIVE_REGULATION_OF_INTRACELLULAR_STEROID_HORMONE_RECEPTOR_SIGNALING_PATHWAY	GOBP_POSITIVE_REGULATION_OF_INTRACELLULAR_STEROID_HORMONE_RECEPTOR_SIGNALING_PATHWAY		15	0.57838935	1.4070773	0.07826087	0.26258004	1.0	1626	tags=20%, list=9%, signal=22%
GOCC_POSTSYNAPTIC_SPECIALIZATION	GOCC_POSTSYNAPTIC_SPECIALIZATION		361	0.34900454	1.406916	0.0038659794	0.26249272	1.0	3573	tags=31%, list=20%, signal=38%
GOBP_RECEPTOR_MEDIATED_ENDOCYTOSIS	GOBP_RECEPTOR_MEDIATED_ENDOCYTOSIS		224	0.36357567	1.4066123	0.0028328612	0.26261514	1.0	2466	tags=24%, list=14%, signal=27%
GOBP_COGNITION	GOBP_COGNITION		267	0.35568985	1.4064463	0.0	0.2624871	1.0	3136	tags=28%, list=17%, signal=33%
GOBP_REGULATION_OF_CELL_CYCLE_G1_S_PHASE_TRANSITION	GOBP_REGULATION_OF_CELL_CYCLE_G1_S_PHASE_TRANSITION		171	0.3713617	1.4064455	0.008784773	0.26207826	1.0	3937	tags=27%, list=22%, signal=34%
GOBP_POSITIVE_REGULATION_OF_CATION_CHANNEL_ACTIVITY	GOBP_POSITIVE_REGULATION_OF_CATION_CHANNEL_ACTIVITY		69	0.4244157	1.406364	0.03785489	0.26181892	1.0	3479	tags=38%, list=19%, signal=46%
GOBP_TRANSMISSION_OF_NERVE_IMPULSE	GOBP_TRANSMISSION_OF_NERVE_IMPULSE		67	0.4257193	1.4058883	0.044374008	0.26234278	1.0	3251	tags=43%, list=18%, signal=53%
GOCC_PARALLEL_FIBER_TO_PURKINJE_CELL_SYNAPSE	GOCC_PARALLEL_FIBER_TO_PURKINJE_CELL_SYNAPSE		25	0.5200466	1.4055151	0.09043478	0.26268408	1.0	3034	tags=48%, list=17%, signal=58%
GOBP_INTERLEUKIN_6_PRODUCTION	GOBP_INTERLEUKIN_6_PRODUCTION		132	0.38318506	1.4052858	0.026666667	0.26262066	1.0	2958	tags=26%, list=16%, signal=31%
GOBP_MOLTING_CYCLE	GOBP_MOLTING_CYCLE		88	0.4039901	1.4051499	0.025	0.2624843	1.0	3859	tags=31%, list=21%, signal=39%
GOBP_MYOBLAST_PROLIFERATION	GOBP_MYOBLAST_PROLIFERATION		16	0.56528854	1.4046254	0.09139785	0.26312676	1.0	5219	tags=50%, list=29%, signal=70%
GOMF_SODIUM_CHANNEL_ACTIVITY	GOMF_SODIUM_CHANNEL_ACTIVITY		28	0.50425595	1.4043856	0.071047954	0.2632339	1.0	3215	tags=43%, list=18%, signal=52%
GOBP_NEGATIVE_REGULATION_OF_BLOOD_PRESSURE	GOBP_NEGATIVE_REGULATION_OF_BLOOD_PRESSURE		41	0.47218442	1.4039972	0.06420546	0.26362252	1.0	2756	tags=32%, list=15%, signal=37%
GOBP_ANIMAL_ORGAN_MATURATION	GOBP_ANIMAL_ORGAN_MATURATION		21	0.5394267	1.4039924	0.09168082	0.26322114	1.0	3049	tags=38%, list=17%, signal=46%
GOBP_DEFENSE_RESPONSE_TO_BACTERIUM	GOBP_DEFENSE_RESPONSE_TO_BACTERIUM		205	0.36604849	1.4036485	0.010071943	0.26351705	1.0	3463	tags=31%, list=19%, signal=38%
GOBP_POSITIVE_REGULATION_OF_TRANSCRIPTION_FROM_RNA_POLYMERASE_II_PROMOTER_IN_RESPONSE_TO_STRESS	GOBP_POSITIVE_REGULATION_OF_TRANSCRIPTION_FROM_RNA_POLYMERASE_II_PROMOTER_IN_RESPONSE_TO_STRESS		23	0.5285846	1.4034778	0.08199357	0.26343343	1.0	1768	tags=17%, list=10%, signal=19%
GOBP_VESICLE_TRANSPORT_ALONG_MICROTUBULE	GOBP_VESICLE_TRANSPORT_ALONG_MICROTUBULE		45	0.45481917	1.4034152	0.049668875	0.26314998	1.0	5066	tags=38%, list=28%, signal=52%
GOBP_REGULATION_OF_DNA_TEMPLATED_TRANSCRIPTION_IN_RESPONSE_TO_STRESS	GOBP_REGULATION_OF_DNA_TEMPLATED_TRANSCRIPTION_IN_RESPONSE_TO_STRESS		47	0.45507076	1.4031599	0.04952077	0.26323742	1.0	4916	tags=36%, list=27%, signal=50%
GOBP_POSITIVE_REGULATION_OF_RESPONSE_TO_BIOTIC_STIMULUS	GOBP_POSITIVE_REGULATION_OF_RESPONSE_TO_BIOTIC_STIMULUS		146	0.38069326	1.4030375	0.015337423	0.2630688	1.0	1608	tags=18%, list=9%, signal=19%
GOBP_NEGATIVE_REGULATION_OF_IMMUNE_SYSTEM_PROCESS	GOBP_NEGATIVE_REGULATION_OF_IMMUNE_SYSTEM_PROCESS		361	0.34823185	1.4030064	0.0	0.26271552	1.0	1857	tags=19%, list=10%, signal=21%
GOBP_POSITIVE_REGULATION_OF_LIPID_LOCALIZATION	GOBP_POSITIVE_REGULATION_OF_LIPID_LOCALIZATION		92	0.40389484	1.4026879	0.022435898	0.26287615	1.0	2624	tags=26%, list=14%, signal=30%
GOBP_POSITIVE_REGULATION_OF_CELLULAR_RESPIRATION	GOBP_POSITIVE_REGULATION_OF_CELLULAR_RESPIRATION		20	0.5447712	1.4024478	0.09026549	0.26288933	1.0	2223	tags=40%, list=12%, signal=46%
GOBP_VASCULAR_ASSOCIATED_SMOOTH_MUSCLE_CELL_MIGRATION	GOBP_VASCULAR_ASSOCIATED_SMOOTH_MUSCLE_CELL_MIGRATION		31	0.4903017	1.4022181	0.060344826	0.26291555	1.0	3493	tags=32%, list=19%, signal=40%
GOBP_REGULATION_OF_DENDRITIC_SPINE_DEVELOPMENT	GOBP_REGULATION_OF_DENDRITIC_SPINE_DEVELOPMENT		71	0.41936842	1.4019638	0.022222223	0.26300788	1.0	3583	tags=24%, list=20%, signal=30%
GOBP_REGULATION_OF_SODIUM_ION_TRANSMEMBRANE_TRANSPORT	GOBP_REGULATION_OF_SODIUM_ION_TRANSMEMBRANE_TRANSPORT		57	0.44298038	1.4018979	0.044554457	0.26273245	1.0	4326	tags=47%, list=24%, signal=62%
GOBP_POSTSYNAPSE_ORGANIZATION	GOBP_POSTSYNAPSE_ORGANIZATION		171	0.37652993	1.401353	0.012048192	0.26332703	1.0	3179	tags=27%, list=18%, signal=32%
GOMF_KINASE_REGULATOR_ACTIVITY	GOMF_KINASE_REGULATOR_ACTIVITY		204	0.36672023	1.4010309	0.007102273	0.2635506	1.0	3398	tags=25%, list=19%, signal=31%
GOBP_AMINOGLYCAN_METABOLIC_PROCESS	GOBP_AMINOGLYCAN_METABOLIC_PROCESS		91	0.40240428	1.4006169	0.029595016	0.26393306	1.0	1989	tags=24%, list=11%, signal=27%
GOBP_REGULATION_OF_ORGAN_GROWTH	GOBP_REGULATION_OF_ORGAN_GROWTH		90	0.40784138	1.4004574	0.0288	0.26384878	1.0	3121	tags=27%, list=17%, signal=32%
GOCC_CLEAVAGE_FURROW	GOCC_CLEAVAGE_FURROW		34	0.48621833	1.3994887	0.0665529	0.26535153	1.0	4222	tags=38%, list=23%, signal=50%
GOCC_VOLTAGE_GATED_POTASSIUM_CHANNEL_COMPLEX	GOCC_VOLTAGE_GATED_POTASSIUM_CHANNEL_COMPLEX		53	0.44737375	1.3993788	0.04369748	0.26515207	1.0	2338	tags=34%, list=13%, signal=39%
GOBP_AXON_DEVELOPMENT	GOBP_AXON_DEVELOPMENT		407	0.34440538	1.3992678	0.0	0.2649616	1.0	3093	tags=27%, list=17%, signal=32%
GOBP_NEGATIVE_REGULATION_OF_CELL_PROJECTION_ORGANIZATION	GOBP_NEGATIVE_REGULATION_OF_CELL_PROJECTION_ORGANIZATION		173	0.37471822	1.3991617	0.008941878	0.26475993	1.0	2087	tags=24%, list=12%, signal=27%
GOCC_GOLGI_CISTERNA_MEMBRANE	GOCC_GOLGI_CISTERNA_MEMBRANE		15	0.585387	1.3982824	0.09137056	0.26613176	1.0	1897	tags=33%, list=10%, signal=37%
GOBP_WHITE_FAT_CELL_DIFFERENTIATION	GOBP_WHITE_FAT_CELL_DIFFERENTIATION		15	0.5825928	1.3972088	0.1026936	0.26788837	1.0	449	tags=13%, list=2%, signal=14%
GOBP_NEGATIVE_REGULATION_OF_STEROID_METABOLIC_PROCESS	GOBP_NEGATIVE_REGULATION_OF_STEROID_METABOLIC_PROCESS		18	0.55671763	1.397199	0.072289154	0.26751092	1.0	2653	tags=33%, list=15%, signal=39%
GOBP_MITOCHONDRIAL_FISSION	GOBP_MITOCHONDRIAL_FISSION		42	0.45784938	1.3961898	0.05479452	0.2691514	1.0	2274	tags=19%, list=13%, signal=22%
GOCC_CHROMOCENTER	GOCC_CHROMOCENTER		15	0.5850075	1.3961837	0.08291032	0.26877314	1.0	1991	tags=47%, list=11%, signal=52%
GOBP_RECOMBINATIONAL_REPAIR	GOBP_RECOMBINATIONAL_REPAIR		142	0.3765332	1.3960122	0.020926757	0.26871705	1.0	5283	tags=34%, list=29%, signal=47%
GOBP_MITOTIC_CHROMOSOME_CONDENSATION	GOBP_MITOTIC_CHROMOSOME_CONDENSATION		15	0.57373744	1.395822	0.101604275	0.26866588	1.0	3561	tags=40%, list=20%, signal=50%
GOBP_MACROPHAGE_CHEMOTAXIS	GOBP_MACROPHAGE_CHEMOTAXIS		41	0.4645224	1.3946533	0.05804312	0.2704747	1.0	1342	tags=27%, list=7%, signal=29%
GOBP_CELL_KILLING	GOBP_CELL_KILLING		171	0.36958793	1.3941513	0.012931035	0.27109084	1.0	1974	tags=25%, list=11%, signal=27%
GOBP_NEUROPEPTIDE_SIGNALING_PATHWAY	GOBP_NEUROPEPTIDE_SIGNALING_PATHWAY		34	0.47389367	1.3937727	0.07450331	0.2714657	1.0	2442	tags=29%, list=13%, signal=34%
GOBP_POSITIVE_REGULATION_OF_CYTOSKELETON_ORGANIZATION	GOBP_POSITIVE_REGULATION_OF_CYTOSKELETON_ORGANIZATION		163	0.3749936	1.393397	0.024853801	0.27176926	1.0	1704	tags=17%, list=9%, signal=18%
GOBP_REGULATION_OF_DNA_BIOSYNTHETIC_PROCESS	GOBP_REGULATION_OF_DNA_BIOSYNTHETIC_PROCESS		107	0.39829883	1.3927416	0.025039123	0.27265242	1.0	2445	tags=16%, list=14%, signal=18%
GOBP_RESPONSE_TO_IONIZING_RADIATION	GOBP_RESPONSE_TO_IONIZING_RADIATION		117	0.39122754	1.392625	0.030063292	0.2724987	1.0	2245	tags=18%, list=12%, signal=20%
GOMF_CYCLIN_DEPENDENT_PROTEIN_SERINE_THREONINE_KINASE_REGULATOR_ACTIVITY	GOMF_CYCLIN_DEPENDENT_PROTEIN_SERINE_THREONINE_KINASE_REGULATOR_ACTIVITY		40	0.46095234	1.3924531	0.075250834	0.27247283	1.0	2287	tags=28%, list=13%, signal=31%
GOBP_REGULATION_OF_TRANSPORTER_ACTIVITY	GOBP_REGULATION_OF_TRANSPORTER_ACTIVITY		242	0.35635722	1.3923398	0.012345679	0.27229115	1.0	3588	tags=31%, list=20%, signal=38%
GOBP_POSITIVE_REGULATION_OF_G_PROTEIN_COUPLED_RECEPTOR_SIGNALING_PATHWAY	GOBP_POSITIVE_REGULATION_OF_G_PROTEIN_COUPLED_RECEPTOR_SIGNALING_PATHWAY		22	0.5264606	1.3923185	0.08665511	0.27194956	1.0	1243	tags=23%, list=7%, signal=24%
GOMF_NEUROTRANSMITTER_RECEPTOR_ACTIVITY	GOMF_NEUROTRANSMITTER_RECEPTOR_ACTIVITY		45	0.4613242	1.3922163	0.05087719	0.27174565	1.0	3862	tags=47%, list=21%, signal=59%
GOBP_REGULATION_OF_NEUTROPHIL_CHEMOTAXIS	GOBP_REGULATION_OF_NEUTROPHIL_CHEMOTAXIS		25	0.5093547	1.3910809	0.09228188	0.27351916	1.0	1342	tags=32%, list=7%, signal=35%
GOMF_MITOGEN_ACTIVATED_PROTEIN_KINASE_BINDING	GOMF_MITOGEN_ACTIVATED_PROTEIN_KINASE_BINDING		32	0.48442724	1.390869	0.07512521	0.273496	1.0	4781	tags=47%, list=26%, signal=64%
GOMF_EXTRACELLULAR_LIGAND_GATED_ION_CHANNEL_ACTIVITY	GOMF_EXTRACELLULAR_LIGAND_GATED_ION_CHANNEL_ACTIVITY		36	0.473093	1.3903764	0.057724956	0.27405536	1.0	3862	tags=50%, list=21%, signal=63%
GOCC_SYNAPTIC_CLEFT	GOCC_SYNAPTIC_CLEFT		15	0.5907144	1.3897791	0.08448276	0.2747538	1.0	4914	tags=60%, list=27%, signal=82%
GOBP_SMAD_PROTEIN_SIGNAL_TRANSDUCTION	GOBP_SMAD_PROTEIN_SIGNAL_TRANSDUCTION		65	0.4257121	1.3897257	0.06396256	0.2744664	1.0	3470	tags=32%, list=19%, signal=40%
GOBP_NEGATIVE_REGULATION_OF_TRANSLATIONAL_INITIATION	GOBP_NEGATIVE_REGULATION_OF_TRANSLATIONAL_INITIATION		15	0.57678056	1.389536	0.09153713	0.2744733	1.0	5242	tags=53%, list=29%, signal=75%
GOBP_POSITIVE_REGULATION_OF_ION_TRANSPORT	GOBP_POSITIVE_REGULATION_OF_ION_TRANSPORT		245	0.35498336	1.3890982	0.0041436465	0.27491522	1.0	2538	tags=23%, list=14%, signal=26%
GOBP_STRIATED_MUSCLE_ADAPTATION	GOBP_STRIATED_MUSCLE_ADAPTATION		35	0.47978812	1.3885955	0.083333336	0.27552396	1.0	3492	tags=40%, list=19%, signal=49%
GOBP_STEROID_HORMONE_BIOSYNTHETIC_PROCESS	GOBP_STEROID_HORMONE_BIOSYNTHETIC_PROCESS		22	0.52039695	1.3878658	0.09484193	0.27655315	1.0	2653	tags=32%, list=15%, signal=37%
GOBP_TYPE_I_INTERFERON_PRODUCTION	GOBP_TYPE_I_INTERFERON_PRODUCTION		96	0.39535618	1.3877969	0.024464833	0.27628338	1.0	3230	tags=24%, list=18%, signal=29%
GOBP_T_CELL_CYTOKINE_PRODUCTION	GOBP_T_CELL_CYTOKINE_PRODUCTION		39	0.4615262	1.3877873	0.06873977	0.27590722	1.0	969	tags=18%, list=5%, signal=19%
GOCC_CYTOSOLIC_REGION	GOCC_CYTOSOLIC_REGION		41	0.45680508	1.3876987	0.06270627	0.27567872	1.0	4499	tags=37%, list=25%, signal=49%
GOBP_ESTABLISHMENT_OF_TISSUE_POLARITY	GOBP_ESTABLISHMENT_OF_TISSUE_POLARITY		45	0.45455432	1.3875868	0.054635763	0.27556375	1.0	4159	tags=38%, list=23%, signal=49%
GOBP_NEGATIVE_REGULATION_OF_ORGANELLE_ORGANIZATION	GOBP_NEGATIVE_REGULATION_OF_ORGANELLE_ORGANIZATION		323	0.34534347	1.3874121	0.0026281208	0.27549297	1.0	2227	tags=19%, list=12%, signal=21%
GOBP_REGULATION_OF_MONOCYTE_CHEMOTAXIS	GOBP_REGULATION_OF_MONOCYTE_CHEMOTAXIS		23	0.5152509	1.3872693	0.09262436	0.27538317	1.0	1278	tags=30%, list=7%, signal=33%
GOBP_REGULATION_OF_VESICLE_FUSION	GOBP_REGULATION_OF_VESICLE_FUSION		23	0.52050287	1.3869734	0.091216214	0.2755831	1.0	3809	tags=52%, list=21%, signal=66%
GOCC_RETROMER_COMPLEX	GOCC_RETROMER_COMPLEX		18	0.54201514	1.3869009	0.09090909	0.2753317	1.0	6948	tags=61%, list=38%, signal=99%
GOBP_G_PROTEIN_COUPLED_RECEPTOR_SIGNALING_PATHWAY	GOBP_G_PROTEIN_COUPLED_RECEPTOR_SIGNALING_PATHWAY		474	0.33551654	1.3868254	0.0	0.27506793	1.0	3175	tags=30%, list=18%, signal=35%
GOCC_CORTICAL_ACTIN_CYTOSKELETON	GOCC_CORTICAL_ACTIN_CYTOSKELETON		73	0.41788122	1.3862312	0.04318937	0.27580804	1.0	2162	tags=26%, list=12%, signal=29%
GOBP_NEUROTRANSMITTER_RECEPTOR_LOCALIZATION_TO_POSTSYNAPTIC_SPECIALIZATION_MEMBRANE	GOBP_NEUROTRANSMITTER_RECEPTOR_LOCALIZATION_TO_POSTSYNAPTIC_SPECIALIZATION_MEMBRANE		26	0.5120883	1.3861243	0.06930693	0.27562776	1.0	3174	tags=35%, list=18%, signal=42%
GOBP_POSITIVE_REGULATION_OF_CELL_KILLING	GOBP_POSITIVE_REGULATION_OF_CELL_KILLING		73	0.41232422	1.3850335	0.045602605	0.2774507	1.0	1608	tags=30%, list=9%, signal=33%
GOMF_ATP_DEPENDENT_ACTIVITY_ACTING_ON_DNA	GOMF_ATP_DEPENDENT_ACTIVITY_ACTING_ON_DNA		100	0.3936929	1.3845476	0.031722054	0.27806827	1.0	5140	tags=40%, list=28%, signal=56%
GOBP_POTASSIUM_ION_IMPORT_ACROSS_PLASMA_MEMBRANE	GOBP_POTASSIUM_ION_IMPORT_ACROSS_PLASMA_MEMBRANE		30	0.49665833	1.3838494	0.0762565	0.279057	1.0	4714	tags=50%, list=26%, signal=67%
GOCC_PHOTORECEPTOR_OUTER_SEGMENT	GOCC_PHOTORECEPTOR_OUTER_SEGMENT		49	0.43950427	1.3837214	0.045454547	0.27888915	1.0	1472	tags=20%, list=8%, signal=22%
GOBP_MITOTIC_DNA_INTEGRITY_CHECKPOINT_SIGNALING	GOBP_MITOTIC_DNA_INTEGRITY_CHECKPOINT_SIGNALING		74	0.4113937	1.3829085	0.039432175	0.28007293	1.0	3443	tags=31%, list=19%, signal=38%
GOBP_REGULATION_OF_LYMPHOCYTE_CHEMOTAXIS	GOBP_REGULATION_OF_LYMPHOCYTE_CHEMOTAXIS		21	0.54084593	1.3822455	0.08798646	0.28091854	1.0	1278	tags=24%, list=7%, signal=26%
GOBP_POSITIVE_REGULATION_OF_MAPK_CASCADE	GOBP_POSITIVE_REGULATION_OF_MAPK_CASCADE		400	0.3412258	1.3818704	0.001321004	0.28128397	1.0	1322	tags=14%, list=7%, signal=15%
GOBP_NITRIC_OXIDE_SYNTHASE_BIOSYNTHETIC_PROCESS	GOBP_NITRIC_OXIDE_SYNTHASE_BIOSYNTHETIC_PROCESS		25	0.5106508	1.3816608	0.077057794	0.28129572	1.0	1736	tags=20%, list=10%, signal=22%
GOBP_POSITIVE_REGULATION_OF_PROTEIN_SUMOYLATION	GOBP_POSITIVE_REGULATION_OF_PROTEIN_SUMOYLATION		15	0.5762312	1.3812048	0.07948244	0.28185996	1.0	781	tags=13%, list=4%, signal=14%
GOMF_CATALYTIC_ACTIVITY_ACTING_ON_DNA	GOMF_CATALYTIC_ACTIVITY_ACTING_ON_DNA		203	0.36028	1.3807371	0.008310249	0.28239286	1.0	5140	tags=33%, list=28%, signal=46%
GOBP_NEURON_CELLULAR_HOMEOSTASIS	GOBP_NEURON_CELLULAR_HOMEOSTASIS		37	0.47088823	1.3801366	0.08025682	0.28319278	1.0	2463	tags=38%, list=14%, signal=44%
GOBP_NEGATIVE_REGULATION_OF_LOCOMOTION	GOBP_NEGATIVE_REGULATION_OF_LOCOMOTION		274	0.34679273	1.3800058	0.002754821	0.28305903	1.0	2666	tags=23%, list=15%, signal=27%
GOBP_MYELOID_DENDRITIC_CELL_ACTIVATION	GOBP_MYELOID_DENDRITIC_CELL_ACTIVATION		33	0.47256434	1.3781805	0.08674304	0.28630978	1.0	1773	tags=30%, list=10%, signal=34%
GOBP_REGULATION_OF_AXONOGENESIS	GOBP_REGULATION_OF_AXONOGENESIS		147	0.3722776	1.3781503	0.02238806	0.28597468	1.0	2649	tags=23%, list=15%, signal=27%
GOBP_POSITIVE_REGULATION_OF_NEURON_MIGRATION	GOBP_POSITIVE_REGULATION_OF_NEURON_MIGRATION		22	0.52112126	1.378073	0.09124767	0.2857407	1.0	3110	tags=32%, list=17%, signal=38%
GOBP_MITOTIC_RECOMBINATION	GOBP_MITOTIC_RECOMBINATION		25	0.5122006	1.3776522	0.0929432	0.2861846	1.0	5104	tags=36%, list=28%, signal=50%
GOMF_CYTOKINE_RECEPTOR_BINDING	GOMF_CYTOKINE_RECEPTOR_BINDING		187	0.36134323	1.3770237	0.01490313	0.28701055	1.0	1278	tags=16%, list=7%, signal=17%
GOBP_REGULATION_OF_CARTILAGE_DEVELOPMENT	GOBP_REGULATION_OF_CARTILAGE_DEVELOPMENT		46	0.44659874	1.3765575	0.059504133	0.28750268	1.0	2245	tags=26%, list=12%, signal=30%
GOBP_LIPOPROTEIN_LOCALIZATION	GOBP_LIPOPROTEIN_LOCALIZATION		17	0.5523926	1.3764377	0.09481216	0.2873457	1.0	1636	tags=24%, list=9%, signal=26%
GOCC_CELL_DIVISION_SITE	GOCC_CELL_DIVISION_SITE		42	0.45455778	1.3763376	0.049833886	0.28715888	1.0	4222	tags=33%, list=23%, signal=43%
GOBP_LOCOMOTORY_EXPLORATION_BEHAVIOR	GOBP_LOCOMOTORY_EXPLORATION_BEHAVIOR		17	0.5643723	1.3761537	0.10291595	0.2871638	1.0	1114	tags=29%, list=6%, signal=31%
GOBP_NEGATIVE_REGULATION_OF_MYELOID_LEUKOCYTE_DIFFERENTIATION	GOBP_NEGATIVE_REGULATION_OF_MYELOID_LEUKOCYTE_DIFFERENTIATION		39	0.46491268	1.3756514	0.06688963	0.28773272	1.0	256	tags=13%, list=1%, signal=13%
GOBP_NEGATIVE_REGULATION_OF_LYMPHOCYTE_DIFFERENTIATION	GOBP_NEGATIVE_REGULATION_OF_LYMPHOCYTE_DIFFERENTIATION		47	0.4427698	1.375269	0.06369427	0.2881687	1.0	1241	tags=17%, list=7%, signal=18%
GOBP_LONG_TERM_MEMORY	GOBP_LONG_TERM_MEMORY		34	0.47477078	1.3747236	0.064124785	0.28890473	1.0	2032	tags=35%, list=11%, signal=40%
GOBP_RESPONSE_TO_DIETARY_EXCESS	GOBP_RESPONSE_TO_DIETARY_EXCESS		33	0.47898576	1.3744601	0.07321131	0.2890106	1.0	2547	tags=24%, list=14%, signal=28%
GOBP_ADAPTIVE_IMMUNE_RESPONSE	GOBP_ADAPTIVE_IMMUNE_RESPONSE		362	0.33982822	1.3741561	0.0040983604	0.28925684	1.0	1799	tags=21%, list=10%, signal=23%
GOBP_NEGATIVE_REGULATION_OF_NEURON_PROJECTION_DEVELOPMENT	GOBP_NEGATIVE_REGULATION_OF_NEURON_PROJECTION_DEVELOPMENT		130	0.37710536	1.3739451	0.025954198	0.2893163	1.0	2087	tags=23%, list=12%, signal=26%
GOBP_POSITIVE_REGULATION_OF_OSTEOBLAST_DIFFERENTIATION	GOBP_POSITIVE_REGULATION_OF_OSTEOBLAST_DIFFERENTIATION		61	0.42114532	1.3738326	0.045234248	0.28916484	1.0	2483	tags=36%, list=14%, signal=42%
GOBP_POSITIVE_REGULATION_OF_VASCULAR_ASSOCIATED_SMOOTH_MUSCLE_CELL_MIGRATION	GOBP_POSITIVE_REGULATION_OF_VASCULAR_ASSOCIATED_SMOOTH_MUSCLE_CELL_MIGRATION		19	0.5367325	1.3738315	0.0790378	0.2887735	1.0	3493	tags=42%, list=19%, signal=52%
GOBP_T_CELL_MEDIATED_CYTOTOXICITY	GOBP_T_CELL_MEDIATED_CYTOTOXICITY		49	0.43435913	1.3736217	0.078464106	0.28875706	1.0	1608	tags=37%, list=9%, signal=40%
GOBP_POSITIVE_REGULATION_OF_TRANSPORTER_ACTIVITY	GOBP_POSITIVE_REGULATION_OF_TRANSPORTER_ACTIVITY		109	0.38531983	1.3733997	0.027906977	0.288783	1.0	3479	tags=30%, list=19%, signal=37%
GOBP_CHROMOSOME_CONDENSATION	GOBP_CHROMOSOME_CONDENSATION		30	0.4890729	1.3733803	0.06425041	0.2884513	1.0	3561	tags=37%, list=20%, signal=46%
GOBP_LEUKOCYTE_CHEMOTAXIS	GOBP_LEUKOCYTE_CHEMOTAXIS		180	0.36320737	1.3733467	0.012931035	0.28812516	1.0	1342	tags=19%, list=7%, signal=21%
GOBP_REGULATION_OF_CHEMOTAXIS	GOBP_REGULATION_OF_CHEMOTAXIS		173	0.36471403	1.3729533	0.02173913	0.28856924	1.0	2844	tags=28%, list=16%, signal=33%
GOBP_CELL_GROWTH	GOBP_CELL_GROWTH		427	0.3363369	1.3727976	0.003963012	0.2884932	1.0	3121	tags=22%, list=17%, signal=26%
GOBP_HISTONE_H2A_UBIQUITINATION	GOBP_HISTONE_H2A_UBIQUITINATION		26	0.49549237	1.3727618	0.08304498	0.28816682	1.0	5991	tags=42%, list=33%, signal=63%
GOBP_MAST_CELL_ACTIVATION_INVOLVED_IN_IMMUNE_RESPONSE	GOBP_MAST_CELL_ACTIVATION_INVOLVED_IN_IMMUNE_RESPONSE		44	0.46029428	1.372704	0.059625212	0.28789222	1.0	2812	tags=27%, list=16%, signal=32%
GOCC_DENDRITIC_SHAFT	GOCC_DENDRITIC_SHAFT		54	0.4320277	1.3725796	0.053658538	0.28774458	1.0	3215	tags=35%, list=18%, signal=43%
GOBP_REGULATION_OF_OSTEOBLAST_DIFFERENTIATION	GOBP_REGULATION_OF_OSTEOBLAST_DIFFERENTIATION		112	0.38441262	1.3720645	0.040059347	0.28838298	1.0	2991	tags=31%, list=17%, signal=37%
GOBP_REGULATION_OF_DNA_REPLICATION	GOBP_REGULATION_OF_DNA_REPLICATION		126	0.37255648	1.371325	0.031578947	0.28953892	1.0	4711	tags=32%, list=26%, signal=43%
GOBP_NEUROTRANSMITTER_TRANSPORT	GOBP_NEUROTRANSMITTER_TRANSPORT		184	0.36417308	1.3712817	0.014265335	0.28925794	1.0	4089	tags=34%, list=23%, signal=44%
GOBP_MAST_CELL_ACTIVATION	GOBP_MAST_CELL_ACTIVATION		64	0.41934937	1.3709905	0.04647436	0.28947735	1.0	2812	tags=25%, list=16%, signal=29%
GOBP_MORPHOGENESIS_OF_A_POLARIZED_EPITHELIUM	GOBP_MORPHOGENESIS_OF_A_POLARIZED_EPITHELIUM		63	0.42011043	1.3705707	0.036977492	0.2899902	1.0	4159	tags=38%, list=23%, signal=49%
GOBP_CELL_MIGRATION_IN_HINDBRAIN	GOBP_CELL_MIGRATION_IN_HINDBRAIN		20	0.5346829	1.3698314	0.087565675	0.29112366	1.0	3029	tags=35%, list=17%, signal=42%
GOBP_REGULATION_OF_HEART_GROWTH	GOBP_REGULATION_OF_HEART_GROWTH		68	0.42057613	1.3697652	0.0544	0.29086196	1.0	3583	tags=32%, list=20%, signal=40%
GOBP_REGULATION_OF_ACTIN_NUCLEATION	GOBP_REGULATION_OF_ACTIN_NUCLEATION		26	0.50756216	1.3696439	0.08070175	0.290735	1.0	2162	tags=23%, list=12%, signal=26%
GOBP_MICROTUBULE_ORGANIZING_CENTER_ORGANIZATION	GOBP_MICROTUBULE_ORGANIZING_CENTER_ORGANIZATION		133	0.37442374	1.3687705	0.01969697	0.29195547	1.0	4464	tags=31%, list=25%, signal=41%
GOBP_CHOLESTEROL_STORAGE	GOBP_CHOLESTEROL_STORAGE		18	0.53751695	1.3683741	0.0797227	0.29242933	1.0	1768	tags=28%, list=10%, signal=31%
GOBP_DNA_BIOSYNTHETIC_PROCESS	GOBP_DNA_BIOSYNTHETIC_PROCESS		157	0.3689868	1.3682086	0.015060241	0.2923962	1.0	2737	tags=17%, list=15%, signal=20%
GOMF_HORMONE_RECEPTOR_BINDING	GOMF_HORMONE_RECEPTOR_BINDING		15	0.5702554	1.367696	0.09700176	0.2930803	1.0	2169	tags=33%, list=12%, signal=38%
GOBP_NUCLEOSOME_ASSEMBLY	GOBP_NUCLEOSOME_ASSEMBLY		40	0.4495179	1.3675599	0.074257426	0.2929512	1.0	5675	tags=45%, list=31%, signal=65%
GOCC_AMPA_GLUTAMATE_RECEPTOR_COMPLEX	GOCC_AMPA_GLUTAMATE_RECEPTOR_COMPLEX		20	0.5318606	1.3674092	0.11433757	0.29287568	1.0	3251	tags=45%, list=18%, signal=55%
GOCC_SEX_CHROMOSOME	GOCC_SEX_CHROMOSOME		31	0.47789764	1.3670782	0.08998302	0.29315516	1.0	6433	tags=48%, list=36%, signal=75%
GOBP_REGULATION_OF_EXTRINSIC_APOPTOTIC_SIGNALING_PATHWAY	GOBP_REGULATION_OF_EXTRINSIC_APOPTOTIC_SIGNALING_PATHWAY		139	0.37717396	1.367078	0.028443113	0.2927715	1.0	2987	tags=27%, list=17%, signal=32%
GOBP_REGULATION_OF_MEIOTIC_CELL_CYCLE	GOBP_REGULATION_OF_MEIOTIC_CELL_CYCLE		41	0.4525791	1.3665498	0.07178631	0.29352182	1.0	3709	tags=34%, list=20%, signal=43%
GOBP_PEPTIDE_CATABOLIC_PROCESS	GOBP_PEPTIDE_CATABOLIC_PROCESS		22	0.5256315	1.3663653	0.082491584	0.2934985	1.0	5364	tags=45%, list=30%, signal=65%
GOMF_PATTERN_RECOGNITION_RECEPTOR_ACTIVITY	GOMF_PATTERN_RECOGNITION_RECEPTOR_ACTIVITY		21	0.5234457	1.3659765	0.09793814	0.293925	1.0	5387	tags=52%, list=30%, signal=74%
GOBP_REGULATION_OF_LYMPHOCYTE_APOPTOTIC_PROCESS	GOBP_REGULATION_OF_LYMPHOCYTE_APOPTOTIC_PROCESS		63	0.4226815	1.3659636	0.047058824	0.29355884	1.0	1569	tags=21%, list=9%, signal=23%
GOBP_ACTIVATED_T_CELL_PROLIFERATION	GOBP_ACTIVATED_T_CELL_PROLIFERATION		46	0.4427698	1.3657513	0.07754443	0.29362002	1.0	619	tags=15%, list=3%, signal=16%
GOBP_REGULATION_OF_CELL_KILLING	GOBP_REGULATION_OF_CELL_KILLING		105	0.3914553	1.3655877	0.029673591	0.2935422	1.0	1775	tags=27%, list=10%, signal=29%
GOBP_HEART_FORMATION	GOBP_HEART_FORMATION		20	0.52405685	1.3649138	0.08793104	0.29436982	1.0	2483	tags=30%, list=14%, signal=35%
GOMF_ACID_THIOL_LIGASE_ACTIVITY	GOMF_ACID_THIOL_LIGASE_ACTIVITY		21	0.52601916	1.3644633	0.08791209	0.294898	1.0	2833	tags=29%, list=16%, signal=34%
GOBP_POSITIVE_REGULATION_OF_TRANSMEMBRANE_TRANSPORT	GOBP_POSITIVE_REGULATION_OF_TRANSMEMBRANE_TRANSPORT		204	0.35942262	1.3639342	0.016081871	0.29563126	1.0	3228	tags=27%, list=18%, signal=33%
GOBP_POSITIVE_REGULATION_OF_MONOOXYGENASE_ACTIVITY	GOBP_POSITIVE_REGULATION_OF_MONOOXYGENASE_ACTIVITY		22	0.51518446	1.3638121	0.10666667	0.29550552	1.0	3844	tags=36%, list=21%, signal=46%
GOBP_AXON_EXTENSION	GOBP_AXON_EXTENSION		104	0.3817911	1.3636507	0.03448276	0.29546812	1.0	2649	tags=24%, list=15%, signal=28%
GOBP_REGULATION_OF_ION_TRANSMEMBRANE_TRANSPORT	GOBP_REGULATION_OF_ION_TRANSMEMBRANE_TRANSPORT		383	0.3342254	1.362885	0.004048583	0.2965992	1.0	3251	tags=28%, list=18%, signal=33%
GOBP_CHOLESTEROL_EFFLUX	GOBP_CHOLESTEROL_EFFLUX		46	0.44916493	1.3624349	0.07296849	0.29715955	1.0	2624	tags=26%, list=14%, signal=30%
GOBP_REGULATION_OF_ENDOCYTOSIS	GOBP_REGULATION_OF_ENDOCYTOSIS		198	0.35672638	1.3611823	0.020864382	0.2993393	1.0	2498	tags=20%, list=14%, signal=23%
GOBP_LEUKOCYTE_PROLIFERATION	GOBP_LEUKOCYTE_PROLIFERATION		281	0.34363133	1.3610569	0.007102273	0.29921532	1.0	2001	tags=19%, list=11%, signal=21%
GOMF_PHOSPHATIDYLSERINE_BINDING	GOMF_PHOSPHATIDYLSERINE_BINDING		48	0.44949067	1.3609306	0.073005095	0.29908326	1.0	4107	tags=44%, list=23%, signal=56%
GOBP_LIPOSACCHARIDE_METABOLIC_PROCESS	GOBP_LIPOSACCHARIDE_METABOLIC_PROCESS		83	0.40455613	1.360827	0.03821656	0.2988893	1.0	2861	tags=27%, list=16%, signal=31%
GOCC_PHAGOCYTIC_VESICLE_MEMBRANE	GOCC_PHAGOCYTIC_VESICLE_MEMBRANE		18	0.540684	1.3605983	0.098169714	0.29900083	1.0	1775	tags=33%, list=10%, signal=37%
GOBP_POSTSYNAPTIC_MEMBRANE_ORGANIZATION	GOBP_POSTSYNAPTIC_MEMBRANE_ORGANIZATION		41	0.45022866	1.360457	0.072916664	0.29890338	1.0	2368	tags=22%, list=13%, signal=25%
GOCC_REPLISOME	GOCC_REPLISOME		21	0.5183606	1.3601584	0.1	0.29911917	1.0	5341	tags=43%, list=30%, signal=61%
GOBP_BRANCHING_INVOLVED_IN_SALIVARY_GLAND_MORPHOGENESIS	GOBP_BRANCHING_INVOLVED_IN_SALIVARY_GLAND_MORPHOGENESIS		20	0.5292771	1.3601406	0.09793814	0.2987718	1.0	3093	tags=65%, list=17%, signal=78%
GOBP_NEGATIVE_REGULATION_OF_INFLAMMATORY_RESPONSE	GOBP_NEGATIVE_REGULATION_OF_INFLAMMATORY_RESPONSE		112	0.38392562	1.3599275	0.033383913	0.29887426	1.0	2748	tags=25%, list=15%, signal=29%
GOBP_MUCOPOLYSACCHARIDE_METABOLIC_PROCESS	GOBP_MUCOPOLYSACCHARIDE_METABOLIC_PROCESS		66	0.41201544	1.3596298	0.05392912	0.29907784	1.0	2268	tags=26%, list=13%, signal=29%
GOBP_TYPE_B_PANCREATIC_CELL_PROLIFERATION	GOBP_TYPE_B_PANCREATIC_CELL_PROLIFERATION		25	0.50475544	1.3591448	0.08658744	0.29965848	1.0	2602	tags=40%, list=14%, signal=47%
GOMF_PHOSPHATIDYLINOSITOL_PHOSPHATE_BINDING	GOMF_PHOSPHATIDYLINOSITOL_PHOSPHATE_BINDING		149	0.36828992	1.3589939	0.02349486	0.299584	1.0	3037	tags=25%, list=17%, signal=30%
GOMF_SNARE_BINDING	GOMF_SNARE_BINDING		109	0.3846943	1.3588405	0.025914634	0.29952326	1.0	1945	tags=17%, list=11%, signal=19%
GOBP_POSITIVE_REGULATION_OF_INTERLEUKIN_1_PRODUCTION	GOBP_POSITIVE_REGULATION_OF_INTERLEUKIN_1_PRODUCTION		55	0.42425048	1.358672	0.07615894	0.29948705	1.0	1508	tags=22%, list=8%, signal=24%
GOBP_POSITIVE_REGULATION_OF_PROTEIN_DEACETYLATION	GOBP_POSITIVE_REGULATION_OF_PROTEIN_DEACETYLATION		31	0.48238435	1.3584238	0.08007117	0.29953942	1.0	3313	tags=23%, list=18%, signal=28%
GOBP_MEMORY	GOBP_MEMORY		121	0.37714115	1.3579514	0.046153847	0.3001798	1.0	3589	tags=36%, list=20%, signal=44%
GOBP_POSITIVE_REGULATION_OF_CALCIUM_ION_TRANSMEMBRANE_TRANSPORT	GOBP_POSITIVE_REGULATION_OF_CALCIUM_ION_TRANSMEMBRANE_TRANSPORT		82	0.3996673	1.3574449	0.04709576	0.30080774	1.0	3479	tags=30%, list=19%, signal=38%
GOBP_ERK1_AND_ERK2_CASCADE	GOBP_ERK1_AND_ERK2_CASCADE		264	0.34551454	1.3569113	0.012605042	0.3014746	1.0	1322	tags=15%, list=7%, signal=16%
GOMF_RNA_POLYMERASE_II_CORE_PROMOTER_SEQUENCE_SPECIFIC_DNA_BINDING	GOMF_RNA_POLYMERASE_II_CORE_PROMOTER_SEQUENCE_SPECIFIC_DNA_BINDING		18	0.54906154	1.3568686	0.11171171	0.30120012	1.0	1781	tags=22%, list=10%, signal=25%
GOBP_NEGATIVE_REGULATION_OF_ERK1_AND_ERK2_CASCADE	GOBP_NEGATIVE_REGULATION_OF_ERK1_AND_ERK2_CASCADE		65	0.41707256	1.3562462	0.055031445	0.3021153	1.0	3122	tags=23%, list=17%, signal=28%
GOBP_POSITIVE_REGULATION_OF_LEUKOCYTE_MEDIATED_IMMUNITY	GOBP_POSITIVE_REGULATION_OF_LEUKOCYTE_MEDIATED_IMMUNITY		135	0.37517142	1.3562094	0.031866465	0.30182335	1.0	1608	tags=24%, list=9%, signal=26%
GOBP_RESPONSE_TO_INORGANIC_SUBSTANCE	GOBP_RESPONSE_TO_INORGANIC_SUBSTANCE		412	0.3302607	1.3558394	0.0012722646	0.30220315	1.0	3141	tags=26%, list=17%, signal=30%
GOBP_NEURONAL_ACTION_POTENTIAL	GOBP_NEURONAL_ACTION_POTENTIAL		36	0.46226487	1.3558332	0.094076656	0.30183128	1.0	3171	tags=47%, list=18%, signal=57%
GOBP_HYALURONAN_METABOLIC_PROCESS	GOBP_HYALURONAN_METABOLIC_PROCESS		32	0.46835187	1.3550597	0.08934708	0.3029874	1.0	2965	tags=31%, list=16%, signal=37%
GOBP_POSITIVE_REGULATION_OF_SECRETION	GOBP_POSITIVE_REGULATION_OF_SECRETION		284	0.34144446	1.3550591	0.012605042	0.30260968	1.0	2547	tags=18%, list=14%, signal=21%
GOCC_TERMINAL_BOUTON	GOCC_TERMINAL_BOUTON		56	0.42747104	1.3550161	0.08466454	0.30233327	1.0	2603	tags=34%, list=14%, signal=40%
GOMF_NEUROTRANSMITTER_RECEPTOR_ACTIVITY_INVOLVED_IN_REGULATION_OF_POSTSYNAPTIC_MEMBRANE_POTENTIAL	GOMF_NEUROTRANSMITTER_RECEPTOR_ACTIVITY_INVOLVED_IN_REGULATION_OF_POSTSYNAPTIC_MEMBRANE_POTENTIAL		29	0.48564294	1.3546889	0.09348915	0.30258206	1.0	3862	tags=48%, list=21%, signal=61%
GOBP_CONNECTIVE_TISSUE_DEVELOPMENT	GOBP_CONNECTIVE_TISSUE_DEVELOPMENT		202	0.34848258	1.3543899	0.016011644	0.30281582	1.0	3072	tags=25%, list=17%, signal=29%
GOBP_POSITIVE_REGULATION_OF_ACTIVATED_T_CELL_PROLIFERATION	GOBP_POSITIVE_REGULATION_OF_ACTIVATED_T_CELL_PROLIFERATION		26	0.49396688	1.354335	0.10402685	0.30256736	1.0	400	tags=15%, list=2%, signal=16%
GOBP_INTERLEUKIN_13_PRODUCTION	GOBP_INTERLEUKIN_13_PRODUCTION		19	0.5366167	1.3539591	0.13268608	0.3029704	1.0	450	tags=21%, list=2%, signal=22%
GOBP_NEGATIVE_REGULATION_OF_EPITHELIAL_CELL_MIGRATION	GOBP_NEGATIVE_REGULATION_OF_EPITHELIAL_CELL_MIGRATION		57	0.4171425	1.3535771	0.08239096	0.3033825	1.0	2832	tags=25%, list=16%, signal=29%
GOBP_DENDRITIC_SPINE_DEVELOPMENT	GOBP_DENDRITIC_SPINE_DEVELOPMENT		109	0.38607264	1.3531811	0.032884903	0.30383277	1.0	3054	tags=23%, list=17%, signal=27%
GOBP_REGULATION_OF_TRANSMEMBRANE_TRANSPORT	GOBP_REGULATION_OF_TRANSMEMBRANE_TRANSPORT		466	0.32733768	1.3530724	0.0038910506	0.3037067	1.0	3251	tags=27%, list=18%, signal=33%
GOBP_ISOTYPE_SWITCHING_TO_IGG_ISOTYPES	GOBP_ISOTYPE_SWITCHING_TO_IGG_ISOTYPES		15	0.55734664	1.3527415	0.10763889	0.30395505	1.0	434	tags=13%, list=2%, signal=14%
GOBP_REGULATION_OF_POSTSYNAPTIC_NEUROTRANSMITTER_RECEPTOR_ACTIVITY	GOBP_REGULATION_OF_POSTSYNAPTIC_NEUROTRANSMITTER_RECEPTOR_ACTIVITY		16	0.55959076	1.352385	0.10299003	0.30425766	1.0	3982	tags=44%, list=22%, signal=56%
GOBP_POSITIVE_REGULATION_OF_STEROID_METABOLIC_PROCESS	GOBP_POSITIVE_REGULATION_OF_STEROID_METABOLIC_PROCESS		31	0.47809964	1.3519725	0.08785942	0.30471122	1.0	2223	tags=29%, list=12%, signal=33%
GOBP_LYMPHOCYTE_COSTIMULATION	GOBP_LYMPHOCYTE_COSTIMULATION		26	0.48727193	1.3518351	0.099644125	0.3046301	1.0	1584	tags=27%, list=9%, signal=29%
GOBP_RESPONSE_TO_TEMPERATURE_STIMULUS	GOBP_RESPONSE_TO_TEMPERATURE_STIMULUS		135	0.3719657	1.3510962	0.032208588	0.30583772	1.0	1553	tags=16%, list=9%, signal=18%
GOBP_REGULATION_OF_EPIDERMIS_DEVELOPMENT	GOBP_REGULATION_OF_EPIDERMIS_DEVELOPMENT		41	0.44601706	1.3510672	0.08862876	0.30552214	1.0	3456	tags=37%, list=19%, signal=45%
GOBP_CENTRAL_NERVOUS_SYSTEM_NEURON_DEVELOPMENT	GOBP_CENTRAL_NERVOUS_SYSTEM_NEURON_DEVELOPMENT		70	0.40420502	1.3510568	0.06210191	0.30516365	1.0	3110	tags=26%, list=17%, signal=31%
GOBP_REGULATION_OF_STEROL_TRANSPORT	GOBP_REGULATION_OF_STEROL_TRANSPORT		50	0.42801675	1.3509009	0.08842444	0.30512458	1.0	2624	tags=26%, list=14%, signal=30%
GOMF_NUCLEAR_RETINOID_X_RECEPTOR_BINDING	GOMF_NUCLEAR_RETINOID_X_RECEPTOR_BINDING		19	0.53546387	1.3505082	0.13220339	0.30554867	1.0	2498	tags=21%, list=14%, signal=24%
GOBP_LIMBIC_SYSTEM_DEVELOPMENT	GOBP_LIMBIC_SYSTEM_DEVELOPMENT		72	0.40061307	1.3497392	0.055105347	0.3067435	1.0	3900	tags=36%, list=22%, signal=46%
GOBP_REGULATION_OF_CENTRIOLE_REPLICATION	GOBP_REGULATION_OF_CENTRIOLE_REPLICATION		21	0.5169105	1.3497369	0.1069079	0.30637413	1.0	3086	tags=43%, list=17%, signal=52%
GOBP_SMOOTH_MUSCLE_CELL_PROLIFERATION	GOBP_SMOOTH_MUSCLE_CELL_PROLIFERATION		156	0.365309	1.3483182	0.029717682	0.30891296	1.0	3758	tags=28%, list=21%, signal=35%
GOBP_IMMUNE_RESPONSE_REGULATING_SIGNALING_PATHWAY	GOBP_IMMUNE_RESPONSE_REGULATING_SIGNALING_PATHWAY		311	0.33880872	1.348263	0.00538358	0.30865145	1.0	2785	tags=20%, list=15%, signal=23%
GOBP_ANDROGEN_RECEPTOR_SIGNALING_PATHWAY	GOBP_ANDROGEN_RECEPTOR_SIGNALING_PATHWAY		34	0.47084892	1.3480377	0.07592892	0.30870938	1.0	71	tags=6%, list=0%, signal=6%
GOBP_FIBROBLAST_GROWTH_FACTOR_RECEPTOR_SIGNALING_PATHWAY	GOBP_FIBROBLAST_GROWTH_FACTOR_RECEPTOR_SIGNALING_PATHWAY		54	0.43215516	1.3479875	0.0698052	0.30843866	1.0	3122	tags=33%, list=17%, signal=40%
GOMF_ISOPRENOID_BINDING	GOMF_ISOPRENOID_BINDING		18	0.5335805	1.3471167	0.11578947	0.30991897	1.0	1838	tags=28%, list=10%, signal=31%
GOBP_REGULATION_OF_ANTIGEN_RECEPTOR_MEDIATED_SIGNALING_PATHWAY	GOBP_REGULATION_OF_ANTIGEN_RECEPTOR_MEDIATED_SIGNALING_PATHWAY		52	0.42220715	1.3470536	0.08108108	0.30969068	1.0	4666	tags=42%, list=26%, signal=57%
GOBP_ASYMMETRIC_CELL_DIVISION	GOBP_ASYMMETRIC_CELL_DIVISION		17	0.538404	1.3467872	0.11892797	0.3098709	1.0	5531	tags=53%, list=31%, signal=76%
GOCC_PRESYNAPTIC_CYTOSOL	GOCC_PRESYNAPTIC_CYTOSOL		24	0.5013204	1.3453996	0.09440559	0.31242365	1.0	3809	tags=46%, list=21%, signal=58%
GOBP_GLYCOSPHINGOLIPID_METABOLIC_PROCESS	GOBP_GLYCOSPHINGOLIPID_METABOLIC_PROCESS		48	0.43977323	1.3444782	0.075250834	0.31403413	1.0	2861	tags=33%, list=16%, signal=39%
GOBP_POSITIVE_REGULATION_OF_HISTONE_DEACETYLATION	GOBP_POSITIVE_REGULATION_OF_HISTONE_DEACETYLATION		25	0.4946962	1.3439357	0.09060956	0.31483987	1.0	3313	tags=24%, list=18%, signal=29%
GOBP_RESPONSE_TO_SALT	GOBP_RESPONSE_TO_SALT		17	0.54267555	1.3433721	0.11978222	0.3156514	1.0	3049	tags=41%, list=17%, signal=49%
GOBP_POSITIVE_REGULATION_OF_NUCLEAR_DIVISION	GOBP_POSITIVE_REGULATION_OF_NUCLEAR_DIVISION		48	0.43589565	1.3433611	0.065989845	0.31529891	1.0	3112	tags=27%, list=17%, signal=33%
GOBP_POSITIVE_REGULATION_OF_CHEMOTAXIS	GOBP_POSITIVE_REGULATION_OF_CHEMOTAXIS		113	0.37629583	1.3432953	0.033282906	0.31506217	1.0	2958	tags=30%, list=16%, signal=36%
GOBP_POSITIVE_REGULATION_OF_OLIGODENDROCYTE_DIFFERENTIATION	GOBP_POSITIVE_REGULATION_OF_OLIGODENDROCYTE_DIFFERENTIATION		22	0.5190124	1.3432943	0.111683846	0.3146862	1.0	5189	tags=55%, list=29%, signal=76%
GOCC_TRANSPORT_VESICLE	GOCC_TRANSPORT_VESICLE		294	0.34179467	1.3432837	0.011095701	0.3143333	1.0	2897	tags=22%, list=16%, signal=26%
GOBP_RESPONSE_TO_MOLECULE_OF_BACTERIAL_ORIGIN	GOBP_RESPONSE_TO_MOLECULE_OF_BACTERIAL_ORIGIN		261	0.34428015	1.3423529	0.012162162	0.3158637	1.0	1608	tags=15%, list=9%, signal=17%
GOMF_SEMAPHORIN_RECEPTOR_BINDING	GOMF_SEMAPHORIN_RECEPTOR_BINDING		16	0.5460091	1.3421793	0.14357261	0.315835	1.0	1826	tags=38%, list=10%, signal=42%
GOBP_SYNAPTIC_VESICLE_TRANSPORT	GOBP_SYNAPTIC_VESICLE_TRANSPORT		43	0.43601513	1.3420664	0.075885326	0.31569466	1.0	5523	tags=40%, list=31%, signal=57%
GOBP_DEVELOPMENTAL_MATURATION	GOBP_DEVELOPMENTAL_MATURATION		246	0.34411374	1.3415625	0.011331445	0.316367	1.0	3049	tags=24%, list=17%, signal=29%
GOMF_PHOSPHATIDYLINOSITOL_3_5_BISPHOSPHATE_BINDING	GOMF_PHOSPHATIDYLINOSITOL_3_5_BISPHOSPHATE_BINDING		25	0.49366337	1.3413452	0.09671848	0.31646654	1.0	2266	tags=28%, list=13%, signal=32%
GOBP_REGULATION_OF_SODIUM_ION_TRANSMEMBRANE_TRANSPORTER_ACTIVITY	GOBP_REGULATION_OF_SODIUM_ION_TRANSMEMBRANE_TRANSPORTER_ACTIVITY		49	0.43042797	1.341016	0.0754717	0.31677806	1.0	4326	tags=47%, list=24%, signal=62%
GOBP_POSITIVE_REGULATION_OF_B_CELL_PROLIFERATION	GOBP_POSITIVE_REGULATION_OF_B_CELL_PROLIFERATION		36	0.4485582	1.3388638	0.08389262	0.32104897	1.0	1491	tags=22%, list=8%, signal=24%
GOBP_LEARNING	GOBP_LEARNING		139	0.36739895	1.336391	0.036585364	0.32590696	1.0	3589	tags=32%, list=20%, signal=40%
GOBP_SYNAPSE_MATURATION	GOBP_SYNAPSE_MATURATION		30	0.47470278	1.3360385	0.09827586	0.32631478	1.0	3570	tags=43%, list=20%, signal=54%
GOBP_PLASMA_LIPOPROTEIN_PARTICLE_CLEARANCE	GOBP_PLASMA_LIPOPROTEIN_PARTICLE_CLEARANCE		29	0.47524026	1.335922	0.09137931	0.32620314	1.0	367	tags=17%, list=2%, signal=18%
GOBP_PROSTATE_GLAND_MORPHOGENESIS	GOBP_PROSTATE_GLAND_MORPHOGENESIS		18	0.5338097	1.3358048	0.12216405	0.3260532	1.0	793	tags=17%, list=4%, signal=17%
GOBP_ORGAN_GROWTH	GOBP_ORGAN_GROWTH		157	0.36383247	1.3354474	0.032496307	0.3265307	1.0	2483	tags=20%, list=14%, signal=23%
GOBP_REGULATION_OF_EPITHELIAL_CELL_PROLIFERATION	GOBP_REGULATION_OF_EPITHELIAL_CELL_PROLIFERATION		312	0.33493736	1.3353581	0.017310252	0.32634827	1.0	2846	tags=25%, list=16%, signal=29%
GOMF_4_IRON_4_SULFUR_CLUSTER_BINDING	GOMF_4_IRON_4_SULFUR_CLUSTER_BINDING		38	0.44811597	1.3349314	0.090443686	0.3268571	1.0	2880	tags=18%, list=16%, signal=22%
GOBP_REGULATION_OF_T_CELL_RECEPTOR_SIGNALING_PATHWAY	GOBP_REGULATION_OF_T_CELL_RECEPTOR_SIGNALING_PATHWAY		39	0.45187792	1.3348714	0.09565217	0.3266149	1.0	4666	tags=49%, list=26%, signal=66%
GOBP_MEMBRANE_FUSION	GOBP_MEMBRANE_FUSION		133	0.37093484	1.3348563	0.039513677	0.32625717	1.0	2473	tags=18%, list=14%, signal=21%
GOBP_GLYCOLIPID_BIOSYNTHETIC_PROCESS	GOBP_GLYCOLIPID_BIOSYNTHETIC_PROCESS		60	0.41718847	1.334633	0.083981335	0.3263651	1.0	5160	tags=47%, list=29%, signal=65%
GOBP_NEGATIVE_REGULATION_OF_CELL_CYCLE_G1_S_PHASE_TRANSITION	GOBP_NEGATIVE_REGULATION_OF_CELL_CYCLE_G1_S_PHASE_TRANSITION		69	0.40530637	1.3340217	0.06477093	0.32728675	1.0	4270	tags=39%, list=24%, signal=51%
GOBP_TAXIS	GOBP_TAXIS		454	0.32530802	1.3338345	0.0132626	0.3272992	1.0	2846	tags=27%, list=16%, signal=31%
GOBP_CD4_POSITIVE_ALPHA_BETA_T_CELL_ACTIVATION	GOBP_CD4_POSITIVE_ALPHA_BETA_T_CELL_ACTIVATION		106	0.37882635	1.3338039	0.05304212	0.3269733	1.0	1241	tags=18%, list=7%, signal=19%
GOBP_NEGATIVE_REGULATION_OF_MYELOID_CELL_DIFFERENTIATION	GOBP_NEGATIVE_REGULATION_OF_MYELOID_CELL_DIFFERENTIATION		66	0.40892664	1.3336297	0.07717042	0.32697892	1.0	1199	tags=12%, list=7%, signal=13%
GOBP_EMBRYONIC_PATTERN_SPECIFICATION	GOBP_EMBRYONIC_PATTERN_SPECIFICATION		48	0.43604767	1.3324695	0.090614885	0.32917982	1.0	1704	tags=23%, list=9%, signal=25%
GOBP_POSITIVE_REGULATION_OF_INNATE_IMMUNE_RESPONSE	GOBP_POSITIVE_REGULATION_OF_INNATE_IMMUNE_RESPONSE		113	0.37725794	1.3321748	0.03697997	0.32942143	1.0	1608	tags=19%, list=9%, signal=20%
GOBP_REGULATION_OF_ACTIN_FILAMENT_BUNDLE_ASSEMBLY	GOBP_REGULATION_OF_ACTIN_FILAMENT_BUNDLE_ASSEMBLY		95	0.3839561	1.3317953	0.0529595	0.3299235	1.0	738	tags=14%, list=4%, signal=14%
GOBP_DENDRITE_DEVELOPMENT	GOBP_DENDRITE_DEVELOPMENT		259	0.33921957	1.3317462	0.01664355	0.32963946	1.0	3749	tags=31%, list=21%, signal=38%
GOBP_REGULATION_OF_EARLY_ENDOSOME_TO_LATE_ENDOSOME_TRANSPORT	GOBP_REGULATION_OF_EARLY_ENDOSOME_TO_LATE_ENDOSOME_TRANSPORT		15	0.5483567	1.3315108	0.13636364	0.32975072	1.0	2620	tags=27%, list=14%, signal=31%
GOCC_ENDOCYTIC_VESICLE	GOCC_ENDOCYTIC_VESICLE		177	0.35290977	1.3310882	0.01724138	0.33029887	1.0	4125	tags=31%, list=23%, signal=39%
GOBP_POSITIVE_REGULATION_OF_ORGANELLE_ASSEMBLY	GOBP_POSITIVE_REGULATION_OF_ORGANELLE_ASSEMBLY		73	0.4059227	1.3308539	0.07097792	0.33043963	1.0	4551	tags=32%, list=25%, signal=42%
GOBP_NEGATIVE_REGULATION_OF_BINDING	GOBP_NEGATIVE_REGULATION_OF_BINDING		137	0.36343816	1.3308524	0.02603369	0.33005765	1.0	2844	tags=19%, list=16%, signal=22%
GOMF_APOLIPOPROTEIN_BINDING	GOMF_APOLIPOPROTEIN_BINDING		19	0.52014685	1.3308003	0.14638448	0.32979232	1.0	2158	tags=37%, list=12%, signal=42%
GOBP_POSITIVE_REGULATION_OF_LIPID_BIOSYNTHETIC_PROCESS	GOBP_POSITIVE_REGULATION_OF_LIPID_BIOSYNTHETIC_PROCESS		85	0.38369617	1.3304535	0.055467512	0.33019957	1.0	2223	tags=19%, list=12%, signal=21%
GOBP_PROTEIN_LOCALIZATION_TO_CONDENSED_CHROMOSOME	GOBP_PROTEIN_LOCALIZATION_TO_CONDENSED_CHROMOSOME		17	0.5295442	1.3303323	0.11324042	0.33008087	1.0	4707	tags=53%, list=26%, signal=71%
GOBP_MAINTENANCE_OF_PROTEIN_LOCATION_IN_NUCLEUS	GOBP_MAINTENANCE_OF_PROTEIN_LOCATION_IN_NUCLEUS		22	0.5078377	1.3300538	0.12903225	0.33029678	1.0	2080	tags=14%, list=11%, signal=15%
GOBP_POSITIVE_REGULATION_OF_DEFENSE_RESPONSE_TO_VIRUS_BY_HOST	GOBP_POSITIVE_REGULATION_OF_DEFENSE_RESPONSE_TO_VIRUS_BY_HOST		27	0.48414677	1.3299341	0.11837456	0.33016476	1.0	5118	tags=48%, list=28%, signal=67%
GOBP_REGULATION_OF_IMMUNE_EFFECTOR_PROCESS	GOBP_REGULATION_OF_IMMUNE_EFFECTOR_PROCESS		343	0.33291262	1.3298694	0.010884354	0.32990623	1.0	1775	tags=19%, list=10%, signal=20%
GOBP_POSITIVE_REGULATION_OF_SYNAPTIC_TRANSMISSION	GOBP_POSITIVE_REGULATION_OF_SYNAPTIC_TRANSMISSION		177	0.35215127	1.3298033	0.026627218	0.32965103	1.0	2253	tags=23%, list=12%, signal=26%
GOBP_REGULATION_OF_ADAPTIVE_IMMUNE_RESPONSE	GOBP_REGULATION_OF_ADAPTIVE_IMMUNE_RESPONSE		190	0.35515782	1.3294934	0.021802325	0.3299346	1.0	1608	tags=22%, list=9%, signal=23%
GOMF_VOLTAGE_GATED_SODIUM_CHANNEL_ACTIVITY	GOMF_VOLTAGE_GATED_SODIUM_CHANNEL_ACTIVITY		17	0.52329	1.3294016	0.12891985	0.32972607	1.0	2825	tags=41%, list=16%, signal=49%
GOBP_FAT_CELL_DIFFERENTIATION	GOBP_FAT_CELL_DIFFERENTIATION		203	0.3488348	1.3290819	0.028735632	0.33004865	1.0	3313	tags=23%, list=18%, signal=28%
GOMF_CALCIUM_CHANNEL_REGULATOR_ACTIVITY	GOMF_CALCIUM_CHANNEL_REGULATOR_ACTIVITY		31	0.46482915	1.3290296	0.08600337	0.32977718	1.0	3098	tags=39%, list=17%, signal=47%
GOBP_CELL_FATE_COMMITMENT	GOBP_CELL_FATE_COMMITMENT		166	0.35517016	1.3289196	0.02503682	0.3296601	1.0	3981	tags=32%, list=22%, signal=41%
GOBP_REGULATION_OF_MITOCHONDRIAL_OUTER_MEMBRANE_PERMEABILIZATION_INVOLVED_IN_APOPTOTIC_SIGNALING_PATHWAY	GOBP_REGULATION_OF_MITOCHONDRIAL_OUTER_MEMBRANE_PERMEABILIZATION_INVOLVED_IN_APOPTOTIC_SIGNALING_PATHWAY		24	0.49438453	1.3286781	0.11734694	0.32981345	1.0	2700	tags=25%, list=15%, signal=29%
GOBP_POSITIVE_REGULATION_OF_PROTEIN_LOCALIZATION_TO_MEMBRANE	GOBP_POSITIVE_REGULATION_OF_PROTEIN_LOCALIZATION_TO_MEMBRANE		100	0.3734629	1.328626	0.046898637	0.3295301	1.0	2526	tags=23%, list=14%, signal=27%
GOBP_COMPLEMENT_ACTIVATION	GOBP_COMPLEMENT_ACTIVATION		38	0.44749048	1.3285114	0.101639345	0.32944107	1.0	1662	tags=32%, list=9%, signal=35%
GOBP_NEGATIVE_REGULATION_OF_CELL_CYCLE_G2_M_PHASE_TRANSITION	GOBP_NEGATIVE_REGULATION_OF_CELL_CYCLE_G2_M_PHASE_TRANSITION		57	0.41360062	1.3281866	0.07692308	0.32976398	1.0	2561	tags=28%, list=14%, signal=33%
GOBP_NEGATIVE_REGULATION_OF_ATP_DEPENDENT_ACTIVITY	GOBP_NEGATIVE_REGULATION_OF_ATP_DEPENDENT_ACTIVITY		19	0.5149289	1.3281187	0.12585033	0.32952616	1.0	4326	tags=37%, list=24%, signal=48%
GOCC_TRANSPORTER_COMPLEX	GOCC_TRANSPORTER_COMPLEX		261	0.33709043	1.3281033	0.020920502	0.32919475	1.0	3252	tags=25%, list=18%, signal=30%
GOBP_OSTEOBLAST_DIFFERENTIATION	GOBP_OSTEOBLAST_DIFFERENTIATION		157	0.35852286	1.3279088	0.03692762	0.32926142	1.0	2991	tags=27%, list=17%, signal=32%
GOBP_NEUROTRANSMITTER_RECEPTOR_TRANSPORT	GOBP_NEUROTRANSMITTER_RECEPTOR_TRANSPORT		25	0.48575377	1.3278555	0.11545293	0.3290198	1.0	3251	tags=36%, list=18%, signal=44%
GOBP_HOMOLOGOUS_RECOMBINATION	GOBP_HOMOLOGOUS_RECOMBINATION		44	0.43238896	1.3274637	0.09965636	0.3295262	1.0	3339	tags=36%, list=18%, signal=44%
GOMF_VOLTAGE_GATED_CATION_CHANNEL_ACTIVITY	GOMF_VOLTAGE_GATED_CATION_CHANNEL_ACTIVITY		95	0.3859348	1.3265746	0.05936073	0.33116794	1.0	3897	tags=38%, list=22%, signal=48%
GOBP_NEGATIVE_REGULATION_OF_MONONUCLEAR_CELL_MIGRATION	GOBP_NEGATIVE_REGULATION_OF_MONONUCLEAR_CELL_MIGRATION		16	0.5512623	1.3263735	0.13565217	0.33121789	1.0	255	tags=25%, list=1%, signal=25%
GOCC_PERICENTRIC_HETEROCHROMATIN	GOCC_PERICENTRIC_HETEROCHROMATIN		25	0.4881351	1.3262237	0.11785714	0.33117208	1.0	4321	tags=40%, list=24%, signal=52%
GOBP_PEPTIDYL_L_CYSTEINE_S_PALMITOYLATION	GOBP_PEPTIDYL_L_CYSTEINE_S_PALMITOYLATION		19	0.5263503	1.3256582	0.1283906	0.33198398	1.0	4124	tags=37%, list=23%, signal=48%
GOBP_POSITIVE_REGULATION_OF_PROTEIN_TARGETING_TO_MEMBRANE	GOBP_POSITIVE_REGULATION_OF_PROTEIN_TARGETING_TO_MEMBRANE		26	0.47084558	1.3254008	0.09515571	0.33213386	1.0	2476	tags=35%, list=14%, signal=40%
GOBP_POSITIVE_REGULATION_OF_ACTIN_CYTOSKELETON_REORGANIZATION	GOBP_POSITIVE_REGULATION_OF_ACTIN_CYTOSKELETON_REORGANIZATION		17	0.5303431	1.3250983	0.12432432	0.33239195	1.0	4375	tags=41%, list=24%, signal=54%
GOBP_GLANDULAR_EPITHELIAL_CELL_DEVELOPMENT	GOBP_GLANDULAR_EPITHELIAL_CELL_DEVELOPMENT		27	0.47766235	1.3243133	0.10841424	0.33372742	1.0	4118	tags=33%, list=23%, signal=43%
GOCC_GLIAL_CELL_PROJECTION	GOCC_GLIAL_CELL_PROJECTION		35	0.45721173	1.3241463	0.09731544	0.3337163	1.0	1223	tags=29%, list=7%, signal=31%
GOBP_AMYLOID_BETA_CLEARANCE	GOBP_AMYLOID_BETA_CLEARANCE		31	0.45875344	1.3234342	0.117549665	0.33483043	1.0	681	tags=16%, list=4%, signal=17%
GOBP_PROTEIN_K63_LINKED_UBIQUITINATION	GOBP_PROTEIN_K63_LINKED_UBIQUITINATION		57	0.4151009	1.3232234	0.082167834	0.33496386	1.0	2261	tags=18%, list=12%, signal=20%
GOBP_INTERFERON_GAMMA_MEDIATED_SIGNALING_PATHWAY	GOBP_INTERFERON_GAMMA_MEDIATED_SIGNALING_PATHWAY		19	0.52140856	1.3226254	0.13261649	0.33589953	1.0	1781	tags=21%, list=10%, signal=23%
GOBP_AMYLOID_FIBRIL_FORMATION	GOBP_AMYLOID_FIBRIL_FORMATION		21	0.50944805	1.3222685	0.10696095	0.33622223	1.0	760	tags=19%, list=4%, signal=20%
GOBP_NUCLEOTIDE_TRANSPORT	GOBP_NUCLEOTIDE_TRANSPORT		24	0.48751098	1.3216819	0.13816926	0.3371566	1.0	464	tags=8%, list=3%, signal=9%
GOBP_POSITIVE_REGULATION_OF_MONOCYTE_CHEMOTAXIS	GOBP_POSITIVE_REGULATION_OF_MONOCYTE_CHEMOTAXIS		18	0.531728	1.3214747	0.14309484	0.33723167	1.0	1278	tags=33%, list=7%, signal=36%
GOMF_VOLTAGE_GATED_POTASSIUM_CHANNEL_ACTIVITY	GOMF_VOLTAGE_GATED_POTASSIUM_CHANNEL_ACTIVITY		56	0.41337323	1.3212074	0.08388158	0.33741117	1.0	2338	tags=29%, list=13%, signal=33%
GOBP_POSITIVE_REGULATION_OF_PATHWAY_RESTRICTED_SMAD_PROTEIN_PHOSPHORYLATION	GOBP_POSITIVE_REGULATION_OF_PATHWAY_RESTRICTED_SMAD_PROTEIN_PHOSPHORYLATION		33	0.45503366	1.3205199	0.12541254	0.33852267	1.0	906	tags=18%, list=5%, signal=19%
GOBP_PROTEIN_CONTAINING_COMPLEX_REMODELING	GOBP_PROTEIN_CONTAINING_COMPLEX_REMODELING		20	0.5120266	1.3200283	0.13435374	0.3391953	1.0	2624	tags=40%, list=14%, signal=47%
GOBP_MELANIN_METABOLIC_PROCESS	GOBP_MELANIN_METABOLIC_PROCESS		17	0.5233936	1.3196658	0.12390925	0.3395936	1.0	1448	tags=24%, list=8%, signal=26%
GOBP_TOLL_LIKE_RECEPTOR_3_SIGNALING_PATHWAY	GOBP_TOLL_LIKE_RECEPTOR_3_SIGNALING_PATHWAY		21	0.5182019	1.319225	0.113513514	0.34021434	1.0	1315	tags=29%, list=7%, signal=31%
GOCC_U1_SNRNP	GOCC_U1_SNRNP		19	0.5176621	1.3186238	0.12655972	0.34119216	1.0	6644	tags=53%, list=37%, signal=83%
GOMF_CAMP_RESPONSE_ELEMENT_BINDING	GOMF_CAMP_RESPONSE_ELEMENT_BINDING		17	0.5357523	1.3184203	0.14480409	0.34128344	1.0	2834	tags=35%, list=16%, signal=42%
GOBP_POSITIVE_REGULATION_OF_PEPTIDASE_ACTIVITY	GOBP_POSITIVE_REGULATION_OF_PEPTIDASE_ACTIVITY		152	0.35557947	1.3182793	0.038123168	0.34121987	1.0	2183	tags=18%, list=12%, signal=21%
GOBP_NEGATIVE_REGULATION_OF_IMMUNE_EFFECTOR_PROCESS	GOBP_NEGATIVE_REGULATION_OF_IMMUNE_EFFECTOR_PROCESS		108	0.37206835	1.3182127	0.041728765	0.34100038	1.0	1857	tags=21%, list=10%, signal=24%
GOBP_OSSIFICATION	GOBP_OSSIFICATION		291	0.3336562	1.3180934	0.015341702	0.34086993	1.0	3498	tags=29%, list=19%, signal=35%
GOBP_PHOSPHOLIPID_CATABOLIC_PROCESS	GOBP_PHOSPHOLIPID_CATABOLIC_PROCESS		44	0.43124092	1.3173968	0.08207705	0.34203506	1.0	1088	tags=18%, list=6%, signal=19%
GOBP_AORTIC_VALVE_DEVELOPMENT	GOBP_AORTIC_VALVE_DEVELOPMENT		22	0.498505	1.317343	0.11648746	0.3417952	1.0	3352	tags=41%, list=19%, signal=50%
GOBP_PEPTIDYL_CYSTEINE_MODIFICATION	GOBP_PEPTIDYL_CYSTEINE_MODIFICATION		43	0.43340862	1.3170507	0.08600337	0.34207487	1.0	2438	tags=21%, list=13%, signal=24%
GOBP_GLANDULAR_EPITHELIAL_CELL_DIFFERENTIATION	GOBP_GLANDULAR_EPITHELIAL_CELL_DIFFERENTIATION		53	0.41270697	1.3167005	0.08629441	0.34246352	1.0	3572	tags=28%, list=20%, signal=35%
GOBP_REGULATION_OF_SYNAPSE_ASSEMBLY	GOBP_REGULATION_OF_SYNAPSE_ASSEMBLY		84	0.38081002	1.3162823	0.061611373	0.3430302	1.0	2649	tags=25%, list=15%, signal=29%
GOBP_SNARE_COMPLEX_ASSEMBLY	GOBP_SNARE_COMPLEX_ASSEMBLY		15	0.5432355	1.3160218	0.13073005	0.34329718	1.0	3918	tags=40%, list=22%, signal=51%
GOBP_REGULATION_OF_CENTROSOME_CYCLE	GOBP_REGULATION_OF_CENTROSOME_CYCLE		52	0.4233806	1.3158879	0.090756305	0.34322146	1.0	4464	tags=37%, list=25%, signal=48%
GOMF_LRR_DOMAIN_BINDING	GOMF_LRR_DOMAIN_BINDING		15	0.54244494	1.3145489	0.13993174	0.3456918	1.0	942	tags=13%, list=5%, signal=14%
GOBP_POSITIVE_REGULATION_OF_OXIDOREDUCTASE_ACTIVITY	GOBP_POSITIVE_REGULATION_OF_OXIDOREDUCTASE_ACTIVITY		45	0.4328114	1.3141806	0.1016129	0.3461079	1.0	3259	tags=27%, list=18%, signal=32%
GOBP_REGULATION_OF_CALCIUM_ION_TRANSPORT	GOBP_REGULATION_OF_CALCIUM_ION_TRANSPORT		221	0.34246528	1.3139755	0.020718232	0.34616017	1.0	3228	tags=27%, list=18%, signal=33%
GOMF_DNA_HELICASE_ACTIVITY	GOMF_DNA_HELICASE_ACTIVITY		63	0.4050354	1.3137996	0.08548387	0.34618065	1.0	5140	tags=46%, list=28%, signal=64%
GOBP_MALE_MEIOTIC_NUCLEAR_DIVISION	GOBP_MALE_MEIOTIC_NUCLEAR_DIVISION		39	0.44223332	1.313077	0.110210694	0.34739575	1.0	2738	tags=28%, list=15%, signal=33%
GOBP_RESPONSE_TO_EXTRACELLULAR_STIMULUS	GOBP_RESPONSE_TO_EXTRACELLULAR_STIMULUS		309	0.32847878	1.3123618	0.021621622	0.34861052	1.0	2572	tags=17%, list=14%, signal=19%
GOBP_STEROID_CATABOLIC_PROCESS	GOBP_STEROID_CATABOLIC_PROCESS		15	0.5451984	1.3119056	0.15799257	0.34930623	1.0	2491	tags=33%, list=14%, signal=39%
GOBP_REGULATION_OF_B_CELL_APOPTOTIC_PROCESS	GOBP_REGULATION_OF_B_CELL_APOPTOTIC_PROCESS		24	0.4893408	1.311724	0.13582343	0.34934533	1.0	1491	tags=25%, list=8%, signal=27%
GOBP_POSITIVE_REGULATION_OF_CELLULAR_COMPONENT_BIOGENESIS	GOBP_POSITIVE_REGULATION_OF_CELLULAR_COMPONENT_BIOGENESIS		431	0.31830442	1.3113078	0.0062421975	0.3499108	1.0	2685	tags=18%, list=15%, signal=21%
GOBP_OUTFLOW_TRACT_MORPHOGENESIS	GOBP_OUTFLOW_TRACT_MORPHOGENESIS		59	0.4044243	1.311054	0.085346214	0.35012072	1.0	3352	tags=37%, list=19%, signal=46%
GOBP_POSITIVE_REGULATION_OF_LIPID_TRANSPORT	GOBP_POSITIVE_REGULATION_OF_LIPID_TRANSPORT		71	0.391479	1.3110107	0.089701	0.34984282	1.0	2624	tags=25%, list=14%, signal=30%
GOBP_POSITIVE_REGULATION_OF_MUSCLE_CELL_APOPTOTIC_PROCESS	GOBP_POSITIVE_REGULATION_OF_MUSCLE_CELL_APOPTOTIC_PROCESS		30	0.46838912	1.3107257	0.12903225	0.3500902	1.0	2434	tags=27%, list=13%, signal=31%
GOCC_CYCLIN_DEPENDENT_PROTEIN_KINASE_HOLOENZYME_COMPLEX	GOCC_CYCLIN_DEPENDENT_PROTEIN_KINASE_HOLOENZYME_COMPLEX		46	0.4235444	1.3107116	0.101472996	0.34974104	1.0	2465	tags=24%, list=14%, signal=28%
GOBP_POSITIVE_REGULATION_OF_EPITHELIAL_CELL_PROLIFERATION	GOBP_POSITIVE_REGULATION_OF_EPITHELIAL_CELL_PROLIFERATION		166	0.35448223	1.3107103	0.030837005	0.3493642	1.0	2846	tags=26%, list=16%, signal=30%
GOBP_NEGATIVE_REGULATION_OF_RESPONSE_TO_OXIDATIVE_STRESS	GOBP_NEGATIVE_REGULATION_OF_RESPONSE_TO_OXIDATIVE_STRESS		30	0.4563369	1.3105336	0.13644214	0.3493875	1.0	4047	tags=40%, list=22%, signal=51%
GOBP_CELLULAR_RESPONSE_TO_CHEMICAL_STRESS	GOBP_CELLULAR_RESPONSE_TO_CHEMICAL_STRESS		285	0.3321926	1.3102993	0.01980198	0.34952968	1.0	3658	tags=25%, list=20%, signal=31%
GOBP_REGULATION_OF_RESPONSE_TO_EXTRACELLULAR_STIMULUS	GOBP_REGULATION_OF_RESPONSE_TO_EXTRACELLULAR_STIMULUS		22	0.49466583	1.3098094	0.11816578	0.35026464	1.0	5396	tags=55%, list=30%, signal=78%
GOBP_POSITIVE_REGULATION_OF_STRESS_ACTIVATED_PROTEIN_KINASE_SIGNALING_CASCADE	GOBP_POSITIVE_REGULATION_OF_STRESS_ACTIVATED_PROTEIN_KINASE_SIGNALING_CASCADE		113	0.36900377	1.3096858	0.056886226	0.3501697	1.0	3421	tags=27%, list=19%, signal=34%
GOBP_REGULATION_OF_CENTROSOME_DUPLICATION	GOBP_REGULATION_OF_CENTROSOME_DUPLICATION		43	0.42697158	1.3088347	0.08617886	0.35169646	1.0	5226	tags=44%, list=29%, signal=62%
GOBP_CELL_CHEMOTAXIS	GOBP_CELL_CHEMOTAXIS		240	0.33475175	1.3087339	0.029239766	0.35156482	1.0	2846	tags=28%, list=16%, signal=32%
GOBP_HEART_DEVELOPMENT	GOBP_HEART_DEVELOPMENT		482	0.31893903	1.308669	0.0064350064	0.35135952	1.0	3583	tags=26%, list=20%, signal=31%
GOBP_REGULATION_OF_CATION_TRANSMEMBRANE_TRANSPORT	GOBP_REGULATION_OF_CATION_TRANSMEMBRANE_TRANSPORT		312	0.33011648	1.308651	0.009562842	0.35102972	1.0	3295	tags=29%, list=18%, signal=34%
GOMF_PEPTIDASE_ACTIVATOR_ACTIVITY	GOMF_PEPTIDASE_ACTIVATOR_ACTIVITY		38	0.44385645	1.3086241	0.116719246	0.3507054	1.0	1371	tags=21%, list=8%, signal=23%
GOMF_ACTIN_FILAMENT_BINDING	GOMF_ACTIN_FILAMENT_BINDING		177	0.34627768	1.3085037	0.027536232	0.35058153	1.0	2576	tags=23%, list=14%, signal=27%
GOBP_CELLULAR_RESPONSE_TO_GLUCOSE_STARVATION	GOBP_CELLULAR_RESPONSE_TO_GLUCOSE_STARVATION		49	0.42199665	1.308443	0.10066006	0.350334	1.0	1304	tags=14%, list=7%, signal=15%
GOBP_DETECTION_OF_MECHANICAL_STIMULUS	GOBP_DETECTION_OF_MECHANICAL_STIMULUS		42	0.43028307	1.3079897	0.10797342	0.350956	1.0	992	tags=21%, list=5%, signal=23%
GOBP_NEGATIVE_REGULATION_OF_HEMOPOIESIS	GOBP_NEGATIVE_REGULATION_OF_HEMOPOIESIS		87	0.3829713	1.3066642	0.063004844	0.3536174	1.0	1414	tags=15%, list=8%, signal=16%
GOBP_POSITIVE_REGULATION_OF_LYMPHOCYTE_ACTIVATION	GOBP_POSITIVE_REGULATION_OF_LYMPHOCYTE_ACTIVATION		265	0.33361152	1.306349	0.015235457	0.35391188	1.0	1600	tags=16%, list=9%, signal=18%
GOBP_NEGATIVE_REGULATION_OF_SYSTEMIC_ARTERIAL_BLOOD_PRESSURE	GOBP_NEGATIVE_REGULATION_OF_SYSTEMIC_ARTERIAL_BLOOD_PRESSURE		18	0.50707364	1.3053945	0.14991482	0.35575035	1.0	1760	tags=22%, list=10%, signal=25%
GOBP_NEGATIVE_REGULATION_OF_PROTEIN_LOCALIZATION_TO_NUCLEUS	GOBP_NEGATIVE_REGULATION_OF_PROTEIN_LOCALIZATION_TO_NUCLEUS		34	0.45858222	1.3053828	0.123333335	0.35541123	1.0	1019	tags=15%, list=6%, signal=16%
GOBP_NEGATIVE_REGULATION_OF_OSTEOCLAST_DIFFERENTIATION	GOBP_NEGATIVE_REGULATION_OF_OSTEOCLAST_DIFFERENTIATION		22	0.4953508	1.3049794	0.1294964	0.35595757	1.0	256	tags=18%, list=1%, signal=18%
GOMF_PHOSPHATIDYLCHOLINE_BINDING	GOMF_PHOSPHATIDYLCHOLINE_BINDING		24	0.4725679	1.3049123	0.1377551	0.35574663	1.0	2808	tags=29%, list=16%, signal=34%
GOBP_NEGATIVE_REGULATION_OF_AXON_EXTENSION	GOBP_NEGATIVE_REGULATION_OF_AXON_EXTENSION		34	0.45194894	1.3048751	0.13263525	0.35545218	1.0	1826	tags=29%, list=10%, signal=33%
GOBP_REGULATION_OF_ACTIN_FILAMENT_ORGANIZATION	GOBP_REGULATION_OF_ACTIN_FILAMENT_ORGANIZATION		219	0.33975542	1.3048167	0.020319303	0.35520807	1.0	1704	tags=16%, list=9%, signal=17%
GOBP_LYMPHOCYTE_MEDIATED_IMMUNITY	GOBP_LYMPHOCYTE_MEDIATED_IMMUNITY		261	0.32961503	1.3047224	0.022191402	0.35504818	1.0	1608	tags=21%, list=9%, signal=22%
GOMF_MOLECULAR_ADAPTOR_ACTIVITY	GOMF_MOLECULAR_ADAPTOR_ACTIVITY		314	0.32398802	1.3045131	0.018207284	0.3551725	1.0	2986	tags=18%, list=16%, signal=21%
GOBP_SIGNAL_TRANSDUCTION_BY_P53_CLASS_MEDIATOR	GOBP_SIGNAL_TRANSDUCTION_BY_P53_CLASS_MEDIATOR		127	0.35925618	1.3045073	0.051282052	0.35481596	1.0	3875	tags=26%, list=21%, signal=33%
GOBP_TRANSPOSITION	GOBP_TRANSPOSITION		20	0.5000942	1.3040812	0.1320132	0.35542303	1.0	2738	tags=30%, list=15%, signal=35%
GOBP_NEGATIVE_REGULATION_OF_AXONOGENESIS	GOBP_NEGATIVE_REGULATION_OF_AXONOGENESIS		52	0.41157255	1.3036597	0.11986301	0.35607237	1.0	1826	tags=25%, list=10%, signal=28%
GOBP_CELL_SURFACE_RECEPTOR_SIGNALING_PATHWAY_INVOLVED_IN_HEART_DEVELOPMENT	GOBP_CELL_SURFACE_RECEPTOR_SIGNALING_PATHWAY_INVOLVED_IN_HEART_DEVELOPMENT		19	0.51819986	1.3032427	0.13471502	0.35660398	1.0	2483	tags=42%, list=14%, signal=49%
GOMF_PHOSPHORUS_OXYGEN_LYASE_ACTIVITY	GOMF_PHOSPHORUS_OXYGEN_LYASE_ACTIVITY		19	0.5061812	1.302997	0.15332198	0.3568316	1.0	2273	tags=32%, list=13%, signal=36%
GOCC_NEURON_SPINE	GOCC_NEURON_SPINE		177	0.3455734	1.3021502	0.02586207	0.3584333	1.0	3215	tags=29%, list=18%, signal=35%
GOBP_POSITIVE_REGULATION_OF_CILIUM_ASSEMBLY	GOBP_POSITIVE_REGULATION_OF_CILIUM_ASSEMBLY		24	0.4849261	1.3016274	0.13769363	0.35922337	1.0	4391	tags=33%, list=24%, signal=44%
GOBP_DETECTION_OF_STIMULUS	GOBP_DETECTION_OF_STIMULUS		130	0.35297552	1.3015198	0.0515625	0.35911936	1.0	2712	tags=25%, list=15%, signal=30%
GOMF_HELICASE_ACTIVITY	GOMF_HELICASE_ACTIVITY		136	0.35523042	1.3010033	0.0481203	0.35986677	1.0	5140	tags=33%, list=28%, signal=46%
GOBP_BONE_GROWTH	GOBP_BONE_GROWTH		28	0.4789147	1.3008133	0.12585033	0.35992387	1.0	2832	tags=32%, list=16%, signal=38%
GOBP_HIPPOCAMPUS_DEVELOPMENT	GOBP_HIPPOCAMPUS_DEVELOPMENT		54	0.41397628	1.2991512	0.1163522	0.3633918	1.0	3726	tags=37%, list=21%, signal=46%
GOBP_REGULATION_OF_LIPID_LOCALIZATION	GOBP_REGULATION_OF_LIPID_LOCALIZATION		139	0.3554049	1.2990401	0.046407185	0.36325407	1.0	2624	tags=21%, list=14%, signal=24%
GOBP_HEART_GROWTH	GOBP_HEART_GROWTH		91	0.3783931	1.2989112	0.08435583	0.36321735	1.0	2483	tags=22%, list=14%, signal=25%
GOBP_REGULATION_OF_DEVELOPMENTAL_GROWTH	GOBP_REGULATION_OF_DEVELOPMENTAL_GROWTH		302	0.3274165	1.2988324	0.025714286	0.36303955	1.0	3121	tags=23%, list=17%, signal=28%
GOBP_REGULATION_OF_G_PROTEIN_COUPLED_RECEPTOR_SIGNALING_PATHWAY	GOBP_REGULATION_OF_G_PROTEIN_COUPLED_RECEPTOR_SIGNALING_PATHWAY		108	0.3650171	1.2985952	0.066772655	0.36321825	1.0	2958	tags=31%, list=16%, signal=36%
GOBP_MACROPHAGE_ACTIVATION	GOBP_MACROPHAGE_ACTIVATION		86	0.371463	1.2984029	0.0671875	0.36325413	1.0	2844	tags=31%, list=16%, signal=37%
GOMF_RRNA_BINDING	GOMF_RRNA_BINDING		68	0.3913442	1.2974683	0.093023255	0.36500746	1.0	5649	tags=41%, list=31%, signal=60%
GOMF_CARBOHYDRATE_BINDING	GOMF_CARBOHYDRATE_BINDING		202	0.33600697	1.2974219	0.0349345	0.36475363	1.0	1388	tags=17%, list=8%, signal=18%
GOCC_CLATHRIN_COATED_VESICLE_MEMBRANE	GOCC_CLATHRIN_COATED_VESICLE_MEMBRANE		37	0.43530074	1.2971466	0.12216405	0.3650276	1.0	3521	tags=30%, list=19%, signal=37%
GOBP_ORGANELLE_FUSION	GOBP_ORGANELLE_FUSION		135	0.35671118	1.297049	0.06307692	0.36486083	1.0	2473	tags=16%, list=14%, signal=19%
GOBP_NEGATIVE_REGULATION_OF_GROWTH	GOBP_NEGATIVE_REGULATION_OF_GROWTH		205	0.3377048	1.2970154	0.03287671	0.36456895	1.0	3587	tags=26%, list=20%, signal=32%
GOBP_POSITIVE_REGULATION_OF_ENDOTHELIAL_CELL_PROLIFERATION	GOBP_POSITIVE_REGULATION_OF_ENDOTHELIAL_CELL_PROLIFERATION		80	0.38089156	1.2970068	0.07538462	0.36421046	1.0	205	tags=10%, list=1%, signal=10%
GOBP_STRESS_ACTIVATED_PROTEIN_KINASE_SIGNALING_CASCADE	GOBP_STRESS_ACTIVATED_PROTEIN_KINASE_SIGNALING_CASCADE		212	0.34145325	1.2969576	0.03106509	0.363954	1.0	3421	tags=25%, list=19%, signal=30%
GOBP_POSITIVE_REGULATION_OF_RESPONSE_TO_EXTERNAL_STIMULUS	GOBP_POSITIVE_REGULATION_OF_RESPONSE_TO_EXTERNAL_STIMULUS		354	0.32175013	1.2969065	0.02303523	0.3636939	1.0	2332	tags=21%, list=13%, signal=24%
GOBP_ACTIN_CYTOSKELETON_REORGANIZATION	GOBP_ACTIN_CYTOSKELETON_REORGANIZATION		96	0.37258422	1.296449	0.0699523	0.36438954	1.0	2724	tags=24%, list=15%, signal=28%
GOCC_U2_SNRNP	GOCC_U2_SNRNP		19	0.50277156	1.2964166	0.14480409	0.3641043	1.0	5767	tags=37%, list=32%, signal=54%
GOBP_DNA_REPLICATION_CHECKPOINT_SIGNALING	GOBP_DNA_REPLICATION_CHECKPOINT_SIGNALING		16	0.5425468	1.2962784	0.15532286	0.36405683	1.0	3020	tags=31%, list=17%, signal=37%
GOMF_CARGO_RECEPTOR_ACTIVITY	GOMF_CARGO_RECEPTOR_ACTIVITY		67	0.39178142	1.2961909	0.08116883	0.36389932	1.0	2453	tags=24%, list=14%, signal=28%
GOMF_DNA_DIRECTED_DNA_POLYMERASE_ACTIVITY	GOMF_DNA_DIRECTED_DNA_POLYMERASE_ACTIVITY		19	0.51115716	1.2956121	0.15696649	0.36483195	1.0	2737	tags=26%, list=15%, signal=31%
GOBP_REGULATION_OF_VIRAL_TRANSCRIPTION	GOBP_REGULATION_OF_VIRAL_TRANSCRIPTION		20	0.5137683	1.2948409	0.14727272	0.36626446	1.0	1186	tags=15%, list=7%, signal=16%
GOBP_REGULATION_OF_METAL_ION_TRANSPORT	GOBP_REGULATION_OF_METAL_ION_TRANSPORT		338	0.32028088	1.2944336	0.021563342	0.3668829	1.0	3228	tags=27%, list=18%, signal=32%
GOBP_REGULATION_OF_HAIR_CYCLE	GOBP_REGULATION_OF_HAIR_CYCLE		20	0.5052732	1.2936412	0.14776632	0.36828843	1.0	3742	tags=40%, list=21%, signal=50%
GOBP_ENDOCRINE_PROCESS	GOBP_ENDOCRINE_PROCESS		57	0.40825042	1.2935342	0.0988075	0.36814383	1.0	1442	tags=16%, list=8%, signal=17%
GOBP_REGULATION_OF_BROWN_FAT_CELL_DIFFERENTIATION	GOBP_REGULATION_OF_BROWN_FAT_CELL_DIFFERENTIATION		20	0.5057427	1.292647	0.16020235	0.36974117	1.0	6342	tags=70%, list=35%, signal=108%
GOMF_VOLTAGE_GATED_CHANNEL_ACTIVITY	GOMF_VOLTAGE_GATED_CHANNEL_ACTIVITY		126	0.3578984	1.2921741	0.081203006	0.37047157	1.0	3897	tags=34%, list=22%, signal=43%
GOBP_PROTEIN_LIPID_COMPLEX_SUBUNIT_ORGANIZATION	GOBP_PROTEIN_LIPID_COMPLEX_SUBUNIT_ORGANIZATION		35	0.4424618	1.2919786	0.13477537	0.37054965	1.0	2624	tags=31%, list=14%, signal=37%
GOBP_POSITIVE_REGULATION_OF_MEIOTIC_CELL_CYCLE	GOBP_POSITIVE_REGULATION_OF_MEIOTIC_CELL_CYCLE		21	0.49584952	1.2914011	0.13131313	0.371441	1.0	5377	tags=52%, list=30%, signal=74%
GOBP_AMINOGLYCAN_BIOSYNTHETIC_PROCESS	GOBP_AMINOGLYCAN_BIOSYNTHETIC_PROCESS		49	0.42299187	1.291198	0.1026936	0.3715252	1.0	1897	tags=24%, list=10%, signal=27%
GOBP_DOPAMINE_METABOLIC_PROCESS	GOBP_DOPAMINE_METABOLIC_PROCESS		30	0.45292088	1.2911469	0.13643926	0.37127477	1.0	3259	tags=37%, list=18%, signal=45%
GOBP_REGULATION_OF_NERVOUS_SYSTEM_PROCESS	GOBP_REGULATION_OF_NERVOUS_SYSTEM_PROCESS		141	0.35245582	1.2908136	0.05206738	0.37164423	1.0	2456	tags=30%, list=14%, signal=34%
GOBP_HISTONE_UBIQUITINATION	GOBP_HISTONE_UBIQUITINATION		45	0.4138432	1.2908134	0.10952381	0.37126923	1.0	8423	tags=64%, list=47%, signal=120%
GOBP_REGULATION_OF_B_CELL_ACTIVATION	GOBP_REGULATION_OF_B_CELL_ACTIVATION		111	0.36191067	1.2906709	0.07390649	0.3712077	1.0	1600	tags=16%, list=9%, signal=18%
GOBP_T_CELL_DIFFERENTIATION_INVOLVED_IN_IMMUNE_RESPONSE	GOBP_T_CELL_DIFFERENTIATION_INVOLVED_IN_IMMUNE_RESPONSE		66	0.38995102	1.2896446	0.09547739	0.37320006	1.0	1241	tags=20%, list=7%, signal=21%
GOBP_DETECTION_OF_TEMPERATURE_STIMULUS	GOBP_DETECTION_OF_TEMPERATURE_STIMULUS		16	0.5208007	1.2887135	0.1637324	0.37492865	1.0	2286	tags=25%, list=13%, signal=29%
GOBP_OLEFINIC_COMPOUND_BIOSYNTHETIC_PROCESS	GOBP_OLEFINIC_COMPOUND_BIOSYNTHETIC_PROCESS		17	0.5225619	1.2886475	0.16753022	0.37471032	1.0	2653	tags=35%, list=15%, signal=41%
GOBP_NEUROTRANSMITTER_SECRETION	GOBP_NEUROTRANSMITTER_SECRETION		147	0.3493979	1.2885342	0.055555556	0.3745856	1.0	4089	tags=33%, list=23%, signal=42%
GOBP_BASE_EXCISION_REPAIR	GOBP_BASE_EXCISION_REPAIR		37	0.44221118	1.2885103	0.11333334	0.37426522	1.0	3926	tags=30%, list=22%, signal=38%
GOBP_RESPONSE_TO_METAL_ION	GOBP_RESPONSE_TO_METAL_ION		241	0.33247885	1.2876958	0.022695035	0.375786	1.0	2982	tags=26%, list=16%, signal=30%
GOCC_CALCIUM_CHANNEL_COMPLEX	GOCC_CALCIUM_CHANNEL_COMPLEX		44	0.42150825	1.2875137	0.11643836	0.37582964	1.0	3588	tags=39%, list=20%, signal=48%
GOBP_MYELOID_LEUKOCYTE_MIGRATION	GOBP_MYELOID_LEUKOCYTE_MIGRATION		189	0.33904922	1.2874757	0.049635038	0.37554005	1.0	2111	tags=24%, list=12%, signal=27%
GOBP_POSITIVE_REGULATION_OF_INTERLEUKIN_6_PRODUCTION	GOBP_POSITIVE_REGULATION_OF_INTERLEUKIN_6_PRODUCTION		77	0.38364264	1.2873265	0.10016155	0.37552077	1.0	1263	tags=18%, list=7%, signal=19%
GOMF_ATP_DEPENDENT_ACTIVITY	GOMF_ATP_DEPENDENT_ACTIVITY		464	0.31263232	1.2871468	0.009032258	0.37553927	1.0	4236	tags=28%, list=23%, signal=36%
GOBP_ACTIN_NUCLEATION	GOBP_ACTIN_NUCLEATION		41	0.43848208	1.2868772	0.11204013	0.37577885	1.0	184	tags=10%, list=1%, signal=10%
GOCC_DNA_PACKAGING_COMPLEX	GOCC_DNA_PACKAGING_COMPLEX		72	0.38574845	1.2864541	0.09256198	0.37641713	1.0	5027	tags=29%, list=28%, signal=40%
GOBP_ENDOCARDIAL_CUSHION_DEVELOPMENT	GOBP_ENDOCARDIAL_CUSHION_DEVELOPMENT		38	0.43395185	1.2860384	0.11952862	0.37697116	1.0	3060	tags=45%, list=17%, signal=54%
GOCC_ANCHORED_COMPONENT_OF_PLASMA_MEMBRANE	GOCC_ANCHORED_COMPONENT_OF_PLASMA_MEMBRANE		56	0.3987803	1.2859961	0.108658746	0.37667283	1.0	4497	tags=52%, list=25%, signal=69%
GOBP_SYNAPTIC_VESICLE_CLUSTERING	GOBP_SYNAPTIC_VESICLE_CLUSTERING		16	0.5234727	1.2859343	0.14659686	0.37640822	1.0	2087	tags=31%, list=12%, signal=35%
GOBP_SYNAPTIC_VESICLE_MEMBRANE_ORGANIZATION	GOBP_SYNAPTIC_VESICLE_MEMBRANE_ORGANIZATION		26	0.4718792	1.285864	0.1388889	0.37620357	1.0	2473	tags=31%, list=14%, signal=36%
GOCC_CYTOPLASMIC_MICROTUBULE	GOCC_CYTOPLASMIC_MICROTUBULE		70	0.3931359	1.2852552	0.10465116	0.3773149	1.0	1264	tags=17%, list=7%, signal=18%
GOBP_SCHWANN_CELL_DIFFERENTIATION	GOBP_SCHWANN_CELL_DIFFERENTIATION		37	0.43269086	1.28513	0.12714776	0.37722218	1.0	4424	tags=41%, list=24%, signal=54%
GOBP_POSITIVE_REGULATION_OF_RECEPTOR_INTERNALIZATION	GOBP_POSITIVE_REGULATION_OF_RECEPTOR_INTERNALIZATION		22	0.48816323	1.2850928	0.16776316	0.37693867	1.0	2158	tags=23%, list=12%, signal=26%
GOCC_CENTRIOLE	GOCC_CENTRIOLE		110	0.35935488	1.2846125	0.06779661	0.37772506	1.0	2802	tags=22%, list=15%, signal=26%
GOCC_NUCLEAR_CHROMOSOME	GOCC_NUCLEAR_CHROMOSOME		203	0.3328768	1.2839345	0.036873158	0.37897873	1.0	3855	tags=22%, list=21%, signal=28%
GOBP_CELLULAR_RESPONSE_TO_OXIDATIVE_STRESS	GOBP_CELLULAR_RESPONSE_TO_OXIDATIVE_STRESS		241	0.32970744	1.283691	0.035961274	0.37918615	1.0	3653	tags=24%, list=20%, signal=30%
GOBP_EPITHELIAL_CELL_PROLIFERATION	GOBP_EPITHELIAL_CELL_PROLIFERATION		367	0.31894115	1.2834219	0.014360313	0.37940627	1.0	2846	tags=25%, list=16%, signal=29%
GOBP_MEIOTIC_CHROMOSOME_SEPARATION	GOBP_MEIOTIC_CHROMOSOME_SEPARATION		19	0.50733286	1.2833349	0.16206896	0.37921688	1.0	3436	tags=32%, list=19%, signal=39%
GOBP_LEUKOCYTE_MEDIATED_IMMUNITY	GOBP_LEUKOCYTE_MEDIATED_IMMUNITY		344	0.32031885	1.2832919	0.02972973	0.37894446	1.0	1799	tags=19%, list=10%, signal=21%
GOMF_LOW_DENSITY_LIPOPROTEIN_PARTICLE_BINDING	GOMF_LOW_DENSITY_LIPOPROTEIN_PARTICLE_BINDING		17	0.52442974	1.2831904	0.15033785	0.37881187	1.0	3013	tags=47%, list=17%, signal=56%
GOBP_REGULATION_OF_EXTENT_OF_CELL_GROWTH	GOBP_REGULATION_OF_EXTENT_OF_CELL_GROWTH		95	0.3687804	1.2829177	0.07526882	0.379069	1.0	2649	tags=24%, list=15%, signal=28%
GOBP_REACTIVE_NITROGEN_SPECIES_METABOLIC_PROCESS	GOBP_REACTIVE_NITROGEN_SPECIES_METABOLIC_PROCESS		79	0.37773123	1.2821077	0.08064516	0.3805517	1.0	2756	tags=28%, list=15%, signal=33%
GOBP_NEGATIVE_REGULATION_OF_LEUKOCYTE_CHEMOTAXIS	GOBP_NEGATIVE_REGULATION_OF_LEUKOCYTE_CHEMOTAXIS		15	0.5395205	1.2817032	0.17271157	0.38116795	1.0	1017	tags=33%, list=6%, signal=35%
GOMF_TRANSLATION_REPRESSOR_ACTIVITY	GOMF_TRANSLATION_REPRESSOR_ACTIVITY		24	0.46860448	1.281346	0.1338983	0.3816133	1.0	4955	tags=42%, list=27%, signal=57%
GOBP_NEGATIVE_REGULATION_OF_CYTOKINE_PRODUCTION_INVOLVED_IN_INFLAMMATORY_RESPONSE	GOBP_NEGATIVE_REGULATION_OF_CYTOKINE_PRODUCTION_INVOLVED_IN_INFLAMMATORY_RESPONSE		18	0.51176965	1.2812488	0.17838766	0.38148743	1.0	125	tags=11%, list=1%, signal=11%
GOBP_NEGATIVE_REGULATION_OF_MUSCLE_HYPERTROPHY	GOBP_NEGATIVE_REGULATION_OF_MUSCLE_HYPERTROPHY		30	0.45918545	1.2807173	0.13179572	0.38234568	1.0	2456	tags=23%, list=14%, signal=27%
GOBP_REGULATION_OF_INCLUSION_BODY_ASSEMBLY	GOBP_REGULATION_OF_INCLUSION_BODY_ASSEMBLY		16	0.51941425	1.2806832	0.1457976	0.38206565	1.0	549	tags=13%, list=3%, signal=13%
GOBP_POSITIVE_REGULATION_OF_CYSTEINE_TYPE_ENDOPEPTIDASE_ACTIVITY	GOBP_POSITIVE_REGULATION_OF_CYSTEINE_TYPE_ENDOPEPTIDASE_ACTIVITY		127	0.35023227	1.2804179	0.0578635	0.38229218	1.0	2183	tags=19%, list=12%, signal=21%
GOMF_PHOSPHATIDYLINOSITOL_BISPHOSPHATE_BINDING	GOMF_PHOSPHATIDYLINOSITOL_BISPHOSPHATE_BINDING		88	0.37581897	1.2802663	0.08412699	0.38228184	1.0	2385	tags=23%, list=13%, signal=26%
GOBP_NEGATIVE_REGULATION_OF_CELL_GROWTH	GOBP_NEGATIVE_REGULATION_OF_CELL_GROWTH		157	0.3444388	1.2800124	0.05775076	0.38246125	1.0	1826	tags=17%, list=10%, signal=19%
GOBP_POSITIVE_REGULATION_OF_ALPHA_BETA_T_CELL_ACTIVATION	GOBP_POSITIVE_REGULATION_OF_ALPHA_BETA_T_CELL_ACTIVATION		64	0.3891027	1.2800087	0.1024	0.38210186	1.0	1491	tags=19%, list=8%, signal=20%
GOBP_CELLULAR_RESPONSE_TO_CADMIUM_ION	GOBP_CELLULAR_RESPONSE_TO_CADMIUM_ION		21	0.48688608	1.279695	0.17128028	0.38245323	1.0	2982	tags=33%, list=16%, signal=40%
GOBP_MONONUCLEAR_CELL_MIGRATION	GOBP_MONONUCLEAR_CELL_MIGRATION		149	0.34670362	1.2788277	0.055059522	0.3841375	1.0	683	tags=15%, list=4%, signal=16%
GOBP_INTRINSIC_APOPTOTIC_SIGNALING_PATHWAY_BY_P53_CLASS_MEDIATOR	GOBP_INTRINSIC_APOPTOTIC_SIGNALING_PATHWAY_BY_P53_CLASS_MEDIATOR		74	0.38296694	1.278729	0.09270517	0.38400322	1.0	1569	tags=14%, list=9%, signal=15%
GOBP_REGULATION_OF_AMYLOID_BETA_CLEARANCE	GOBP_REGULATION_OF_AMYLOID_BETA_CLEARANCE		15	0.5267156	1.2785579	0.17918089	0.38400054	1.0	515	tags=20%, list=3%, signal=21%
GOBP_REGULATION_OF_NMDA_RECEPTOR_ACTIVITY	GOBP_REGULATION_OF_NMDA_RECEPTOR_ACTIVITY		23	0.48247766	1.2781292	0.14432989	0.38460344	1.0	2223	tags=30%, list=12%, signal=35%
GOBP_SALIVARY_GLAND_DEVELOPMENT	GOBP_SALIVARY_GLAND_DEVELOPMENT		28	0.46214253	1.2781196	0.14671163	0.3842583	1.0	3093	tags=50%, list=17%, signal=60%
GOMF_LIGASE_ACTIVITY_FORMING_CARBON_SULFUR_BONDS	GOMF_LIGASE_ACTIVITY_FORMING_CARBON_SULFUR_BONDS		30	0.4531925	1.2777888	0.1277311	0.384666	1.0	3853	tags=27%, list=21%, signal=34%
GOBP_T_HELPER_1_TYPE_IMMUNE_RESPONSE	GOBP_T_HELPER_1_TYPE_IMMUNE_RESPONSE		42	0.4142025	1.2773728	0.11804385	0.3852901	1.0	2706	tags=31%, list=15%, signal=36%
GOBP_PROTEIN_PALMITOYLATION	GOBP_PROTEIN_PALMITOYLATION		25	0.4783319	1.2769995	0.16835018	0.38580436	1.0	4124	tags=28%, list=23%, signal=36%
GOBP_MAINTENANCE_OF_SYNAPSE_STRUCTURE	GOBP_MAINTENANCE_OF_SYNAPSE_STRUCTURE		15	0.5277787	1.276921	0.16784452	0.38560814	1.0	3676	tags=47%, list=20%, signal=59%
GOBP_REGULATION_OF_POSTSYNAPTIC_MEMBRANE_NEUROTRANSMITTER_RECEPTOR_LEVELS	GOBP_REGULATION_OF_POSTSYNAPTIC_MEMBRANE_NEUROTRANSMITTER_RECEPTOR_LEVELS		79	0.37738478	1.276764	0.096518986	0.38562417	1.0	3251	tags=32%, list=18%, signal=38%
GOCC_MITOTIC_SPINDLE_POLE	GOCC_MITOTIC_SPINDLE_POLE		36	0.42821768	1.2766663	0.13432837	0.3854979	1.0	1965	tags=19%, list=11%, signal=22%
GOBP_EXCITATORY_SYNAPSE_ASSEMBLY	GOBP_EXCITATORY_SYNAPSE_ASSEMBLY		25	0.47384685	1.2762862	0.16156463	0.38596267	1.0	3162	tags=36%, list=17%, signal=44%
GOMF_NUCLEOTIDE_TRANSMEMBRANE_TRANSPORTER_ACTIVITY	GOMF_NUCLEOTIDE_TRANSMEMBRANE_TRANSPORTER_ACTIVITY		22	0.48780683	1.2762417	0.1557789	0.38570276	1.0	464	tags=9%, list=3%, signal=9%
GOBP_SYNAPSE_ASSEMBLY	GOBP_SYNAPSE_ASSEMBLY		141	0.352413	1.276085	0.06231454	0.38572595	1.0	2649	tags=27%, list=15%, signal=31%
GOBP_STRIATED_MUSCLE_CELL_PROLIFERATION	GOBP_STRIATED_MUSCLE_CELL_PROLIFERATION		62	0.39755306	1.276074	0.09784412	0.3853777	1.0	3583	tags=34%, list=20%, signal=42%
GOBP_REGULATION_OF_T_CELL_PROLIFERATION	GOBP_REGULATION_OF_T_CELL_PROLIFERATION		150	0.35184282	1.2760432	0.06865671	0.38507187	1.0	1278	tags=15%, list=7%, signal=16%
GOBP_ENDOCYTOSIS	GOBP_ENDOCYTOSIS		472	0.3093072	1.275953	0.018041236	0.38490435	1.0	2498	tags=20%, list=14%, signal=22%
GOBP_NEGATIVE_REGULATION_OF_CYTOSOLIC_CALCIUM_ION_CONCENTRATION	GOBP_NEGATIVE_REGULATION_OF_CYTOSOLIC_CALCIUM_ION_CONCENTRATION		18	0.513245	1.2758294	0.16470589	0.38483578	1.0	1688	tags=39%, list=9%, signal=43%
GOBP_NEGATIVE_REGULATION_OF_EXTRINSIC_APOPTOTIC_SIGNALING_PATHWAY	GOBP_NEGATIVE_REGULATION_OF_EXTRINSIC_APOPTOTIC_SIGNALING_PATHWAY		82	0.37722751	1.2757103	0.094936706	0.38476354	1.0	3136	tags=33%, list=17%, signal=40%
GOBP_NEGATIVE_REGULATION_OF_LEUKOCYTE_PROLIFERATION	GOBP_NEGATIVE_REGULATION_OF_LEUKOCYTE_PROLIFERATION		75	0.38444385	1.2756629	0.09569378	0.3845142	1.0	1990	tags=21%, list=11%, signal=24%
GOBP_REGULATION_OF_RESPONSE_TO_REACTIVE_OXYGEN_SPECIES	GOBP_REGULATION_OF_RESPONSE_TO_REACTIVE_OXYGEN_SPECIES		38	0.43505484	1.2752296	0.12987013	0.38519728	1.0	3587	tags=32%, list=20%, signal=39%
GOBP_NEURON_APOPTOTIC_PROCESS	GOBP_NEURON_APOPTOTIC_PROCESS		265	0.32600588	1.2751119	0.035812672	0.38509613	1.0	3223	tags=23%, list=18%, signal=28%
GOMF_2_IRON_2_SULFUR_CLUSTER_BINDING	GOMF_2_IRON_2_SULFUR_CLUSTER_BINDING		23	0.47344473	1.2750815	0.16323024	0.38479698	1.0	3250	tags=26%, list=18%, signal=32%
GOBP_ALPHA_BETA_T_CELL_LINEAGE_COMMITMENT	GOBP_ALPHA_BETA_T_CELL_LINEAGE_COMMITMENT		19	0.48926157	1.274567	0.16438356	0.38561907	1.0	1240	tags=32%, list=7%, signal=34%
GOBP_REGULATION_OF_NEUROTRANSMITTER_LEVELS	GOBP_REGULATION_OF_NEUROTRANSMITTER_LEVELS		194	0.33176512	1.2745008	0.04761905	0.3854093	1.0	4089	tags=34%, list=23%, signal=43%
GOBP_POSITIVE_REGULATION_OF_EXTRINSIC_APOPTOTIC_SIGNALING_PATHWAY	GOBP_POSITIVE_REGULATION_OF_EXTRINSIC_APOPTOTIC_SIGNALING_PATHWAY		52	0.40281373	1.2740061	0.12602292	0.38619536	1.0	2832	tags=23%, list=16%, signal=27%
GOBP_DETECTION_OF_BIOTIC_STIMULUS	GOBP_DETECTION_OF_BIOTIC_STIMULUS		30	0.44586083	1.2738636	0.14814815	0.38617364	1.0	1944	tags=30%, list=11%, signal=34%
GOBP_B_CELL_PROLIFERATION	GOBP_B_CELL_PROLIFERATION		74	0.3855209	1.2736484	0.09539474	0.38634408	1.0	1662	tags=22%, list=9%, signal=24%
GOBP_MONOCYTE_DIFFERENTIATION	GOBP_MONOCYTE_DIFFERENTIATION		23	0.48387825	1.2735553	0.13508771	0.38622153	1.0	4782	tags=52%, list=26%, signal=71%
GOBP_POSITIVE_REGULATION_OF_B_CELL_ACTIVATION	GOBP_POSITIVE_REGULATION_OF_B_CELL_ACTIVATION		67	0.3873044	1.2733254	0.09724473	0.38638446	1.0	1600	tags=18%, list=9%, signal=20%
GOMF_CELL_ADHESION_MEDIATOR_ACTIVITY	GOMF_CELL_ADHESION_MEDIATOR_ACTIVITY		35	0.43558413	1.2733196	0.13344887	0.38603428	1.0	2944	tags=46%, list=16%, signal=54%
GOCC_ASTROCYTE_PROJECTION	GOCC_ASTROCYTE_PROJECTION		19	0.49832845	1.2729824	0.15986395	0.38644513	1.0	2584	tags=58%, list=14%, signal=67%
GOBP_POSITIVE_REGULATION_OF_SODIUM_ION_TRANSMEMBRANE_TRANSPORTER_ACTIVITY	GOBP_POSITIVE_REGULATION_OF_SODIUM_ION_TRANSMEMBRANE_TRANSPORTER_ACTIVITY		16	0.5190031	1.2729373	0.16785714	0.38617224	1.0	4114	tags=50%, list=23%, signal=65%
GOBP_NEGATIVE_REGULATION_OF_INTERLEUKIN_1_BETA_PRODUCTION	GOBP_NEGATIVE_REGULATION_OF_INTERLEUKIN_1_BETA_PRODUCTION		22	0.47923857	1.2724804	0.16637479	0.3868716	1.0	877	tags=14%, list=5%, signal=14%
GOBP_POSITIVE_REGULATION_OF_PROTEIN_LOCALIZATION	GOBP_POSITIVE_REGULATION_OF_PROTEIN_LOCALIZATION		414	0.3115948	1.2722679	0.01058201	0.38701966	1.0	2392	tags=15%, list=13%, signal=17%
GOBP_REGULATION_OF_STRESS_ACTIVATED_PROTEIN_KINASE_SIGNALING_CASCADE	GOBP_REGULATION_OF_STRESS_ACTIVATED_PROTEIN_KINASE_SIGNALING_CASCADE		171	0.34019303	1.2721899	0.045133993	0.38682792	1.0	3421	tags=26%, list=19%, signal=31%
GOBP_REGULATION_OF_MONONUCLEAR_CELL_MIGRATION	GOBP_REGULATION_OF_MONONUCLEAR_CELL_MIGRATION		99	0.36951098	1.2721145	0.09062003	0.38665724	1.0	681	tags=16%, list=4%, signal=17%
GOBP_POSTSYNAPTIC_DENSITY_ASSEMBLY	GOBP_POSTSYNAPTIC_DENSITY_ASSEMBLY		18	0.5090813	1.2718503	0.18342152	0.38689512	1.0	3162	tags=39%, list=17%, signal=47%
GOBP_NEUROTRANSMITTER_RECEPTOR_TRANSPORT_TO_PLASMA_MEMBRANE	GOBP_NEUROTRANSMITTER_RECEPTOR_TRANSPORT_TO_PLASMA_MEMBRANE		20	0.49466458	1.2714233	0.16245487	0.38757885	1.0	2817	tags=30%, list=16%, signal=35%
GOMF_CATION_CHANNEL_ACTIVITY	GOMF_CATION_CHANNEL_ACTIVITY		210	0.33156022	1.2709967	0.04694168	0.38823107	1.0	3897	tags=33%, list=22%, signal=42%
GOBP_ALDEHYDE_BIOSYNTHETIC_PROCESS	GOBP_ALDEHYDE_BIOSYNTHETIC_PROCESS		15	0.5177252	1.2706748	0.1943958	0.3886401	1.0	1139	tags=20%, list=6%, signal=21%
GOBP_POSITIVE_REGULATION_OF_NEURON_DEATH	GOBP_POSITIVE_REGULATION_OF_NEURON_DEATH		117	0.351187	1.2704756	0.0777439	0.3887201	1.0	2574	tags=21%, list=14%, signal=25%
GOCC_LYTIC_VACUOLE_MEMBRANE	GOCC_LYTIC_VACUOLE_MEMBRANE		173	0.33881465	1.2704244	0.0694864	0.3884755	1.0	3415	tags=21%, list=19%, signal=26%
GOBP_POSITIVE_REGULATION_OF_PROTEIN_SECRETION	GOBP_POSITIVE_REGULATION_OF_PROTEIN_SECRETION		122	0.35632998	1.2704208	0.09049774	0.38812456	1.0	2174	tags=16%, list=12%, signal=18%
GOBP_PROTEIN_LOCALIZATION_TO_CELL_PERIPHERY	GOBP_PROTEIN_LOCALIZATION_TO_CELL_PERIPHERY		332	0.31458846	1.2704139	0.033379693	0.38777953	1.0	4108	tags=29%, list=23%, signal=36%
GOBP_REGULATION_OF_MACROPHAGE_CHEMOTAXIS	GOBP_REGULATION_OF_MACROPHAGE_CHEMOTAXIS		31	0.44048244	1.2703253	0.1423611	0.38761774	1.0	1342	tags=26%, list=7%, signal=28%
GOMF_PROTEIN_C_TERMINUS_BINDING	GOMF_PROTEIN_C_TERMINUS_BINDING		210	0.33114362	1.2702589	0.044159543	0.387423	1.0	4753	tags=33%, list=26%, signal=45%
GOBP_REGULATION_OF_SIGNAL_TRANSDUCTION_BY_P53_CLASS_MEDIATOR	GOBP_REGULATION_OF_SIGNAL_TRANSDUCTION_BY_P53_CLASS_MEDIATOR		66	0.38723138	1.2696817	0.10333333	0.38846487	1.0	3875	tags=27%, list=21%, signal=35%
GOMF_NEUROPEPTIDE_RECEPTOR_BINDING	GOMF_NEUROPEPTIDE_RECEPTOR_BINDING		15	0.53364336	1.2695701	0.20071048	0.38837856	1.0	1201	tags=27%, list=7%, signal=29%
GOBP_POSITIVE_REGULATION_OF_MONONUCLEAR_CELL_MIGRATION	GOBP_POSITIVE_REGULATION_OF_MONONUCLEAR_CELL_MIGRATION		57	0.39549786	1.2692734	0.122349106	0.38865638	1.0	627	tags=18%, list=3%, signal=18%
GOBP_VESICLE_MEDIATED_TRANSPORT_TO_THE_PLASMA_MEMBRANE	GOBP_VESICLE_MEDIATED_TRANSPORT_TO_THE_PLASMA_MEMBRANE		127	0.3503996	1.2684257	0.0829421	0.39034864	1.0	2817	tags=20%, list=16%, signal=24%
GOMF_VOLTAGE_GATED_CALCIUM_CHANNEL_ACTIVITY	GOMF_VOLTAGE_GATED_CALCIUM_CHANNEL_ACTIVITY		33	0.4398408	1.2683684	0.16286644	0.3901067	1.0	3676	tags=45%, list=20%, signal=57%
GOBP_NON_MOTILE_CILIUM_ASSEMBLY	GOBP_NON_MOTILE_CILIUM_ASSEMBLY		68	0.38291526	1.2680243	0.10810811	0.3905758	1.0	4627	tags=32%, list=26%, signal=43%
GOBP_POSITIVE_REGULATION_OF_STRIATED_MUSCLE_CELL_APOPTOTIC_PROCESS	GOBP_POSITIVE_REGULATION_OF_STRIATED_MUSCLE_CELL_APOPTOTIC_PROCESS		19	0.49888825	1.2678506	0.16582064	0.39063063	1.0	2434	tags=32%, list=13%, signal=36%
GOBP_AORTA_DEVELOPMENT	GOBP_AORTA_DEVELOPMENT		56	0.40036967	1.2673953	0.118971065	0.39131603	1.0	1566	tags=23%, list=9%, signal=25%
GOBP_POSITIVE_REGULATION_OF_SYNAPSE_ASSEMBLY	GOBP_POSITIVE_REGULATION_OF_SYNAPSE_ASSEMBLY		55	0.39536002	1.2668313	0.12258065	0.3922454	1.0	2649	tags=27%, list=15%, signal=32%
GOMF_ARP2_3_COMPLEX_BINDING	GOMF_ARP2_3_COMPLEX_BINDING		15	0.526833	1.2653743	0.17414722	0.39527783	1.0	1526	tags=20%, list=8%, signal=22%
GOCC_DENSE_CORE_GRANULE	GOCC_DENSE_CORE_GRANULE		29	0.4480081	1.2653518	0.15658364	0.39498007	1.0	3387	tags=41%, list=19%, signal=51%
GOMF_SCAVENGER_RECEPTOR_ACTIVITY	GOMF_SCAVENGER_RECEPTOR_ACTIVITY		31	0.4468291	1.2651995	0.14335664	0.39498755	1.0	1159	tags=19%, list=6%, signal=21%
GOCC_ACTIN_BASED_CELL_PROJECTION	GOCC_ACTIN_BASED_CELL_PROJECTION		177	0.33456954	1.2646555	0.05142857	0.3958644	1.0	2576	tags=24%, list=14%, signal=27%
GOBP_SYNAPTIC_VESICLE_EXOCYTOSIS	GOBP_SYNAPTIC_VESICLE_EXOCYTOSIS		109	0.35587132	1.2645556	0.07964602	0.39574888	1.0	4089	tags=36%, list=23%, signal=46%
GOBP_REGULATION_OF_MEGAKARYOCYTE_DIFFERENTIATION	GOBP_REGULATION_OF_MEGAKARYOCYTE_DIFFERENTIATION		18	0.5035184	1.2639625	0.16545455	0.39678285	1.0	5273	tags=44%, list=29%, signal=63%
GOMF_PROTEIN_MACROMOLECULE_ADAPTOR_ACTIVITY	GOMF_PROTEIN_MACROMOLECULE_ADAPTOR_ACTIVITY		264	0.3206644	1.2636423	0.035612535	0.39720893	1.0	2986	tags=19%, list=16%, signal=22%
GOBP_POSITIVE_REGULATION_OF_ORGANELLE_ORGANIZATION	GOBP_POSITIVE_REGULATION_OF_ORGANELLE_ORGANIZATION		444	0.30619925	1.2632688	0.019710906	0.39775458	1.0	4413	tags=25%, list=24%, signal=33%
GOBP_REGULATION_OF_MUSCLE_HYPERTROPHY	GOBP_REGULATION_OF_MUSCLE_HYPERTROPHY		66	0.38757405	1.2632681	0.11893584	0.3973924	1.0	2717	tags=21%, list=15%, signal=25%
GOBP_T_CELL_ACTIVATION_INVOLVED_IN_IMMUNE_RESPONSE	GOBP_T_CELL_ACTIVATION_INVOLVED_IN_IMMUNE_RESPONSE		88	0.36935085	1.2631361	0.11076923	0.39734343	1.0	1608	tags=20%, list=9%, signal=22%
GOBP_REGULATION_OF_PROTEIN_TARGETING_TO_MEMBRANE	GOBP_REGULATION_OF_PROTEIN_TARGETING_TO_MEMBRANE		29	0.45006302	1.2630721	0.18370883	0.3971393	1.0	2476	tags=31%, list=14%, signal=36%
GOBP_POSITIVE_REGULATION_OF_MIRNA_METABOLIC_PROCESS	GOBP_POSITIVE_REGULATION_OF_MIRNA_METABOLIC_PROCESS		48	0.4082587	1.2629805	0.13907285	0.39699197	1.0	2505	tags=21%, list=14%, signal=24%
GOMF_POTASSIUM_CHANNEL_ACTIVITY	GOMF_POTASSIUM_CHANNEL_ACTIVITY		73	0.37732333	1.262558	0.12093023	0.39760894	1.0	2974	tags=32%, list=16%, signal=38%
GOBP_MOTOR_BEHAVIOR	GOBP_MOTOR_BEHAVIOR		18	0.50402284	1.2622362	0.16366906	0.39801574	1.0	2521	tags=28%, list=14%, signal=32%
GOBP_NEGATIVE_REGULATION_OF_B_CELL_APOPTOTIC_PROCESS	GOBP_NEGATIVE_REGULATION_OF_B_CELL_APOPTOTIC_PROCESS		17	0.50658506	1.2621999	0.17176871	0.39774188	1.0	1491	tags=29%, list=8%, signal=32%
GOBP_RESPONSE_TO_COLD	GOBP_RESPONSE_TO_COLD		37	0.42587966	1.2620248	0.15465729	0.39782774	1.0	1768	tags=24%, list=10%, signal=27%
GOBP_HEART_MORPHOGENESIS	GOBP_HEART_MORPHOGENESIS		200	0.33252412	1.2608603	0.050143268	0.40022412	1.0	2505	tags=23%, list=14%, signal=26%
GOBP_POSITIVE_REGULATION_OF_TYPE_2_IMMUNE_RESPONSE	GOBP_POSITIVE_REGULATION_OF_TYPE_2_IMMUNE_RESPONSE		15	0.5182338	1.260616	0.20677362	0.400461	1.0	1736	tags=40%, list=10%, signal=44%
GOBP_POSITIVE_REGULATION_OF_G1_S_TRANSITION_OF_MITOTIC_CELL_CYCLE	GOBP_POSITIVE_REGULATION_OF_G1_S_TRANSITION_OF_MITOTIC_CELL_CYCLE		40	0.42175886	1.2598131	0.13157895	0.4020794	1.0	1465	tags=15%, list=8%, signal=16%
GOBP_REGULATION_OF_PROTEIN_LOCALIZATION_TO_MEMBRANE	GOBP_REGULATION_OF_PROTEIN_LOCALIZATION_TO_MEMBRANE		173	0.33693087	1.2593044	0.073913045	0.4029403	1.0	2942	tags=22%, list=16%, signal=26%
GOBP_NEGATIVE_REGULATION_OF_RESPONSE_TO_REACTIVE_OXYGEN_SPECIES	GOBP_NEGATIVE_REGULATION_OF_RESPONSE_TO_REACTIVE_OXYGEN_SPECIES		25	0.4605116	1.259268	0.155	0.40265718	1.0	4440	tags=40%, list=25%, signal=53%
GOBP_NEGATIVE_REGULATION_OF_INTRINSIC_APOPTOTIC_SIGNALING_PATHWAY_BY_P53_CLASS_MEDIATOR	GOBP_NEGATIVE_REGULATION_OF_INTRINSIC_APOPTOTIC_SIGNALING_PATHWAY_BY_P53_CLASS_MEDIATOR		18	0.4972471	1.2590901	0.18356644	0.40275064	1.0	1042	tags=11%, list=6%, signal=12%
GOBP_PROTEIN_LOCALIZATION_TO_CYTOSKELETON	GOBP_PROTEIN_LOCALIZATION_TO_CYTOSKELETON		55	0.39564797	1.2589155	0.13848631	0.4027979	1.0	3484	tags=25%, list=19%, signal=31%
GOBP_REGULATION_OF_B_CELL_DIFFERENTIATION	GOBP_REGULATION_OF_B_CELL_DIFFERENTIATION		30	0.44786942	1.2587043	0.1706081	0.40294677	1.0	468	tags=10%, list=3%, signal=10%
GOBP_NEUROMUSCULAR_PROCESS	GOBP_NEUROMUSCULAR_PROCESS		149	0.34294224	1.2579226	0.072150074	0.4044228	1.0	3259	tags=27%, list=18%, signal=32%
GOCC_INTRINSIC_COMPONENT_OF_SYNAPTIC_VESICLE_MEMBRANE	GOCC_INTRINSIC_COMPONENT_OF_SYNAPTIC_VESICLE_MEMBRANE		46	0.41626757	1.2577345	0.1270903	0.4044909	1.0	2786	tags=33%, list=15%, signal=38%
GOBP_CELLULAR_COMPONENT_MAINTENANCE	GOBP_CELLULAR_COMPONENT_MAINTENANCE		53	0.40532434	1.2576125	0.11824324	0.4044125	1.0	3127	tags=36%, list=17%, signal=43%
GOBP_ACTIVATION_OF_CYSTEINE_TYPE_ENDOPEPTIDASE_ACTIVITY_INVOLVED_IN_APOPTOTIC_PROCESS	GOBP_ACTIVATION_OF_CYSTEINE_TYPE_ENDOPEPTIDASE_ACTIVITY_INVOLVED_IN_APOPTOTIC_PROCESS		73	0.37837008	1.2574593	0.12068965	0.4044144	1.0	2183	tags=22%, list=12%, signal=25%
GOBP_REGULATION_OF_STEROID_BIOSYNTHETIC_PROCESS	GOBP_REGULATION_OF_STEROID_BIOSYNTHETIC_PROCESS		59	0.3943329	1.2572936	0.13065326	0.40443754	1.0	2245	tags=22%, list=12%, signal=25%
GOBP_NEGATIVE_REGULATION_OF_STRESS_ACTIVATED_PROTEIN_KINASE_SIGNALING_CASCADE	GOBP_NEGATIVE_REGULATION_OF_STRESS_ACTIVATED_PROTEIN_KINASE_SIGNALING_CASCADE		38	0.4195399	1.2572854	0.16449511	0.4041019	1.0	3421	tags=26%, list=19%, signal=32%
GOBP_HETEROCHROMATIN_ORGANIZATION	GOBP_HETEROCHROMATIN_ORGANIZATION		80	0.37185258	1.2572095	0.100946374	0.40390995	1.0	6421	tags=52%, list=35%, signal=81%
GOBP_ADIPOSE_TISSUE_DEVELOPMENT	GOBP_ADIPOSE_TISSUE_DEVELOPMENT		49	0.40727857	1.2571299	0.12972085	0.40373895	1.0	2884	tags=20%, list=16%, signal=24%
GOMF_PROTEIN_KINASE_A_CATALYTIC_SUBUNIT_BINDING	GOMF_PROTEIN_KINASE_A_CATALYTIC_SUBUNIT_BINDING		15	0.5271539	1.2571169	0.18430035	0.40341097	1.0	5986	tags=60%, list=33%, signal=90%
GOMF_ATP_HYDROLYSIS_ACTIVITY	GOMF_ATP_HYDROLYSIS_ACTIVITY		233	0.3212349	1.2570407	0.04657933	0.40321577	1.0	3766	tags=26%, list=21%, signal=32%
GOBP_T_CELL_PROLIFERATION	GOBP_T_CELL_PROLIFERATION		186	0.33153272	1.2566254	0.06113537	0.4038295	1.0	1278	tags=15%, list=7%, signal=15%
GOBP_REGULATION_OF_NON_CANONICAL_WNT_SIGNALING_PATHWAY	GOBP_REGULATION_OF_NON_CANONICAL_WNT_SIGNALING_PATHWAY		18	0.49455974	1.2559818	0.17876107	0.4050273	1.0	2707	tags=39%, list=15%, signal=46%
GOBP_HEART_VALVE_DEVELOPMENT	GOBP_HEART_VALVE_DEVELOPMENT		48	0.40463886	1.2554147	0.1298077	0.4060479	1.0	3559	tags=40%, list=20%, signal=49%
GOMF_PASSIVE_TRANSMEMBRANE_TRANSPORTER_ACTIVITY	GOMF_PASSIVE_TRANSMEMBRANE_TRANSPORTER_ACTIVITY		296	0.31568494	1.2546859	0.034530386	0.40741524	1.0	3897	tags=33%, list=22%, signal=42%
GOBP_REGULATION_OF_CELL_MORPHOGENESIS	GOBP_REGULATION_OF_CELL_MORPHOGENESIS		288	0.31756702	1.2544875	0.03943662	0.40753987	1.0	3365	tags=26%, list=19%, signal=31%
GOMF_CELL_CELL_ADHESION_MEDIATOR_ACTIVITY	GOMF_CELL_CELL_ADHESION_MEDIATOR_ACTIVITY		27	0.45355654	1.254325	0.19217686	0.40755445	1.0	2944	tags=44%, list=16%, signal=53%
GOBP_PROTEIN_DNA_COMPLEX_ASSEMBLY	GOBP_PROTEIN_DNA_COMPLEX_ASSEMBLY		135	0.34302437	1.2541531	0.08233533	0.40764648	1.0	4762	tags=28%, list=26%, signal=38%
GOCC_PRESYNAPTIC_ACTIVE_ZONE_MEMBRANE	GOCC_PRESYNAPTIC_ACTIVE_ZONE_MEMBRANE		42	0.41445202	1.2541426	0.13398694	0.40731058	1.0	2776	tags=36%, list=15%, signal=42%
GOBP_NEGATIVE_REGULATION_OF_LIPID_LOCALIZATION	GOBP_NEGATIVE_REGULATION_OF_LIPID_LOCALIZATION		41	0.41588357	1.2535007	0.16083916	0.4085051	1.0	2832	tags=27%, list=16%, signal=32%
GOBP_MYELOID_LEUKOCYTE_CYTOKINE_PRODUCTION	GOBP_MYELOID_LEUKOCYTE_CYTOKINE_PRODUCTION		55	0.39680615	1.2534841	0.12935324	0.40819162	1.0	2745	tags=25%, list=15%, signal=30%
GOBP_SYNAPTIC_TRANSMISSION_GABAERGIC	GOBP_SYNAPTIC_TRANSMISSION_GABAERGIC		47	0.4119405	1.2534709	0.11519199	0.40787026	1.0	4032	tags=40%, list=22%, signal=52%
GOBP_T_CELL_ACTIVATION	GOBP_T_CELL_ACTIVATION		461	0.3054487	1.2529523	0.018963337	0.40879253	1.0	1608	tags=15%, list=9%, signal=16%
GOMF_GLUTAMATE_RECEPTOR_BINDING	GOMF_GLUTAMATE_RECEPTOR_BINDING		58	0.39374417	1.2525252	0.13311148	0.40945622	1.0	2942	tags=29%, list=16%, signal=35%
GOBP_REGULATION_OF_NEUROGENESIS	GOBP_REGULATION_OF_NEUROGENESIS		366	0.31089863	1.2524848	0.027962716	0.40918735	1.0	3705	tags=29%, list=20%, signal=36%
GOMF_TRANSCRIPTION_COREGULATOR_BINDING	GOMF_TRANSCRIPTION_COREGULATOR_BINDING		113	0.35780248	1.2515354	0.10413476	0.41123244	1.0	4490	tags=27%, list=25%, signal=35%
GOBP_TELOMERE_MAINTENANCE_VIA_RECOMBINATION	GOBP_TELOMERE_MAINTENANCE_VIA_RECOMBINATION		16	0.50817233	1.2513162	0.18166384	0.4114013	1.0	5104	tags=31%, list=28%, signal=43%
GOCC_ENDOPLASMIC_RETICULUM_LUMEN	GOCC_ENDOPLASMIC_RETICULUM_LUMEN		67	0.38155064	1.2509966	0.1291866	0.41177377	1.0	2913	tags=22%, list=16%, signal=27%
GOBP_DICARBOXYLIC_ACID_TRANSPORT	GOBP_DICARBOXYLIC_ACID_TRANSPORT		70	0.3764541	1.2496777	0.123333335	0.41458958	1.0	2578	tags=29%, list=14%, signal=33%
GOBP_NEGATIVE_REGULATION_OF_APOPTOTIC_SIGNALING_PATHWAY	GOBP_NEGATIVE_REGULATION_OF_APOPTOTIC_SIGNALING_PATHWAY		203	0.3246236	1.2495371	0.04486252	0.41459763	1.0	2987	tags=21%, list=17%, signal=25%
GOCC_DENDRITE_MEMBRANE	GOCC_DENDRITE_MEMBRANE		36	0.4246074	1.2493715	0.14070351	0.41461354	1.0	3444	tags=39%, list=19%, signal=48%
GOCC_CILIARY_BASE	GOCC_CILIARY_BASE		33	0.43256485	1.2493309	0.16867469	0.4143369	1.0	4269	tags=36%, list=24%, signal=48%
GOBP_MUSCLE_ADAPTATION	GOBP_MUSCLE_ADAPTATION		101	0.3565562	1.2489731	0.09891808	0.41485846	1.0	3222	tags=25%, list=18%, signal=30%
GOBP_DENDRITIC_CELL_DIFFERENTIATION	GOBP_DENDRITIC_CELL_DIFFERENTIATION		34	0.43569046	1.2485912	0.17124394	0.4155055	1.0	2609	tags=32%, list=14%, signal=38%
GOBP_ASSOCIATIVE_LEARNING	GOBP_ASSOCIATIVE_LEARNING		87	0.36521992	1.2485592	0.12035661	0.4152178	1.0	3589	tags=34%, list=20%, signal=43%
GOBP_DEOXYRIBONUCLEOTIDE_METABOLIC_PROCESS	GOBP_DEOXYRIBONUCLEOTIDE_METABOLIC_PROCESS		41	0.42040142	1.247938	0.14191419	0.41629604	1.0	5164	tags=46%, list=29%, signal=65%
GOBP_CELLULAR_POLYSACCHARIDE_CATABOLIC_PROCESS	GOBP_CELLULAR_POLYSACCHARIDE_CATABOLIC_PROCESS		21	0.48251155	1.2474469	0.18620689	0.41720724	1.0	496	tags=10%, list=3%, signal=10%
GOMF_ENDONUCLEASE_ACTIVITY_ACTIVE_WITH_EITHER_RIBO_OR_DEOXYRIBONUCLEIC_ACIDS_AND_PRODUCING_5_PHOSPHOMONOESTERS	GOMF_ENDONUCLEASE_ACTIVITY_ACTIVE_WITH_EITHER_RIBO_OR_DEOXYRIBONUCLEIC_ACIDS_AND_PRODUCING_5_PHOSPHOMONOESTERS		38	0.42526072	1.2472799	0.17529215	0.41727313	1.0	1287	tags=11%, list=7%, signal=11%
GOMF_PROTEIN_SERINE_THREONINE_KINASE_INHIBITOR_ACTIVITY	GOMF_PROTEIN_SERINE_THREONINE_KINASE_INHIBITOR_ACTIVITY		29	0.44193107	1.2459401	0.17435898	0.42025217	1.0	3773	tags=34%, list=21%, signal=43%
GOBP_POSITIVE_REGULATION_OF_CELL_ACTIVATION	GOBP_POSITIVE_REGULATION_OF_CELL_ACTIVATION		326	0.31028673	1.2458478	0.038514443	0.42013457	1.0	1736	tags=17%, list=10%, signal=18%
GOBP_REGULATION_OF_NITRIC_OXIDE_METABOLIC_PROCESS	GOBP_REGULATION_OF_NITRIC_OXIDE_METABOLIC_PROCESS		65	0.37770617	1.2457026	0.12882447	0.42011508	1.0	2392	tags=25%, list=13%, signal=28%
GOCC_EARLY_ENDOSOME	GOCC_EARLY_ENDOSOME		293	0.314949	1.2456828	0.049731184	0.41980895	1.0	4125	tags=28%, list=23%, signal=35%
GOBP_REGULATION_OF_NEURON_PROJECTION_DEVELOPMENT	GOBP_REGULATION_OF_NEURON_PROJECTION_DEVELOPMENT		450	0.3030226	1.2456067	0.03080873	0.41962406	1.0	3179	tags=25%, list=18%, signal=29%
GOMF_GLUTAMATE_RECEPTOR_ACTIVITY	GOMF_GLUTAMATE_RECEPTOR_ACTIVITY		15	0.5165098	1.2450984	0.19655173	0.42051548	1.0	2603	tags=40%, list=14%, signal=47%
GOBP_HOMOLOGOUS_CHROMOSOME_PAIRING_AT_MEIOSIS	GOBP_HOMOLOGOUS_CHROMOSOME_PAIRING_AT_MEIOSIS		36	0.42244858	1.2450572	0.18055555	0.42024755	1.0	4610	tags=39%, list=25%, signal=52%
GOMF_OXIDOREDUCTASE_ACTIVITY_ACTING_ON_THE_CH_CH_GROUP_OF_DONORS_NAD_OR_NADP_AS_ACCEPTOR	GOMF_OXIDOREDUCTASE_ACTIVITY_ACTING_ON_THE_CH_CH_GROUP_OF_DONORS_NAD_OR_NADP_AS_ACCEPTOR		24	0.45649263	1.2449589	0.18696398	0.42013705	1.0	4622	tags=50%, list=26%, signal=67%
GOBP_RESPONSE_TO_HYDROGEN_PEROXIDE	GOBP_RESPONSE_TO_HYDROGEN_PEROXIDE		109	0.35108152	1.2448676	0.10989011	0.41999024	1.0	3587	tags=25%, list=20%, signal=31%
GOBP_NEGATIVE_REGULATION_OF_DEVELOPMENTAL_GROWTH	GOBP_NEGATIVE_REGULATION_OF_DEVELOPMENTAL_GROWTH		97	0.35503632	1.2447265	0.11384615	0.419972	1.0	2456	tags=23%, list=14%, signal=26%
GOBP_AXON_ENSHEATHMENT_IN_CENTRAL_NERVOUS_SYSTEM	GOBP_AXON_ENSHEATHMENT_IN_CENTRAL_NERVOUS_SYSTEM		27	0.44817677	1.244401	0.17832167	0.42041746	1.0	3049	tags=37%, list=17%, signal=44%
GOMF_DNA_POLYMERASE_ACTIVITY	GOMF_DNA_POLYMERASE_ACTIVITY		25	0.4544347	1.2439919	0.17491166	0.42110038	1.0	2737	tags=20%, list=15%, signal=24%
GOBP_VASCULAR_ENDOTHELIAL_GROWTH_FACTOR_SIGNALING_PATHWAY	GOBP_VASCULAR_ENDOTHELIAL_GROWTH_FACTOR_SIGNALING_PATHWAY		35	0.42889538	1.2436641	0.14610389	0.42152768	1.0	4552	tags=40%, list=25%, signal=53%
GOBP_CELL_RECOGNITION	GOBP_CELL_RECOGNITION		113	0.34855223	1.243058	0.109144546	0.4226436	1.0	2579	tags=27%, list=14%, signal=32%
GOBP_POSITIVE_REGULATION_OF_MITOTIC_CELL_CYCLE	GOBP_POSITIVE_REGULATION_OF_MITOTIC_CELL_CYCLE		113	0.3518036	1.2429681	0.119155355	0.42250136	1.0	2752	tags=21%, list=15%, signal=25%
GOBP_POSITIVE_REGULATION_OF_NEURON_PROJECTION_DEVELOPMENT	GOBP_POSITIVE_REGULATION_OF_NEURON_PROJECTION_DEVELOPMENT		183	0.32833326	1.2422694	0.07952872	0.42384386	1.0	3141	tags=26%, list=17%, signal=31%
GOBP_NEGATIVE_REGULATION_OF_INTRACELLULAR_SIGNAL_TRANSDUCTION	GOBP_NEGATIVE_REGULATION_OF_INTRACELLULAR_SIGNAL_TRANSDUCTION		437	0.29959944	1.2419024	0.019430052	0.4243749	1.0	3723	tags=22%, list=21%, signal=28%
GOBP_REGULATION_OF_SUPRAMOLECULAR_FIBER_ORGANIZATION	GOBP_REGULATION_OF_SUPRAMOLECULAR_FIBER_ORGANIZATION		308	0.31359562	1.2412978	0.05124654	0.42552912	1.0	2492	tags=19%, list=14%, signal=21%
GOBP_REGULATION_OF_PROTEIN_LOCALIZATION_TO_CELL_PERIPHERY	GOBP_REGULATION_OF_PROTEIN_LOCALIZATION_TO_CELL_PERIPHERY		125	0.34234384	1.241094	0.102874435	0.42565888	1.0	3743	tags=29%, list=21%, signal=36%
GOCC_PCG_PROTEIN_COMPLEX	GOCC_PCG_PROTEIN_COMPLEX		41	0.41575438	1.2409068	0.14089347	0.4257955	1.0	6439	tags=49%, list=36%, signal=76%
GOBP_CELLULAR_RESPONSE_TO_LIPID	GOBP_CELLULAR_RESPONSE_TO_LIPID		418	0.3024483	1.2406045	0.026041666	0.42616478	1.0	2512	tags=16%, list=14%, signal=18%
GOBP_REGULATION_OF_NERVOUS_SYSTEM_DEVELOPMENT	GOBP_REGULATION_OF_NERVOUS_SYSTEM_DEVELOPMENT		440	0.30258688	1.2405711	0.028387098	0.42586705	1.0	3072	tags=25%, list=17%, signal=29%
GOBP_POSITIVE_REGULATION_OF_PEPTIDYL_TYROSINE_PHOSPHORYLATION	GOBP_POSITIVE_REGULATION_OF_PEPTIDYL_TYROSINE_PHOSPHORYLATION		146	0.33804128	1.2405473	0.092987806	0.42556185	1.0	1322	tags=18%, list=7%, signal=19%
GOCC_RECYCLING_ENDOSOME	GOCC_RECYCLING_ENDOSOME		126	0.34414798	1.2404324	0.09882006	0.42546597	1.0	2700	tags=18%, list=15%, signal=21%
GOCC_HETEROCHROMATIN	GOCC_HETEROCHROMATIN		80	0.36780444	1.2404182	0.116242036	0.42514035	1.0	3583	tags=29%, list=20%, signal=36%
GOBP_WALKING_BEHAVIOR	GOBP_WALKING_BEHAVIOR		43	0.40870187	1.2400975	0.15841584	0.42561212	1.0	2643	tags=28%, list=15%, signal=33%
GOBP_POSITIVE_REGULATION_OF_CELL_JUNCTION_ASSEMBLY	GOBP_POSITIVE_REGULATION_OF_CELL_JUNCTION_ASSEMBLY		91	0.35546416	1.2395631	0.13657771	0.42662314	1.0	2128	tags=19%, list=12%, signal=21%
GOBP_PROTEIN_KINASE_C_ACTIVATING_G_PROTEIN_COUPLED_RECEPTOR_SIGNALING_PATHWAY	GOBP_PROTEIN_KINASE_C_ACTIVATING_G_PROTEIN_COUPLED_RECEPTOR_SIGNALING_PATHWAY		22	0.47975028	1.2385131	0.19516407	0.4287604	1.0	2971	tags=36%, list=16%, signal=43%
GOMF_SIGNALING_ADAPTOR_ACTIVITY	GOMF_SIGNALING_ADAPTOR_ACTIVITY		69	0.37669295	1.2381964	0.13057324	0.42916635	1.0	3666	tags=29%, list=20%, signal=36%
GOMF_LAMIN_BINDING	GOMF_LAMIN_BINDING		15	0.49870077	1.2381493	0.2086331	0.42891115	1.0	1810	tags=20%, list=10%, signal=22%
GOBP_REGULATION_OF_RELEASE_OF_SEQUESTERED_CALCIUM_ION_INTO_CYTOSOL	GOBP_REGULATION_OF_RELEASE_OF_SEQUESTERED_CALCIUM_ION_INTO_CYTOSOL		65	0.37671673	1.2376684	0.13225806	0.4297687	1.0	3136	tags=28%, list=17%, signal=33%
GOBP_REGULATION_OF_ACTOMYOSIN_STRUCTURE_ORGANIZATION	GOBP_REGULATION_OF_ACTOMYOSIN_STRUCTURE_ORGANIZATION		92	0.36636007	1.23735	0.11058452	0.4301621	1.0	738	tags=13%, list=4%, signal=14%
GOBP_NEGATIVE_REGULATION_OF_DNA_REPLICATION	GOBP_NEGATIVE_REGULATION_OF_DNA_REPLICATION		22	0.47309875	1.2373438	0.18453427	0.4298161	1.0	4711	tags=36%, list=26%, signal=49%
GOMF_NADP_BINDING	GOMF_NADP_BINDING		39	0.4146045	1.2368605	0.16920474	0.43065086	1.0	2795	tags=28%, list=15%, signal=33%
GOBP_RESPONSE_TO_NERVE_GROWTH_FACTOR	GOBP_RESPONSE_TO_NERVE_GROWTH_FACTOR		30	0.44556308	1.2367642	0.18852459	0.4305189	1.0	1526	tags=20%, list=8%, signal=22%
GOMF_NUCLEAR_RETINOIC_ACID_RECEPTOR_BINDING	GOMF_NUCLEAR_RETINOIC_ACID_RECEPTOR_BINDING		29	0.44167912	1.2367376	0.19565217	0.43021214	1.0	2498	tags=14%, list=14%, signal=16%
GOBP_LUNG_CELL_DIFFERENTIATION	GOBP_LUNG_CELL_DIFFERENTIATION		27	0.4497174	1.2366328	0.17028381	0.43009046	1.0	2176	tags=26%, list=12%, signal=29%
GOBP_STRESS_FIBER_ASSEMBLY	GOBP_STRESS_FIBER_ASSEMBLY		98	0.3581224	1.236485	0.1105919	0.43009394	1.0	738	tags=12%, list=4%, signal=13%
GOBP_POSITIVE_CHEMOTAXIS	GOBP_POSITIVE_CHEMOTAXIS		28	0.45084375	1.2361281	0.15525876	0.4306619	1.0	2958	tags=36%, list=16%, signal=43%
GOBP_POSITIVE_REGULATION_OF_DEFENSE_RESPONSE	GOBP_POSITIVE_REGULATION_OF_DEFENSE_RESPONSE		234	0.31655535	1.2358042	0.06871345	0.43108717	1.0	1278	tags=17%, list=7%, signal=18%
GOMF_GTPASE_ACTIVITY	GOMF_GTPASE_ACTIVITY		252	0.3163231	1.2355002	0.04895105	0.43146315	1.0	4065	tags=27%, list=22%, signal=34%
GOBP_NEGATIVE_REGULATION_OF_DNA_RECOMBINATION	GOBP_NEGATIVE_REGULATION_OF_DNA_RECOMBINATION		28	0.44080144	1.2350665	0.20072332	0.4321588	1.0	3952	tags=36%, list=22%, signal=46%
GOBP_NEUROINFLAMMATORY_RESPONSE	GOBP_NEUROINFLAMMATORY_RESPONSE		60	0.38000306	1.2347711	0.1589404	0.43247703	1.0	1322	tags=22%, list=7%, signal=23%
GOBP_CD4_POSITIVE_OR_CD8_POSITIVE_ALPHA_BETA_T_CELL_LINEAGE_COMMITMENT	GOBP_CD4_POSITIVE_OR_CD8_POSITIVE_ALPHA_BETA_T_CELL_LINEAGE_COMMITMENT		20	0.4767573	1.2347476	0.1993007	0.43216604	1.0	1240	tags=30%, list=7%, signal=32%
GOBP_CHONDROITIN_SULFATE_METABOLIC_PROCESS	GOBP_CHONDROITIN_SULFATE_METABOLIC_PROCESS		24	0.45072597	1.2340311	0.19166666	0.4336268	1.0	1897	tags=29%, list=10%, signal=33%
GOBP_SOMITE_DEVELOPMENT	GOBP_SOMITE_DEVELOPMENT		56	0.39244	1.233803	0.15062112	0.43384162	1.0	2706	tags=27%, list=15%, signal=31%
GOBP_FACE_DEVELOPMENT	GOBP_FACE_DEVELOPMENT		52	0.39594042	1.2335856	0.16583748	0.43401533	1.0	2735	tags=21%, list=15%, signal=25%
GOBP_VENTRICULAR_SYSTEM_DEVELOPMENT	GOBP_VENTRICULAR_SYSTEM_DEVELOPMENT		33	0.41595712	1.2333131	0.18062398	0.4343547	1.0	1575	tags=24%, list=9%, signal=27%
GOBP_ENDOCYTIC_RECYCLING	GOBP_ENDOCYTIC_RECYCLING		62	0.38005832	1.2331113	0.14401294	0.4344601	1.0	3556	tags=24%, list=20%, signal=30%
GOBP_APOPTOTIC_MITOCHONDRIAL_CHANGES	GOBP_APOPTOTIC_MITOCHONDRIAL_CHANGES		109	0.34464908	1.2324841	0.09657321	0.43562472	1.0	2700	tags=17%, list=15%, signal=20%
GOBP_POSITIVE_REGULATION_OF_LIPID_STORAGE	GOBP_POSITIVE_REGULATION_OF_LIPID_STORAGE		22	0.4690719	1.2324517	0.19405594	0.43534848	1.0	1304	tags=23%, list=7%, signal=24%
GOBP_ALPHA_BETA_T_CELL_DIFFERENTIATION	GOBP_ALPHA_BETA_T_CELL_DIFFERENTIATION		105	0.34905145	1.232252	0.1244168	0.43552092	1.0	1241	tags=17%, list=7%, signal=18%
GOBP_POSITIVE_REGULATION_OF_ESTABLISHMENT_OF_PROTEIN_LOCALIZATION	GOBP_POSITIVE_REGULATION_OF_ESTABLISHMENT_OF_PROTEIN_LOCALIZATION		278	0.31259835	1.2309438	0.060027286	0.43840453	1.0	2376	tags=15%, list=13%, signal=18%
GOBP_CARDIAC_CHAMBER_MORPHOGENESIS	GOBP_CARDIAC_CHAMBER_MORPHOGENESIS		104	0.35250387	1.2305958	0.1163142	0.4388806	1.0	3661	tags=35%, list=20%, signal=43%
GOBP_LYMPHOCYTE_ACTIVATION_INVOLVED_IN_IMMUNE_RESPONSE	GOBP_LYMPHOCYTE_ACTIVATION_INVOLVED_IN_IMMUNE_RESPONSE		165	0.3294769	1.2299795	0.088405795	0.44008395	1.0	1608	tags=17%, list=9%, signal=18%
GOBP_NEGATIVE_REGULATION_OF_INTERLEUKIN_12_PRODUCTION	GOBP_NEGATIVE_REGULATION_OF_INTERLEUKIN_12_PRODUCTION		16	0.5040044	1.2298757	0.225	0.4399666	1.0	5040	tags=63%, list=28%, signal=87%
GOBP_ANATOMICAL_STRUCTURE_MATURATION	GOBP_ANATOMICAL_STRUCTURE_MATURATION		194	0.31897193	1.228812	0.083333336	0.44226104	1.0	3049	tags=23%, list=17%, signal=27%
GOCC_PHAGOCYTIC_VESICLE	GOCC_PHAGOCYTIC_VESICLE		96	0.35622337	1.228343	0.12238325	0.44311187	1.0	3918	tags=27%, list=22%, signal=34%
GOBP_RESPONSE_TO_FATTY_ACID	GOBP_RESPONSE_TO_FATTY_ACID		27	0.4397096	1.22829	0.1890971	0.4428836	1.0	2884	tags=26%, list=16%, signal=31%
GOBP_METANEPHROS_DEVELOPMENT	GOBP_METANEPHROS_DEVELOPMENT		48	0.3933271	1.228026	0.16026711	0.44318193	1.0	3875	tags=35%, list=21%, signal=45%
GOBP_CELLULAR_RESPONSE_TO_REACTIVE_OXYGEN_SPECIES	GOBP_CELLULAR_RESPONSE_TO_REACTIVE_OXYGEN_SPECIES		126	0.33864433	1.2276764	0.11472868	0.4436548	1.0	3653	tags=26%, list=20%, signal=33%
GOBP_REGULATION_OF_LYMPHOCYTE_ACTIVATION	GOBP_REGULATION_OF_LYMPHOCYTE_ACTIVATION		406	0.3019256	1.2275481	0.04260985	0.44362125	1.0	1600	tags=15%, list=9%, signal=16%
GOBP_ENDOCHONDRAL_BONE_GROWTH	GOBP_ENDOCHONDRAL_BONE_GROWTH		24	0.45210263	1.2269981	0.19930676	0.44467703	1.0	2832	tags=29%, list=16%, signal=35%
GOBP_DENTATE_GYRUS_DEVELOPMENT	GOBP_DENTATE_GYRUS_DEVELOPMENT		15	0.5052472	1.22683	0.2108014	0.44473606	1.0	3413	tags=47%, list=19%, signal=57%
GOBP_PROTEOGLYCAN_METABOLIC_PROCESS	GOBP_PROTEOGLYCAN_METABOLIC_PROCESS		68	0.37060726	1.2268091	0.13483146	0.44441932	1.0	1925	tags=24%, list=11%, signal=26%
GOBP_ARP2_3_COMPLEX_MEDIATED_ACTIN_NUCLEATION	GOBP_ARP2_3_COMPLEX_MEDIATED_ACTIN_NUCLEATION		32	0.42671755	1.2263061	0.16123499	0.44529924	1.0	5349	tags=44%, list=30%, signal=62%
GOBP_CENTRAL_NERVOUS_SYSTEM_NEURON_AXONOGENESIS	GOBP_CENTRAL_NERVOUS_SYSTEM_NEURON_AXONOGENESIS		36	0.41582876	1.2260954	0.17341977	0.44546232	1.0	1647	tags=19%, list=9%, signal=21%
GOBP_REGULATION_OF_CYTOSKELETON_ORGANIZATION	GOBP_REGULATION_OF_CYTOSKELETON_ORGANIZATION		446	0.29678628	1.2260555	0.037086092	0.44519216	1.0	3726	tags=25%, list=21%, signal=31%
GOBP_POSITIVE_REGULATION_OF_TUMOR_NECROSIS_FACTOR_SUPERFAMILY_CYTOKINE_PRODUCTION	GOBP_POSITIVE_REGULATION_OF_TUMOR_NECROSIS_FACTOR_SUPERFAMILY_CYTOKINE_PRODUCTION		93	0.35605276	1.2259699	0.11598746	0.4450794	1.0	1315	tags=17%, list=7%, signal=18%
GOBP_REGULATION_OF_SYSTEM_PROCESS	GOBP_REGULATION_OF_SYSTEM_PROCESS		460	0.29719865	1.2258692	0.045751635	0.44493923	1.0	2602	tags=22%, list=14%, signal=25%
GOBP_LAMELLIPODIUM_MORPHOGENESIS	GOBP_LAMELLIPODIUM_MORPHOGENESIS		16	0.5092406	1.2258551	0.21521336	0.4446109	1.0	2052	tags=25%, list=11%, signal=28%
GOBP_REGULATION_OF_NEUROINFLAMMATORY_RESPONSE	GOBP_REGULATION_OF_NEUROINFLAMMATORY_RESPONSE		23	0.45260766	1.2250434	0.19384058	0.44635567	1.0	1023	tags=26%, list=6%, signal=28%
GOCC_INTRINSIC_COMPONENT_OF_PRESYNAPTIC_ACTIVE_ZONE_MEMBRANE	GOCC_INTRINSIC_COMPONENT_OF_PRESYNAPTIC_ACTIVE_ZONE_MEMBRANE		26	0.44841546	1.2249624	0.18227425	0.44622707	1.0	2473	tags=42%, list=14%, signal=49%
GOBP_MESENCHYME_DEVELOPMENT	GOBP_MESENCHYME_DEVELOPMENT		213	0.32205045	1.2249058	0.068085104	0.44600064	1.0	3362	tags=31%, list=19%, signal=37%
GOBP_GLYCEROPHOSPHOLIPID_CATABOLIC_PROCESS	GOBP_GLYCEROPHOSPHOLIPID_CATABOLIC_PROCESS		25	0.4566563	1.2246639	0.19376026	0.44627568	1.0	502	tags=16%, list=3%, signal=16%
GOBP_CENTRIOLE_ASSEMBLY	GOBP_CENTRIOLE_ASSEMBLY		40	0.4027982	1.2241768	0.16554055	0.44710883	1.0	3086	tags=25%, list=17%, signal=30%
GOCC_RECYCLING_ENDOSOME_MEMBRANE	GOCC_RECYCLING_ENDOSOME_MEMBRANE		47	0.39666367	1.2233564	0.14072847	0.44885346	1.0	3824	tags=28%, list=21%, signal=35%
GOBP_RENAL_ABSORPTION	GOBP_RENAL_ABSORPTION		18	0.48472366	1.22322	0.21124361	0.4488338	1.0	184	tags=11%, list=1%, signal=11%
GOBP_POSITIVE_REGULATION_OF_NERVOUS_SYSTEM_DEVELOPMENT	GOBP_POSITIVE_REGULATION_OF_NERVOUS_SYSTEM_DEVELOPMENT		279	0.3104711	1.2232181	0.065395094	0.4484714	1.0	2691	tags=22%, list=15%, signal=25%
GOBP_CELL_ACTIVATION_INVOLVED_IN_IMMUNE_RESPONSE	GOBP_CELL_ACTIVATION_INVOLVED_IN_IMMUNE_RESPONSE		240	0.31502542	1.2224482	0.07832168	0.45007846	1.0	1739	tags=16%, list=10%, signal=18%
GOBP_CARTILAGE_DEVELOPMENT	GOBP_CARTILAGE_DEVELOPMENT		141	0.33290866	1.2224029	0.09402985	0.44982642	1.0	3498	tags=28%, list=19%, signal=34%
GOBP_NEGATIVE_REGULATION_OF_DNA_METABOLIC_PROCESS	GOBP_NEGATIVE_REGULATION_OF_DNA_METABOLIC_PROCESS		118	0.34173846	1.221842	0.1107739	0.45082188	1.0	3733	tags=19%, list=21%, signal=24%
GOBP_SYNAPTONEMAL_COMPLEX_ORGANIZATION	GOBP_SYNAPTONEMAL_COMPLEX_ORGANIZATION		20	0.4718787	1.2217288	0.2016	0.45073107	1.0	4298	tags=45%, list=24%, signal=59%
GOCC_ACTIN_CYTOSKELETON	GOCC_ACTIN_CYTOSKELETON		411	0.3004291	1.2214938	0.052560646	0.45099247	1.0	3908	tags=28%, list=22%, signal=35%
GOBP_MODULATION_BY_HOST_OF_SYMBIONT_PROCESS	GOBP_MODULATION_BY_HOST_OF_SYMBIONT_PROCESS		55	0.38218862	1.2213751	0.15191987	0.4509483	1.0	2706	tags=16%, list=15%, signal=19%
GOBP_PROTEIN_COMPLEX_OLIGOMERIZATION	GOBP_PROTEIN_COMPLEX_OLIGOMERIZATION		202	0.3230278	1.221344	0.08933718	0.45066637	1.0	5025	tags=39%, list=28%, signal=53%
GOBP_REGULATION_OF_INTRACELLULAR_STEROID_HORMONE_RECEPTOR_SIGNALING_PATHWAY	GOBP_REGULATION_OF_INTRACELLULAR_STEROID_HORMONE_RECEPTOR_SIGNALING_PATHWAY		67	0.3670277	1.221315	0.14967105	0.45037258	1.0	2347	tags=12%, list=13%, signal=14%
GOBP_PROTEIN_TARGETING_TO_MEMBRANE	GOBP_PROTEIN_TARGETING_TO_MEMBRANE		100	0.34811673	1.221273	0.115264796	0.45010933	1.0	4124	tags=28%, list=23%, signal=36%
GOBP_POSITIVE_REGULATION_OF_DEVELOPMENTAL_GROWTH	GOBP_POSITIVE_REGULATION_OF_DEVELOPMENTAL_GROWTH		167	0.32676294	1.2212579	0.104347825	0.4497823	1.0	3121	tags=24%, list=17%, signal=29%
GOBP_SPHINGOLIPID_BIOSYNTHETIC_PROCESS	GOBP_SPHINGOLIPID_BIOSYNTHETIC_PROCESS		81	0.35576442	1.2206204	0.14239483	0.45105356	1.0	3264	tags=21%, list=18%, signal=25%
GOBP_RELAXATION_OF_CARDIAC_MUSCLE	GOBP_RELAXATION_OF_CARDIAC_MUSCLE		15	0.5061006	1.2204916	0.21903051	0.4510241	1.0	947	tags=20%, list=5%, signal=21%
GOBP_POSITIVE_REGULATION_OF_CYTOKINE_PRODUCTION_INVOLVED_IN_IMMUNE_RESPONSE	GOBP_POSITIVE_REGULATION_OF_CYTOKINE_PRODUCTION_INVOLVED_IN_IMMUNE_RESPONSE		67	0.36822104	1.2202528	0.14193548	0.4512892	1.0	2961	tags=25%, list=16%, signal=30%
GOMF_CELL_ADHESION_MOLECULE_BINDING	GOMF_CELL_ADHESION_MOLECULE_BINDING		245	0.3119495	1.2202102	0.07790368	0.45104587	1.0	2970	tags=31%, list=16%, signal=37%
GOBP_NEGATIVE_REGULATION_OF_LEUKOCYTE_APOPTOTIC_PROCESS	GOBP_NEGATIVE_REGULATION_OF_LEUKOCYTE_APOPTOTIC_PROCESS		55	0.38980138	1.2201029	0.16498317	0.4509525	1.0	1593	tags=22%, list=9%, signal=24%
GOBP_CELLULAR_RESPONSE_TO_VASCULAR_ENDOTHELIAL_GROWTH_FACTOR_STIMULUS	GOBP_CELLULAR_RESPONSE_TO_VASCULAR_ENDOTHELIAL_GROWTH_FACTOR_STIMULUS		51	0.3897927	1.2199054	0.15859766	0.4510821	1.0	4552	tags=37%, list=25%, signal=50%
GOBP_PROTEIN_TRIMERIZATION	GOBP_PROTEIN_TRIMERIZATION		15	0.4997486	1.2198625	0.21821305	0.45083284	1.0	2701	tags=47%, list=15%, signal=55%
GOBP_CELL_SURFACE_RECEPTOR_SIGNALING_PATHWAY_INVOLVED_IN_CELL_CELL_SIGNALING	GOBP_CELL_SURFACE_RECEPTOR_SIGNALING_PATHWAY_INVOLVED_IN_CELL_CELL_SIGNALING		410	0.30004695	1.2198076	0.048	0.45061418	1.0	4187	tags=29%, list=23%, signal=37%
GOBP_CARBOHYDRATE_DERIVATIVE_TRANSPORT	GOBP_CARBOHYDRATE_DERIVATIVE_TRANSPORT		57	0.37800705	1.2197531	0.14195584	0.4503955	1.0	2708	tags=18%, list=15%, signal=21%
GOBP_EPITHELIAL_TUBE_MORPHOGENESIS	GOBP_EPITHELIAL_TUBE_MORPHOGENESIS		287	0.30832374	1.2194655	0.08380682	0.45081434	1.0	2183	tags=18%, list=12%, signal=20%
GOBP_REGULATION_OF_ALPHA_BETA_T_CELL_ACTIVATION	GOBP_REGULATION_OF_ALPHA_BETA_T_CELL_ACTIVATION		100	0.34701252	1.2194021	0.11856474	0.45062336	1.0	1241	tags=15%, list=7%, signal=16%
GOBP_BROWN_FAT_CELL_DIFFERENTIATION	GOBP_BROWN_FAT_CELL_DIFFERENTIATION		45	0.39462668	1.2188628	0.1763754	0.45168945	1.0	1014	tags=13%, list=6%, signal=14%
GOBP_REGULATION_OF_CELL_GROWTH	GOBP_REGULATION_OF_CELL_GROWTH		361	0.30401355	1.2188311	0.055555556	0.45140314	1.0	3121	tags=21%, list=17%, signal=25%
GOMF_PHOSPHATIDYLINOSITOL_BINDING	GOMF_PHOSPHATIDYLINOSITOL_BINDING		225	0.3162878	1.2187656	0.07052186	0.4512	1.0	3037	tags=22%, list=17%, signal=26%
GOBP_POSITIVE_REGULATION_OF_DNA_BINDING_TRANSCRIPTION_FACTOR_ACTIVITY	GOBP_POSITIVE_REGULATION_OF_DNA_BINDING_TRANSCRIPTION_FACTOR_ACTIVITY		223	0.31733713	1.2186033	0.08739255	0.45127997	1.0	3852	tags=26%, list=21%, signal=33%
GOBP_POSITIVE_T_CELL_SELECTION	GOBP_POSITIVE_T_CELL_SELECTION		35	0.4224015	1.2182076	0.2031746	0.45194528	1.0	1240	tags=23%, list=7%, signal=24%
GOBP_REGULATION_OF_PROTEIN_SUMOYLATION	GOBP_REGULATION_OF_PROTEIN_SUMOYLATION		24	0.44529387	1.2177219	0.18637992	0.4529002	1.0	845	tags=13%, list=5%, signal=13%
GOBP_POSITIVE_REGULATION_OF_PEPTIDYL_SERINE_PHOSPHORYLATION	GOBP_POSITIVE_REGULATION_OF_PEPTIDYL_SERINE_PHOSPHORYLATION		76	0.36426634	1.2175155	0.14444445	0.45304298	1.0	3562	tags=32%, list=20%, signal=39%
GOBP_REGULATION_OF_DNA_BINDING	GOBP_REGULATION_OF_DNA_BINDING		99	0.35308373	1.2173932	0.13968255	0.4530108	1.0	3583	tags=24%, list=20%, signal=30%
GOBP_REGULATION_OF_PROTEIN_POLYUBIQUITINATION	GOBP_REGULATION_OF_PROTEIN_POLYUBIQUITINATION		25	0.4545128	1.21737	0.1864139	0.45271328	1.0	4965	tags=40%, list=27%, signal=55%
GOBP_EPITHELIAL_STRUCTURE_MAINTENANCE	GOBP_EPITHELIAL_STRUCTURE_MAINTENANCE		22	0.460361	1.2171643	0.20033112	0.45286724	1.0	3413	tags=36%, list=19%, signal=45%
GOMF_PROTEIN_PHOSPHATASE_1_BINDING	GOMF_PROTEIN_PHOSPHATASE_1_BINDING		28	0.43784642	1.2165405	0.21702838	0.4541118	1.0	4566	tags=46%, list=25%, signal=62%
GOBP_REGULATION_OF_TOLL_LIKE_RECEPTOR_4_SIGNALING_PATHWAY	GOBP_REGULATION_OF_TOLL_LIKE_RECEPTOR_4_SIGNALING_PATHWAY		19	0.47194707	1.2155871	0.21317157	0.45623058	1.0	2498	tags=26%, list=14%, signal=30%
GOBP_REGULATION_OF_LIPID_TRANSPORT	GOBP_REGULATION_OF_LIPID_TRANSPORT		113	0.3432879	1.2155745	0.12946428	0.45589957	1.0	2624	tags=20%, list=14%, signal=24%
GOMF_STRUCTURAL_MOLECULE_ACTIVITY	GOMF_STRUCTURAL_MOLECULE_ACTIVITY		432	0.29628888	1.2155577	0.04973822	0.45557976	1.0	4752	tags=40%, list=26%, signal=53%
GOBP_POSITIVE_REGULATION_OF_NERVOUS_SYSTEM_PROCESS	GOBP_POSITIVE_REGULATION_OF_NERVOUS_SYSTEM_PROCESS		40	0.41161978	1.2154154	0.18093699	0.455547	1.0	2431	tags=35%, list=13%, signal=40%
GOBP_POSITIVE_REGULATION_OF_CELL_PROJECTION_ORGANIZATION	GOBP_POSITIVE_REGULATION_OF_CELL_PROJECTION_ORGANIZATION		355	0.29965943	1.2147703	0.06216216	0.4568187	1.0	3179	tags=24%, list=18%, signal=28%
GOMF_MRNA_5_UTR_BINDING	GOMF_MRNA_5_UTR_BINDING		24	0.4583291	1.2147012	0.20623916	0.45662728	1.0	3573	tags=33%, list=20%, signal=41%
GOBP_REGULATION_OF_PROTEIN_KINASE_ACTIVITY	GOBP_REGULATION_OF_PROTEIN_KINASE_ACTIVITY		493	0.29454195	1.2146876	0.03761349	0.45629883	1.0	3506	tags=23%, list=19%, signal=28%
GOMF_FRIZZLED_BINDING	GOMF_FRIZZLED_BINDING		21	0.46362677	1.2146744	0.2160804	0.45597368	1.0	4159	tags=43%, list=23%, signal=56%
GOBP_GROWTH_PLATE_CARTILAGE_DEVELOPMENT	GOBP_GROWTH_PLATE_CARTILAGE_DEVELOPMENT		19	0.4853124	1.214382	0.24054983	0.45637482	1.0	793	tags=16%, list=4%, signal=16%
GOMF_SIGNALING_RECEPTOR_COMPLEX_ADAPTOR_ACTIVITY	GOMF_SIGNALING_RECEPTOR_COMPLEX_ADAPTOR_ACTIVITY		38	0.40511099	1.2141196	0.17412935	0.45673376	1.0	5047	tags=42%, list=28%, signal=58%
GOBP_NEGATIVE_REGULATION_OF_SIGNAL_TRANSDUCTION_IN_ABSENCE_OF_LIGAND	GOBP_NEGATIVE_REGULATION_OF_SIGNAL_TRANSDUCTION_IN_ABSENCE_OF_LIGAND		23	0.46432683	1.2140963	0.2138047	0.4564319	1.0	4234	tags=48%, list=23%, signal=62%
GOMF_GATED_CHANNEL_ACTIVITY	GOMF_GATED_CHANNEL_ACTIVITY		205	0.31908497	1.2138658	0.10595065	0.45666754	1.0	3897	tags=36%, list=22%, signal=45%
GOBP_REGULATION_OF_CELLULAR_RESPONSE_TO_VASCULAR_ENDOTHELIAL_GROWTH_FACTOR_STIMULUS	GOBP_REGULATION_OF_CELLULAR_RESPONSE_TO_VASCULAR_ENDOTHELIAL_GROWTH_FACTOR_STIMULUS		19	0.47270983	1.2135196	0.21565217	0.4572042	1.0	2959	tags=37%, list=16%, signal=44%
GOCC_GOLGI_LUMEN	GOCC_GOLGI_LUMEN		17	0.48299703	1.2134249	0.19410746	0.4570985	1.0	4581	tags=59%, list=25%, signal=79%
GOCC_CORTICAL_CYTOSKELETON	GOCC_CORTICAL_CYTOSKELETON		102	0.34709808	1.2131582	0.12857144	0.45744225	1.0	2162	tags=22%, list=12%, signal=24%
GOBP_POSITIVE_REGULATION_OF_MITOTIC_NUCLEAR_DIVISION	GOBP_POSITIVE_REGULATION_OF_MITOTIC_NUCLEAR_DIVISION		36	0.41658667	1.2123711	0.17508417	0.45910856	1.0	750	tags=14%, list=4%, signal=14%
GOBP_POSITIVE_REGULATION_OF_LEUKOCYTE_PROLIFERATION	GOBP_POSITIVE_REGULATION_OF_LEUKOCYTE_PROLIFERATION		131	0.33195665	1.2117949	0.13850836	0.46026167	1.0	1491	tags=16%, list=8%, signal=17%
GOBP_DENDRITE_MORPHOGENESIS	GOBP_DENDRITE_MORPHOGENESIS		152	0.3270548	1.2113839	0.11076923	0.4609676	1.0	4167	tags=34%, list=23%, signal=43%
GOCC_RECEPTOR_COMPLEX	GOCC_RECEPTOR_COMPLEX		313	0.3036224	1.211064	0.0629275	0.4614767	1.0	3251	tags=27%, list=18%, signal=33%
GOCC_MIDBODY	GOCC_MIDBODY		147	0.3265118	1.210759	0.14307931	0.46185896	1.0	3587	tags=24%, list=20%, signal=29%
GOCC_AUTOPHAGOSOME	GOCC_AUTOPHAGOSOME		76	0.36388052	1.2105287	0.15895061	0.46209073	1.0	6003	tags=36%, list=33%, signal=53%
GOMF_ENDONUCLEASE_ACTIVITY	GOMF_ENDONUCLEASE_ACTIVITY		105	0.34235942	1.2098731	0.12908243	0.46345708	1.0	2208	tags=15%, list=12%, signal=17%
GOCC_RUFFLE	GOCC_RUFFLE		139	0.3311344	1.209651	0.11309524	0.46369505	1.0	2981	tags=25%, list=16%, signal=30%
GOMF_LIGAND_GATED_CHANNEL_ACTIVITY	GOMF_LIGAND_GATED_CHANNEL_ACTIVITY		80	0.35661277	1.2094854	0.13713405	0.46376118	1.0	3890	tags=38%, list=21%, signal=48%
GOMF_AMYLOID_BETA_BINDING	GOMF_AMYLOID_BETA_BINDING		53	0.38163042	1.2092745	0.16940789	0.46394455	1.0	1810	tags=19%, list=10%, signal=21%
GOBP_POSITIVE_REGULATION_OF_INTERFERON_ALPHA_PRODUCTION	GOBP_POSITIVE_REGULATION_OF_INTERFERON_ALPHA_PRODUCTION		21	0.45571944	1.209147	0.22487223	0.46390703	1.0	2678	tags=29%, list=15%, signal=33%
GOMF_POTASSIUM_ION_TRANSMEMBRANE_TRANSPORTER_ACTIVITY	GOMF_POTASSIUM_ION_TRANSMEMBRANE_TRANSPORTER_ACTIVITY		97	0.34850767	1.2090334	0.13880126	0.46383998	1.0	3011	tags=30%, list=17%, signal=36%
GOBP_HEART_VALVE_MORPHOGENESIS	GOBP_HEART_VALVE_MORPHOGENESIS		38	0.40722975	1.2088678	0.20336135	0.46391577	1.0	3559	tags=39%, list=20%, signal=49%
GOBP_EMBRYONIC_SKELETAL_SYSTEM_DEVELOPMENT	GOBP_EMBRYONIC_SKELETAL_SYSTEM_DEVELOPMENT		74	0.3644999	1.2087854	0.15805946	0.46375597	1.0	3493	tags=28%, list=19%, signal=35%
GOBP_SENSORY_PERCEPTION	GOBP_SENSORY_PERCEPTION		368	0.29863402	1.2082763	0.05488621	0.46467617	1.0	2712	tags=25%, list=15%, signal=29%
GOBP_MYOTUBE_CELL_DEVELOPMENT	GOBP_MYOTUBE_CELL_DEVELOPMENT		33	0.42796603	1.208037	0.2026578	0.46491823	1.0	3458	tags=33%, list=19%, signal=41%
GOBP_HYALURONAN_CATABOLIC_PROCESS	GOBP_HYALURONAN_CATABOLIC_PROCESS		15	0.4959141	1.2079929	0.23207547	0.4646681	1.0	2268	tags=27%, list=13%, signal=30%
GOMF_ALPHA_TUBULIN_BINDING	GOMF_ALPHA_TUBULIN_BINDING		35	0.41339004	1.2079446	0.20556414	0.46443164	1.0	2844	tags=23%, list=16%, signal=27%
GOBP_MATURE_B_CELL_DIFFERENTIATION_INVOLVED_IN_IMMUNE_RESPONSE	GOBP_MATURE_B_CELL_DIFFERENTIATION_INVOLVED_IN_IMMUNE_RESPONSE		27	0.44074288	1.2076304	0.21116929	0.46490008	1.0	341	tags=19%, list=2%, signal=19%
GOBP_MITOCHONDRION_LOCALIZATION	GOBP_MITOCHONDRION_LOCALIZATION		45	0.39141577	1.2073747	0.16585366	0.4651887	1.0	3269	tags=33%, list=18%, signal=41%
GOBP_REGULATION_OF_RECEPTOR_MEDIATED_ENDOCYTOSIS	GOBP_REGULATION_OF_RECEPTOR_MEDIATED_ENDOCYTOSIS		102	0.3433572	1.2072685	0.1486068	0.4650976	1.0	2431	tags=21%, list=13%, signal=24%
GOMF_TUMOR_NECROSIS_FACTOR_RECEPTOR_BINDING	GOMF_TUMOR_NECROSIS_FACTOR_RECEPTOR_BINDING		26	0.43398386	1.2070138	0.21391304	0.46538535	1.0	2183	tags=27%, list=12%, signal=31%
GOCC_GOLGI_STACK	GOCC_GOLGI_STACK		75	0.3552645	1.2068357	0.15254237	0.4654732	1.0	2078	tags=17%, list=11%, signal=20%
GOBP_POSTSYNAPTIC_MODULATION_OF_CHEMICAL_SYNAPTIC_TRANSMISSION	GOBP_POSTSYNAPTIC_MODULATION_OF_CHEMICAL_SYNAPTIC_TRANSMISSION		17	0.48298836	1.2057451	0.22980252	0.46786052	1.0	3110	tags=35%, list=17%, signal=43%
GOBP_REGULATION_OF_BINDING	GOBP_REGULATION_OF_BINDING		325	0.30140665	1.205416	0.06786703	0.4683915	1.0	3413	tags=18%, list=19%, signal=22%
GOBP_POSITIVE_REGULATION_OF_MACROPHAGE_ACTIVATION	GOBP_POSITIVE_REGULATION_OF_MACROPHAGE_ACTIVATION		25	0.4483487	1.2053632	0.23156089	0.46817604	1.0	1736	tags=32%, list=10%, signal=35%
GOBP_SPLEEN_DEVELOPMENT	GOBP_SPLEEN_DEVELOPMENT		34	0.41924512	1.2052633	0.19286872	0.46807536	1.0	2352	tags=24%, list=13%, signal=27%
GOBP_REGULATION_OF_T_HELPER_17_TYPE_IMMUNE_RESPONSE	GOBP_REGULATION_OF_T_HELPER_17_TYPE_IMMUNE_RESPONSE		27	0.43609264	1.2051934	0.2122807	0.46789828	1.0	540	tags=19%, list=3%, signal=19%
GOBP_POSITIVE_REGULATION_OF_VASCULAR_ASSOCIATED_SMOOTH_MUSCLE_CELL_PROLIFERATION	GOBP_POSITIVE_REGULATION_OF_VASCULAR_ASSOCIATED_SMOOTH_MUSCLE_CELL_PROLIFERATION		36	0.41287065	1.2051774	0.20991735	0.46757692	1.0	3493	tags=33%, list=19%, signal=41%
GOBP_RESPONSE_TO_ACIDIC_PH	GOBP_RESPONSE_TO_ACIDIC_PH		17	0.48851222	1.2051021	0.21288015	0.46742976	1.0	460	tags=18%, list=3%, signal=18%
GOBP_REGULATION_OF_LEUKOCYTE_MEDIATED_IMMUNITY	GOBP_REGULATION_OF_LEUKOCYTE_MEDIATED_IMMUNITY		225	0.31151655	1.2050899	0.10207101	0.46710306	1.0	1608	tags=18%, list=9%, signal=20%
GOBP_NEGATIVE_REGULATION_OF_MEMBRANE_PERMEABILITY	GOBP_NEGATIVE_REGULATION_OF_MEMBRANE_PERMEABILITY		18	0.47738227	1.205062	0.19163764	0.46680582	1.0	977	tags=17%, list=5%, signal=18%
GOBP_NEGATIVE_REGULATION_OF_GENE_EXPRESSION_EPIGENETIC	GOBP_NEGATIVE_REGULATION_OF_GENE_EXPRESSION_EPIGENETIC		78	0.3569693	1.2047929	0.1584786	0.46709943	1.0	6421	tags=49%, list=35%, signal=75%
GOBP_REGULATION_OF_LYMPHOCYTE_MEDIATED_IMMUNITY	GOBP_REGULATION_OF_LYMPHOCYTE_MEDIATED_IMMUNITY		169	0.32068297	1.2031245	0.11970803	0.4710793	1.0	1608	tags=21%, list=9%, signal=23%
GOBP_T_CELL_LINEAGE_COMMITMENT	GOBP_T_CELL_LINEAGE_COMMITMENT		24	0.44872782	1.2029674	0.22881356	0.4711125	1.0	1240	tags=25%, list=7%, signal=27%
GOCC_SYNAPTIC_VESICLE_MEMBRANE	GOCC_SYNAPTIC_VESICLE_MEMBRANE		94	0.34495306	1.2028289	0.1559633	0.47111088	1.0	4565	tags=40%, list=25%, signal=54%
GOBP_T_CELL_SELECTION	GOBP_T_CELL_SELECTION		49	0.39345732	1.2027386	0.17	0.4709766	1.0	1240	tags=20%, list=7%, signal=22%
GOBP_POSITIVE_REGULATION_OF_PLASMA_MEMBRANE_BOUNDED_CELL_PROJECTION_ASSEMBLY	GOBP_POSITIVE_REGULATION_OF_PLASMA_MEMBRANE_BOUNDED_CELL_PROJECTION_ASSEMBLY		94	0.34732744	1.2023535	0.14392804	0.47163668	1.0	3163	tags=26%, list=17%, signal=31%
GOBP_RESPONSE_TO_TUMOR_NECROSIS_FACTOR	GOBP_RESPONSE_TO_TUMOR_NECROSIS_FACTOR		145	0.32558727	1.2020675	0.13050076	0.4720036	1.0	2474	tags=19%, list=14%, signal=21%
GOBP_MICROTUBULE_DEPOLYMERIZATION	GOBP_MICROTUBULE_DEPOLYMERIZATION		43	0.3922874	1.2020481	0.19095477	0.47169152	1.0	3280	tags=44%, list=18%, signal=54%
GOBP_MAINTENANCE_OF_LOCATION	GOBP_MAINTENANCE_OF_LOCATION		272	0.30514926	1.2012597	0.0844504	0.473369	1.0	2884	tags=19%, list=16%, signal=23%
GOBP_REPRODUCTIVE_BEHAVIOR	GOBP_REPRODUCTIVE_BEHAVIOR		44	0.39160898	1.2009825	0.2019544	0.4737312	1.0	3893	tags=48%, list=22%, signal=61%
GOCC_VACUOLAR_MEMBRANE	GOCC_VACUOLAR_MEMBRANE		216	0.31417453	1.2009465	0.09770115	0.47346544	1.0	3944	tags=23%, list=22%, signal=29%
GOBP_CORONARY_VASCULATURE_DEVELOPMENT	GOBP_CORONARY_VASCULATURE_DEVELOPMENT		56	0.38021415	1.2006574	0.19256757	0.47383863	1.0	3493	tags=32%, list=19%, signal=40%
GOBP_NEGATIVE_REGULATION_OF_LIPID_BIOSYNTHETIC_PROCESS	GOBP_NEGATIVE_REGULATION_OF_LIPID_BIOSYNTHETIC_PROCESS		41	0.4002332	1.200306	0.19933555	0.47436482	1.0	2653	tags=27%, list=15%, signal=31%
GOMF_PROTEIN_KINASE_ACTIVITY	GOMF_PROTEIN_KINASE_ACTIVITY		477	0.28872064	1.2002361	0.050697085	0.4742089	1.0	3780	tags=25%, list=21%, signal=30%
GOBP_HUMORAL_IMMUNE_RESPONSE_MEDIATED_BY_CIRCULATING_IMMUNOGLOBULIN	GOBP_HUMORAL_IMMUNE_RESPONSE_MEDIATED_BY_CIRCULATING_IMMUNOGLOBULIN		35	0.40760335	1.2002357	0.2	0.47385052	1.0	1593	tags=29%, list=9%, signal=31%
GOMF_NOTCH_BINDING	GOMF_NOTCH_BINDING		20	0.4699748	1.2000322	0.21294719	0.47404566	1.0	1224	tags=20%, list=7%, signal=21%
GOBP_REGULATION_OF_SPINDLE_ASSEMBLY	GOBP_REGULATION_OF_SPINDLE_ASSEMBLY		26	0.43838304	1.1997619	0.23924269	0.4743435	1.0	5800	tags=38%, list=32%, signal=57%
GOMF_CALCIUM_ION_TRANSMEMBRANE_TRANSPORTER_ACTIVITY	GOMF_CALCIUM_ION_TRANSMEMBRANE_TRANSPORTER_ACTIVITY		98	0.3425643	1.1996588	0.15170279	0.4742646	1.0	3794	tags=35%, list=21%, signal=44%
GOBP_MUSCLE_TISSUE_DEVELOPMENT	GOBP_MUSCLE_TISSUE_DEVELOPMENT		336	0.29776272	1.1995935	0.059945505	0.4740911	1.0	3125	tags=24%, list=17%, signal=28%
GOBP_LONG_CHAIN_FATTY_ACID_TRANSPORT	GOBP_LONG_CHAIN_FATTY_ACID_TRANSPORT		44	0.39231554	1.1995289	0.2026578	0.47390988	1.0	1232	tags=16%, list=7%, signal=17%
GOBP_CALCIUM_ION_REGULATED_EXOCYTOSIS_OF_NEUROTRANSMITTER	GOBP_CALCIUM_ION_REGULATED_EXOCYTOSIS_OF_NEUROTRANSMITTER		21	0.46880102	1.1994938	0.2322357	0.47365826	1.0	2149	tags=33%, list=12%, signal=38%
GOBP_STEROL_HOMEOSTASIS	GOBP_STEROL_HOMEOSTASIS		70	0.3645853	1.1992918	0.16358025	0.47386152	1.0	3021	tags=27%, list=17%, signal=32%
GOBP_DETECTION_OF_STIMULUS_INVOLVED_IN_SENSORY_PERCEPTION	GOBP_DETECTION_OF_STIMULUS_INVOLVED_IN_SENSORY_PERCEPTION		61	0.37248755	1.1990985	0.18253969	0.4740207	1.0	1112	tags=20%, list=6%, signal=21%
GOBP_REGULATION_OF_PEPTIDYL_TYROSINE_PHOSPHORYLATION	GOBP_REGULATION_OF_PEPTIDYL_TYROSINE_PHOSPHORYLATION		208	0.31001833	1.1989423	0.08405797	0.47409174	1.0	1700	tags=17%, list=9%, signal=19%
GOBP_POSTSYNAPSE_ASSEMBLY	GOBP_POSTSYNAPSE_ASSEMBLY		26	0.4289649	1.1988583	0.22591361	0.47392625	1.0	3162	tags=38%, list=17%, signal=47%
GOBP_GLIAL_CELL_ACTIVATION	GOBP_GLIAL_CELL_ACTIVATION		43	0.39558914	1.1984978	0.18968385	0.47452292	1.0	2822	tags=33%, list=16%, signal=38%
GOCC_PRC1_COMPLEX	GOCC_PRC1_COMPLEX		15	0.49905202	1.1984147	0.25817555	0.47436634	1.0	6749	tags=60%, list=37%, signal=96%
GOBP_NEGATIVE_REGULATION_OF_INTRACELLULAR_STEROID_HORMONE_RECEPTOR_SIGNALING_PATHWAY	GOBP_NEGATIVE_REGULATION_OF_INTRACELLULAR_STEROID_HORMONE_RECEPTOR_SIGNALING_PATHWAY		35	0.41433334	1.1983676	0.2032258	0.47413087	1.0	3572	tags=20%, list=20%, signal=25%
GOCC_PODOSOME	GOCC_PODOSOME		25	0.44361857	1.198357	0.2322357	0.47380126	1.0	827	tags=16%, list=5%, signal=17%
GOBP_DENDRITE_EXTENSION	GOBP_DENDRITE_EXTENSION		35	0.40654734	1.1982104	0.21283785	0.47382063	1.0	2900	tags=34%, list=16%, signal=41%
GOBP_LEUKOCYTE_APOPTOTIC_PROCESS	GOBP_LEUKOCYTE_APOPTOTIC_PROCESS		115	0.33462855	1.1980233	0.14372164	0.4739928	1.0	1593	tags=17%, list=9%, signal=18%
GOBP_REGULATION_OF_GENERATION_OF_PRECURSOR_METABOLITES_AND_ENERGY	GOBP_REGULATION_OF_GENERATION_OF_PRECURSOR_METABOLITES_AND_ENERGY		119	0.33088642	1.1977508	0.14084508	0.47440696	1.0	2223	tags=16%, list=12%, signal=18%
GOBP_3_UTR_MEDIATED_MRNA_DESTABILIZATION	GOBP_3_UTR_MEDIATED_MRNA_DESTABILIZATION		16	0.4887998	1.1974086	0.22071308	0.47490382	1.0	4794	tags=44%, list=26%, signal=59%
GOMF_ATPASE_COUPLED_CATION_TRANSMEMBRANE_TRANSPORTER_ACTIVITY	GOMF_ATPASE_COUPLED_CATION_TRANSMEMBRANE_TRANSPORTER_ACTIVITY		40	0.39785844	1.1971426	0.19354838	0.47525156	1.0	3011	tags=33%, list=17%, signal=39%
GOMF_ENZYME_ACTIVATOR_ACTIVITY	GOMF_ENZYME_ACTIVATOR_ACTIVITY		442	0.29057002	1.1970083	0.056	0.47525093	1.0	3181	tags=21%, list=18%, signal=24%
GOBP_POSITIVE_REGULATION_OF_LEUKOCYTE_APOPTOTIC_PROCESS	GOBP_POSITIVE_REGULATION_OF_LEUKOCYTE_APOPTOTIC_PROCESS		31	0.42041183	1.1966145	0.20141342	0.47589248	1.0	1569	tags=19%, list=9%, signal=21%
GOBP_RESPONSE_TO_FOOD	GOBP_RESPONSE_TO_FOOD		22	0.4529475	1.196293	0.21232876	0.47641122	1.0	3987	tags=32%, list=22%, signal=41%
GOMF_TUMOR_NECROSIS_FACTOR_RECEPTOR_SUPERFAMILY_BINDING	GOMF_TUMOR_NECROSIS_FACTOR_RECEPTOR_SUPERFAMILY_BINDING		37	0.41231182	1.1962194	0.21160409	0.47623098	1.0	2183	tags=22%, list=12%, signal=25%
GOBP_RESPONSE_TO_NICOTINE	GOBP_RESPONSE_TO_NICOTINE		20	0.47208178	1.1955967	0.22912966	0.47749668	1.0	4269	tags=55%, list=24%, signal=72%
GOBP_RELEASE_OF_CYTOCHROME_C_FROM_MITOCHONDRIA	GOBP_RELEASE_OF_CYTOCHROME_C_FROM_MITOCHONDRIA		60	0.36974537	1.1949891	0.18679549	0.47871694	1.0	5712	tags=42%, list=32%, signal=61%
GOMF_FIBRONECTIN_BINDING	GOMF_FIBRONECTIN_BINDING		27	0.428843	1.1948941	0.22934233	0.4785974	1.0	92	tags=15%, list=1%, signal=15%
GOBP_CELLULAR_RESPONSE_TO_ABIOTIC_STIMULUS	GOBP_CELLULAR_RESPONSE_TO_ABIOTIC_STIMULUS		233	0.30757728	1.1944842	0.091937765	0.4793086	1.0	3794	tags=24%, list=21%, signal=30%
GOBP_PROTON_MOTIVE_FORCE_DRIVEN_ATP_SYNTHESIS	GOBP_PROTON_MOTIVE_FORCE_DRIVEN_ATP_SYNTHESIS		54	0.37136498	1.1940131	0.18151815	0.4802079	1.0	8029	tags=65%, list=44%, signal=116%
GOBP_CARDIAC_CHAMBER_DEVELOPMENT	GOBP_CARDIAC_CHAMBER_DEVELOPMENT		145	0.32055017	1.193522	0.139738	0.4810878	1.0	3559	tags=30%, list=20%, signal=37%
GOBP_REGULATION_OF_CLATHRIN_DEPENDENT_ENDOCYTOSIS	GOBP_REGULATION_OF_CLATHRIN_DEPENDENT_ENDOCYTOSIS		16	0.49598405	1.1929841	0.2393617	0.48214743	1.0	2162	tags=25%, list=12%, signal=28%
GOBP_REGULATION_OF_PRODUCTION_OF_MOLECULAR_MEDIATOR_OF_IMMUNE_RESPONSE	GOBP_REGULATION_OF_PRODUCTION_OF_MOLECULAR_MEDIATOR_OF_IMMUNE_RESPONSE		155	0.32211182	1.1926597	0.13696612	0.48260012	1.0	2758	tags=21%, list=15%, signal=25%
GOBP_POLYSACCHARIDE_CATABOLIC_PROCESS	GOBP_POLYSACCHARIDE_CATABOLIC_PROCESS		22	0.45074502	1.192558	0.2357019	0.48251358	1.0	1721	tags=14%, list=10%, signal=15%
GOBP_POSITIVE_REGULATION_OF_NATURAL_KILLER_CELL_ACTIVATION	GOBP_POSITIVE_REGULATION_OF_NATURAL_KILLER_CELL_ACTIVATION		31	0.4265011	1.1923459	0.21095008	0.48271516	1.0	3408	tags=32%, list=19%, signal=40%
GOBP_POSITIVE_REGULATION_OF_CALCIUM_ION_DEPENDENT_EXOCYTOSIS	GOBP_POSITIVE_REGULATION_OF_CALCIUM_ION_DEPENDENT_EXOCYTOSIS		15	0.5020887	1.1921628	0.24615385	0.4828772	1.0	3804	tags=27%, list=21%, signal=34%
GOCC_SODIUM_CHANNEL_COMPLEX	GOCC_SODIUM_CHANNEL_COMPLEX		17	0.47943988	1.1918749	0.24807692	0.48323458	1.0	2825	tags=47%, list=16%, signal=56%
GOMF_PROTEIN_KINASE_B_BINDING	GOMF_PROTEIN_KINASE_B_BINDING		16	0.48436093	1.1916995	0.25265017	0.4833345	1.0	5712	tags=56%, list=32%, signal=82%
GOBP_LONG_TERM_SYNAPTIC_DEPRESSION	GOBP_LONG_TERM_SYNAPTIC_DEPRESSION		31	0.41974398	1.1914123	0.21232876	0.4837456	1.0	3110	tags=35%, list=17%, signal=43%
GOMF_GAMMA_TUBULIN_BINDING	GOMF_GAMMA_TUBULIN_BINDING		30	0.42355427	1.1912767	0.21276596	0.48373723	1.0	3688	tags=27%, list=20%, signal=33%
GOBP_REGULATION_OF_CELL_DEVELOPMENT	GOBP_REGULATION_OF_CELL_DEVELOPMENT		474	0.28889138	1.1911763	0.054545455	0.48365247	1.0	3705	tags=27%, list=20%, signal=33%
GOBP_MORPHOGENESIS_OF_AN_EPITHELIUM	GOBP_MORPHOGENESIS_OF_AN_EPITHELIUM		415	0.28996938	1.1909846	0.071614586	0.48380092	1.0	3156	tags=23%, list=17%, signal=27%
GOBP_PARAXIAL_MESODERM_DEVELOPMENT	GOBP_PARAXIAL_MESODERM_DEVELOPMENT		15	0.48370674	1.1906215	0.24493243	0.48437953	1.0	3136	tags=40%, list=17%, signal=48%
GOBP_REGULATION_OF_DNA_METABOLIC_PROCESS	GOBP_REGULATION_OF_DNA_METABOLIC_PROCESS		470	0.28768754	1.1906048	0.058139537	0.48407206	1.0	5162	tags=26%, list=29%, signal=36%
GOMF_G_PROTEIN_COUPLED_RECEPTOR_ACTIVITY	GOMF_G_PROTEIN_COUPLED_RECEPTOR_ACTIVITY		198	0.30918184	1.1902883	0.12711865	0.48453295	1.0	3161	tags=30%, list=17%, signal=36%
GOBP_POSITIVE_REGULATION_OF_STEROID_BIOSYNTHETIC_PROCESS	GOBP_POSITIVE_REGULATION_OF_STEROID_BIOSYNTHETIC_PROCESS		23	0.44548038	1.1902384	0.23720136	0.48432708	1.0	2223	tags=26%, list=12%, signal=30%
GOCC_XY_BODY	GOCC_XY_BODY		16	0.48052153	1.1901798	0.2689655	0.4841153	1.0	6409	tags=50%, list=35%, signal=77%
GOCC_INCLUSION_BODY	GOCC_INCLUSION_BODY		70	0.3583553	1.1899666	0.17806041	0.48430744	1.0	5870	tags=47%, list=32%, signal=70%
GOMF_ORGANOPHOSPHATE_ESTER_TRANSMEMBRANE_TRANSPORTER_ACTIVITY	GOMF_ORGANOPHOSPHATE_ESTER_TRANSMEMBRANE_TRANSPORTER_ACTIVITY		27	0.43635213	1.1898544	0.19557823	0.48424625	1.0	464	tags=7%, list=3%, signal=8%
GOBP_MESENCHYME_MORPHOGENESIS	GOBP_MESENCHYME_MORPHOGENESIS		40	0.3983453	1.1898005	0.1952862	0.48405683	1.0	3352	tags=40%, list=19%, signal=49%
GOCC_HIPPOCAMPAL_MOSSY_FIBER_TO_CA3_SYNAPSE	GOCC_HIPPOCAMPAL_MOSSY_FIBER_TO_CA3_SYNAPSE		40	0.3994939	1.1891917	0.20358306	0.48533407	1.0	3997	tags=40%, list=22%, signal=51%
GOBP_REGULATION_OF_DENDRITE_EXTENSION	GOBP_REGULATION_OF_DENDRITE_EXTENSION		25	0.43897495	1.1888516	0.23539232	0.4858906	1.0	3804	tags=44%, list=21%, signal=56%
GOMF_PROTEIN_HETERODIMERIZATION_ACTIVITY	GOMF_PROTEIN_HETERODIMERIZATION_ACTIVITY		225	0.307903	1.1887127	0.10344828	0.48588616	1.0	2173	tags=14%, list=12%, signal=16%
GOMF_KINASE_INHIBITOR_ACTIVITY	GOMF_KINASE_INHIBITOR_ACTIVITY		64	0.36638543	1.1884892	0.19323671	0.48613486	1.0	3773	tags=30%, list=21%, signal=37%
GOBP_EXOCYTIC_PROCESS	GOBP_EXOCYTIC_PROCESS		89	0.35095763	1.1882585	0.18085106	0.486387	1.0	2473	tags=22%, list=14%, signal=26%
GOBP_DENDRITIC_SPINE_MORPHOGENESIS	GOBP_DENDRITIC_SPINE_MORPHOGENESIS		62	0.36628634	1.1877376	0.17665616	0.4873584	1.0	4103	tags=32%, list=23%, signal=42%
GOBP_REGULATION_OF_CYSTEINE_TYPE_ENDOPEPTIDASE_ACTIVITY	GOBP_REGULATION_OF_CYSTEINE_TYPE_ENDOPEPTIDASE_ACTIVITY		198	0.31293187	1.1874715	0.11891118	0.48768303	1.0	2183	tags=17%, list=12%, signal=19%
GOBP_PINOCYTOSIS	GOBP_PINOCYTOSIS		21	0.44999465	1.187201	0.22847682	0.4880492	1.0	2769	tags=24%, list=15%, signal=28%
GOCC_PRESYNAPTIC_ACTIVE_ZONE_CYTOPLASMIC_COMPONENT	GOCC_PRESYNAPTIC_ACTIVE_ZONE_CYTOPLASMIC_COMPONENT		18	0.47193143	1.1871465	0.23971377	0.4878416	1.0	2573	tags=28%, list=14%, signal=32%
GOBP_POSITIVE_REGULATION_OF_HORMONE_SECRETION	GOBP_POSITIVE_REGULATION_OF_HORMONE_SECRETION		107	0.33369267	1.1869109	0.14664586	0.48811266	1.0	2174	tags=17%, list=12%, signal=19%
GOBP_NEGATIVE_REGULATION_OF_EPITHELIAL_TO_MESENCHYMAL_TRANSITION	GOBP_NEGATIVE_REGULATION_OF_EPITHELIAL_TO_MESENCHYMAL_TRANSITION		27	0.43404412	1.1868522	0.235	0.4879419	1.0	2071	tags=22%, list=11%, signal=25%
GOCC_LEADING_EDGE_MEMBRANE	GOCC_LEADING_EDGE_MEMBRANE		133	0.32688293	1.186733	0.13957055	0.48792174	1.0	2576	tags=26%, list=14%, signal=30%
GOMF_DNA_SECONDARY_STRUCTURE_BINDING	GOMF_DNA_SECONDARY_STRUCTURE_BINDING		32	0.41453743	1.1859294	0.2214876	0.48972693	1.0	3733	tags=28%, list=21%, signal=35%
GOBP_CELLULAR_RESPONSE_TO_GAMMA_RADIATION	GOBP_CELLULAR_RESPONSE_TO_GAMMA_RADIATION		25	0.43776858	1.1857249	0.24664429	0.48990723	1.0	2167	tags=20%, list=12%, signal=23%
GOMF_S_ACYLTRANSFERASE_ACTIVITY	GOMF_S_ACYLTRANSFERASE_ACTIVITY		25	0.4361515	1.1853442	0.23195876	0.49063566	1.0	261	tags=8%, list=1%, signal=8%
GOBP_POSITIVE_REGULATION_OF_VOLTAGE_GATED_CALCIUM_CHANNEL_ACTIVITY	GOBP_POSITIVE_REGULATION_OF_VOLTAGE_GATED_CALCIUM_CHANNEL_ACTIVITY		19	0.4672079	1.1851993	0.25340137	0.49064812	1.0	3479	tags=42%, list=19%, signal=52%
GOBP_DETECTION_OF_EXTERNAL_STIMULUS	GOBP_DETECTION_OF_EXTERNAL_STIMULUS		79	0.3492804	1.1847706	0.17879747	0.49141973	1.0	1208	tags=16%, list=7%, signal=18%
GOCC_SECRETORY_VESICLE	GOCC_SECRETORY_VESICLE		446	0.2884009	1.1847029	0.068564035	0.49127078	1.0	4595	tags=32%, list=25%, signal=42%
GOBP_POSITIVE_REGULATION_OF_PROTEIN_KINASE_B_SIGNALING	GOBP_POSITIVE_REGULATION_OF_PROTEIN_KINASE_B_SIGNALING		86	0.34363922	1.1841505	0.17080745	0.49237403	1.0	2340	tags=20%, list=13%, signal=23%
GOBP_ACTIN_POLYMERIZATION_OR_DEPOLYMERIZATION	GOBP_ACTIN_POLYMERIZATION_OR_DEPOLYMERIZATION		150	0.31892967	1.1839842	0.124814264	0.49245825	1.0	1704	tags=15%, list=9%, signal=17%
GOBP_NEURON_DEATH	GOBP_NEURON_DEATH		367	0.29264072	1.1839194	0.097333334	0.49225408	1.0	2772	tags=19%, list=15%, signal=22%
GOBP_POSITIVE_REGULATION_OF_SMOOTH_MUSCLE_CELL_PROLIFERATION	GOBP_POSITIVE_REGULATION_OF_SMOOTH_MUSCLE_CELL_PROLIFERATION		95	0.34092137	1.1838835	0.1518405	0.49200016	1.0	3493	tags=28%, list=19%, signal=35%
GOBP_CELLULAR_RESPONSE_TO_EXTRACELLULAR_STIMULUS	GOBP_CELLULAR_RESPONSE_TO_EXTRACELLULAR_STIMULUS		200	0.3125691	1.1827637	0.11958147	0.49463788	1.0	2778	tags=17%, list=15%, signal=20%
GOMF_NADPLUS_NUCLEOSIDASE_ACTIVITY	GOMF_NADPLUS_NUCLEOSIDASE_ACTIVITY		15	0.48865786	1.1825393	0.25043783	0.49485743	1.0	1944	tags=33%, list=11%, signal=37%
GOBP_EXOCYTOSIS	GOBP_EXOCYTOSIS		329	0.2961507	1.1824306	0.08032128	0.4947871	1.0	4107	tags=28%, list=23%, signal=35%
GOBP_CELLULAR_RESPONSE_TO_HYDROGEN_PEROXIDE	GOBP_CELLULAR_RESPONSE_TO_HYDROGEN_PEROXIDE		85	0.34901103	1.1823756	0.1852459	0.4945534	1.0	3587	tags=26%, list=20%, signal=32%
GOBP_REGULATION_OF_TYPE_2_IMMUNE_RESPONSE	GOBP_REGULATION_OF_TYPE_2_IMMUNE_RESPONSE		28	0.42316365	1.182211	0.24410774	0.49463123	1.0	1736	tags=25%, list=10%, signal=28%
GOBP_STRIATED_MUSCLE_TISSUE_DEVELOPMENT	GOBP_STRIATED_MUSCLE_TISSUE_DEVELOPMENT		204	0.30778074	1.1821545	0.11577424	0.4944309	1.0	3121	tags=25%, list=17%, signal=29%
GOBP_CELL_DEATH_IN_RESPONSE_TO_HYDROGEN_PEROXIDE	GOBP_CELL_DEATH_IN_RESPONSE_TO_HYDROGEN_PEROXIDE		35	0.40432924	1.1820115	0.22651006	0.49447402	1.0	2958	tags=23%, list=16%, signal=27%
GOBP_ADAPTIVE_THERMOGENESIS	GOBP_ADAPTIVE_THERMOGENESIS		129	0.32632953	1.1816422	0.16415663	0.49507582	1.0	3893	tags=29%, list=22%, signal=37%
GOBP_NEGATIVE_REGULATION_OF_OXIDATIVE_STRESS_INDUCED_CELL_DEATH	GOBP_NEGATIVE_REGULATION_OF_OXIDATIVE_STRESS_INDUCED_CELL_DEATH		49	0.376542	1.1807574	0.20792079	0.49706405	1.0	2018	tags=16%, list=11%, signal=18%
GOBP_POSITIVE_REGULATION_OF_JNK_CASCADE	GOBP_POSITIVE_REGULATION_OF_JNK_CASCADE		85	0.35029438	1.180593	0.18865031	0.4971379	1.0	3207	tags=27%, list=18%, signal=33%
GOCC_CELL_CORTEX	GOCC_CELL_CORTEX		251	0.300509	1.1804305	0.09537167	0.4972119	1.0	3731	tags=26%, list=21%, signal=33%
GOBP_FLUID_TRANSPORT	GOBP_FLUID_TRANSPORT		19	0.4598826	1.1798494	0.24780317	0.4984492	1.0	2052	tags=21%, list=11%, signal=24%
GOMF_SINGLE_STRANDED_DNA_BINDING	GOMF_SINGLE_STRANDED_DNA_BINDING		112	0.33497304	1.1798437	0.1677116	0.49811688	1.0	5102	tags=29%, list=28%, signal=41%
GOBP_POSITIVE_REGULATION_OF_LIPID_METABOLIC_PROCESS	GOBP_POSITIVE_REGULATION_OF_LIPID_METABOLIC_PROCESS		138	0.32172084	1.1796741	0.146875	0.4982209	1.0	2884	tags=19%, list=16%, signal=22%
GOMF_GLYCOSAMINOGLYCAN_BINDING	GOMF_GLYCOSAMINOGLYCAN_BINDING		154	0.3177565	1.1795365	0.14306152	0.49823496	1.0	2480	tags=26%, list=14%, signal=30%
GOBP_REGULATION_OF_HISTONE_DEACETYLATION	GOBP_REGULATION_OF_HISTONE_DEACETYLATION		39	0.39490458	1.179431	0.22204724	0.49817857	1.0	7300	tags=49%, list=40%, signal=81%
GOBP_REGULATION_OF_SODIUM_ION_TRANSPORT	GOBP_REGULATION_OF_SODIUM_ION_TRANSPORT		81	0.3474745	1.1791589	0.17961165	0.49856716	1.0	4326	tags=42%, list=24%, signal=55%
GOBP_POSITIVE_REGULATION_OF_I_KAPPAB_KINASE_NF_KAPPAB_SIGNALING	GOBP_POSITIVE_REGULATION_OF_I_KAPPAB_KINASE_NF_KAPPAB_SIGNALING		104	0.33281896	1.179148	0.1583851	0.49824816	1.0	3852	tags=27%, list=21%, signal=34%
GOBP_SEGMENTATION	GOBP_SEGMENTATION		67	0.36196697	1.1790699	0.19188768	0.49808782	1.0	2707	tags=25%, list=15%, signal=30%
GOBP_MACROPHAGE_CYTOKINE_PRODUCTION	GOBP_MACROPHAGE_CYTOKINE_PRODUCTION		41	0.3942894	1.1788304	0.22222222	0.4983767	1.0	1326	tags=17%, list=7%, signal=18%
GOMF_LIPOPROTEIN_PARTICLE_RECEPTOR_ACTIVITY	GOMF_LIPOPROTEIN_PARTICLE_RECEPTOR_ACTIVITY		16	0.48175704	1.1787148	0.25212947	0.49833292	1.0	2155	tags=31%, list=12%, signal=35%
GOBP_MUSCLE_HYPERTROPHY	GOBP_MUSCLE_HYPERTROPHY		87	0.34731507	1.1786795	0.1888	0.49806216	1.0	4088	tags=28%, list=23%, signal=35%
GOMF_PHOSPHATIDYLINOSITOL_3_PHOSPHATE_BINDING	GOMF_PHOSPHATIDYLINOSITOL_3_PHOSPHATE_BINDING		37	0.39793494	1.1786784	0.21297836	0.49770966	1.0	3267	tags=30%, list=18%, signal=36%
GOBP_POSITIVE_REGULATION_OF_HISTONE_MODIFICATION	GOBP_POSITIVE_REGULATION_OF_HISTONE_MODIFICATION		103	0.3375933	1.1781083	0.13713405	0.49887308	1.0	3504	tags=17%, list=19%, signal=22%
GOBP_REGULATION_OF_HIPPO_SIGNALING	GOBP_REGULATION_OF_HIPPO_SIGNALING		18	0.4644269	1.1779803	0.24420677	0.49885702	1.0	3894	tags=44%, list=22%, signal=57%
GOBP_EXIT_FROM_MITOSIS	GOBP_EXIT_FROM_MITOSIS		24	0.43809387	1.1778322	0.24914089	0.4989267	1.0	3881	tags=33%, list=21%, signal=42%
GOBP_DIOL_BIOSYNTHETIC_PROCESS	GOBP_DIOL_BIOSYNTHETIC_PROCESS		18	0.4666933	1.1778023	0.260177	0.49865413	1.0	6961	tags=78%, list=38%, signal=126%
GOBP_RESPONSE_TO_XENOBIOTIC_STIMULUS	GOBP_RESPONSE_TO_XENOBIOTIC_STIMULUS		212	0.30556133	1.1776161	0.11764706	0.49880663	1.0	4320	tags=32%, list=24%, signal=42%
GOBP_MORPHOGENESIS_OF_EMBRYONIC_EPITHELIUM	GOBP_MORPHOGENESIS_OF_EMBRYONIC_EPITHELIUM		136	0.32161888	1.1775138	0.17546584	0.49871516	1.0	1704	tags=15%, list=9%, signal=17%
GOBP_POSITIVE_REGULATION_OF_ALPHA_BETA_T_CELL_PROLIFERATION	GOBP_POSITIVE_REGULATION_OF_ALPHA_BETA_T_CELL_PROLIFERATION		25	0.4295704	1.1771	0.24914089	0.49943718	1.0	797	tags=20%, list=4%, signal=21%
GOBP_REGULATION_OF_CYTOPLASMIC_TRANSPORT	GOBP_REGULATION_OF_CYTOPLASMIC_TRANSPORT		24	0.44144386	1.1770465	0.24436742	0.49923623	1.0	4065	tags=29%, list=22%, signal=38%
GOMF_MOLECULAR_FUNCTION_INHIBITOR_ACTIVITY	GOMF_MOLECULAR_FUNCTION_INHIBITOR_ACTIVITY		52	0.3745651	1.1769267	0.21129033	0.4992272	1.0	4326	tags=37%, list=24%, signal=48%
GOMF_SOLUTE_ANION_ANTIPORTER_ACTIVITY	GOMF_SOLUTE_ANION_ANTIPORTER_ACTIVITY		15	0.48544645	1.1765603	0.2847222	0.49987754	1.0	1131	tags=13%, list=6%, signal=14%
GOCC_CORNIFIED_ENVELOPE	GOCC_CORNIFIED_ENVELOPE		15	0.4808976	1.1765138	0.24770643	0.4996499	1.0	2173	tags=27%, list=12%, signal=30%
GOBP_REGULATION_OF_APOPTOTIC_SIGNALING_PATHWAY	GOBP_REGULATION_OF_APOPTOTIC_SIGNALING_PATHWAY		335	0.29557863	1.1756685	0.10828877	0.50155264	1.0	2987	tags=18%, list=17%, signal=21%
GOCC_PRESYNAPTIC_ACTIVE_ZONE	GOCC_PRESYNAPTIC_ACTIVE_ZONE		87	0.34214604	1.1756558	0.20787401	0.5012372	1.0	2776	tags=28%, list=15%, signal=32%
GOBP_METANEPHRIC_EPITHELIUM_DEVELOPMENT	GOBP_METANEPHRIC_EPITHELIUM_DEVELOPMENT		15	0.48062015	1.1754879	0.27891156	0.50135887	1.0	4770	tags=60%, list=26%, signal=81%
GOBP_REGULATION_OF_CALCIUM_ION_TRANSMEMBRANE_TRANSPORT	GOBP_REGULATION_OF_CALCIUM_ION_TRANSMEMBRANE_TRANSPORT		154	0.31743336	1.1754464	0.1483113	0.5010956	1.0	3228	tags=26%, list=18%, signal=31%
GOBP_CELLULAR_RESPONSE_TO_RADIATION	GOBP_CELLULAR_RESPONSE_TO_RADIATION		142	0.31704754	1.1747321	0.15453194	0.50263894	1.0	3733	tags=20%, list=21%, signal=26%
GOMF_PALMITOYLTRANSFERASE_ACTIVITY	GOMF_PALMITOYLTRANSFERASE_ACTIVITY		29	0.4238952	1.1745358	0.23418804	0.5028286	1.0	261	tags=7%, list=1%, signal=7%
GOBP_CELL_DEATH_IN_RESPONSE_TO_OXIDATIVE_STRESS	GOBP_CELL_DEATH_IN_RESPONSE_TO_OXIDATIVE_STRESS		91	0.34199196	1.1743364	0.18370607	0.50301546	1.0	3028	tags=20%, list=17%, signal=24%
GOBP_NEGATIVE_REGULATION_OF_FAT_CELL_DIFFERENTIATION	GOBP_NEGATIVE_REGULATION_OF_FAT_CELL_DIFFERENTIATION		46	0.37855253	1.1743015	0.20751634	0.50276953	1.0	3572	tags=30%, list=20%, signal=38%
GOMF_CALMODULIN_BINDING	GOMF_CALMODULIN_BINDING		157	0.3152975	1.1742883	0.1525926	0.5024628	1.0	2771	tags=26%, list=15%, signal=31%
GOBP_ENDOTHELIAL_CELL_CHEMOTAXIS	GOBP_ENDOTHELIAL_CELL_CHEMOTAXIS		23	0.4445893	1.1742748	0.25601375	0.50214845	1.0	2958	tags=39%, list=16%, signal=47%
GOBP_MULTICELLULAR_ORGANISM_GROWTH	GOBP_MULTICELLULAR_ORGANISM_GROWTH		174	0.31295463	1.1742282	0.14136904	0.5019258	1.0	2384	tags=16%, list=13%, signal=18%
GOBP_POSITIVE_REGULATION_OF_DENDRITIC_SPINE_MORPHOGENESIS	GOBP_POSITIVE_REGULATION_OF_DENDRITIC_SPINE_MORPHOGENESIS		23	0.44805658	1.1741687	0.25773194	0.50173646	1.0	3054	tags=22%, list=17%, signal=26%
GOMF_PHOSPHATIDYLINOSITOL_3_4_5_TRISPHOSPHATE_BINDING	GOMF_PHOSPHATIDYLINOSITOL_3_4_5_TRISPHOSPHATE_BINDING		35	0.40141964	1.1739252	0.24143836	0.5020259	1.0	3019	tags=29%, list=17%, signal=34%
GOBP_PHOSPHATIDIC_ACID_METABOLIC_PROCESS	GOBP_PHOSPHATIDIC_ACID_METABOLIC_PROCESS		24	0.43175468	1.1737009	0.24273504	0.5022795	1.0	2872	tags=33%, list=16%, signal=40%
GOBP_REGULATION_OF_MEMBRANE_POTENTIAL	GOBP_REGULATION_OF_MEMBRANE_POTENTIAL		335	0.2922341	1.1729938	0.09090909	0.50390947	1.0	3228	tags=26%, list=18%, signal=31%
GOCC_SARCOMERE	GOCC_SARCOMERE		146	0.3189337	1.1723298	0.15279879	0.50535727	1.0	3703	tags=30%, list=20%, signal=38%
GOBP_DNA_SYNTHESIS_INVOLVED_IN_DNA_REPAIR	GOBP_DNA_SYNTHESIS_INVOLVED_IN_DNA_REPAIR		31	0.4038561	1.172212	0.25649914	0.5053071	1.0	5921	tags=45%, list=33%, signal=67%
GOBP_REGULATION_OF_STEM_CELL_PROLIFERATION	GOBP_REGULATION_OF_STEM_CELL_PROLIFERATION		79	0.3470424	1.1715882	0.19512194	0.5065853	1.0	5353	tags=41%, list=30%, signal=57%
GOBP_NEGATIVE_REGULATION_OF_LIPID_TRANSPORT	GOBP_NEGATIVE_REGULATION_OF_LIPID_TRANSPORT		28	0.4235907	1.1712052	0.26494345	0.5072648	1.0	2832	tags=29%, list=16%, signal=34%
GOBP_RESPONSE_TO_REACTIVE_OXYGEN_SPECIES	GOBP_RESPONSE_TO_REACTIVE_OXYGEN_SPECIES		165	0.3124997	1.1703892	0.14637682	0.5091261	1.0	3653	tags=24%, list=20%, signal=30%
GOBP_PERIPHERAL_NERVOUS_SYSTEM_DEVELOPMENT	GOBP_PERIPHERAL_NERVOUS_SYSTEM_DEVELOPMENT		58	0.36575392	1.1698618	0.21788618	0.5101864	1.0	4424	tags=36%, list=24%, signal=48%
GOBP_POSITIVE_REGULATION_OF_GLIAL_CELL_PROLIFERATION	GOBP_POSITIVE_REGULATION_OF_GLIAL_CELL_PROLIFERATION		25	0.42444122	1.1690606	0.25	0.5119813	1.0	3875	tags=40%, list=21%, signal=51%
GOBP_POSITIVE_REGULATION_OF_VASCULAR_ENDOTHELIAL_GROWTH_FACTOR_PRODUCTION	GOBP_POSITIVE_REGULATION_OF_VASCULAR_ENDOTHELIAL_GROWTH_FACTOR_PRODUCTION		24	0.42924264	1.1689271	0.26198632	0.51197225	1.0	2474	tags=33%, list=14%, signal=39%
GOBP_MITOCHONDRION_MORPHOGENESIS	GOBP_MITOCHONDRION_MORPHOGENESIS		24	0.4323565	1.1687901	0.24295774	0.5120082	1.0	5953	tags=42%, list=33%, signal=62%
GOBP_REGULATION_OF_ORGANELLE_ASSEMBLY	GOBP_REGULATION_OF_ORGANELLE_ASSEMBLY		183	0.3103695	1.168396	0.14956012	0.5127178	1.0	4464	tags=28%, list=25%, signal=37%
GOBP_POSITIVE_REGULATION_OF_CYTOSOLIC_CALCIUM_ION_CONCENTRATION	GOBP_POSITIVE_REGULATION_OF_CYTOSOLIC_CALCIUM_ION_CONCENTRATION		144	0.31549162	1.1682935	0.16766468	0.51263094	1.0	1836	tags=22%, list=10%, signal=24%
GOBP_REGULATION_OF_HEMATOPOIETIC_PROGENITOR_CELL_DIFFERENTIATION	GOBP_REGULATION_OF_HEMATOPOIETIC_PROGENITOR_CELL_DIFFERENTIATION		35	0.4044155	1.168164	0.22591361	0.5126183	1.0	996	tags=11%, list=6%, signal=12%
GOBP_ENDOCARDIAL_CUSHION_MORPHOGENESIS	GOBP_ENDOCARDIAL_CUSHION_MORPHOGENESIS		29	0.41700667	1.167682	0.2520593	0.51358265	1.0	2756	tags=41%, list=15%, signal=49%
GOBP_LONG_TERM_SYNAPTIC_POTENTIATION	GOBP_LONG_TERM_SYNAPTIC_POTENTIATION		118	0.32617706	1.1676264	0.15477997	0.51338094	1.0	2087	tags=20%, list=12%, signal=23%
GOBP_PEPTIDYL_TYROSINE_MODIFICATION	GOBP_PEPTIDYL_TYROSINE_MODIFICATION		254	0.29781252	1.1674801	0.1301273	0.51341504	1.0	1700	tags=15%, list=9%, signal=17%
GOBP_VESICLE_MEDIATED_TRANSPORT_IN_SYNAPSE	GOBP_VESICLE_MEDIATED_TRANSPORT_IN_SYNAPSE		218	0.30323768	1.1670601	0.14224751	0.5142024	1.0	2526	tags=22%, list=14%, signal=26%
GOBP_LEUKOCYTE_MEDIATED_CYTOTOXICITY	GOBP_LEUKOCYTE_MEDIATED_CYTOTOXICITY		118	0.32618603	1.1667812	0.15781923	0.51458794	1.0	1974	tags=25%, list=11%, signal=27%
GOBP_REGULATION_OF_HORMONE_METABOLIC_PROCESS	GOBP_REGULATION_OF_HORMONE_METABOLIC_PROCESS		34	0.40371016	1.1667274	0.23287672	0.51438475	1.0	2653	tags=29%, list=15%, signal=34%
GOMF_EXOGENOUS_PROTEIN_BINDING	GOMF_EXOGENOUS_PROTEIN_BINDING		30	0.4153208	1.1667225	0.22261484	0.51404846	1.0	1017	tags=17%, list=6%, signal=18%
GOBP_PROTEIN_LOCALIZATION_TO_PLASMA_MEMBRANE	GOBP_PROTEIN_LOCALIZATION_TO_PLASMA_MEMBRANE		272	0.299217	1.1665945	0.13043478	0.51404506	1.0	2817	tags=19%, list=16%, signal=22%
GOMF_MONOSACCHARIDE_BINDING	GOMF_MONOSACCHARIDE_BINDING		76	0.3473987	1.1665157	0.19101124	0.51389635	1.0	1388	tags=17%, list=8%, signal=18%
GOBP_DETECTION_OF_OTHER_ORGANISM	GOBP_DETECTION_OF_OTHER_ORGANISM		16	0.47637296	1.1665133	0.29094076	0.51354927	1.0	1944	tags=31%, list=11%, signal=35%
GOBP_PHOTOTRANSDUCTION	GOBP_PHOTOTRANSDUCTION		16	0.47928646	1.1659677	0.26929983	0.51466167	1.0	1208	tags=19%, list=7%, signal=20%
GOBP_NEGATIVE_REGULATION_OF_NERVOUS_SYSTEM_DEVELOPMENT	GOBP_NEGATIVE_REGULATION_OF_NERVOUS_SYSTEM_DEVELOPMENT		133	0.3230298	1.1657857	0.1847988	0.5148004	1.0	4402	tags=35%, list=24%, signal=45%
GOBP_CELLULAR_RESPONSE_TO_EXTERNAL_STIMULUS	GOBP_CELLULAR_RESPONSE_TO_EXTERNAL_STIMULUS		228	0.30097958	1.1656286	0.13049646	0.5148779	1.0	2778	tags=18%, list=15%, signal=20%
GOBP_POSITIVE_REGULATION_OF_PROTEIN_LOCALIZATION_TO_CELL_PERIPHERY	GOBP_POSITIVE_REGULATION_OF_PROTEIN_LOCALIZATION_TO_CELL_PERIPHERY		62	0.3570339	1.165029	0.21498372	0.5161744	1.0	3722	tags=31%, list=21%, signal=38%
GOMF_MODIFIED_AMINO_ACID_BINDING	GOMF_MODIFIED_AMINO_ACID_BINDING		82	0.34336874	1.1649913	0.19092332	0.5159217	1.0	2912	tags=29%, list=16%, signal=35%
GOBP_DNA_CATABOLIC_PROCESS	GOBP_DNA_CATABOLIC_PROCESS		27	0.41900077	1.1646354	0.2618243	0.516551	1.0	2434	tags=22%, list=13%, signal=26%
GOMF_ACTIN_BINDING	GOMF_ACTIN_BINDING		348	0.28869566	1.1645966	0.10504775	0.5162916	1.0	3731	tags=30%, list=21%, signal=37%
GOBP_UROGENITAL_SYSTEM_DEVELOPMENT	GOBP_UROGENITAL_SYSTEM_DEVELOPMENT		277	0.29531828	1.1642839	0.13472222	0.5167953	1.0	2533	tags=20%, list=14%, signal=23%
GOBP_NEGATIVE_REGULATION_OF_RECEPTOR_SIGNALING_PATHWAY_VIA_STAT	GOBP_NEGATIVE_REGULATION_OF_RECEPTOR_SIGNALING_PATHWAY_VIA_STAT		26	0.43379447	1.1641289	0.23979592	0.5168512	1.0	3413	tags=31%, list=19%, signal=38%
GOBP_POSITIVE_REGULATION_OF_NITRIC_OXIDE_METABOLIC_PROCESS	GOBP_POSITIVE_REGULATION_OF_NITRIC_OXIDE_METABOLIC_PROCESS		44	0.377715	1.1639458	0.262215	0.5169887	1.0	2702	tags=27%, list=15%, signal=32%
GOBP_POSITIVE_REGULATION_OF_PROTEIN_SERINE_THREONINE_KINASE_ACTIVITY	GOBP_POSITIVE_REGULATION_OF_PROTEIN_SERINE_THREONINE_KINASE_ACTIVITY		164	0.3107197	1.1638086	0.13859911	0.51701957	1.0	1322	tags=13%, list=7%, signal=14%
GOMF_SUMO_TRANSFERASE_ACTIVITY	GOMF_SUMO_TRANSFERASE_ACTIVITY		22	0.44174802	1.1637436	0.26935485	0.51684356	1.0	3112	tags=18%, list=17%, signal=22%
GOBP_GLAND_MORPHOGENESIS	GOBP_GLAND_MORPHOGENESIS		112	0.32695034	1.1635941	0.1878882	0.51691717	1.0	2340	tags=25%, list=13%, signal=29%
GOMF_RECEPTOR_SERINE_THREONINE_KINASE_BINDING	GOMF_RECEPTOR_SERINE_THREONINE_KINASE_BINDING		23	0.44682515	1.1633493	0.25952813	0.5171994	1.0	3352	tags=35%, list=19%, signal=43%
GOBP_REGULATION_OF_LIPID_BIOSYNTHETIC_PROCESS	GOBP_REGULATION_OF_LIPID_BIOSYNTHETIC_PROCESS		155	0.31180257	1.162963	0.16268657	0.5178785	1.0	2498	tags=19%, list=14%, signal=22%
GOBP_POSITIVE_REGULATION_OF_TRANSMEMBRANE_RECEPTOR_PROTEIN_SERINE_THREONINE_KINASE_SIGNALING_PATHWAY	GOBP_POSITIVE_REGULATION_OF_TRANSMEMBRANE_RECEPTOR_PROTEIN_SERINE_THREONINE_KINASE_SIGNALING_PATHWAY		94	0.33507383	1.1627269	0.18341307	0.5181951	1.0	3667	tags=30%, list=20%, signal=37%
GOBP_PRODUCTION_OF_MOLECULAR_MEDIATOR_OF_IMMUNE_RESPONSE	GOBP_PRODUCTION_OF_MOLECULAR_MEDIATOR_OF_IMMUNE_RESPONSE		219	0.3007072	1.1619229	0.1392405	0.52007717	1.0	2758	tags=21%, list=15%, signal=25%
GOBP_EXTRINSIC_APOPTOTIC_SIGNALING_PATHWAY	GOBP_EXTRINSIC_APOPTOTIC_SIGNALING_PATHWAY		204	0.3035676	1.1616828	0.14407988	0.5203894	1.0	3223	tags=22%, list=18%, signal=27%
GOBP_LYMPHOCYTE_APOPTOTIC_PROCESS	GOBP_LYMPHOCYTE_APOPTOTIC_PROCESS		84	0.3379256	1.1614077	0.20247295	0.5208249	1.0	1569	tags=15%, list=9%, signal=17%
GOBP_POSITIVE_REGULATION_OF_FILOPODIUM_ASSEMBLY	GOBP_POSITIVE_REGULATION_OF_FILOPODIUM_ASSEMBLY		27	0.41871977	1.1610636	0.24048443	0.52141553	1.0	4666	tags=56%, list=26%, signal=75%
GOBP_NEGATIVE_REGULATION_OF_SECRETION	GOBP_NEGATIVE_REGULATION_OF_SECRETION		143	0.31607234	1.1609381	0.17282127	0.5214126	1.0	2666	tags=21%, list=15%, signal=24%
GOBP_SMALL_GTPASE_MEDIATED_SIGNAL_TRANSDUCTION	GOBP_SMALL_GTPASE_MEDIATED_SIGNAL_TRANSDUCTION		374	0.28724384	1.160675	0.10408432	0.5217769	1.0	3175	tags=23%, list=18%, signal=27%
GOBP_REGULATION_OF_MAP_KINASE_ACTIVITY	GOBP_REGULATION_OF_MAP_KINASE_ACTIVITY		166	0.30991623	1.1602993	0.15703703	0.5224449	1.0	3946	tags=25%, list=22%, signal=32%
GOBP_POSITIVE_REGULATION_OF_PROTEIN_TYROSINE_KINASE_ACTIVITY	GOBP_POSITIVE_REGULATION_OF_PROTEIN_TYROSINE_KINASE_ACTIVITY		35	0.40095544	1.1601659	0.24046434	0.5224793	1.0	1810	tags=26%, list=10%, signal=29%
GOBP_REGULATION_OF_PROTEIN_LOCALIZATION_TO_PLASMA_MEMBRANE	GOBP_REGULATION_OF_PROTEIN_LOCALIZATION_TO_PLASMA_MEMBRANE		101	0.33334503	1.1600124	0.19287834	0.5225432	1.0	2897	tags=21%, list=16%, signal=25%
GOBP_BONE_MORPHOGENESIS	GOBP_BONE_MORPHOGENESIS		75	0.34524664	1.1599717	0.20257235	0.52231413	1.0	3093	tags=29%, list=17%, signal=35%
GOBP_NEGATIVE_REGULATION_OF_OSTEOBLAST_DIFFERENTIATION	GOBP_NEGATIVE_REGULATION_OF_OSTEOBLAST_DIFFERENTIATION		40	0.38638538	1.1599475	0.24754098	0.5220278	1.0	5024	tags=43%, list=28%, signal=59%
GOBP_INCLUSION_BODY_ASSEMBLY	GOBP_INCLUSION_BODY_ASSEMBLY		21	0.44307992	1.1597387	0.26755852	0.52223533	1.0	1437	tags=14%, list=8%, signal=15%
GOBP_BLASTOCYST_DEVELOPMENT	GOBP_BLASTOCYST_DEVELOPMENT		123	0.32142	1.159563	0.1830161	0.522324	1.0	4067	tags=24%, list=22%, signal=30%
GOBP_MYELOID_LEUKOCYTE_DIFFERENTIATION	GOBP_MYELOID_LEUKOCYTE_DIFFERENTIATION		185	0.30664665	1.1595505	0.1482036	0.5220061	1.0	3665	tags=25%, list=20%, signal=32%
GOBP_NEGATIVE_REGULATION_OF_LYMPHOCYTE_ACTIVATION	GOBP_NEGATIVE_REGULATION_OF_LYMPHOCYTE_ACTIVATION		135	0.31612635	1.1595268	0.16717792	0.52172315	1.0	1810	tags=16%, list=10%, signal=18%
GOBP_SYNAPTIC_TRANSMISSION_DOPAMINERGIC	GOBP_SYNAPTIC_TRANSMISSION_DOPAMINERGIC		19	0.45471537	1.1594567	0.26820603	0.521564	1.0	4461	tags=42%, list=25%, signal=56%
GOBP_MULTICELLULAR_ORGANISMAL_SIGNALING	GOBP_MULTICELLULAR_ORGANISMAL_SIGNALING		109	0.32964092	1.1581261	0.18253969	0.52474856	1.0	3251	tags=33%, list=18%, signal=40%
GOBP_CALCIUM_ION_TRANSMEMBRANE_IMPORT_INTO_CYTOSOL	GOBP_CALCIUM_ION_TRANSMEMBRANE_IMPORT_INTO_CYTOSOL		134	0.3147242	1.157814	0.18778627	0.5252471	1.0	2418	tags=22%, list=13%, signal=25%
GOBP_REGULATION_OF_PHOSPHATIDYLINOSITOL_3_KINASE_SIGNALING	GOBP_REGULATION_OF_PHOSPHATIDYLINOSITOL_3_KINASE_SIGNALING		79	0.34072053	1.1574022	0.20451128	0.5260542	1.0	1950	tags=19%, list=11%, signal=21%
GOBP_HORMONE_MEDIATED_SIGNALING_PATHWAY	GOBP_HORMONE_MEDIATED_SIGNALING_PATHWAY		130	0.31810787	1.1573025	0.19106318	0.5259698	1.0	2498	tags=14%, list=14%, signal=16%
GOBP_REGULATION_OF_MUSCLE_ADAPTATION	GOBP_REGULATION_OF_MUSCLE_ADAPTATION		85	0.33732966	1.1570905	0.22033899	0.5262178	1.0	3222	tags=22%, list=18%, signal=27%
GOCC_T_TUBULE	GOCC_T_TUBULE		55	0.36348355	1.1568317	0.24558587	0.52658665	1.0	3588	tags=33%, list=20%, signal=41%
GOBP_B_CELL_RECEPTOR_SIGNALING_PATHWAY	GOBP_B_CELL_RECEPTOR_SIGNALING_PATHWAY		40	0.38192335	1.1566206	0.22295082	0.52684534	1.0	1240	tags=15%, list=7%, signal=16%
GOBP_REGULATION_OF_NATURAL_KILLER_CELL_ACTIVATION	GOBP_REGULATION_OF_NATURAL_KILLER_CELL_ACTIVATION		44	0.3739417	1.156539	0.2393027	0.5267087	1.0	1599	tags=20%, list=9%, signal=22%
GOBP_INTRACELLULAR_PH_REDUCTION	GOBP_INTRACELLULAR_PH_REDUCTION		38	0.3927945	1.1562934	0.22937293	0.52703387	1.0	1574	tags=16%, list=9%, signal=17%
GOCC_PRONUCLEUS	GOCC_PRONUCLEUS		20	0.45779184	1.1561624	0.29307282	0.52705854	1.0	5099	tags=45%, list=28%, signal=63%
GOBP_PHOSPHATIDYLCHOLINE_BIOSYNTHETIC_PROCESS	GOBP_PHOSPHATIDYLCHOLINE_BIOSYNTHETIC_PROCESS		20	0.44965953	1.1559876	0.2761062	0.5271868	1.0	4899	tags=50%, list=27%, signal=68%
GOBP_CELL_PROJECTION_ASSEMBLY	GOBP_CELL_PROJECTION_ASSEMBLY		464	0.28181997	1.1559381	0.09884467	0.52697515	1.0	3444	tags=23%, list=19%, signal=27%
GOBP_INTERLEUKIN_12_PRODUCTION	GOBP_INTERLEUKIN_12_PRODUCTION		51	0.3719165	1.1558686	0.24605678	0.52684134	1.0	1326	tags=16%, list=7%, signal=17%
GOBP_SMOOTH_MUSCLE_TISSUE_DEVELOPMENT	GOBP_SMOOTH_MUSCLE_TISSUE_DEVELOPMENT		21	0.44559968	1.155868	0.28141594	0.52649325	1.0	4394	tags=43%, list=24%, signal=57%
GOBP_REGULATION_OF_CILIUM_ASSEMBLY	GOBP_REGULATION_OF_CILIUM_ASSEMBLY		59	0.36118373	1.15579	0.21829855	0.5263514	1.0	1759	tags=17%, list=10%, signal=19%
GOBP_REGULATION_OF_EXOCYTOSIS	GOBP_REGULATION_OF_EXOCYTOSIS		199	0.30415222	1.1557354	0.15521978	0.52615386	1.0	4107	tags=29%, list=23%, signal=37%
GOBP_PHAGOLYSOSOME_ASSEMBLY	GOBP_PHAGOLYSOSOME_ASSEMBLY		15	0.4798513	1.1557193	0.29382303	0.525849	1.0	54	tags=7%, list=0%, signal=7%
GOBP_LEUKOCYTE_ACTIVATION_INVOLVED_IN_INFLAMMATORY_RESPONSE	GOBP_LEUKOCYTE_ACTIVATION_INVOLVED_IN_INFLAMMATORY_RESPONSE		39	0.38551432	1.1552815	0.22975206	0.5266899	1.0	2822	tags=31%, list=16%, signal=36%
GOBP_REGULATION_OF_EMBRYONIC_DEVELOPMENT	GOBP_REGULATION_OF_EMBRYONIC_DEVELOPMENT		71	0.35019293	1.1551937	0.21832061	0.52659893	1.0	1703	tags=13%, list=9%, signal=14%
GOBP_GERMINAL_CENTER_FORMATION	GOBP_GERMINAL_CENTER_FORMATION		15	0.47411016	1.1551716	0.2951096	0.5262994	1.0	3487	tags=40%, list=19%, signal=50%
GOBP_REGULATION_OF_T_CELL_ACTIVATION	GOBP_REGULATION_OF_T_CELL_ACTIVATION		301	0.28819853	1.1546463	0.122535214	0.52730185	1.0	1584	tags=14%, list=9%, signal=15%
GOBP_JNK_CASCADE	GOBP_JNK_CASCADE		148	0.31242022	1.1546054	0.15987934	0.5270651	1.0	3946	tags=28%, list=22%, signal=35%
GOBP_DNA_REPAIR	GOBP_DNA_REPAIR		496	0.2791042	1.1544548	0.10687023	0.5271251	1.0	5162	tags=28%, list=29%, signal=38%
GOBP_REGULATION_OF_FILOPODIUM_ASSEMBLY	GOBP_REGULATION_OF_FILOPODIUM_ASSEMBLY		46	0.3757533	1.15417	0.22964169	0.5275315	1.0	4666	tags=43%, list=26%, signal=58%
GOBP_NEGATIVE_REGULATION_OF_BLOOD_VESSEL_ENDOTHELIAL_CELL_MIGRATION	GOBP_NEGATIVE_REGULATION_OF_BLOOD_VESSEL_ENDOTHELIAL_CELL_MIGRATION		30	0.409644	1.1539851	0.2580645	0.527679	1.0	2832	tags=23%, list=16%, signal=28%
GOBP_POSITIVE_REGULATION_OF_NEUROTRANSMITTER_SECRETION	GOBP_POSITIVE_REGULATION_OF_NEUROTRANSMITTER_SECRETION		17	0.46532288	1.1535575	0.28769496	0.52853763	1.0	4565	tags=53%, list=25%, signal=71%
GOBP_SIGNAL_RELEASE	GOBP_SIGNAL_RELEASE		418	0.28268343	1.1535094	0.09727626	0.5283292	1.0	2621	tags=19%, list=14%, signal=22%
GOBP_REGULATION_OF_DENDRITIC_SPINE_MORPHOGENESIS	GOBP_REGULATION_OF_DENDRITIC_SPINE_MORPHOGENESIS		48	0.37632397	1.1534767	0.22719735	0.5280663	1.0	2087	tags=19%, list=12%, signal=21%
GOBP_POSITIVE_REGULATION_OF_GROWTH	GOBP_POSITIVE_REGULATION_OF_GROWTH		242	0.2954019	1.153474	0.14466292	0.52772313	1.0	3121	tags=20%, list=17%, signal=24%
GOMF_NADPH_BINDING	GOMF_NADPH_BINDING		16	0.47460252	1.1531503	0.28619528	0.52824354	1.0	2795	tags=31%, list=15%, signal=37%
GOBP_POSITIVE_REGULATION_OF_OSSIFICATION	GOBP_POSITIVE_REGULATION_OF_OSSIFICATION		46	0.3807377	1.1530527	0.24459234	0.5281562	1.0	2483	tags=28%, list=14%, signal=33%
GOBP_SODIUM_ION_TRANSMEMBRANE_TRANSPORT	GOBP_SODIUM_ION_TRANSMEMBRANE_TRANSPORT		104	0.33265448	1.1529993	0.18683001	0.52797115	1.0	4385	tags=39%, list=24%, signal=52%
GOBP_MEMBRANE_DEPOLARIZATION	GOBP_MEMBRANE_DEPOLARIZATION		65	0.35142928	1.1529711	0.23492064	0.52769655	1.0	4032	tags=40%, list=22%, signal=51%
GOMF_CORE_PROMOTER_SEQUENCE_SPECIFIC_DNA_BINDING	GOMF_CORE_PROMOTER_SEQUENCE_SPECIFIC_DNA_BINDING		42	0.38584512	1.1528131	0.25375625	0.527791	1.0	5368	tags=40%, list=30%, signal=57%
GOBP_POSITIVE_REGULATION_OF_INTERFERON_GAMMA_PRODUCTION	GOBP_POSITIVE_REGULATION_OF_INTERFERON_GAMMA_PRODUCTION		66	0.35289052	1.1520988	0.22222222	0.5293558	1.0	2416	tags=24%, list=13%, signal=28%
GOCC_ANCHORED_COMPONENT_OF_SYNAPTIC_MEMBRANE	GOCC_ANCHORED_COMPONENT_OF_SYNAPTIC_MEMBRANE		17	0.46685776	1.1519326	0.29107141	0.5294552	1.0	4880	tags=59%, list=27%, signal=80%
GOBP_LYMPHOCYTE_MIGRATION	GOBP_LYMPHOCYTE_MIGRATION		88	0.3337797	1.151802	0.22932917	0.52950203	1.0	1278	tags=18%, list=7%, signal=19%
GOCC_ENDOCYTIC_VESICLE_MEMBRANE	GOCC_ENDOCYTIC_VESICLE_MEMBRANE		34	0.39480692	1.1515346	0.28282827	0.5298868	1.0	1775	tags=24%, list=10%, signal=26%
GOBP_REGULATION_OF_LIPOPROTEIN_PARTICLE_CLEARANCE	GOBP_REGULATION_OF_LIPOPROTEIN_PARTICLE_CLEARANCE		16	0.468018	1.151348	0.2862069	0.53005034	1.0	2248	tags=25%, list=12%, signal=29%
GOBP_REGULATION_OF_CELLULAR_KETONE_METABOLIC_PROCESS	GOBP_REGULATION_OF_CELLULAR_KETONE_METABOLIC_PROCESS		117	0.31868333	1.1513181	0.18618618	0.5297869	1.0	2936	tags=22%, list=16%, signal=26%
GOBP_RESPONSE_TO_PAIN	GOBP_RESPONSE_TO_PAIN		24	0.43222633	1.1511705	0.2786325	0.52984124	1.0	3705	tags=50%, list=20%, signal=63%
GOMF_SERINE_HYDROLASE_ACTIVITY	GOMF_SERINE_HYDROLASE_ACTIVITY		99	0.32578567	1.1510403	0.19370079	0.5298319	1.0	2281	tags=22%, list=13%, signal=25%
GOBP_CELLULAR_RESPONSE_TO_OSMOTIC_STRESS	GOBP_CELLULAR_RESPONSE_TO_OSMOTIC_STRESS		39	0.37641498	1.150608	0.2420168	0.5307206	1.0	3295	tags=28%, list=18%, signal=34%
GOMF_MITOGEN_ACTIVATED_PROTEIN_KINASE_KINASE_BINDING	GOMF_MITOGEN_ACTIVATED_PROTEIN_KINASE_KINASE_BINDING		17	0.46887314	1.1504433	0.26241136	0.53083676	1.0	7780	tags=71%, list=43%, signal=124%
GOBP_CELL_FATE_COMMITMENT_INVOLVED_IN_FORMATION_OF_PRIMARY_GERM_LAYER	GOBP_CELL_FATE_COMMITMENT_INVOLVED_IN_FORMATION_OF_PRIMARY_GERM_LAYER		15	0.47494882	1.1502905	0.29692832	0.5308873	1.0	3352	tags=27%, list=19%, signal=33%
GOBP_AMINE_METABOLIC_PROCESS	GOBP_AMINE_METABOLIC_PROCESS		82	0.33223715	1.1502669	0.20219436	0.53060234	1.0	2392	tags=21%, list=13%, signal=24%
GOBP_EMBRYONIC_CAMERA_TYPE_EYE_DEVELOPMENT	GOBP_EMBRYONIC_CAMERA_TYPE_EYE_DEVELOPMENT		32	0.3989887	1.1499007	0.2593801	0.53126144	1.0	1611	tags=19%, list=9%, signal=21%
GOBP_MITOCHONDRIAL_OUTER_MEMBRANE_PERMEABILIZATION	GOBP_MITOCHONDRIAL_OUTER_MEMBRANE_PERMEABILIZATION		33	0.3963038	1.1492524	0.25645438	0.5327058	1.0	3158	tags=21%, list=17%, signal=26%
GOBP_DNA_CONFORMATION_CHANGE	GOBP_DNA_CONFORMATION_CHANGE		58	0.35721743	1.1491816	0.23578595	0.5325345	1.0	5099	tags=33%, list=28%, signal=45%
GOBP_TROPHECTODERMAL_CELL_DIFFERENTIATION	GOBP_TROPHECTODERMAL_CELL_DIFFERENTIATION		16	0.4729478	1.1491746	0.2758007	0.5322079	1.0	3072	tags=31%, list=17%, signal=38%
GOBP_MOTILE_CILIUM_ASSEMBLY	GOBP_MOTILE_CILIUM_ASSEMBLY		51	0.36775476	1.1489733	0.23662885	0.53243303	1.0	3837	tags=29%, list=21%, signal=37%
GOCC_I_BAND	GOCC_I_BAND		103	0.325876	1.1484497	0.22432859	0.53345376	1.0	3703	tags=30%, list=20%, signal=38%
GOBP_POSITIVE_REGULATION_OF_INTRACELLULAR_TRANSPORT	GOBP_POSITIVE_REGULATION_OF_INTRACELLULAR_TRANSPORT		165	0.30809292	1.1480206	0.18985507	0.5342968	1.0	2476	tags=17%, list=14%, signal=19%
GOMF_SPHINGOLIPID_BINDING	GOMF_SPHINGOLIPID_BINDING		26	0.4223612	1.1479023	0.2739496	0.5342618	1.0	5415	tags=46%, list=30%, signal=66%
GOBP_NEGATIVE_REGULATION_OF_DEFENSE_RESPONSE_TO_VIRUS	GOBP_NEGATIVE_REGULATION_OF_DEFENSE_RESPONSE_TO_VIRUS		20	0.4441751	1.147724	0.29983792	0.53445655	1.0	3187	tags=20%, list=18%, signal=24%
GOBP_INTRACILIARY_TRANSPORT	GOBP_INTRACILIARY_TRANSPORT		46	0.36959538	1.1471659	0.23778501	0.5356692	1.0	4080	tags=30%, list=23%, signal=39%
GOBP_POSITIVE_REGULATION_OF_BINDING	GOBP_POSITIVE_REGULATION_OF_BINDING		163	0.3063216	1.1470834	0.18364419	0.53554887	1.0	4404	tags=23%, list=24%, signal=30%
GOBP_ENDOSOMAL_TRANSPORT	GOBP_ENDOSOMAL_TRANSPORT		198	0.30045623	1.1470789	0.16172107	0.5352161	1.0	4745	tags=27%, list=26%, signal=37%
GOBP_POSITIVE_REGULATION_OF_LEUKOCYTE_CELL_CELL_ADHESION	GOBP_POSITIVE_REGULATION_OF_LEUKOCYTE_CELL_CELL_ADHESION		217	0.2973138	1.1470549	0.16666667	0.53495044	1.0	1584	tags=15%, list=9%, signal=16%
GOBP_FOREBRAIN_DEVELOPMENT	GOBP_FOREBRAIN_DEVELOPMENT		295	0.28782877	1.1469698	0.15725806	0.5348567	1.0	3159	tags=25%, list=17%, signal=30%
GOBP_SCHWANN_CELL_DEVELOPMENT	GOBP_SCHWANN_CELL_DEVELOPMENT		30	0.4128576	1.1468533	0.26421404	0.53484315	1.0	4350	tags=37%, list=24%, signal=48%
GOBP_MRNA_SPLICE_SITE_SELECTION	GOBP_MRNA_SPLICE_SITE_SELECTION		24	0.41852847	1.1468108	0.262697	0.5346159	1.0	6644	tags=46%, list=37%, signal=72%
GOMF_ELECTRON_TRANSFER_ACTIVITY	GOMF_ELECTRON_TRANSFER_ACTIVITY		50	0.3675036	1.1467447	0.25207296	0.5344421	1.0	6944	tags=52%, list=38%, signal=84%
GOMF_E_BOX_BINDING	GOMF_E_BOX_BINDING		31	0.40694457	1.1467013	0.28093645	0.5342297	1.0	4454	tags=35%, list=25%, signal=47%
GOBP_SKIN_DEVELOPMENT	GOBP_SKIN_DEVELOPMENT		184	0.30102822	1.146631	0.17699115	0.5340791	1.0	4041	tags=29%, list=22%, signal=37%
GOBP_RESPONSE_TO_MUSCLE_STRETCH	GOBP_RESPONSE_TO_MUSCLE_STRETCH		16	0.4784509	1.1462252	0.28347826	0.53479546	1.0	184	tags=13%, list=1%, signal=13%
GOBP_DOUBLE_STRAND_BREAK_REPAIR	GOBP_DOUBLE_STRAND_BREAK_REPAIR		250	0.29398024	1.1460291	0.15902579	0.5349705	1.0	5216	tags=30%, list=29%, signal=42%
GOBP_REGULATION_OF_WATER_LOSS_VIA_SKIN	GOBP_REGULATION_OF_WATER_LOSS_VIA_SKIN		25	0.41451517	1.1456021	0.2607204	0.5357833	1.0	3742	tags=36%, list=21%, signal=45%
GOBP_DNA_RECOMBINATION	GOBP_DNA_RECOMBINATION		257	0.28951454	1.1455666	0.15586206	0.5355242	1.0	4139	tags=26%, list=23%, signal=33%
GOBP_HISTONE_DEACETYLATION	GOBP_HISTONE_DEACETYLATION		85	0.3348433	1.1453354	0.2164297	0.5358129	1.0	3752	tags=19%, list=21%, signal=24%
GOBP_PROTEIN_DNA_COMPLEX_SUBUNIT_ORGANIZATION	GOBP_PROTEIN_DNA_COMPLEX_SUBUNIT_ORGANIZATION		166	0.30623916	1.1452467	0.18594436	0.5357141	1.0	5490	tags=30%, list=30%, signal=43%
GOBP_REGULATION_OF_CELLULAR_RESPIRATION	GOBP_REGULATION_OF_CELLULAR_RESPIRATION		52	0.36840677	1.1452347	0.25728154	0.5354042	1.0	2223	tags=21%, list=12%, signal=24%
GOBP_TRANSLESION_SYNTHESIS	GOBP_TRANSLESION_SYNTHESIS		20	0.4355935	1.1451496	0.27879798	0.5352945	1.0	5921	tags=50%, list=33%, signal=74%
GOBP_POSITIVE_REGULATION_OF_FOCAL_ADHESION_ASSEMBLY	GOBP_POSITIVE_REGULATION_OF_FOCAL_ADHESION_ASSEMBLY		24	0.42865574	1.1451031	0.2747826	0.5350745	1.0	738	tags=13%, list=4%, signal=13%
GOBP_RESPONSE_TO_GAMMA_RADIATION	GOBP_RESPONSE_TO_GAMMA_RADIATION		46	0.3754762	1.1446618	0.24509804	0.535922	1.0	2167	tags=17%, list=12%, signal=20%
GOBP_ADENYLATE_CYCLASE_ACTIVATING_G_PROTEIN_COUPLED_RECEPTOR_SIGNALING_PATHWAY	GOBP_ADENYLATE_CYCLASE_ACTIVATING_G_PROTEIN_COUPLED_RECEPTOR_SIGNALING_PATHWAY		92	0.33025357	1.1446276	0.20541401	0.53568023	1.0	3292	tags=30%, list=18%, signal=37%
GOBP_REGULATION_OF_MITOCHONDRIAL_FISSION	GOBP_REGULATION_OF_MITOCHONDRIAL_FISSION		30	0.4050365	1.1445765	0.27710843	0.535472	1.0	2274	tags=17%, list=13%, signal=19%
GOBP_REGULATION_OF_STRIATED_MUSCLE_TISSUE_DEVELOPMENT	GOBP_REGULATION_OF_STRIATED_MUSCLE_TISSUE_DEVELOPMENT		18	0.45312935	1.1442611	0.26833633	0.535966	1.0	3352	tags=39%, list=19%, signal=48%
GOBP_REGULATION_OF_ESTABLISHMENT_OF_PLANAR_POLARITY	GOBP_REGULATION_OF_ESTABLISHMENT_OF_PLANAR_POLARITY		29	0.41003284	1.1440352	0.27104378	0.5362503	1.0	5715	tags=55%, list=32%, signal=81%
GOBP_CARDIAC_VENTRICLE_MORPHOGENESIS	GOBP_CARDIAC_VENTRICLE_MORPHOGENESIS		58	0.35575336	1.1439306	0.23916534	0.536205	1.0	3493	tags=34%, list=19%, signal=43%
GOBP_ENDOCARDIAL_CUSHION_FORMATION	GOBP_ENDOCARDIAL_CUSHION_FORMATION		24	0.42341614	1.143451	0.278481	0.5371992	1.0	2653	tags=46%, list=15%, signal=54%
GOBP_CYTOSOLIC_TRANSPORT	GOBP_CYTOSOLIC_TRANSPORT		142	0.31044614	1.1429617	0.2020649	0.5382409	1.0	3766	tags=19%, list=21%, signal=24%
GOBP_AMINE_BIOSYNTHETIC_PROCESS	GOBP_AMINE_BIOSYNTHETIC_PROCESS		26	0.41823927	1.1428114	0.2707641	0.53834176	1.0	3822	tags=31%, list=21%, signal=39%
GOMF_NUCLEASE_ACTIVITY	GOMF_NUCLEASE_ACTIVITY		172	0.3047409	1.1427686	0.20179372	0.53811085	1.0	2229	tags=13%, list=12%, signal=14%
GOBP_RESPONSE_TO_RADIATION	GOBP_RESPONSE_TO_RADIATION		342	0.28495237	1.1416752	0.1417004	0.5408235	1.0	3212	tags=19%, list=18%, signal=22%
GOBP_ANOIKIS	GOBP_ANOIKIS		26	0.4149688	1.1407665	0.2972973	0.5430407	1.0	2245	tags=19%, list=12%, signal=22%
GOMF_CHAPERONE_BINDING	GOMF_CHAPERONE_BINDING		101	0.32535857	1.14072	0.2192	0.5428134	1.0	3143	tags=21%, list=17%, signal=25%
GOMF_ATP_DEPENDENT_ACTIVITY_ACTING_ON_RNA	GOMF_ATP_DEPENDENT_ACTIVITY_ACTING_ON_RNA		66	0.34732518	1.1406498	0.23920266	0.5426661	1.0	4473	tags=21%, list=25%, signal=28%
GOBP_PLASMA_LIPOPROTEIN_PARTICLE_ASSEMBLY	GOBP_PLASMA_LIPOPROTEIN_PARTICLE_ASSEMBLY		20	0.4362201	1.1404669	0.3061947	0.542822	1.0	1768	tags=20%, list=10%, signal=22%
GOBP_POSITIVE_REGULATION_OF_LEUKOCYTE_MIGRATION	GOBP_POSITIVE_REGULATION_OF_LEUKOCYTE_MIGRATION		126	0.31592947	1.1401614	0.20485584	0.5433206	1.0	1342	tags=18%, list=7%, signal=20%
GOBP_REGULATION_OF_CELL_FATE_COMMITMENT	GOBP_REGULATION_OF_CELL_FATE_COMMITMENT		27	0.40946564	1.1394775	0.26567656	0.54480547	1.0	3752	tags=33%, list=21%, signal=42%
GOBP_NEGATIVE_REGULATION_OF_NIK_NF_KAPPAB_SIGNALING	GOBP_NEGATIVE_REGULATION_OF_NIK_NF_KAPPAB_SIGNALING		20	0.4398292	1.1391284	0.29259896	0.5454236	1.0	5508	tags=40%, list=30%, signal=57%
GOBP_FEEDING_BEHAVIOR	GOBP_FEEDING_BEHAVIOR		67	0.34076697	1.138652	0.24959481	0.5463165	1.0	3560	tags=28%, list=20%, signal=35%
GOBP_CALCIUM_ION_TRANSPORT	GOBP_CALCIUM_ION_TRANSPORT		325	0.283027	1.1384836	0.129506	0.54644847	1.0	3251	tags=25%, list=18%, signal=30%
GOMF_CALCIUM_DEPENDENT_PROTEIN_BINDING	GOMF_CALCIUM_DEPENDENT_PROTEIN_BINDING		76	0.33537441	1.1381111	0.23712948	0.5471434	1.0	3395	tags=30%, list=19%, signal=37%
GOBP_REGULATION_OF_DNA_BINDING_TRANSCRIPTION_FACTOR_ACTIVITY	GOBP_REGULATION_OF_DNA_BINDING_TRANSCRIPTION_FACTOR_ACTIVITY		356	0.28257754	1.1367587	0.13066667	0.55049396	1.0	3852	tags=23%, list=21%, signal=29%
GOBP_REGULATION_OF_CELL_JUNCTION_ASSEMBLY	GOBP_REGULATION_OF_CELL_JUNCTION_ASSEMBLY		168	0.30263567	1.13658	0.19219653	0.5506693	1.0	2691	tags=20%, list=15%, signal=23%
GOBP_REGULATION_OF_ACTIN_FILAMENT_BASED_PROCESS	GOBP_REGULATION_OF_ACTIN_FILAMENT_BASED_PROCESS		330	0.28235477	1.1364368	0.13315217	0.55072707	1.0	1704	tags=13%, list=9%, signal=14%
GOBP_AORTIC_VALVE_MORPHOGENESIS	GOBP_AORTIC_VALVE_MORPHOGENESIS		17	0.4527198	1.1356812	0.32035398	0.55252576	1.0	3352	tags=41%, list=19%, signal=50%
GOBP_PODOSOME_ASSEMBLY	GOBP_PODOSOME_ASSEMBLY		19	0.44557345	1.135252	0.30546075	0.5533189	1.0	298	tags=16%, list=2%, signal=16%
GOCC_CELL_BODY_MEMBRANE	GOCC_CELL_BODY_MEMBRANE		30	0.401613	1.1349839	0.27438018	0.55369693	1.0	2521	tags=40%, list=14%, signal=46%
GOBP_REGULATION_OF_STEROID_METABOLIC_PROCESS	GOBP_REGULATION_OF_STEROID_METABOLIC_PROCESS		83	0.33647332	1.1347449	0.21428572	0.5540127	1.0	2653	tags=22%, list=15%, signal=25%
GOBP_EMBRYONIC_HINDLIMB_MORPHOGENESIS	GOBP_EMBRYONIC_HINDLIMB_MORPHOGENESIS		18	0.4497371	1.1341059	0.3046595	0.555527	1.0	5490	tags=61%, list=30%, signal=88%
GOBP_MICROTUBULE_POLYMERIZATION_OR_DEPOLYMERIZATION	GOBP_MICROTUBULE_POLYMERIZATION_OR_DEPOLYMERIZATION		106	0.32153884	1.1340586	0.23266564	0.555315	1.0	3306	tags=28%, list=18%, signal=34%
GOBP_REGULATION_OF_TELOMERASE_ACTIVITY	GOBP_REGULATION_OF_TELOMERASE_ACTIVITY		43	0.3683615	1.1337159	0.27438018	0.55591315	1.0	2405	tags=14%, list=13%, signal=16%
GOMF_PROTEIN_MEMBRANE_ADAPTOR_ACTIVITY	GOMF_PROTEIN_MEMBRANE_ADAPTOR_ACTIVITY		18	0.45157227	1.1336946	0.30472854	0.5556217	1.0	4834	tags=33%, list=27%, signal=45%
GOBP_CD4_POSITIVE_ALPHA_BETA_T_CELL_DIFFERENTIATION	GOBP_CD4_POSITIVE_ALPHA_BETA_T_CELL_DIFFERENTIATION		79	0.33538145	1.1332582	0.2328125	0.556512	1.0	1241	tags=18%, list=7%, signal=19%
GOBP_MONONUCLEAR_CELL_DIFFERENTIATION	GOBP_MONONUCLEAR_CELL_DIFFERENTIATION		395	0.27877033	1.1332113	0.13239075	0.55630916	1.0	1244	tags=11%, list=7%, signal=12%
GOBP_REGULATION_OF_JNK_CASCADE	GOBP_REGULATION_OF_JNK_CASCADE		126	0.3119256	1.1327783	0.21617647	0.5571673	1.0	3421	tags=25%, list=19%, signal=31%
GOBP_IMMUNE_RESPONSE_REGULATING_CELL_SURFACE_RECEPTOR_SIGNALING_PATHWAY	GOBP_IMMUNE_RESPONSE_REGULATING_CELL_SURFACE_RECEPTOR_SIGNALING_PATHWAY		172	0.30146256	1.1327639	0.17567568	0.55685544	1.0	1491	tags=13%, list=8%, signal=14%
GOBP_PROTEIN_LOCALIZATION_TO_CILIUM	GOBP_PROTEIN_LOCALIZATION_TO_CILIUM		58	0.35408834	1.1325883	0.25123966	0.55699074	1.0	4099	tags=33%, list=23%, signal=42%
GOBP_REGULATION_OF_PROTEIN_TARGETING	GOBP_REGULATION_OF_PROTEIN_TARGETING		48	0.36150703	1.1323174	0.27198696	0.55742407	1.0	2476	tags=21%, list=14%, signal=24%
GOBP_REGULATION_OF_EPITHELIAL_CELL_APOPTOTIC_PROCESS	GOBP_REGULATION_OF_EPITHELIAL_CELL_APOPTOTIC_PROCESS		99	0.32536206	1.1322006	0.23064771	0.5574185	1.0	2832	tags=24%, list=16%, signal=29%
GOBP_POSITIVE_REGULATION_OF_STEROL_TRANSPORT	GOBP_POSITIVE_REGULATION_OF_STEROL_TRANSPORT		34	0.39372137	1.1316379	0.2680067	0.55865824	1.0	2624	tags=29%, list=14%, signal=34%
GOBP_REGULATION_OF_FEEDING_BEHAVIOR	GOBP_REGULATION_OF_FEEDING_BEHAVIOR		24	0.41036263	1.131401	0.28318584	0.5589447	1.0	3560	tags=29%, list=20%, signal=36%
GOBP_POSITIVE_REGULATION_OF_GLYCOPROTEIN_METABOLIC_PROCESS	GOBP_POSITIVE_REGULATION_OF_GLYCOPROTEIN_METABOLIC_PROCESS		21	0.43067577	1.1308169	0.30717862	0.5602309	1.0	255	tags=10%, list=1%, signal=10%
GOBP_GLUTAMATE_SECRETION	GOBP_GLUTAMATE_SECRETION		26	0.41263175	1.1305445	0.2968491	0.5606281	1.0	4089	tags=38%, list=23%, signal=50%
GOBP_N_GLYCAN_PROCESSING	GOBP_N_GLYCAN_PROCESSING		17	0.45667717	1.1303742	0.328125	0.56071573	1.0	1195	tags=24%, list=7%, signal=25%
GOBP_REGULATION_OF_OLIGODENDROCYTE_DIFFERENTIATION	GOBP_REGULATION_OF_OLIGODENDROCYTE_DIFFERENTIATION		43	0.37171453	1.130366	0.28716215	0.5603871	1.0	3749	tags=30%, list=21%, signal=38%
GOBP_SIGNAL_TRANSDUCTION_IN_ABSENCE_OF_LIGAND	GOBP_SIGNAL_TRANSDUCTION_IN_ABSENCE_OF_LIGAND		62	0.35094774	1.1303627	0.235	0.56004673	1.0	4952	tags=39%, list=27%, signal=53%
GOBP_NEGATIVE_REGULATION_OF_PROTEOLYSIS_INVOLVED_IN_PROTEIN_CATABOLIC_PROCESS	GOBP_NEGATIVE_REGULATION_OF_PROTEOLYSIS_INVOLVED_IN_PROTEIN_CATABOLIC_PROCESS		57	0.35700184	1.1303024	0.26853377	0.55985296	1.0	4291	tags=30%, list=24%, signal=39%
GOBP_REGULATION_OF_CD8_POSITIVE_ALPHA_BETA_T_CELL_ACTIVATION	GOBP_REGULATION_OF_CD8_POSITIVE_ALPHA_BETA_T_CELL_ACTIVATION		15	0.4785769	1.1298778	0.30769232	0.5606741	1.0	3866	tags=40%, list=21%, signal=51%
GOBP_GLAND_DEVELOPMENT	GOBP_GLAND_DEVELOPMENT		334	0.2796512	1.1297325	0.172	0.5607524	1.0	3143	tags=22%, list=17%, signal=26%
GOBP_NEGATIVE_REGULATION_OF_NUCLEOCYTOPLASMIC_TRANSPORT	GOBP_NEGATIVE_REGULATION_OF_NUCLEOCYTOPLASMIC_TRANSPORT		25	0.41794643	1.1296146	0.28816468	0.5607234	1.0	4307	tags=32%, list=24%, signal=42%
GOBP_EMBRYONIC_APPENDAGE_MORPHOGENESIS	GOBP_EMBRYONIC_APPENDAGE_MORPHOGENESIS		86	0.32995796	1.1294466	0.24044587	0.56083727	1.0	5490	tags=45%, list=30%, signal=65%
GOBP_NEGATIVE_REGULATION_OF_LEUKOCYTE_MIGRATION	GOBP_NEGATIVE_REGULATION_OF_LEUKOCYTE_MIGRATION		38	0.38318244	1.129441	0.29069766	0.5605065	1.0	2666	tags=32%, list=15%, signal=37%
GOBP_CATECHOL_CONTAINING_COMPOUND_BIOSYNTHETIC_PROCESS	GOBP_CATECHOL_CONTAINING_COMPOUND_BIOSYNTHETIC_PROCESS		16	0.46097082	1.1293468	0.29453263	0.56041515	1.0	3822	tags=38%, list=21%, signal=47%
GOBP_TISSUE_MORPHOGENESIS	GOBP_TISSUE_MORPHOGENESIS		488	0.27260962	1.1284894	0.14248367	0.56251675	1.0	3156	tags=23%, list=17%, signal=27%
GOBP_REGULATION_OF_CELLULAR_COMPONENT_SIZE	GOBP_REGULATION_OF_CELLULAR_COMPONENT_SIZE		307	0.2844576	1.1283726	0.16912752	0.5625199	1.0	2649	tags=19%, list=15%, signal=22%
GOBP_CALCIUM_ION_REGULATED_EXOCYTOSIS	GOBP_CALCIUM_ION_REGULATED_EXOCYTOSIS		65	0.34467062	1.1280148	0.23339012	0.5631486	1.0	3949	tags=28%, list=22%, signal=35%
GOBP_ANAPHASE_PROMOTING_COMPLEX_DEPENDENT_CATABOLIC_PROCESS	GOBP_ANAPHASE_PROMOTING_COMPLEX_DEPENDENT_CATABOLIC_PROCESS		16	0.45093536	1.1278925	0.31833333	0.5631357	1.0	4270	tags=25%, list=24%, signal=33%
GOBP_POST_TRANSLATIONAL_PROTEIN_MODIFICATION	GOBP_POST_TRANSLATIONAL_PROTEIN_MODIFICATION		26	0.41343212	1.1275251	0.30116472	0.5638559	1.0	1792	tags=15%, list=10%, signal=17%
GOBP_POSTSYNAPTIC_SPECIALIZATION_ORGANIZATION	GOBP_POSTSYNAPTIC_SPECIALIZATION_ORGANIZATION		37	0.38255733	1.1275091	0.28929767	0.5635546	1.0	3162	tags=35%, list=17%, signal=42%
GOBP_THYMIC_T_CELL_SELECTION	GOBP_THYMIC_T_CELL_SELECTION		24	0.4211797	1.1274714	0.28960818	0.5633192	1.0	3658	tags=38%, list=20%, signal=47%
GOCC_ENDOSOME_MEMBRANE	GOCC_ENDOSOME_MEMBRANE		236	0.2902527	1.1273619	0.16642547	0.5632844	1.0	2079	tags=14%, list=11%, signal=16%
GOBP_NEGATIVE_REGULATION_OF_CELL_DEVELOPMENT	GOBP_NEGATIVE_REGULATION_OF_CELL_DEVELOPMENT		160	0.3017071	1.1272656	0.18208517	0.5632035	1.0	3122	tags=24%, list=17%, signal=28%
GOBP_MORPHOGENESIS_OF_A_BRANCHING_STRUCTURE	GOBP_MORPHOGENESIS_OF_A_BRANCHING_STRUCTURE		166	0.30045697	1.1270901	0.19460227	0.563319	1.0	2420	tags=24%, list=13%, signal=28%
GOMF_CARBON_OXYGEN_LYASE_ACTIVITY	GOMF_CARBON_OXYGEN_LYASE_ACTIVITY		71	0.33955973	1.1267676	0.2356688	0.5639114	1.0	2627	tags=20%, list=15%, signal=23%
GOMF_DEATH_RECEPTOR_BINDING	GOMF_DEATH_RECEPTOR_BINDING		15	0.4632467	1.126737	0.3208191	0.5636376	1.0	3223	tags=27%, list=18%, signal=32%
GOBP_REGULATION_OF_COLLATERAL_SPROUTING	GOBP_REGULATION_OF_COLLATERAL_SPROUTING		16	0.45906037	1.1265581	0.33277026	0.56376666	1.0	675	tags=19%, list=4%, signal=19%
GOBP_POSITIVE_REGULATION_OF_LYMPHOCYTE_DIFFERENTIATION	GOBP_POSITIVE_REGULATION_OF_LYMPHOCYTE_DIFFERENTIATION		118	0.31439012	1.1261573	0.21752739	0.56449234	1.0	1544	tags=14%, list=9%, signal=15%
GOBP_PROTEIN_LOCALIZATION_TO_EXTRACELLULAR_REGION	GOBP_PROTEIN_LOCALIZATION_TO_EXTRACELLULAR_REGION		313	0.28338864	1.1258316	0.16828929	0.56503946	1.0	2666	tags=18%, list=15%, signal=20%
GOBP_PROTEIN_AUTOUBIQUITINATION	GOBP_PROTEIN_AUTOUBIQUITINATION		67	0.341034	1.1256382	0.24100156	0.5652481	1.0	4889	tags=28%, list=27%, signal=39%
GOBP_NEUROTROPHIN_TRK_RECEPTOR_SIGNALING_PATHWAY	GOBP_NEUROTROPHIN_TRK_RECEPTOR_SIGNALING_PATHWAY		27	0.40642872	1.1253078	0.30016863	0.56581384	1.0	3179	tags=33%, list=18%, signal=40%
GOBP_HOMOLOGOUS_CHROMOSOME_SEGREGATION	GOBP_HOMOLOGOUS_CHROMOSOME_SEGREGATION		45	0.3684207	1.1252478	0.27993527	0.56564	1.0	4610	tags=33%, list=25%, signal=45%
GOBP_REGULATION_OF_ENDOPEPTIDASE_ACTIVITY	GOBP_REGULATION_OF_ENDOPEPTIDASE_ACTIVITY		269	0.2837363	1.12522	0.18543956	0.5653612	1.0	2183	tags=17%, list=12%, signal=19%
GOBP_BRANCHING_INVOLVED_IN_BLOOD_VESSEL_MORPHOGENESIS	GOBP_BRANCHING_INVOLVED_IN_BLOOD_VESSEL_MORPHOGENESIS		32	0.39139456	1.125026	0.3031359	0.5655412	1.0	1002	tags=16%, list=6%, signal=17%
GOBP_BLASTODERM_SEGMENTATION	GOBP_BLASTODERM_SEGMENTATION		16	0.4611671	1.1248825	0.31365937	0.5656107	1.0	4460	tags=50%, list=25%, signal=66%
GOBP_B_CELL_APOPTOTIC_PROCESS	GOBP_B_CELL_APOPTOTIC_PROCESS		31	0.39662382	1.1246592	0.29391304	0.5658943	1.0	1491	tags=19%, list=8%, signal=21%
GOBP_CELL_MATURATION	GOBP_CELL_MATURATION		142	0.3013163	1.1245524	0.21932516	0.5658452	1.0	3015	tags=22%, list=17%, signal=26%
GOBP_NEGATIVE_REGULATION_OF_TRANSCRIPTION_REGULATORY_REGION_DNA_BINDING	GOBP_NEGATIVE_REGULATION_OF_TRANSCRIPTION_REGULATORY_REGION_DNA_BINDING		15	0.46600315	1.124402	0.3226891	0.5659429	1.0	4997	tags=40%, list=28%, signal=55%
GOBP_RESPONSE_TO_HEPATOCYTE_GROWTH_FACTOR	GOBP_RESPONSE_TO_HEPATOCYTE_GROWTH_FACTOR		16	0.4626231	1.1242771	0.30244756	0.56595355	1.0	1021	tags=19%, list=6%, signal=20%
GOCC_IMMUNOLOGICAL_SYNAPSE	GOCC_IMMUNOLOGICAL_SYNAPSE		40	0.38211653	1.1239892	0.28780487	0.56640255	1.0	2387	tags=23%, list=13%, signal=26%
GOBP_KIDNEY_EPITHELIUM_DEVELOPMENT	GOBP_KIDNEY_EPITHELIUM_DEVELOPMENT		99	0.32249725	1.1239823	0.23993559	0.5660817	1.0	2533	tags=26%, list=14%, signal=30%
GOBP_CARDIOCYTE_DIFFERENTIATION	GOBP_CARDIOCYTE_DIFFERENTIATION		135	0.307854	1.1235999	0.21994135	0.56679064	1.0	3121	tags=23%, list=17%, signal=28%
GOBP_NEGATIVE_REGULATION_OF_PROTEIN_BINDING	GOBP_NEGATIVE_REGULATION_OF_PROTEIN_BINDING		83	0.32812357	1.1232185	0.24409449	0.5675427	1.0	3875	tags=23%, list=21%, signal=29%
GOBP_POSITIVE_REGULATION_OF_TRANSFERASE_ACTIVITY	GOBP_POSITIVE_REGULATION_OF_TRANSFERASE_ACTIVITY		430	0.27514383	1.1231836	0.16361256	0.5672926	1.0	3181	tags=20%, list=18%, signal=24%
GOBP_EAR_DEVELOPMENT	GOBP_EAR_DEVELOPMENT		171	0.2994212	1.1230886	0.20592593	0.567201	1.0	3937	tags=31%, list=22%, signal=39%
GOBP_MYELOID_CELL_ACTIVATION_INVOLVED_IN_IMMUNE_RESPONSE	GOBP_MYELOID_CELL_ACTIVATION_INVOLVED_IN_IMMUNE_RESPONSE		82	0.32781962	1.1223613	0.26699835	0.56889474	1.0	1739	tags=16%, list=10%, signal=17%
GOBP_LIPID_EXPORT_FROM_CELL	GOBP_LIPID_EXPORT_FROM_CELL		38	0.37863347	1.1223109	0.2821369	0.5686972	1.0	2434	tags=18%, list=13%, signal=21%
GOBP_REGULATION_OF_RECEPTOR_CLUSTERING	GOBP_REGULATION_OF_RECEPTOR_CLUSTERING		20	0.42784193	1.1219344	0.3100511	0.5693725	1.0	706	tags=15%, list=4%, signal=16%
GOBP_ESTABLISHMENT_OF_PROTEIN_LOCALIZATION_TO_MEMBRANE	GOBP_ESTABLISHMENT_OF_PROTEIN_LOCALIZATION_TO_MEMBRANE		221	0.29073507	1.1212742	0.20839581	0.57087195	1.0	2817	tags=16%, list=16%, signal=19%
GOCC_INTERMEDIATE_FILAMENT	GOCC_INTERMEDIATE_FILAMENT		55	0.35106117	1.121267	0.2721519	0.57055014	1.0	4106	tags=36%, list=23%, signal=47%
GOBP_CRANIAL_SKELETAL_SYSTEM_DEVELOPMENT	GOBP_CRANIAL_SKELETAL_SYSTEM_DEVELOPMENT		52	0.35740104	1.1212598	0.2748815	0.5702258	1.0	3352	tags=25%, list=19%, signal=31%
GOBP_PATTERN_SPECIFICATION_PROCESS	GOBP_PATTERN_SPECIFICATION_PROCESS		295	0.2812416	1.1210684	0.1852861	0.5704079	1.0	3136	tags=23%, list=17%, signal=27%
GOBP_INNERVATION	GOBP_INNERVATION		25	0.41460505	1.1205716	0.2963576	0.57142925	1.0	1391	tags=28%, list=8%, signal=30%
GOBP_INFLAMMATORY_RESPONSE_TO_WOUNDING	GOBP_INFLAMMATORY_RESPONSE_TO_WOUNDING		19	0.44197667	1.120553	0.3088737	0.5711433	1.0	388	tags=16%, list=2%, signal=16%
GOBP_MATURE_B_CELL_DIFFERENTIATION	GOBP_MATURE_B_CELL_DIFFERENTIATION		34	0.39315397	1.1204662	0.29874778	0.5710374	1.0	1491	tags=21%, list=8%, signal=22%
GOMF_PROMOTER_SPECIFIC_CHROMATIN_BINDING	GOMF_PROMOTER_SPECIFIC_CHROMATIN_BINDING		58	0.3495134	1.1197617	0.27687296	0.5726949	1.0	6314	tags=41%, list=35%, signal=63%
GOBP_POSITIVE_REGULATION_OF_PROTEOLYSIS	GOBP_POSITIVE_REGULATION_OF_PROTEOLYSIS		305	0.27949697	1.1194533	0.19079837	0.573223	1.0	2183	tags=15%, list=12%, signal=16%
GOBP_REGULATION_OF_MORPHOGENESIS_OF_A_BRANCHING_STRUCTURE	GOBP_REGULATION_OF_MORPHOGENESIS_OF_A_BRANCHING_STRUCTURE		39	0.3725198	1.1194314	0.29430893	0.57293123	1.0	3352	tags=33%, list=19%, signal=41%
GOCC_CLATHRIN_COAT	GOCC_CLATHRIN_COAT		40	0.37797782	1.1193035	0.27441078	0.57297087	1.0	4362	tags=30%, list=24%, signal=39%
GOBP_ASTROCYTE_ACTIVATION	GOBP_ASTROCYTE_ACTIVATION		16	0.4498446	1.1191406	0.3270548	0.57309914	1.0	1322	tags=25%, list=7%, signal=27%
GOBP_REGULATION_OF_INTRACELLULAR_TRANSPORT	GOBP_REGULATION_OF_INTRACELLULAR_TRANSPORT		286	0.28365093	1.1185814	0.1884058	0.5743651	1.0	4388	tags=25%, list=24%, signal=32%
GOBP_PROTEIN_DEPOLYMERIZATION	GOBP_PROTEIN_DEPOLYMERIZATION		102	0.32007924	1.1183842	0.24203822	0.57456917	1.0	3045	tags=28%, list=17%, signal=34%
GOBP_POSITIVE_REGULATION_OF_PHAGOCYTOSIS	GOBP_POSITIVE_REGULATION_OF_PHAGOCYTOSIS		70	0.33214223	1.1180098	0.25555557	0.57526636	1.0	1662	tags=19%, list=9%, signal=20%
GOBP_NEGATIVE_REGULATION_OF_PHOSPHATASE_ACTIVITY	GOBP_NEGATIVE_REGULATION_OF_PHOSPHATASE_ACTIVITY		33	0.39221802	1.1178159	0.30244756	0.575445	1.0	3771	tags=33%, list=21%, signal=42%
GOBP_REGULATION_OF_INFLAMMATORY_RESPONSE	GOBP_REGULATION_OF_INFLAMMATORY_RESPONSE		282	0.28217015	1.1170561	0.1910569	0.5772185	1.0	2498	tags=21%, list=14%, signal=23%
GOBP_CELLULAR_RESPONSE_TO_PEPTIDE	GOBP_CELLULAR_RESPONSE_TO_PEPTIDE		268	0.28352556	1.116986	0.1904762	0.5770785	1.0	3409	tags=21%, list=19%, signal=26%
GOBP_REGULATION_OF_MYELOID_CELL_APOPTOTIC_PROCESS	GOBP_REGULATION_OF_MYELOID_CELL_APOPTOTIC_PROCESS		32	0.3943664	1.1167208	0.30612245	0.57749945	1.0	2245	tags=25%, list=12%, signal=28%
GOBP_POSITIVE_REGULATION_OF_TRANSCRIPTION_FROM_RNA_POLYMERASE_II_PROMOTER_INVOLVED_IN_CELLULAR_RESPONSE_TO_CHEMICAL_STIMULUS	GOBP_POSITIVE_REGULATION_OF_TRANSCRIPTION_FROM_RNA_POLYMERASE_II_PROMOTER_INVOLVED_IN_CELLULAR_RESPONSE_TO_CHEMICAL_STIMULUS		21	0.42004454	1.116578	0.3067591	0.57753533	1.0	2505	tags=19%, list=14%, signal=22%
GOBP_DNA_METHYLATION_DEPENDENT_HETEROCHROMATIN_FORMATION	GOBP_DNA_METHYLATION_DEPENDENT_HETEROCHROMATIN_FORMATION		22	0.42096058	1.1165736	0.33504274	0.5772049	1.0	3504	tags=32%, list=19%, signal=39%
GOBP_ENDODERM_DEVELOPMENT	GOBP_ENDODERM_DEVELOPMENT		50	0.35822797	1.116535	0.28217822	0.5769747	1.0	2483	tags=22%, list=14%, signal=25%
GOBP_B_CELL_MEDIATED_IMMUNITY	GOBP_B_CELL_MEDIATED_IMMUNITY		117	0.31147906	1.1165307	0.24925373	0.5766479	1.0	2416	tags=24%, list=13%, signal=27%
GOMF_RNA_POLYMERASE_II_GENERAL_TRANSCRIPTION_INITIATION_FACTOR_BINDING	GOMF_RNA_POLYMERASE_II_GENERAL_TRANSCRIPTION_INITIATION_FACTOR_BINDING		22	0.4220202	1.1162251	0.3158784	0.5770762	1.0	58	tags=5%, list=0%, signal=5%
GOBP_POSITIVE_REGULATION_OF_CALCIUM_ION_TRANSMEMBRANE_TRANSPORTER_ACTIVITY	GOBP_POSITIVE_REGULATION_OF_CALCIUM_ION_TRANSMEMBRANE_TRANSPORTER_ACTIVITY		42	0.3657833	1.1161633	0.31166667	0.5769022	1.0	3479	tags=36%, list=19%, signal=44%
GOBP_EYE_PHOTORECEPTOR_CELL_DEVELOPMENT	GOBP_EYE_PHOTORECEPTOR_CELL_DEVELOPMENT		23	0.4151274	1.1160293	0.30335096	0.5769457	1.0	4091	tags=35%, list=23%, signal=45%
GOBP_AXONAL_FASCICULATION	GOBP_AXONAL_FASCICULATION		22	0.42873675	1.116019	0.3158784	0.5766317	1.0	2574	tags=41%, list=14%, signal=48%
GOBP_POSITIVE_REGULATION_OF_NEUROTRANSMITTER_TRANSPORT	GOBP_POSITIVE_REGULATION_OF_NEUROTRANSMITTER_TRANSPORT		20	0.42970297	1.1158713	0.32427844	0.5766999	1.0	4565	tags=50%, list=25%, signal=67%
GOBP_POSTSYNAPTIC_SPECIALIZATION_ASSEMBLY	GOBP_POSTSYNAPTIC_SPECIALIZATION_ASSEMBLY		22	0.41839218	1.1157867	0.30944055	0.5766102	1.0	3162	tags=41%, list=17%, signal=50%
GOMF_PHOSPHATIDYLINOSITOL_4_PHOSPHATE_BINDING	GOMF_PHOSPHATIDYLINOSITOL_4_PHOSPHATE_BINDING		23	0.40964824	1.1154262	0.29391304	0.5772778	1.0	5851	tags=57%, list=32%, signal=83%
GOCC_INTEGRAL_COMPONENT_OF_PRESYNAPTIC_ACTIVE_ZONE_MEMBRANE	GOCC_INTEGRAL_COMPONENT_OF_PRESYNAPTIC_ACTIVE_ZONE_MEMBRANE		22	0.42977607	1.1154106	0.3289256	0.57698536	1.0	2400	tags=41%, list=13%, signal=47%
GOBP_POSITIVE_REGULATION_OF_PROTEIN_AUTOPHOSPHORYLATION	GOBP_POSITIVE_REGULATION_OF_PROTEIN_AUTOPHOSPHORYLATION		19	0.4333325	1.1148986	0.30664396	0.57812524	1.0	2831	tags=32%, list=16%, signal=37%
GOBP_POSITIVE_REGULATION_OF_PEPTIDYL_THREONINE_PHOSPHORYLATION	GOBP_POSITIVE_REGULATION_OF_PEPTIDYL_THREONINE_PHOSPHORYLATION		21	0.42822576	1.1144763	0.32286212	0.5789765	1.0	3398	tags=38%, list=19%, signal=47%
GOBP_REGULATION_OF_SMALL_MOLECULE_METABOLIC_PROCESS	GOBP_REGULATION_OF_SMALL_MOLECULE_METABOLIC_PROCESS		279	0.28008205	1.1144383	0.18617772	0.5787268	1.0	2653	tags=18%, list=15%, signal=21%
GOBP_REGULATION_OF_SMALL_GTPASE_MEDIATED_SIGNAL_TRANSDUCTION	GOBP_REGULATION_OF_SMALL_GTPASE_MEDIATED_SIGNAL_TRANSDUCTION		200	0.28730404	1.114296	0.2	0.57880074	1.0	3122	tags=24%, list=17%, signal=28%
GOBP_POSITIVE_REGULATION_OF_T_CELL_PROLIFERATION	GOBP_POSITIVE_REGULATION_OF_T_CELL_PROLIFERATION		84	0.32808122	1.1137702	0.26194146	0.5799888	1.0	1278	tags=15%, list=7%, signal=17%
GOBP_BODY_FLUID_SECRETION	GOBP_BODY_FLUID_SECRETION		65	0.34235105	1.113155	0.27070063	0.58142906	1.0	2716	tags=22%, list=15%, signal=25%
GOMF_DEAMINASE_ACTIVITY	GOMF_DEAMINASE_ACTIVITY		21	0.4289314	1.1131059	0.29761904	0.5812203	1.0	3306	tags=38%, list=18%, signal=47%
GOBP_REGULATION_OF_CELLULAR_PH	GOBP_REGULATION_OF_CELLULAR_PH		67	0.33839247	1.1130006	0.27568492	0.5811644	1.0	3735	tags=27%, list=21%, signal=34%
GOBP_HOMOPHILIC_CELL_ADHESION_VIA_PLASMA_MEMBRANE_ADHESION_MOLECULES	GOBP_HOMOPHILIC_CELL_ADHESION_VIA_PLASMA_MEMBRANE_ADHESION_MOLECULES		84	0.32750833	1.1129985	0.2661157	0.5808268	1.0	3179	tags=40%, list=18%, signal=49%
GOBP_PIGMENT_BIOSYNTHETIC_PROCESS	GOBP_PIGMENT_BIOSYNTHETIC_PROCESS		38	0.3735352	1.1129788	0.30114567	0.5805336	1.0	1999	tags=16%, list=11%, signal=18%
GOBP_COLUMNAR_CUBOIDAL_EPITHELIAL_CELL_DIFFERENTIATION	GOBP_COLUMNAR_CUBOIDAL_EPITHELIAL_CELL_DIFFERENTIATION		92	0.3258927	1.1128814	0.24960506	0.5804873	1.0	3572	tags=28%, list=20%, signal=35%
GOBP_REGULATION_OF_RECEPTOR_SIGNALING_PATHWAY_VIA_STAT	GOBP_REGULATION_OF_RECEPTOR_SIGNALING_PATHWAY_VIA_STAT		78	0.32719532	1.1126308	0.26409018	0.58083075	1.0	1700	tags=15%, list=9%, signal=17%
GOBP_REGULATION_OF_POLYSACCHARIDE_BIOSYNTHETIC_PROCESS	GOBP_REGULATION_OF_POLYSACCHARIDE_BIOSYNTHETIC_PROCESS		33	0.3869854	1.1123339	0.3183391	0.5813299	1.0	750	tags=12%, list=4%, signal=13%
GOBP_SENSORY_ORGAN_DEVELOPMENT	GOBP_SENSORY_ORGAN_DEVELOPMENT		427	0.27284497	1.1121814	0.16276042	0.5813868	1.0	4122	tags=29%, list=23%, signal=36%
GOBP_OVARIAN_FOLLICLE_DEVELOPMENT	GOBP_OVARIAN_FOLLICLE_DEVELOPMENT		47	0.3570039	1.112081	0.29480737	0.5813235	1.0	4952	tags=38%, list=27%, signal=53%
GOBP_REGULATION_OF_NEUROTRANSMITTER_TRANSPORT	GOBP_REGULATION_OF_NEUROTRANSMITTER_TRANSPORT		103	0.3126805	1.1120623	0.2646593	0.58103305	1.0	4089	tags=32%, list=23%, signal=41%
GOBP_T_CELL_DIFFERENTIATION	GOBP_T_CELL_DIFFERENTIATION		274	0.28222874	1.1117388	0.19726028	0.58159935	1.0	1241	tags=12%, list=7%, signal=13%
GOMF_RECEPTOR_TYROSINE_KINASE_BINDING	GOMF_RECEPTOR_TYROSINE_KINASE_BINDING		67	0.3377278	1.1115669	0.25980392	0.58172494	1.0	1018	tags=12%, list=6%, signal=13%
GOBP_RENAL_TUBULE_DEVELOPMENT	GOBP_RENAL_TUBULE_DEVELOPMENT		70	0.33347815	1.1113666	0.28037384	0.58191174	1.0	3875	tags=37%, list=21%, signal=47%
GOBP_REGULATION_OF_ANOIKIS	GOBP_REGULATION_OF_ANOIKIS		20	0.43207487	1.1113123	0.31711712	0.58169836	1.0	3176	tags=25%, list=18%, signal=30%
GOBP_POSITIVE_REGULATION_OF_CELL_CYCLE_G1_S_PHASE_TRANSITION	GOBP_POSITIVE_REGULATION_OF_CELL_CYCLE_G1_S_PHASE_TRANSITION		49	0.354636	1.1112893	0.3	0.58142376	1.0	1668	tags=14%, list=9%, signal=16%
GOMF_PROTEIN_SERINE_THREONINE_KINASE_ACTIVITY	GOMF_PROTEIN_SERINE_THREONINE_KINASE_ACTIVITY		363	0.27567074	1.111221	0.19154558	0.58128524	1.0	3780	tags=24%, list=21%, signal=30%
GOBP_RHYTHMIC_PROCESS	GOBP_RHYTHMIC_PROCESS		236	0.28417087	1.1111425	0.22019635	0.58116543	1.0	3664	tags=25%, list=20%, signal=31%
GOBP_CELLULAR_COMPONENT_DISASSEMBLY_INVOLVED_IN_EXECUTION_PHASE_OF_APOPTOSIS	GOBP_CELLULAR_COMPONENT_DISASSEMBLY_INVOLVED_IN_EXECUTION_PHASE_OF_APOPTOSIS		28	0.39743403	1.1110374	0.30952382	0.58114713	1.0	3149	tags=25%, list=17%, signal=30%
GOBP_REGULATION_OF_OSTEOCLAST_DIFFERENTIATION	GOBP_REGULATION_OF_OSTEOCLAST_DIFFERENTIATION		59	0.3414328	1.1109005	0.2706645	0.58120525	1.0	1278	tags=14%, list=7%, signal=15%
GOBP_STEM_CELL_DIFFERENTIATION	GOBP_STEM_CELL_DIFFERENTIATION		184	0.29283088	1.1106544	0.24082232	0.58157563	1.0	3156	tags=23%, list=17%, signal=27%
GOBP_ENDOCHONDRAL_BONE_MORPHOGENESIS	GOBP_ENDOCHONDRAL_BONE_MORPHOGENESIS		51	0.35394472	1.1105844	0.28120062	0.5814278	1.0	2876	tags=29%, list=16%, signal=35%
GOBP_FOREBRAIN_NEURON_DEVELOPMENT	GOBP_FOREBRAIN_NEURON_DEVELOPMENT		20	0.42742357	1.1102822	0.31949458	0.58198696	1.0	4711	tags=35%, list=26%, signal=47%
GOBP_REGULATION_OF_I_KAPPAB_KINASE_NF_KAPPAB_SIGNALING	GOBP_REGULATION_OF_I_KAPPAB_KINASE_NF_KAPPAB_SIGNALING		161	0.29664463	1.1098957	0.23688155	0.5827288	1.0	3852	tags=24%, list=21%, signal=30%
GOBP_POSITIVE_REGULATION_OF_HISTONE_ACETYLATION	GOBP_POSITIVE_REGULATION_OF_HISTONE_ACETYLATION		34	0.38499933	1.1094484	0.31413612	0.58364004	1.0	3209	tags=24%, list=18%, signal=29%
GOBP_RENAL_SODIUM_EXCRETION	GOBP_RENAL_SODIUM_EXCRETION		18	0.43609202	1.109254	0.33102253	0.5838703	1.0	1322	tags=22%, list=7%, signal=24%
GOBP_RESPONSE_TO_DECREASED_OXYGEN_LEVELS	GOBP_RESPONSE_TO_DECREASED_OXYGEN_LEVELS		188	0.29406023	1.1092061	0.22881356	0.58367276	1.0	2654	tags=19%, list=15%, signal=22%
GOBP_MITOTIC_G1_S_TRANSITION_CHECKPOINT_SIGNALING	GOBP_MITOTIC_G1_S_TRANSITION_CHECKPOINT_SIGNALING		24	0.4106384	1.1090883	0.30471382	0.58366954	1.0	3443	tags=38%, list=19%, signal=46%
GOBP_POSITIVE_REGULATION_OF_EPITHELIAL_CELL_APOPTOTIC_PROCESS	GOBP_POSITIVE_REGULATION_OF_EPITHELIAL_CELL_APOPTOTIC_PROCESS		37	0.37869063	1.109057	0.3125	0.58341354	1.0	3610	tags=35%, list=20%, signal=44%
GOBP_RADIAL_GLIAL_CELL_DIFFERENTIATION	GOBP_RADIAL_GLIAL_CELL_DIFFERENTIATION		15	0.45844564	1.1088337	0.34168157	0.5837059	1.0	2706	tags=40%, list=15%, signal=47%
GOBP_PROTEIN_POLYMERIZATION	GOBP_PROTEIN_POLYMERIZATION		219	0.28698322	1.1083108	0.21775313	0.5848367	1.0	2492	tags=18%, list=14%, signal=21%
GOCC_NUCLEAR_OUTER_MEMBRANE	GOCC_NUCLEAR_OUTER_MEMBRANE		18	0.44805697	1.1075705	0.32111692	0.58655953	1.0	1945	tags=28%, list=11%, signal=31%
GOBP_MEMBRANE_LIPID_BIOSYNTHETIC_PROCESS	GOBP_MEMBRANE_LIPID_BIOSYNTHETIC_PROCESS		113	0.31078812	1.107485	0.2728732	0.5864624	1.0	5160	tags=32%, list=29%, signal=44%
GOMF_QUATERNARY_AMMONIUM_GROUP_BINDING	GOMF_QUATERNARY_AMMONIUM_GROUP_BINDING		31	0.38949746	1.1074655	0.31748727	0.5861813	1.0	1102	tags=16%, list=6%, signal=17%
GOBP_FAT_SOLUBLE_VITAMIN_METABOLIC_PROCESS	GOBP_FAT_SOLUBLE_VITAMIN_METABOLIC_PROCESS		25	0.4080779	1.1074046	0.30952382	0.58601904	1.0	2245	tags=24%, list=12%, signal=27%
GOBP_POSITIVE_REGULATION_OF_SMOOTHENED_SIGNALING_PATHWAY	GOBP_POSITIVE_REGULATION_OF_SMOOTHENED_SIGNALING_PATHWAY		30	0.38529456	1.1069782	0.31652173	0.58690214	1.0	4627	tags=43%, list=26%, signal=58%
GOBP_NEGATIVE_REGULATION_OF_CATION_CHANNEL_ACTIVITY	GOBP_NEGATIVE_REGULATION_OF_CATION_CHANNEL_ACTIVITY		42	0.3701412	1.1069177	0.30592105	0.58673954	1.0	3098	tags=31%, list=17%, signal=37%
GOBP_MRNA_TRANSCRIPTION	GOBP_MRNA_TRANSCRIPTION		48	0.3623659	1.106903	0.29304636	0.58643764	1.0	39	tags=4%, list=0%, signal=4%
GOBP_STEROID_BIOSYNTHETIC_PROCESS	GOBP_STEROID_BIOSYNTHETIC_PROCESS		113	0.3114149	1.1068319	0.26006192	0.58630276	1.0	2795	tags=19%, list=15%, signal=23%
GOBP_RESPIRATORY_SYSTEM_DEVELOPMENT	GOBP_RESPIRATORY_SYSTEM_DEVELOPMENT		191	0.28911436	1.1067176	0.22934473	0.5862901	1.0	3494	tags=27%, list=19%, signal=33%
GOBP_B_CELL_HOMEOSTASIS	GOBP_B_CELL_HOMEOSTASIS		38	0.37643838	1.1062998	0.30247933	0.5870898	1.0	1491	tags=18%, list=8%, signal=20%
GOBP_POSITIVE_REGULATION_OF_LONG_TERM_SYNAPTIC_POTENTIATION	GOBP_POSITIVE_REGULATION_OF_LONG_TERM_SYNAPTIC_POTENTIATION		26	0.40296885	1.1062212	0.33222038	0.58697426	1.0	1243	tags=19%, list=7%, signal=21%
GOBP_GLYCOSYLCERAMIDE_METABOLIC_PROCESS	GOBP_GLYCOSYLCERAMIDE_METABOLIC_PROCESS		15	0.46181688	1.1060386	0.33840948	0.5871366	1.0	5128	tags=53%, list=28%, signal=74%
GOBP_ARTERY_DEVELOPMENT	GOBP_ARTERY_DEVELOPMENT		88	0.32308313	1.1055384	0.27591464	0.5881973	1.0	1566	tags=20%, list=9%, signal=22%
GOBP_MYELOID_CELL_DIFFERENTIATION	GOBP_MYELOID_CELL_DIFFERENTIATION		343	0.27384523	1.1050488	0.1891516	0.58919907	1.0	3387	tags=20%, list=19%, signal=25%
GOBP_NEGATIVE_REGULATION_OF_INTERLEUKIN_6_PRODUCTION	GOBP_NEGATIVE_REGULATION_OF_INTERLEUKIN_6_PRODUCTION		41	0.3738505	1.103963	0.30371568	0.59189063	1.0	3487	tags=29%, list=19%, signal=36%
GOBP_POSITIVE_REGULATION_OF_CALCINEURIN_MEDIATED_SIGNALING	GOBP_POSITIVE_REGULATION_OF_CALCINEURIN_MEDIATED_SIGNALING		20	0.42199695	1.1034613	0.3392226	0.5929896	1.0	3427	tags=40%, list=19%, signal=49%
GOBP_REGULATION_OF_RECEPTOR_BINDING	GOBP_REGULATION_OF_RECEPTOR_BINDING		17	0.4326038	1.1033533	0.3463588	0.5929318	1.0	3866	tags=53%, list=21%, signal=67%
GOMF_PDZ_DOMAIN_BINDING	GOMF_PDZ_DOMAIN_BINDING		98	0.31899646	1.1033151	0.29027355	0.59269303	1.0	2858	tags=27%, list=16%, signal=31%
GOBP_MULTICELLULAR_ORGANISMAL_MOVEMENT	GOBP_MULTICELLULAR_ORGANISMAL_MOVEMENT		44	0.35927847	1.1031944	0.30327868	0.5926903	1.0	1697	tags=18%, list=9%, signal=20%
GOBP_PLATELET_DERIVED_GROWTH_FACTOR_RECEPTOR_SIGNALING_PATHWAY	GOBP_PLATELET_DERIVED_GROWTH_FACTOR_RECEPTOR_SIGNALING_PATHWAY		59	0.342362	1.102949	0.30707395	0.59304124	1.0	4438	tags=36%, list=25%, signal=47%
GOBP_POSITIVE_REGULATION_OF_TYROSINE_PHOSPHORYLATION_OF_STAT_PROTEIN	GOBP_POSITIVE_REGULATION_OF_TYROSINE_PHOSPHORYLATION_OF_STAT_PROTEIN		40	0.36933511	1.1029097	0.33610648	0.5928187	1.0	1700	tags=25%, list=9%, signal=28%
GOBP_NEGATIVE_REGULATION_OF_PROTEIN_LOCALIZATION	GOBP_NEGATIVE_REGULATION_OF_PROTEIN_LOCALIZATION		179	0.29348296	1.1028942	0.21991085	0.59252393	1.0	2708	tags=16%, list=15%, signal=19%
GOBP_POSITIVE_REGULATION_OF_MACROPHAGE_MIGRATION	GOBP_POSITIVE_REGULATION_OF_MACROPHAGE_MIGRATION		29	0.4002731	1.102675	0.33570158	0.59283745	1.0	2340	tags=34%, list=13%, signal=40%
GOBP_REGULATION_OF_LIPID_STORAGE	GOBP_REGULATION_OF_LIPID_STORAGE		42	0.3626151	1.1019421	0.32871974	0.59455794	1.0	2498	tags=24%, list=14%, signal=28%
GOBP_MESONEPHROS_DEVELOPMENT	GOBP_MESONEPHROS_DEVELOPMENT		65	0.33619833	1.1019206	0.29570746	0.5942849	1.0	2533	tags=29%, list=14%, signal=34%
GOBP_POSITIVE_REGULATION_OF_VASCULAR_ENDOTHELIAL_CELL_PROLIFERATION	GOBP_POSITIVE_REGULATION_OF_VASCULAR_ENDOTHELIAL_CELL_PROLIFERATION		16	0.4487872	1.101847	0.34662044	0.594152	1.0	92	tags=13%, list=1%, signal=13%
GOBP_CD4_POSITIVE_ALPHA_BETA_T_CELL_CYTOKINE_PRODUCTION	GOBP_CD4_POSITIVE_ALPHA_BETA_T_CELL_CYTOKINE_PRODUCTION		21	0.42863554	1.1014475	0.33333334	0.5949099	1.0	1799	tags=24%, list=10%, signal=26%
GOMF_PHOSPHATIDYLINOSITOL_4_5_BISPHOSPHATE_BINDING	GOMF_PHOSPHATIDYLINOSITOL_4_5_BISPHOSPHATE_BINDING		65	0.3393049	1.1013572	0.2747604	0.59479886	1.0	2385	tags=22%, list=13%, signal=25%
GOBP_ACTOMYOSIN_STRUCTURE_ORGANIZATION	GOBP_ACTOMYOSIN_STRUCTURE_ORGANIZATION		175	0.29548198	1.1012521	0.24778761	0.59476185	1.0	1854	tags=15%, list=10%, signal=16%
GOBP_POSITIVE_REGULATION_OF_TRANSCRIPTION_REGULATORY_REGION_DNA_BINDING	GOBP_POSITIVE_REGULATION_OF_TRANSCRIPTION_REGULATORY_REGION_DNA_BINDING		19	0.42611757	1.1001474	0.33564013	0.59749705	1.0	3413	tags=26%, list=19%, signal=32%
GOBP_HORMONE_TRANSPORT	GOBP_HORMONE_TRANSPORT		254	0.2833147	1.1000267	0.2215909	0.5975076	1.0	2612	tags=19%, list=14%, signal=22%
GOBP_RAS_PROTEIN_SIGNAL_TRANSDUCTION	GOBP_RAS_PROTEIN_SIGNAL_TRANSDUCTION		296	0.27888057	1.0999202	0.21132597	0.59748745	1.0	3175	tags=23%, list=18%, signal=27%
GOBP_ANTERIOR_POSTERIOR_PATTERN_SPECIFICATION	GOBP_ANTERIOR_POSTERIOR_PATTERN_SPECIFICATION		133	0.30206123	1.0997975	0.25073746	0.59748745	1.0	2735	tags=23%, list=15%, signal=26%
GOBP_REGULATION_OF_RECEPTOR_LOCALIZATION_TO_SYNAPSE	GOBP_REGULATION_OF_RECEPTOR_LOCALIZATION_TO_SYNAPSE		20	0.42499614	1.0997806	0.35512367	0.59718883	1.0	3747	tags=35%, list=21%, signal=44%
GOBP_FOAM_CELL_DIFFERENTIATION	GOBP_FOAM_CELL_DIFFERENTIATION		22	0.41322616	1.0995411	0.34129694	0.59754246	1.0	3013	tags=36%, list=17%, signal=44%
GOBP_C21_STEROID_HORMONE_METABOLIC_PROCESS	GOBP_C21_STEROID_HORMONE_METABOLIC_PROCESS		22	0.41555122	1.0993588	0.3658088	0.5977052	1.0	2653	tags=27%, list=15%, signal=32%
GOBP_REGULATION_OF_RESPIRATORY_GASEOUS_EXCHANGE	GOBP_REGULATION_OF_RESPIRATORY_GASEOUS_EXCHANGE		17	0.43538693	1.0993265	0.3472222	0.5974541	1.0	2998	tags=41%, list=17%, signal=49%
GOBP_NEPHRON_DEVELOPMENT	GOBP_NEPHRON_DEVELOPMENT		109	0.31040287	1.0987818	0.28503186	0.5987139	1.0	2420	tags=23%, list=13%, signal=26%
GOBP_SKELETAL_SYSTEM_DEVELOPMENT	GOBP_SKELETAL_SYSTEM_DEVELOPMENT		370	0.2710223	1.0987493	0.19350474	0.59845144	1.0	2735	tags=21%, list=15%, signal=24%
GOBP_NEGATIVE_REGULATION_OF_EPITHELIAL_CELL_PROLIFERATION	GOBP_NEGATIVE_REGULATION_OF_EPITHELIAL_CELL_PROLIFERATION		132	0.30223918	1.0986081	0.24889544	0.5984923	1.0	2832	tags=23%, list=16%, signal=27%
GOBP_REGULATION_OF_CELL_PROJECTION_ASSEMBLY	GOBP_REGULATION_OF_CELL_PROJECTION_ASSEMBLY		172	0.29509705	1.0985421	0.2536657	0.59833777	1.0	2809	tags=22%, list=16%, signal=25%
GOBP_POSITIVE_REGULATION_OF_UBIQUITIN_PROTEIN_TRANSFERASE_ACTIVITY	GOBP_POSITIVE_REGULATION_OF_UBIQUITIN_PROTEIN_TRANSFERASE_ACTIVITY		26	0.39751723	1.0984366	0.33274958	0.5983089	1.0	3771	tags=27%, list=21%, signal=34%
GOBP_REGULATION_OF_MEIOTIC_NUCLEAR_DIVISION	GOBP_REGULATION_OF_MEIOTIC_NUCLEAR_DIVISION		22	0.4127128	1.0982666	0.32427844	0.5984094	1.0	3257	tags=27%, list=18%, signal=33%
GOBP_ARGININE_METABOLIC_PROCESS	GOBP_ARGININE_METABOLIC_PROCESS		16	0.43855715	1.0980557	0.33802816	0.5986181	1.0	5230	tags=56%, list=29%, signal=79%
GOBP_ROOF_OF_MOUTH_DEVELOPMENT	GOBP_ROOF_OF_MOUTH_DEVELOPMENT		68	0.33152074	1.0978866	0.29346094	0.5987307	1.0	2801	tags=21%, list=15%, signal=24%
GOBP_REGULATION_OF_POLYSACCHARIDE_METABOLIC_PROCESS	GOBP_REGULATION_OF_POLYSACCHARIDE_METABOLIC_PROCESS		36	0.37298506	1.0975765	0.30795848	0.59925914	1.0	750	tags=11%, list=4%, signal=12%
GOBP_POSITIVE_REGULATION_OF_CD4_POSITIVE_ALPHA_BETA_T_CELL_ACTIVATION	GOBP_POSITIVE_REGULATION_OF_CD4_POSITIVE_ALPHA_BETA_T_CELL_ACTIVATION		36	0.3734564	1.0973263	0.3294893	0.5996449	1.0	1241	tags=19%, list=7%, signal=21%
GOBP_MAINTENANCE_OF_LOCATION_IN_CELL	GOBP_MAINTENANCE_OF_LOCATION_IN_CELL		179	0.28915486	1.0971445	0.25073314	0.5997863	1.0	2852	tags=19%, list=16%, signal=22%
GOMF_HISTONE_DEACETYLASE_BINDING	GOMF_HISTONE_DEACETYLASE_BINDING		111	0.30692643	1.096993	0.27380952	0.5998548	1.0	3583	tags=19%, list=20%, signal=23%
GOBP_OOCYTE_DIFFERENTIATION	GOBP_OOCYTE_DIFFERENTIATION		42	0.36321494	1.0965952	0.32119206	0.600694	1.0	2101	tags=19%, list=12%, signal=21%
GOBP_REGULATION_OF_CALCIUM_ION_TRANSMEMBRANE_TRANSPORTER_ACTIVITY	GOBP_REGULATION_OF_CALCIUM_ION_TRANSMEMBRANE_TRANSPORTER_ACTIVITY		77	0.32647946	1.0965437	0.29890454	0.60049903	1.0	3588	tags=32%, list=20%, signal=40%
GOBP_RESPONSE_TO_TOXIC_SUBSTANCE	GOBP_RESPONSE_TO_TOXIC_SUBSTANCE		98	0.31115797	1.096352	0.2845787	0.60069156	1.0	3501	tags=29%, list=19%, signal=35%
GOBP_CIRCADIAN_RHYTHM	GOBP_CIRCADIAN_RHYTHM		176	0.29199743	1.0962107	0.25519288	0.6007525	1.0	3200	tags=22%, list=18%, signal=27%
GOBP_REGULATION_OF_MICROTUBULE_POLYMERIZATION_OR_DEPOLYMERIZATION	GOBP_REGULATION_OF_MICROTUBULE_POLYMERIZATION_OR_DEPOLYMERIZATION		76	0.32643056	1.096154	0.2973806	0.6005926	1.0	3306	tags=30%, list=18%, signal=37%
GOBP_REGULATION_OF_EXCRETION	GOBP_REGULATION_OF_EXCRETION		19	0.42709774	1.0960203	0.32586208	0.60063404	1.0	1322	tags=26%, list=7%, signal=28%
GOCC_ORGANELLE_ENVELOPE_LUMEN	GOCC_ORGANELLE_ENVELOPE_LUMEN		84	0.32893485	1.0957528	0.2936508	0.6010446	1.0	5712	tags=32%, list=32%, signal=47%
GOBP_POSITIVE_REGULATION_OF_LOCOMOTION	GOBP_POSITIVE_REGULATION_OF_LOCOMOTION		488	0.26470634	1.0951147	0.18361954	0.6025072	1.0	2844	tags=20%, list=16%, signal=24%
GOBP_SUBSTRATE_DEPENDENT_CELL_MIGRATION	GOBP_SUBSTRATE_DEPENDENT_CELL_MIGRATION		27	0.39657292	1.0951092	0.3496732	0.60218674	1.0	2667	tags=26%, list=15%, signal=30%
GOBP_NEGATIVE_REGULATION_OF_PROTEASOMAL_UBIQUITIN_DEPENDENT_PROTEIN_CATABOLIC_PROCESS	GOBP_NEGATIVE_REGULATION_OF_PROTEASOMAL_UBIQUITIN_DEPENDENT_PROTEIN_CATABOLIC_PROCESS		31	0.3836586	1.094974	0.32730263	0.6022269	1.0	4291	tags=29%, list=24%, signal=38%
GOBP_T_HELPER_CELL_LINEAGE_COMMITMENT	GOBP_T_HELPER_CELL_LINEAGE_COMMITMENT		15	0.4661589	1.094774	0.33680555	0.60246044	1.0	1141	tags=27%, list=6%, signal=28%
GOBP_PHOTORECEPTOR_CELL_DEVELOPMENT	GOBP_PHOTORECEPTOR_CELL_DEVELOPMENT		36	0.3729931	1.0945044	0.30988276	0.6028806	1.0	4091	tags=28%, list=23%, signal=36%
GOMF_DAMAGED_DNA_BINDING	GOMF_DAMAGED_DNA_BINDING		58	0.34310514	1.0942141	0.3118971	0.60331213	1.0	5037	tags=29%, list=28%, signal=40%
GOBP_NEGATIVE_REGULATION_OF_ENDOTHELIAL_CELL_MIGRATION	GOBP_NEGATIVE_REGULATION_OF_ENDOTHELIAL_CELL_MIGRATION		44	0.35657546	1.0937742	0.31391585	0.6041521	1.0	1002	tags=11%, list=6%, signal=12%
GOBP_CELL_JUNCTION_ASSEMBLY	GOBP_CELL_JUNCTION_ASSEMBLY		329	0.27096272	1.0936201	0.21438451	0.6042499	1.0	2816	tags=22%, list=16%, signal=25%
GOBP_POSITIVE_REGULATION_OF_PHAGOCYTOSIS_ENGULFMENT	GOBP_POSITIVE_REGULATION_OF_PHAGOCYTOSIS_ENGULFMENT		15	0.46256185	1.0935256	0.3655914	0.60417384	1.0	1132	tags=20%, list=6%, signal=21%
GOBP_REGULATION_OF_PROTEIN_TYROSINE_KINASE_ACTIVITY	GOBP_REGULATION_OF_PROTEIN_TYROSINE_KINASE_ACTIVITY		62	0.33655038	1.0933592	0.30781758	0.60430884	1.0	1810	tags=19%, list=10%, signal=21%
GOBP_POSITIVE_REGULATION_OF_AXONOGENESIS	GOBP_POSITIVE_REGULATION_OF_AXONOGENESIS		80	0.32236192	1.0931796	0.2926045	0.60446775	1.0	2649	tags=19%, list=15%, signal=22%
GOBP_NEURAL_CREST_CELL_DIFFERENTIATION	GOBP_NEURAL_CREST_CELL_DIFFERENTIATION		66	0.3350533	1.0926138	0.28617886	0.60574746	1.0	1826	tags=23%, list=10%, signal=25%
GOBP_PROGRAMMED_CELL_DEATH_INVOLVED_IN_CELL_DEVELOPMENT	GOBP_PROGRAMMED_CELL_DEATH_INVOLVED_IN_CELL_DEVELOPMENT		21	0.41217536	1.0925281	0.3410596	0.6056333	1.0	1240	tags=14%, list=7%, signal=15%
GOBP_PROTEIN_AUTOPHOSPHORYLATION	GOBP_PROTEIN_AUTOPHOSPHORYLATION		208	0.28487223	1.0911025	0.2681883	0.60921574	1.0	3766	tags=24%, list=21%, signal=29%
GOCC_ADHERENS_JUNCTION	GOCC_ADHERENS_JUNCTION		111	0.30838627	1.0903354	0.28158295	0.61106384	1.0	3726	tags=32%, list=21%, signal=41%
GOBP_REGULATION_OF_INTRINSIC_APOPTOTIC_SIGNALING_PATHWAY_BY_P53_CLASS_MEDIATOR	GOBP_REGULATION_OF_INTRINSIC_APOPTOTIC_SIGNALING_PATHWAY_BY_P53_CLASS_MEDIATOR		27	0.3859107	1.0902454	0.3322091	0.61098313	1.0	6622	tags=44%, list=37%, signal=70%
GOBP_REGULATION_OF_ARP2_3_COMPLEX_MEDIATED_ACTIN_NUCLEATION	GOBP_REGULATION_OF_ARP2_3_COMPLEX_MEDIATED_ACTIN_NUCLEATION		19	0.42477253	1.0901766	0.3457189	0.61085653	1.0	2162	tags=21%, list=12%, signal=24%
GOBP_POSITIVE_REGULATION_OF_CELLULAR_RESPONSE_TO_INSULIN_STIMULUS	GOBP_POSITIVE_REGULATION_OF_CELLULAR_RESPONSE_TO_INSULIN_STIMULUS		25	0.39969558	1.0898882	0.3225256	0.6113001	1.0	5766	tags=44%, list=32%, signal=64%
GOBP_RECEPTOR_RECYCLING	GOBP_RECEPTOR_RECYCLING		33	0.3783741	1.0888759	0.33050847	0.61380917	1.0	4267	tags=39%, list=24%, signal=51%
GOBP_MAINTENANCE_OF_PROTEIN_LOCATION_IN_CELL	GOBP_MAINTENANCE_OF_PROTEIN_LOCATION_IN_CELL		60	0.34157163	1.0886173	0.3116883	0.6142338	1.0	2385	tags=12%, list=13%, signal=13%
GOBP_SECRETION_BY_TISSUE	GOBP_SECRETION_BY_TISSUE		35	0.3739496	1.0885328	0.3305509	0.61412185	1.0	2716	tags=26%, list=15%, signal=30%
GOBP_HAIR_FOLLICLE_MATURATION	GOBP_HAIR_FOLLICLE_MATURATION		17	0.43719888	1.0885222	0.34109816	0.6138131	1.0	1566	tags=18%, list=9%, signal=19%
GOBP_SMOOTH_MUSCLE_CELL_APOPTOTIC_PROCESS	GOBP_SMOOTH_MUSCLE_CELL_APOPTOTIC_PROCESS		23	0.40771142	1.0884537	0.33603895	0.61366665	1.0	2602	tags=26%, list=14%, signal=30%
GOBP_PURINE_DEOXYRIBONUCLEOTIDE_METABOLIC_PROCESS	GOBP_PURINE_DEOXYRIBONUCLEOTIDE_METABOLIC_PROCESS		18	0.4344909	1.0883957	0.36655405	0.6134986	1.0	5515	tags=56%, list=30%, signal=80%
GOMF_TRANSMEMBRANE_RECEPTOR_PROTEIN_SERINE_THREONINE_KINASE_BINDING	GOMF_TRANSMEMBRANE_RECEPTOR_PROTEIN_SERINE_THREONINE_KINASE_BINDING		18	0.4379599	1.0880562	0.34957984	0.6141367	1.0	3352	tags=39%, list=19%, signal=48%
GOBP_NEURAL_TUBE_FORMATION	GOBP_NEURAL_TUBE_FORMATION		108	0.30696166	1.0879183	0.30203444	0.614189	1.0	1704	tags=15%, list=9%, signal=16%
GOBP_SOMITOGENESIS	GOBP_SOMITOGENESIS		45	0.3547174	1.0872178	0.31993818	0.6158176	1.0	2706	tags=27%, list=15%, signal=31%
GOBP_REGULATION_OF_SENSORY_PERCEPTION	GOBP_REGULATION_OF_SENSORY_PERCEPTION		39	0.36776417	1.0871266	0.3424	0.61574036	1.0	2340	tags=33%, list=13%, signal=38%
GOBP_POSITIVE_REGULATION_OF_NEUROGENESIS	GOBP_POSITIVE_REGULATION_OF_NEUROGENESIS		239	0.28094628	1.0869696	0.23882681	0.615843	1.0	2691	tags=19%, list=15%, signal=22%
GOBP_POSITIVE_REGULATION_OF_PROTEIN_KINASE_ACTIVITY	GOBP_POSITIVE_REGULATION_OF_PROTEIN_KINASE_ACTIVITY		290	0.2743794	1.086967	0.25276244	0.61550736	1.0	3506	tags=22%, list=19%, signal=27%
GOBP_PRIMARY_NEURAL_TUBE_FORMATION	GOBP_PRIMARY_NEURAL_TUBE_FORMATION		95	0.3162986	1.0869284	0.29583976	0.61526287	1.0	1704	tags=16%, list=9%, signal=17%
GOBP_REGULATION_OF_PLATELET_DERIVED_GROWTH_FACTOR_RECEPTOR_SIGNALING_PATHWAY	GOBP_REGULATION_OF_PLATELET_DERIVED_GROWTH_FACTOR_RECEPTOR_SIGNALING_PATHWAY		21	0.41907066	1.0867538	0.35932204	0.6154146	1.0	4241	tags=43%, list=23%, signal=56%
GOBP_VITAMIN_METABOLIC_PROCESS	GOBP_VITAMIN_METABOLIC_PROCESS		60	0.33726403	1.0865952	0.30605564	0.6155266	1.0	3178	tags=28%, list=18%, signal=34%
GOBP_NEGATIVE_REGULATION_OF_CD4_POSITIVE_ALPHA_BETA_T_CELL_ACTIVATION	GOBP_NEGATIVE_REGULATION_OF_CD4_POSITIVE_ALPHA_BETA_T_CELL_ACTIVATION		31	0.3766498	1.0864532	0.3590604	0.61558056	1.0	1241	tags=13%, list=7%, signal=14%
GOBP_PROXIMAL_DISTAL_PATTERN_FORMATION	GOBP_PROXIMAL_DISTAL_PATTERN_FORMATION		15	0.44620222	1.0860919	0.37417218	0.61628467	1.0	2972	tags=27%, list=16%, signal=32%
GOBP_CARDIAC_SEPTUM_MORPHOGENESIS	GOBP_CARDIAC_SEPTUM_MORPHOGENESIS		59	0.341469	1.085999	0.31323284	0.61621284	1.0	3559	tags=41%, list=20%, signal=50%
GOBP_RECEPTOR_SIGNALING_PATHWAY_VIA_STAT	GOBP_RECEPTOR_SIGNALING_PATHWAY_VIA_STAT		130	0.30197296	1.0855902	0.28739002	0.61707824	1.0	1781	tags=15%, list=10%, signal=17%
GOBP_ACTION_POTENTIAL	GOBP_ACTION_POTENTIAL		103	0.309692	1.0853337	0.304	0.61753076	1.0	3228	tags=31%, list=18%, signal=38%
GOBP_REGULATION_OF_TRANSCRIPTION_REGULATORY_REGION_DNA_BINDING	GOBP_REGULATION_OF_TRANSCRIPTION_REGULATORY_REGION_DNA_BINDING		39	0.3619506	1.0850372	0.3371901	0.61806095	1.0	4997	tags=31%, list=28%, signal=42%
GOCC_CELL_CELL_JUNCTION	GOCC_CELL_CELL_JUNCTION		387	0.26795325	1.0849992	0.22793148	0.61783737	1.0	3726	tags=29%, list=21%, signal=36%
GOMF_LYASE_ACTIVITY	GOMF_LYASE_ACTIVITY		169	0.28859472	1.0849911	0.28947368	0.61751646	1.0	3926	tags=24%, list=22%, signal=31%
GOBP_I_KAPPAB_KINASE_NF_KAPPAB_SIGNALING	GOBP_I_KAPPAB_KINASE_NF_KAPPAB_SIGNALING		193	0.28522485	1.084633	0.27218044	0.6182296	1.0	3852	tags=22%, list=21%, signal=28%
GOBP_VACUOLAR_LOCALIZATION	GOBP_VACUOLAR_LOCALIZATION		71	0.3302011	1.0845572	0.29310346	0.61812466	1.0	2812	tags=17%, list=16%, signal=20%
GOCC_VOLTAGE_GATED_CALCIUM_CHANNEL_COMPLEX	GOCC_VOLTAGE_GATED_CALCIUM_CHANNEL_COMPLEX		26	0.40715364	1.0845509	0.34925866	0.6178035	1.0	3588	tags=38%, list=20%, signal=48%
GOCC_PHOTORECEPTOR_INNER_SEGMENT	GOCC_PHOTORECEPTOR_INNER_SEGMENT		40	0.36498973	1.084376	0.3436482	0.6179801	1.0	3171	tags=35%, list=18%, signal=42%
GOBP_REGULATION_OF_MACROPHAGE_DERIVED_FOAM_CELL_DIFFERENTIATION	GOBP_REGULATION_OF_MACROPHAGE_DERIVED_FOAM_CELL_DIFFERENTIATION		17	0.4362365	1.0841366	0.3702422	0.61833566	1.0	2691	tags=35%, list=15%, signal=41%
GOBP_EPIGENETIC_REGULATION_OF_GENE_EXPRESSION	GOBP_EPIGENETIC_REGULATION_OF_GENE_EXPRESSION		131	0.30000606	1.083537	0.29051095	0.61973697	1.0	6496	tags=40%, list=36%, signal=63%
GOMF_METAL_ION_TRANSMEMBRANE_TRANSPORTER_ACTIVITY	GOMF_METAL_ION_TRANSMEMBRANE_TRANSPORTER_ACTIVITY		287	0.27441168	1.0830735	0.25170067	0.6207175	1.0	3933	tags=32%, list=22%, signal=40%
GOBP_STEROL_TRANSPORT	GOBP_STEROL_TRANSPORT		88	0.31629774	1.0829692	0.30842608	0.62067175	1.0	2624	tags=18%, list=14%, signal=21%
GOBP_REGULATION_OF_LYMPHOCYTE_DIFFERENTIATION	GOBP_REGULATION_OF_LYMPHOCYTE_DIFFERENTIATION		182	0.2839813	1.0827109	0.26995647	0.62111825	1.0	1544	tags=12%, list=9%, signal=13%
GOBP_NEUROTRANSMITTER_UPTAKE	GOBP_NEUROTRANSMITTER_UPTAKE		28	0.38866714	1.0825392	0.36502546	0.62127846	1.0	2288	tags=32%, list=13%, signal=37%
GOBP_DEOXYRIBONUCLEOSIDE_MONOPHOSPHATE_METABOLIC_PROCESS	GOBP_DEOXYRIBONUCLEOSIDE_MONOPHOSPHATE_METABOLIC_PROCESS		25	0.389061	1.0818509	0.359401	0.6229233	1.0	5515	tags=52%, list=30%, signal=75%
GOBP_CENTRAL_NERVOUS_SYSTEM_NEURON_DIFFERENTIATION	GOBP_CENTRAL_NERVOUS_SYSTEM_NEURON_DIFFERENTIATION		137	0.2988451	1.0816317	0.30357143	0.62320995	1.0	3110	tags=24%, list=17%, signal=29%
GOBP_EMBRYONIC_SKELETAL_SYSTEM_MORPHOGENESIS	GOBP_EMBRYONIC_SKELETAL_SYSTEM_MORPHOGENESIS		52	0.34509674	1.0813308	0.32843137	0.6237094	1.0	3352	tags=29%, list=19%, signal=35%
GOBP_ODONTOGENESIS_OF_DENTIN_CONTAINING_TOOTH	GOBP_ODONTOGENESIS_OF_DENTIN_CONTAINING_TOOTH		55	0.3446408	1.0810469	0.3435484	0.62418944	1.0	3641	tags=31%, list=20%, signal=39%
GOCC_CYTOPLASMIC_REGION	GOCC_CYTOPLASMIC_REGION		183	0.28738004	1.0810384	0.29237288	0.6238733	1.0	4294	tags=28%, list=24%, signal=37%
GOBP_GLIAL_CELL_DIFFERENTIATION	GOBP_GLIAL_CELL_DIFFERENTIATION		212	0.28172353	1.0810192	0.27724138	0.6235909	1.0	3110	tags=24%, list=17%, signal=29%
GOBP_CATECHOL_CONTAINING_COMPOUND_METABOLIC_PROCESS	GOBP_CATECHOL_CONTAINING_COMPOUND_METABOLIC_PROCESS		40	0.3612375	1.0803183	0.34053156	0.6252146	1.0	3259	tags=30%, list=18%, signal=37%
GOBP_REGULATION_OF_SYNAPSE_MATURATION	GOBP_REGULATION_OF_SYNAPSE_MATURATION		15	0.445036	1.0802497	0.36727273	0.62506914	1.0	3485	tags=33%, list=19%, signal=41%
GOBP_REGULATION_OF_PROTEIN_SECRETION	GOBP_REGULATION_OF_PROTEIN_SECRETION		227	0.27967378	1.0802429	0.2791367	0.62474513	1.0	2183	tags=14%, list=12%, signal=16%
GOBP_REGULATION_OF_DOUBLE_STRAND_BREAK_REPAIR_VIA_HOMOLOGOUS_RECOMBINATION	GOBP_REGULATION_OF_DOUBLE_STRAND_BREAK_REPAIR_VIA_HOMOLOGOUS_RECOMBINATION		56	0.3362465	1.0800657	0.32113144	0.62491083	1.0	3952	tags=21%, list=22%, signal=27%
GOMF_DYNEIN_INTERMEDIATE_CHAIN_BINDING	GOMF_DYNEIN_INTERMEDIATE_CHAIN_BINDING		30	0.391337	1.0798666	0.34710744	0.6251472	1.0	3136	tags=27%, list=17%, signal=32%
GOBP_NEGATIVE_REGULATION_OF_RHO_PROTEIN_SIGNAL_TRANSDUCTION	GOBP_NEGATIVE_REGULATION_OF_RHO_PROTEIN_SIGNAL_TRANSDUCTION		18	0.4271261	1.0796438	0.35787672	0.62541497	1.0	5141	tags=44%, list=28%, signal=62%
GOBP_NEGATIVE_REGULATION_OF_LEUKOCYTE_CELL_CELL_ADHESION	GOBP_NEGATIVE_REGULATION_OF_LEUKOCYTE_CELL_CELL_ADHESION		117	0.30430847	1.0793806	0.2955975	0.62584484	1.0	1241	tags=13%, list=7%, signal=14%
GOBP_LIPID_STORAGE	GOBP_LIPID_STORAGE		77	0.3226409	1.0793356	0.29329172	0.6256432	1.0	2884	tags=21%, list=16%, signal=25%
GOBP_INTERFERON_ALPHA_PRODUCTION	GOBP_INTERFERON_ALPHA_PRODUCTION		29	0.39432576	1.079273	0.36774194	0.6254577	1.0	2678	tags=28%, list=15%, signal=32%
GOBP_VESICLE_DOCKING	GOBP_VESICLE_DOCKING		62	0.3343183	1.0791174	0.32475883	0.6255807	1.0	2462	tags=18%, list=14%, signal=20%
GOBP_REGULATION_OF_PROTEIN_BINDING	GOBP_REGULATION_OF_PROTEIN_BINDING		186	0.2840964	1.0786853	0.2867647	0.6265418	1.0	3179	tags=17%, list=18%, signal=20%
GOBP_REGULATION_OF_CALCIUM_ION_DEPENDENT_EXOCYTOSIS	GOBP_REGULATION_OF_CALCIUM_ION_DEPENDENT_EXOCYTOSIS		43	0.3616182	1.0786809	0.36092716	0.62621737	1.0	3949	tags=30%, list=22%, signal=39%
GOBP_RIBOSOMAL_SMALL_SUBUNIT_BIOGENESIS	GOBP_RIBOSOMAL_SMALL_SUBUNIT_BIOGENESIS		68	0.327425	1.0781429	0.32819724	0.6274679	1.0	3633	tags=26%, list=20%, signal=33%
GOBP_REGULATION_OF_BEHAVIOR	GOBP_REGULATION_OF_BEHAVIOR		67	0.3308394	1.0780208	0.3291536	0.62748575	1.0	2659	tags=25%, list=15%, signal=30%
GOBP_SENSORY_PERCEPTION_OF_MECHANICAL_STIMULUS	GOBP_SENSORY_PERCEPTION_OF_MECHANICAL_STIMULUS		151	0.2925754	1.077962	0.281106	0.6273163	1.0	2643	tags=25%, list=15%, signal=28%
GOBP_TUBE_FORMATION	GOBP_TUBE_FORMATION		133	0.2972528	1.077673	0.3108108	0.62784195	1.0	1704	tags=14%, list=9%, signal=16%
GOBP_REGULATION_OF_ALPHA_BETA_T_CELL_DIFFERENTIATION	GOBP_REGULATION_OF_ALPHA_BETA_T_CELL_DIFFERENTIATION		61	0.33458272	1.0771947	0.32371795	0.62883997	1.0	1491	tags=16%, list=8%, signal=18%
GOBP_NEGATIVE_REGULATION_OF_DEPHOSPHORYLATION	GOBP_NEGATIVE_REGULATION_OF_DEPHOSPHORYLATION		45	0.3560962	1.0769764	0.32131147	0.6291278	1.0	4039	tags=31%, list=22%, signal=40%
GOBP_REGULATION_OF_ESTABLISHMENT_OF_PROTEIN_LOCALIZATION_TO_MITOCHONDRION	GOBP_REGULATION_OF_ESTABLISHMENT_OF_PROTEIN_LOCALIZATION_TO_MITOCHONDRION		23	0.40986392	1.0767726	0.37213403	0.6293915	1.0	6032	tags=48%, list=33%, signal=72%
GOCC_RESPIRASOME	GOCC_RESPIRASOME		72	0.3229635	1.0764344	0.32580644	0.630014	1.0	7075	tags=51%, list=39%, signal=84%
GOBP_REGULATION_OF_INFLAMMATORY_RESPONSE_TO_ANTIGENIC_STIMULUS	GOBP_REGULATION_OF_INFLAMMATORY_RESPONSE_TO_ANTIGENIC_STIMULUS		27	0.38935822	1.0761902	0.35166666	0.63040197	1.0	3884	tags=37%, list=21%, signal=47%
GOBP_REGULATION_OF_GTPASE_ACTIVITY	GOBP_REGULATION_OF_GTPASE_ACTIVITY		305	0.270164	1.0758293	0.2641243	0.63105375	1.0	1977	tags=15%, list=11%, signal=16%
GOBP_REGULATION_OF_CELL_SIZE	GOBP_REGULATION_OF_CELL_SIZE		162	0.28860697	1.0751953	0.28924417	0.6325153	1.0	2649	tags=19%, list=15%, signal=22%
GOBP_NUCLEOTIDE_BINDING_DOMAIN_LEUCINE_RICH_REPEAT_CONTAINING_RECEPTOR_SIGNALING_PATHWAY	GOBP_NUCLEOTIDE_BINDING_DOMAIN_LEUCINE_RICH_REPEAT_CONTAINING_RECEPTOR_SIGNALING_PATHWAY		16	0.43095398	1.0750719	0.34305316	0.6325463	1.0	5175	tags=50%, list=29%, signal=70%
GOBP_POSITIVE_REGULATION_OF_ALPHA_BETA_T_CELL_DIFFERENTIATION	GOBP_POSITIVE_REGULATION_OF_ALPHA_BETA_T_CELL_DIFFERENTIATION		42	0.35917336	1.074919	0.33277312	0.632655	1.0	1491	tags=17%, list=8%, signal=18%
GOBP_POSITIVE_REGULATION_OF_NEURAL_PRECURSOR_CELL_PROLIFERATION	GOBP_POSITIVE_REGULATION_OF_NEURAL_PRECURSOR_CELL_PROLIFERATION		47	0.34594887	1.0744417	0.354201	0.6336431	1.0	2431	tags=23%, list=13%, signal=27%
GOBP_NEGATIVE_REGULATION_OF_CARTILAGE_DEVELOPMENT	GOBP_NEGATIVE_REGULATION_OF_CARTILAGE_DEVELOPMENT		18	0.42029935	1.0743457	0.37691003	0.6335865	1.0	2245	tags=22%, list=12%, signal=25%
GOBP_POSTREPLICATION_REPAIR	GOBP_POSTREPLICATION_REPAIR		28	0.38984442	1.0741584	0.35762712	0.6337857	1.0	5921	tags=43%, list=33%, signal=64%
GOCC_CATENIN_COMPLEX	GOCC_CATENIN_COMPLEX		24	0.38877058	1.0739653	0.35676625	0.63398236	1.0	3544	tags=46%, list=20%, signal=57%
GOBP_CARDIAC_RIGHT_VENTRICLE_MORPHOGENESIS	GOBP_CARDIAC_RIGHT_VENTRICLE_MORPHOGENESIS		15	0.4524319	1.0739254	0.37625417	0.6337571	1.0	3352	tags=47%, list=19%, signal=57%
GOBP_RETROGRADE_TRANSPORT_ENDOSOME_TO_GOLGI	GOBP_RETROGRADE_TRANSPORT_ENDOSOME_TO_GOLGI		74	0.3206257	1.073177	0.32026145	0.6355233	1.0	6517	tags=41%, list=36%, signal=63%
GOMF_POLYUBIQUITIN_MODIFICATION_DEPENDENT_PROTEIN_BINDING	GOMF_POLYUBIQUITIN_MODIFICATION_DEPENDENT_PROTEIN_BINDING		41	0.35708597	1.073133	0.35264054	0.6353035	1.0	4176	tags=24%, list=23%, signal=32%
GOBP_CARDIAC_SEPTUM_DEVELOPMENT	GOBP_CARDIAC_SEPTUM_DEVELOPMENT		97	0.3066726	1.0727179	0.32428116	0.63617796	1.0	2756	tags=27%, list=15%, signal=31%
GOBP_KIDNEY_MORPHOGENESIS	GOBP_KIDNEY_MORPHOGENESIS		63	0.33123183	1.0722886	0.34706813	0.6370159	1.0	1323	tags=21%, list=7%, signal=22%
GOBP_DETERMINATION_OF_ADULT_LIFESPAN	GOBP_DETERMINATION_OF_ADULT_LIFESPAN		25	0.3974349	1.0722626	0.36106488	0.63674986	1.0	3136	tags=28%, list=17%, signal=34%
GOBP_BRANCHING_MORPHOGENESIS_OF_AN_EPITHELIAL_TUBE	GOBP_BRANCHING_MORPHOGENESIS_OF_AN_EPITHELIAL_TUBE		125	0.29693007	1.0722296	0.304414	0.6365068	1.0	2183	tags=21%, list=12%, signal=23%
GOBP_STEROID_METABOLIC_PROCESS	GOBP_STEROID_METABOLIC_PROCESS		225	0.27474424	1.0720707	0.28176796	0.6366362	1.0	2653	tags=18%, list=15%, signal=21%
GOBP_VACUOLAR_ACIDIFICATION	GOBP_VACUOLAR_ACIDIFICATION		22	0.40658838	1.0720686	0.35253054	0.6363036	1.0	1574	tags=18%, list=9%, signal=20%
GOBP_REGULATION_OF_BLOOD_VESSEL_ENDOTHELIAL_CELL_MIGRATION	GOBP_REGULATION_OF_BLOOD_VESSEL_ENDOTHELIAL_CELL_MIGRATION		79	0.31720033	1.0720077	0.32484075	0.6361431	1.0	3021	tags=20%, list=17%, signal=24%
GOBP_POSITIVE_REGULATION_OF_PRODUCTION_OF_MOLECULAR_MEDIATOR_OF_IMMUNE_RESPONSE	GOBP_POSITIVE_REGULATION_OF_PRODUCTION_OF_MOLECULAR_MEDIATOR_OF_IMMUNE_RESPONSE		109	0.3031742	1.0717258	0.32822084	0.63663745	1.0	2758	tags=21%, list=15%, signal=25%
GOBP_NEGATIVE_REGULATION_OF_NEURON_DIFFERENTIATION	GOBP_NEGATIVE_REGULATION_OF_NEURON_DIFFERENTIATION		60	0.33250904	1.0716127	0.34126985	0.63661116	1.0	3159	tags=30%, list=17%, signal=36%
GOBP_NEUROTRANSMITTER_REUPTAKE	GOBP_NEUROTRANSMITTER_REUPTAKE		20	0.4170763	1.0714885	0.37605396	0.63662744	1.0	2288	tags=35%, list=13%, signal=40%
GOBP_REGULATION_OF_MAST_CELL_ACTIVATION	GOBP_REGULATION_OF_MAST_CELL_ACTIVATION		43	0.35342908	1.0714649	0.3284553	0.6363538	1.0	1079	tags=12%, list=6%, signal=12%
GOMF_ALDO_KETO_REDUCTASE_NADP_ACTIVITY	GOMF_ALDO_KETO_REDUCTASE_NADP_ACTIVITY		23	0.39947465	1.0714298	0.35852373	0.63611066	1.0	3178	tags=30%, list=18%, signal=37%
GOBP_DETECTION_OF_EXTERNAL_BIOTIC_STIMULUS	GOBP_DETECTION_OF_EXTERNAL_BIOTIC_STIMULUS		22	0.40325022	1.0713824	0.36395147	0.63588816	1.0	1944	tags=27%, list=11%, signal=31%
GOBP_KERATINOCYTE_DIFFERENTIATION	GOBP_KERATINOCYTE_DIFFERENTIATION		75	0.3211623	1.0713047	0.31789136	0.63578063	1.0	4041	tags=33%, list=22%, signal=43%
GOBP_GLIOGENESIS	GOBP_GLIOGENESIS		299	0.26781115	1.0707752	0.2877095	0.6369857	1.0	3141	tags=24%, list=17%, signal=28%
GOBP_TRANSMEMBRANE_RECEPTOR_PROTEIN_TYROSINE_KINASE_SIGNALING_PATHWAY	GOBP_TRANSMEMBRANE_RECEPTOR_PROTEIN_TYROSINE_KINASE_SIGNALING_PATHWAY		482	0.25889972	1.0704142	0.2723785	0.63770026	1.0	3122	tags=21%, list=17%, signal=24%
GOBP_MESENCHYMAL_CELL_DIFFERENTIATION	GOBP_MESENCHYMAL_CELL_DIFFERENTIATION		178	0.28396022	1.0694484	0.3072464	0.64013547	1.0	3362	tags=28%, list=19%, signal=33%
GOMF_MAP_KINASE_ACTIVITY	GOMF_MAP_KINASE_ACTIVITY		15	0.4556857	1.0693663	0.3842282	0.64000314	1.0	2029	tags=20%, list=11%, signal=23%
GOBP_SUPPRESSION_OF_VIRAL_RELEASE_BY_HOST	GOBP_SUPPRESSION_OF_VIRAL_RELEASE_BY_HOST		19	0.41268286	1.0691583	0.37435898	0.64027405	1.0	2261	tags=16%, list=12%, signal=18%
GOBP_RESPONSE_TO_ESTROGEN	GOBP_RESPONSE_TO_ESTROGEN		43	0.3539603	1.0691139	0.34690553	0.6400644	1.0	2615	tags=23%, list=14%, signal=27%
GOBP_CELLULAR_RESPONSE_TO_XENOBIOTIC_STIMULUS	GOBP_CELLULAR_RESPONSE_TO_XENOBIOTIC_STIMULUS		104	0.30397636	1.068699	0.3191153	0.64091986	1.0	2582	tags=21%, list=14%, signal=25%
GOBP_FATTY_ACID_TRANSPORT	GOBP_FATTY_ACID_TRANSPORT		67	0.32513455	1.0684787	0.3241491	0.64124584	1.0	2011	tags=16%, list=11%, signal=18%
GOCC_POSTSYNAPTIC_DENSITY_INTRACELLULAR_COMPONENT	GOCC_POSTSYNAPTIC_DENSITY_INTRACELLULAR_COMPONENT		26	0.381544	1.0684044	0.3548387	0.6411322	1.0	2079	tags=27%, list=11%, signal=30%
GOBP_POSITIVE_REGULATION_OF_ERBB_SIGNALING_PATHWAY	GOBP_POSITIVE_REGULATION_OF_ERBB_SIGNALING_PATHWAY		28	0.38853803	1.0680552	0.3631757	0.64181215	1.0	3223	tags=36%, list=18%, signal=43%
GOCC_TRANS_GOLGI_NETWORK_TRANSPORT_VESICLE	GOCC_TRANS_GOLGI_NETWORK_TRANSPORT_VESICLE		27	0.38686323	1.0679047	0.3735726	0.6418991	1.0	4362	tags=37%, list=24%, signal=49%
GOBP_POSITIVE_REGULATION_OF_CALCIUM_MEDIATED_SIGNALING	GOBP_POSITIVE_REGULATION_OF_CALCIUM_MEDIATED_SIGNALING		38	0.35649255	1.0678293	0.36573312	0.64176995	1.0	3805	tags=39%, list=21%, signal=50%
GOBP_REGULATION_OF_VOLTAGE_GATED_CALCIUM_CHANNEL_ACTIVITY	GOBP_REGULATION_OF_VOLTAGE_GATED_CALCIUM_CHANNEL_ACTIVITY		37	0.36486307	1.0674462	0.35667753	0.64249057	1.0	3588	tags=41%, list=20%, signal=50%
GOCC_9PLUS0_NON_MOTILE_CILIUM	GOCC_9PLUS0_NON_MOTILE_CILIUM		86	0.31326947	1.0673299	0.32380953	0.64248353	1.0	1472	tags=14%, list=8%, signal=15%
GOBP_REGULATION_OF_MITOCHONDRION_ORGANIZATION	GOBP_REGULATION_OF_MITOCHONDRION_ORGANIZATION		134	0.29644075	1.0669259	0.3081571	0.64328873	1.0	2274	tags=13%, list=13%, signal=15%
GOBP_DNA_DOUBLE_STRAND_BREAK_PROCESSING	GOBP_DNA_DOUBLE_STRAND_BREAK_PROCESSING		17	0.426402	1.0665381	0.36585367	0.6440559	1.0	4090	tags=35%, list=23%, signal=46%
GOBP_CORONARY_VASCULATURE_MORPHOGENESIS	GOBP_CORONARY_VASCULATURE_MORPHOGENESIS		22	0.39946738	1.066406	0.36762226	0.64411485	1.0	3773	tags=36%, list=21%, signal=46%
GOBP_NITRIC_OXIDE_MEDIATED_SIGNAL_TRANSDUCTION	GOBP_NITRIC_OXIDE_MEDIATED_SIGNAL_TRANSDUCTION		18	0.42201453	1.066202	0.35135135	0.6443503	1.0	3858	tags=56%, list=21%, signal=71%
GOBP_HINDBRAIN_DEVELOPMENT	GOBP_HINDBRAIN_DEVELOPMENT		132	0.29337612	1.0657966	0.34254992	0.6451617	1.0	3485	tags=27%, list=19%, signal=33%
GOBP_COLUMNAR_CUBOIDAL_EPITHELIAL_CELL_DEVELOPMENT	GOBP_COLUMNAR_CUBOIDAL_EPITHELIAL_CELL_DEVELOPMENT		40	0.3577196	1.0653867	0.3599321	0.64601004	1.0	3572	tags=30%, list=20%, signal=37%
GOBP_ORGANIC_HYDROXY_COMPOUND_TRANSPORT	GOBP_ORGANIC_HYDROXY_COMPOUND_TRANSPORT		201	0.27709872	1.0651802	0.3210604	0.64623	1.0	2498	tags=19%, list=14%, signal=22%
GOBP_TOXIN_TRANSPORT	GOBP_TOXIN_TRANSPORT		38	0.3620677	1.0651411	0.35845897	0.6460116	1.0	2903	tags=18%, list=16%, signal=22%
GOBP_POSITIVE_REGULATION_OF_GLUCOSE_IMPORT	GOBP_POSITIVE_REGULATION_OF_GLUCOSE_IMPORT		33	0.36321357	1.0649256	0.36524823	0.6462802	1.0	3060	tags=27%, list=17%, signal=33%
GOBP_NEUROTROPHIN_SIGNALING_PATHWAY	GOBP_NEUROTROPHIN_SIGNALING_PATHWAY		34	0.36832938	1.0646689	0.36764705	0.64669734	1.0	3179	tags=29%, list=18%, signal=36%
GOMF_CYSTEINE_TYPE_ENDOPEPTIDASE_REGULATOR_ACTIVITY_INVOLVED_IN_APOPTOTIC_PROCESS	GOMF_CYSTEINE_TYPE_ENDOPEPTIDASE_REGULATOR_ACTIVITY_INVOLVED_IN_APOPTOTIC_PROCESS		35	0.36653596	1.0646113	0.3668942	0.6465153	1.0	5705	tags=43%, list=32%, signal=62%
GOBP_MYOBLAST_DIFFERENTIATION	GOBP_MYOBLAST_DIFFERENTIATION		97	0.30431703	1.064588	0.34461537	0.6462431	1.0	2434	tags=18%, list=13%, signal=20%
GOBP_REGULATION_OF_MICROTUBULE_BASED_PROCESS	GOBP_REGULATION_OF_MICROTUBULE_BASED_PROCESS		223	0.27571934	1.0643246	0.3108108	0.64669824	1.0	3609	tags=26%, list=20%, signal=32%
GOBP_REGULATION_OF_PHOSPHOLIPID_BIOSYNTHETIC_PROCESS	GOBP_REGULATION_OF_PHOSPHOLIPID_BIOSYNTHETIC_PROCESS		17	0.42900643	1.0642424	0.38181818	0.6466123	1.0	1847	tags=18%, list=10%, signal=20%
GOBP_RESPONSE_TO_OXYGEN_LEVELS	GOBP_RESPONSE_TO_OXYGEN_LEVELS		211	0.27619615	1.0641866	0.28798842	0.6464306	1.0	2654	tags=18%, list=15%, signal=21%
GOBP_PROTEOGLYCAN_BIOSYNTHETIC_PROCESS	GOBP_PROTEOGLYCAN_BIOSYNTHETIC_PROCESS		46	0.34559932	1.0641353	0.35032895	0.64622897	1.0	1897	tags=22%, list=10%, signal=24%
GOBP_POSITIVE_REGULATION_OF_KINASE_ACTIVITY	GOBP_POSITIVE_REGULATION_OF_KINASE_ACTIVITY		349	0.26376218	1.0639397	0.29490617	0.6464507	1.0	3181	tags=20%, list=18%, signal=24%
GOBP_CALCIUM_ION_TRANSMEMBRANE_TRANSPORT	GOBP_CALCIUM_ION_TRANSMEMBRANE_TRANSPORT		238	0.2755061	1.063924	0.3073593	0.64616436	1.0	3228	tags=25%, list=18%, signal=30%
GOCC_PLASMA_MEMBRANE_BOUNDED_CELL_PROJECTION_CYTOPLASM	GOCC_PLASMA_MEMBRANE_BOUNDED_CELL_PROJECTION_CYTOPLASM		143	0.28641945	1.0637983	0.3377193	0.6461863	1.0	4294	tags=28%, list=24%, signal=36%
GOBP_NIK_NF_KAPPAB_SIGNALING	GOBP_NIK_NF_KAPPAB_SIGNALING		102	0.3076897	1.0636307	0.3448819	0.6462983	1.0	4892	tags=33%, list=27%, signal=45%
GOBP_RESPONSE_TO_CADMIUM_ION	GOBP_RESPONSE_TO_CADMIUM_ION		30	0.37775162	1.0634738	0.37	0.64642274	1.0	2982	tags=30%, list=16%, signal=36%
GOBP_REGULATION_OF_RECEPTOR_RECYCLING	GOBP_REGULATION_OF_RECEPTOR_RECYCLING		25	0.39555904	1.0633026	0.37751678	0.6465806	1.0	4267	tags=44%, list=24%, signal=57%
GOBP_REGULATION_OF_JUN_KINASE_ACTIVITY	GOBP_REGULATION_OF_JUN_KINASE_ACTIVITY		60	0.33038956	1.063214	0.35749587	0.64649135	1.0	5705	tags=47%, list=32%, signal=68%
GOBP_RESPONSE_TO_IRON_ION	GOBP_RESPONSE_TO_IRON_ION		18	0.4145422	1.0630592	0.35640138	0.6465922	1.0	2615	tags=39%, list=14%, signal=45%
GOBP_ENDOTHELIAL_CELL_PROLIFERATION	GOBP_ENDOTHELIAL_CELL_PROLIFERATION		132	0.29368755	1.0628033	0.32195845	0.64699554	1.0	284	tags=8%, list=2%, signal=8%
GOBP_NEGATIVE_REGULATION_OF_LYMPHOCYTE_APOPTOTIC_PROCESS	GOBP_NEGATIVE_REGULATION_OF_LYMPHOCYTE_APOPTOTIC_PROCESS		39	0.35505667	1.0619268	0.36928105	0.6492162	1.0	1491	tags=21%, list=8%, signal=22%
GOBP_NEGATIVE_REGULATION_OF_POTASSIUM_ION_TRANSMEMBRANE_TRANSPORTER_ACTIVITY	GOBP_NEGATIVE_REGULATION_OF_POTASSIUM_ION_TRANSMEMBRANE_TRANSPORTER_ACTIVITY		18	0.4175122	1.0612537	0.37587413	0.6508228	1.0	6445	tags=61%, list=36%, signal=95%
GOBP_POSITIVE_REGULATION_OF_PHOSPHOLIPASE_ACTIVITY	GOBP_POSITIVE_REGULATION_OF_PHOSPHOLIPASE_ACTIVITY		33	0.36523885	1.0612214	0.36824325	0.65060186	1.0	3093	tags=24%, list=17%, signal=29%
GOBP_FILOPODIUM_ASSEMBLY	GOBP_FILOPODIUM_ASSEMBLY		62	0.3284217	1.0611398	0.3535188	0.6504815	1.0	4666	tags=42%, list=26%, signal=56%
GOBP_PROTEIN_LOCALIZATION_TO_CHROMOSOME	GOBP_PROTEIN_LOCALIZATION_TO_CHROMOSOME		87	0.31656697	1.0610335	0.34460548	0.65044755	1.0	2398	tags=15%, list=13%, signal=17%
GOCC_CELL_SUBSTRATE_JUNCTION	GOCC_CELL_SUBSTRATE_JUNCTION		162	0.2823276	1.0606349	0.31926864	0.6511957	1.0	2732	tags=21%, list=15%, signal=24%
GOBP_VIRAL_TRANSCRIPTION	GOBP_VIRAL_TRANSCRIPTION		49	0.34023955	1.0606049	0.37702265	0.6509507	1.0	1278	tags=10%, list=7%, signal=11%
GOCC_GERM_CELL_NUCLEUS	GOCC_GERM_CELL_NUCLEUS		67	0.31999096	1.0605818	0.33602583	0.65068537	1.0	3339	tags=21%, list=18%, signal=26%
GOBP_POSITIVE_REGULATION_OF_SODIUM_ION_TRANSPORT	GOBP_POSITIVE_REGULATION_OF_SODIUM_ION_TRANSPORT		38	0.35941684	1.0602002	0.38215488	0.6514544	1.0	4114	tags=37%, list=23%, signal=48%
GOBP_RESPONSE_TO_HEAT	GOBP_RESPONSE_TO_HEAT		83	0.31085086	1.0598695	0.3448819	0.6520709	1.0	1535	tags=12%, list=8%, signal=13%
GOBP_REGULATION_OF_CELLULAR_AMINE_METABOLIC_PROCESS	GOBP_REGULATION_OF_CELLULAR_AMINE_METABOLIC_PROCESS		26	0.38739002	1.059794	0.34642857	0.6519496	1.0	2392	tags=31%, list=13%, signal=35%
GOBP_NEGATIVE_REGULATION_OF_UBIQUITIN_DEPENDENT_PROTEIN_CATABOLIC_PROCESS	GOBP_NEGATIVE_REGULATION_OF_UBIQUITIN_DEPENDENT_PROTEIN_CATABOLIC_PROCESS		46	0.34307158	1.0596473	0.36120403	0.65202487	1.0	4291	tags=30%, list=24%, signal=40%
GOBP_POSITIVE_REGULATION_OF_HYDROLASE_ACTIVITY	GOBP_POSITIVE_REGULATION_OF_HYDROLASE_ACTIVITY		453	0.25805113	1.0594862	0.27741084	0.65216446	1.0	2852	tags=18%, list=16%, signal=21%
GOBP_T_HELPER_1_CELL_DIFFERENTIATION	GOBP_T_HELPER_1_CELL_DIFFERENTIATION		22	0.39869705	1.0594734	0.36868685	0.6518643	1.0	3239	tags=32%, list=18%, signal=39%
GOBP_POSITIVE_REGULATION_OF_INTERLEUKIN_12_PRODUCTION	GOBP_POSITIVE_REGULATION_OF_INTERLEUKIN_12_PRODUCTION		34	0.3618849	1.0594276	0.36614853	0.6516529	1.0	1076	tags=15%, list=6%, signal=16%
GOBP_REGULATION_OF_KERATINOCYTE_PROLIFERATION	GOBP_REGULATION_OF_KERATINOCYTE_PROLIFERATION		37	0.36008844	1.0593129	0.3666093	0.65164465	1.0	4080	tags=43%, list=23%, signal=56%
GOBP_NEGATIVE_REGULATION_OF_TRANSPORTER_ACTIVITY	GOBP_NEGATIVE_REGULATION_OF_TRANSPORTER_ACTIVITY		74	0.31971768	1.0591301	0.35541195	0.6518081	1.0	4326	tags=34%, list=24%, signal=44%
GOCC_ACTIN_FILAMENT	GOCC_ACTIN_FILAMENT		111	0.29520893	1.0590967	0.35209236	0.651572	1.0	3751	tags=31%, list=21%, signal=38%
GOMF_MYOSIN_BINDING	GOMF_MYOSIN_BINDING		61	0.32928753	1.0589758	0.35423198	0.6515887	1.0	699	tags=11%, list=4%, signal=12%
GOBP_POSITIVE_REGULATION_OF_PHOSPHOPROTEIN_PHOSPHATASE_ACTIVITY	GOBP_POSITIVE_REGULATION_OF_PHOSPHOPROTEIN_PHOSPHATASE_ACTIVITY		19	0.41339472	1.0588694	0.3956229	0.65157616	1.0	4107	tags=32%, list=23%, signal=41%
GOBP_TISSUE_REMODELING	GOBP_TISSUE_REMODELING		146	0.28921306	1.0585021	0.34067547	0.6522763	1.0	1827	tags=16%, list=10%, signal=18%
GOBP_NEGATIVE_REGULATION_OF_HISTONE_METHYLATION	GOBP_NEGATIVE_REGULATION_OF_HISTONE_METHYLATION		20	0.41519123	1.0584133	0.39267015	0.6522165	1.0	7300	tags=55%, list=40%, signal=92%
GOMF_HISTONE_BINDING	GOMF_HISTONE_BINDING		211	0.27197954	1.0583575	0.3255814	0.6520543	1.0	7244	tags=47%, list=40%, signal=77%
GOMF_IMMUNE_RECEPTOR_ACTIVITY	GOMF_IMMUNE_RECEPTOR_ACTIVITY		104	0.2992386	1.0579588	0.34968355	0.6528655	1.0	1799	tags=21%, list=10%, signal=23%
GOMF_GROWTH_FACTOR_ACTIVITY	GOMF_GROWTH_FACTOR_ACTIVITY		74	0.31366175	1.0578523	0.36517718	0.6528248	1.0	3770	tags=31%, list=21%, signal=39%
GOBP_RESPONSE_TO_OXIDATIVE_STRESS	GOBP_RESPONSE_TO_OXIDATIVE_STRESS		344	0.26230508	1.0567155	0.30706522	0.65573734	1.0	4140	tags=24%, list=23%, signal=31%
GOBP_POSITIVE_REGULATION_OF_BLOOD_VESSEL_ENDOTHELIAL_CELL_MIGRATION	GOBP_POSITIVE_REGULATION_OF_BLOOD_VESSEL_ENDOTHELIAL_CELL_MIGRATION		47	0.3392776	1.0562766	0.35932204	0.65660924	1.0	3021	tags=23%, list=17%, signal=28%
GOBP_NUCLEOTIDE_SUGAR_METABOLIC_PROCESS	GOBP_NUCLEOTIDE_SUGAR_METABOLIC_PROCESS		32	0.37246022	1.0562189	0.40298507	0.6564374	1.0	3061	tags=19%, list=17%, signal=23%
GOBP_APOPTOTIC_DNA_FRAGMENTATION	GOBP_APOPTOTIC_DNA_FRAGMENTATION		17	0.4312334	1.0560741	0.42059338	0.6565464	1.0	1371	tags=18%, list=8%, signal=19%
GOBP_SYMPATHETIC_NERVOUS_SYSTEM_DEVELOPMENT	GOBP_SYMPATHETIC_NERVOUS_SYSTEM_DEVELOPMENT		15	0.4442275	1.0558991	0.3993174	0.6566885	1.0	1373	tags=20%, list=8%, signal=22%
GOBP_NEGATIVE_REGULATION_OF_SIGNALING_RECEPTOR_ACTIVITY	GOBP_NEGATIVE_REGULATION_OF_SIGNALING_RECEPTOR_ACTIVITY		27	0.38978362	1.0558431	0.36842105	0.65650356	1.0	39	tags=7%, list=0%, signal=7%
GOBP_OOGENESIS	GOBP_OOGENESIS		73	0.3140729	1.0557774	0.3754153	0.65635175	1.0	4856	tags=36%, list=27%, signal=48%
GOBP_REGULATION_OF_RELEASE_OF_CYTOCHROME_C_FROM_MITOCHONDRIA	GOBP_REGULATION_OF_RELEASE_OF_CYTOCHROME_C_FROM_MITOCHONDRIA		49	0.33657944	1.0557711	0.3418124	0.65603244	1.0	5712	tags=41%, list=32%, signal=59%
GOBP_FIBROBLAST_PROLIFERATION	GOBP_FIBROBLAST_PROLIFERATION		120	0.29389787	1.0557048	0.36227545	0.65589046	1.0	2646	tags=18%, list=15%, signal=21%
GOBP_REGULATION_OF_EXTRINSIC_APOPTOTIC_SIGNALING_PATHWAY_IN_ABSENCE_OF_LIGAND	GOBP_REGULATION_OF_EXTRINSIC_APOPTOTIC_SIGNALING_PATHWAY_IN_ABSENCE_OF_LIGAND		33	0.36198503	1.0553719	0.369863	0.6565198	1.0	4801	tags=39%, list=27%, signal=54%
GOBP_MAINTENANCE_OF_PROTEIN_LOCATION	GOBP_MAINTENANCE_OF_PROTEIN_LOCATION		87	0.30801275	1.0552799	0.37320575	0.6564461	1.0	1433	tags=9%, list=8%, signal=10%
GOBP_BIOLOGICAL_PROCESS_INVOLVED_IN_INTERACTION_WITH_SYMBIONT	GOBP_BIOLOGICAL_PROCESS_INVOLVED_IN_INTERACTION_WITH_SYMBIONT		75	0.32158196	1.0547333	0.36744186	0.6576522	1.0	4692	tags=27%, list=26%, signal=36%
GOBP_CELLULAR_CARBOHYDRATE_CATABOLIC_PROCESS	GOBP_CELLULAR_CARBOHYDRATE_CATABOLIC_PROCESS		38	0.35430965	1.0547323	0.36378738	0.657321	1.0	1738	tags=11%, list=10%, signal=12%
GOBP_NEGATIVE_REGULATION_OF_MYELOID_CELL_APOPTOTIC_PROCESS	GOBP_NEGATIVE_REGULATION_OF_MYELOID_CELL_APOPTOTIC_PROCESS		18	0.41795364	1.0545846	0.39688042	0.65742207	1.0	2245	tags=33%, list=12%, signal=38%
GOBP_REGULATION_OF_CD4_POSITIVE_ALPHA_BETA_T_CELL_ACTIVATION	GOBP_REGULATION_OF_CD4_POSITIVE_ALPHA_BETA_T_CELL_ACTIVATION		68	0.3224472	1.0545745	0.36256325	0.65711683	1.0	1241	tags=15%, list=7%, signal=16%
GOBP_LONG_CHAIN_FATTY_ACID_BIOSYNTHETIC_PROCESS	GOBP_LONG_CHAIN_FATTY_ACID_BIOSYNTHETIC_PROCESS		17	0.42362952	1.0544368	0.40105078	0.65715975	1.0	376	tags=12%, list=2%, signal=12%
GOBP_AMIDE_TRANSPORT	GOBP_AMIDE_TRANSPORT		250	0.26943725	1.0543398	0.31909212	0.6571016	1.0	2612	tags=18%, list=14%, signal=21%
GOCC_INTEGRAL_COMPONENT_OF_SYNAPTIC_VESICLE_MEMBRANE	GOCC_INTEGRAL_COMPONENT_OF_SYNAPTIC_VESICLE_MEMBRANE		33	0.36928603	1.0543063	0.37820512	0.6568669	1.0	2786	tags=33%, list=15%, signal=39%
GOBP_RENAL_TUBULE_MORPHOGENESIS	GOBP_RENAL_TUBULE_MORPHOGENESIS		54	0.33281437	1.0537691	0.36984128	0.65803665	1.0	1323	tags=20%, list=7%, signal=22%
GOBP_POSITIVE_REGULATION_OF_FATTY_ACID_METABOLIC_PROCESS	GOBP_POSITIVE_REGULATION_OF_FATTY_ACID_METABOLIC_PROCESS		36	0.36215007	1.0533139	0.3809524	0.65900654	1.0	2602	tags=22%, list=14%, signal=26%
GOMF_FOUR_WAY_JUNCTION_DNA_BINDING	GOMF_FOUR_WAY_JUNCTION_DNA_BINDING		16	0.4303188	1.0532907	0.40035275	0.65872943	1.0	3733	tags=25%, list=21%, signal=31%
GOBP_POSITIVE_REGULATION_OF_FATTY_ACID_BIOSYNTHETIC_PROCESS	GOBP_POSITIVE_REGULATION_OF_FATTY_ACID_BIOSYNTHETIC_PROCESS		20	0.41093016	1.0530925	0.37258348	0.6589564	1.0	1322	tags=20%, list=7%, signal=22%
GOBP_EMBRYONIC_EYE_MORPHOGENESIS	GOBP_EMBRYONIC_EYE_MORPHOGENESIS		25	0.3855312	1.052369	0.40504202	0.6607354	1.0	1520	tags=20%, list=8%, signal=22%
GOBP_GAMMA_AMINOBUTYRIC_ACID_SIGNALING_PATHWAY	GOBP_GAMMA_AMINOBUTYRIC_ACID_SIGNALING_PATHWAY		20	0.40298957	1.0520008	0.39554796	0.6614189	1.0	2028	tags=30%, list=11%, signal=34%
GOBP_POSITIVE_REGULATION_OF_DNA_BINDING	GOBP_POSITIVE_REGULATION_OF_DNA_BINDING		45	0.3462298	1.0518819	0.3752094	0.66141856	1.0	3413	tags=22%, list=19%, signal=27%
GOBP_LACTATION	GOBP_LACTATION		28	0.38303828	1.0517263	0.4	0.66155034	1.0	4547	tags=32%, list=25%, signal=43%
GOBP_REGULATION_OF_GLIOGENESIS	GOBP_REGULATION_OF_GLIOGENESIS		108	0.29831648	1.0516857	0.36153847	0.66132945	1.0	3875	tags=35%, list=21%, signal=45%
GOBP_RESPONSE_TO_OSMOTIC_STRESS	GOBP_RESPONSE_TO_OSMOTIC_STRESS		70	0.31779838	1.0516205	0.4	0.66119766	1.0	3295	tags=26%, list=18%, signal=31%
GOBP_CHROMATIN_REMODELING	GOBP_CHROMATIN_REMODELING		255	0.26890063	1.0514619	0.31767955	0.66130424	1.0	6335	tags=37%, list=35%, signal=57%
GOBP_RESPONSE_TO_STEROID_HORMONE	GOBP_RESPONSE_TO_STEROID_HORMONE		177	0.27919114	1.0512309	0.34477612	0.6616359	1.0	3731	tags=20%, list=21%, signal=25%
GOBP_REFLEX	GOBP_REFLEX		22	0.40444803	1.0509521	0.3930435	0.6621099	1.0	1022	tags=23%, list=6%, signal=24%
GOBP_CATECHOLAMINE_TRANSPORT	GOBP_CATECHOLAMINE_TRANSPORT		58	0.3272068	1.050744	0.36993244	0.66239315	1.0	4032	tags=45%, list=22%, signal=57%
GOBP_OLIGODENDROCYTE_DIFFERENTIATION	GOBP_OLIGODENDROCYTE_DIFFERENTIATION		97	0.29930437	1.0506775	0.35757574	0.6622381	1.0	3749	tags=26%, list=21%, signal=32%
GOBP_REGULATION_OF_CELL_MIGRATION_INVOLVED_IN_SPROUTING_ANGIOGENESIS	GOBP_REGULATION_OF_CELL_MIGRATION_INVOLVED_IN_SPROUTING_ANGIOGENESIS		30	0.37754545	1.0505347	0.4040404	0.66228193	1.0	5353	tags=37%, list=30%, signal=52%
GOBP_NEGATIVE_CHEMOTAXIS	GOBP_NEGATIVE_CHEMOTAXIS		29	0.37293515	1.0504693	0.3811189	0.66212565	1.0	1826	tags=28%, list=10%, signal=31%
GOBP_REGULATION_OF_PROTEIN_EXPORT_FROM_NUCLEUS	GOBP_REGULATION_OF_PROTEIN_EXPORT_FROM_NUCLEUS		36	0.35979325	1.0504503	0.40101522	0.66185397	1.0	5281	tags=33%, list=29%, signal=47%
GOBP_REGULATION_OF_MYELOID_CELL_DIFFERENTIATION	GOBP_REGULATION_OF_MYELOID_CELL_DIFFERENTIATION		173	0.28007615	1.0503936	0.34077382	0.6616805	1.0	3665	tags=23%, list=20%, signal=29%
GOBP_NEUTROPHIL_HOMEOSTASIS	GOBP_NEUTROPHIL_HOMEOSTASIS		26	0.39228505	1.0498177	0.38659793	0.66299355	1.0	137	tags=12%, list=1%, signal=12%
GOBP_EMBRYONIC_MORPHOGENESIS	GOBP_EMBRYONIC_MORPHOGENESIS		448	0.2554992	1.0493244	0.32694763	0.66408384	1.0	3587	tags=23%, list=20%, signal=28%
GOCC_CYTOPLASMIC_DYNEIN_COMPLEX	GOCC_CYTOPLASMIC_DYNEIN_COMPLEX		19	0.40904778	1.0492339	0.4054054	0.66401374	1.0	4307	tags=26%, list=24%, signal=34%
GOBP_NEGATIVE_REGULATION_OF_TOLL_LIKE_RECEPTOR_SIGNALING_PATHWAY	GOBP_NEGATIVE_REGULATION_OF_TOLL_LIKE_RECEPTOR_SIGNALING_PATHWAY		32	0.37325165	1.0491927	0.3940972	0.663792	1.0	1326	tags=13%, list=7%, signal=13%
GOMF_HYDROLASE_ACTIVITY_ACTING_ON_CARBON_NITROGEN_BUT_NOT_PEPTIDE_BONDS_IN_CYCLIC_AMIDINES	GOMF_HYDROLASE_ACTIVITY_ACTING_ON_CARBON_NITROGEN_BUT_NOT_PEPTIDE_BONDS_IN_CYCLIC_AMIDINES		23	0.3996095	1.0489818	0.39219016	0.664057	1.0	3306	tags=39%, list=18%, signal=48%
GOBP_NEURON_MATURATION	GOBP_NEURON_MATURATION		49	0.3365271	1.0488479	0.3622951	0.6640998	1.0	2932	tags=27%, list=16%, signal=32%
GOBP_REGULATION_OF_ACTIN_CYTOSKELETON_REORGANIZATION	GOBP_REGULATION_OF_ACTIN_CYTOSKELETON_REORGANIZATION		35	0.36663005	1.0488434	0.371134	0.6637807	1.0	946	tags=14%, list=5%, signal=15%
GOBP_REGULATION_OF_NEURON_MIGRATION	GOBP_REGULATION_OF_NEURON_MIGRATION		44	0.34989154	1.0488169	0.40270728	0.6635116	1.0	2771	tags=30%, list=15%, signal=35%
GOBP_POSITIVE_REGULATION_OF_CELL_DEVELOPMENT	GOBP_POSITIVE_REGULATION_OF_CELL_DEVELOPMENT		298	0.26394856	1.0484917	0.33378562	0.66414315	1.0	2691	tags=18%, list=15%, signal=21%
GOBP_POSITIVE_REGULATION_OF_NF_KAPPAB_TRANSCRIPTION_FACTOR_ACTIVITY	GOBP_POSITIVE_REGULATION_OF_NF_KAPPAB_TRANSCRIPTION_FACTOR_ACTIVITY		131	0.289235	1.0484698	0.34923077	0.66388595	1.0	4187	tags=27%, list=23%, signal=35%
GOBP_NEGATIVE_REGULATION_OF_TRANSPORT	GOBP_NEGATIVE_REGULATION_OF_TRANSPORT		386	0.25594935	1.0472503	0.30266666	0.6670129	1.0	2852	tags=19%, list=16%, signal=22%
GOBP_NEGATIVE_REGULATION_OF_WNT_SIGNALING_PATHWAY	GOBP_NEGATIVE_REGULATION_OF_WNT_SIGNALING_PATHWAY		124	0.2889678	1.0471169	0.35147744	0.6670661	1.0	3583	tags=23%, list=20%, signal=29%
GOBP_CELL_CELL_SIGNALING_BY_WNT	GOBP_CELL_CELL_SIGNALING_BY_WNT		335	0.26089254	1.0469483	0.3305785	0.6672014	1.0	3702	tags=23%, list=20%, signal=28%
GOBP_ADENYLATE_CYCLASE_MODULATING_G_PROTEIN_COUPLED_RECEPTOR_SIGNALING_PATHWAY	GOBP_ADENYLATE_CYCLASE_MODULATING_G_PROTEIN_COUPLED_RECEPTOR_SIGNALING_PATHWAY		133	0.28737226	1.0464991	0.37116563	0.66817886	1.0	2392	tags=22%, list=13%, signal=25%
GOBP_REGULATION_OF_ESTABLISHMENT_OF_PROTEIN_LOCALIZATION	GOBP_REGULATION_OF_ESTABLISHMENT_OF_PROTEIN_LOCALIZATION		471	0.25328013	1.0464925	0.30407125	0.6678642	1.0	2498	tags=14%, list=14%, signal=16%
GOBP_REGULATION_OF_ENDOTHELIAL_CELL_DEVELOPMENT	GOBP_REGULATION_OF_ENDOTHELIAL_CELL_DEVELOPMENT		17	0.42011046	1.0464009	0.4111675	0.6678159	1.0	645	tags=18%, list=4%, signal=18%
GOMF_INORGANIC_MOLECULAR_ENTITY_TRANSMEMBRANE_TRANSPORTER_ACTIVITY	GOMF_INORGANIC_MOLECULAR_ENTITY_TRANSMEMBRANE_TRANSPORTER_ACTIVITY		471	0.25394413	1.0462366	0.31572327	0.6679325	1.0	3961	tags=30%, list=22%, signal=37%
GOBP_NEGATIVE_REGULATION_OF_INTRINSIC_APOPTOTIC_SIGNALING_PATHWAY_IN_RESPONSE_TO_DNA_DAMAGE	GOBP_NEGATIVE_REGULATION_OF_INTRINSIC_APOPTOTIC_SIGNALING_PATHWAY_IN_RESPONSE_TO_DNA_DAMAGE		23	0.39048415	1.0455017	0.39629006	0.6697192	1.0	2585	tags=17%, list=14%, signal=20%
[truncated: 1,512 more rows]
