# Supplementary material for: Adult microglial TGFβ1 is required for microglia homeostasis via an autocrine mechanism to maintain cognitive function in mice
Source: Nat Commun. 2024 Jun 21;15:5306. doi: 10.1038/s41467-024-49596-0 (PMC11192737; doi:10.1038/s41467-024-49596-0)
Supplement: Supplementary file 7 — Supplementary Data 5 [file 41467_2024_49596_MOESM7_ESM.xls]

NAME	GS<br> follow link to MSigDB	GS DETAILS	SIZE	ES	NES	NOM p-val	FDR q-val	FWER p-val	RANK AT MAX	LEADING EDGE
GOBP_STEROL_BIOSYNTHETIC_PROCESS	GOBP_STEROL_BIOSYNTHETIC_PROCESS	Details ...	49	-0.6371123	-2.4857717	0.0	0.0	0.0	2387	tags=55%, list=12%, signal=62%
GOBP_PROTON_MOTIVE_FORCE_DRIVEN_ATP_SYNTHESIS	GOBP_PROTON_MOTIVE_FORCE_DRIVEN_ATP_SYNTHESIS	Details ...	54	-0.6163627	-2.4155924	0.0	0.0	0.0	6237	tags=76%, list=31%, signal=110%
GOBP_URONIC_ACID_METABOLIC_PROCESS	GOBP_URONIC_ACID_METABOLIC_PROCESS	Details ...	16	-0.8064341	-2.3649178	0.0	2.1654817E-4	0.001	1868	tags=69%, list=9%, signal=76%
GOCC_NADH_DEHYDROGENASE_COMPLEX	GOCC_NADH_DEHYDROGENASE_COMPLEX	Details ...	37	-0.62964	-2.353598	0.0	1.6241112E-4	0.001	5649	tags=76%, list=28%, signal=105%
GOCC_INNER_MITOCHONDRIAL_MEMBRANE_PROTEIN_COMPLEX	GOCC_INNER_MITOCHONDRIAL_MEMBRANE_PROTEIN_COMPLEX	Details ...	111	-0.5013343	-2.3245602	0.0	1.299289E-4	0.001	5827	tags=63%, list=29%, signal=89%
GOMF_GLUCURONOSYLTRANSFERASE_ACTIVITY	GOMF_GLUCURONOSYLTRANSFERASE_ACTIVITY	Details ...	22	-0.7014346	-2.229212	0.0	0.002328109	0.02	3307	tags=59%, list=17%, signal=71%
GOBP_NADH_DEHYDROGENASE_COMPLEX_ASSEMBLY	GOBP_NADH_DEHYDROGENASE_COMPLEX_ASSEMBLY	Details ...	45	-0.58064073	-2.227667	0.0	0.0019955218	0.02	7479	tags=82%, list=37%, signal=131%
GOBP_SECONDARY_ALCOHOL_METABOLIC_PROCESS	GOBP_SECONDARY_ALCOHOL_METABOLIC_PROCESS	Details ...	119	-0.4773378	-2.2123916	0.0	0.0019051537	0.022	2097	tags=35%, list=10%, signal=39%
GOCC_RESPIRASOME	GOCC_RESPIRASOME	Details ...	73	-0.5220832	-2.2087896	0.0	0.0017630444	0.023	5649	tags=68%, list=28%, signal=95%
GOBP_ACETYL_COA_METABOLIC_PROCESS	GOBP_ACETYL_COA_METABOLIC_PROCESS	Details ...	31	-0.60930824	-2.198319	0.0	0.001905425	0.028	3344	tags=52%, list=17%, signal=62%
GOBP_MONOSACCHARIDE_CATABOLIC_PROCESS	GOBP_MONOSACCHARIDE_CATABOLIC_PROCESS	Details ...	37	-0.5954144	-2.1783056	0.0	0.0026521897	0.044	2844	tags=49%, list=14%, signal=57%
GOCC_MITOCHONDRIAL_PROTEIN_CONTAINING_COMPLEX	GOCC_MITOCHONDRIAL_PROTEIN_CONTAINING_COMPLEX	Details ...	249	-0.42743534	-2.1760097	0.0	0.002538709	0.046	5880	tags=51%, list=29%, signal=72%
GOBP_GLYCOLYTIC_PROCESS_THROUGH_FRUCTOSE_6_PHOSPHATE	GOBP_GLYCOLYTIC_PROCESS_THROUGH_FRUCTOSE_6_PHOSPHATE	Details ...	21	-0.6876642	-2.1749945	0.0026455026	0.0023434237	0.046	2844	tags=62%, list=14%, signal=72%
GOCC_ENDOPLASMIC_RETICULUM_GOLGI_INTERMEDIATE_COMPARTMENT_MEMBRANE	GOCC_ENDOPLASMIC_RETICULUM_GOLGI_INTERMEDIATE_COMPARTMENT_MEMBRANE	Details ...	15	-0.7544692	-2.1734414	0.0	0.0023110216	0.049	2828	tags=67%, list=14%, signal=78%
GOBP_PHOSPHATIDYLETHANOLAMINE_METABOLIC_PROCESS	GOBP_PHOSPHATIDYLETHANOLAMINE_METABOLIC_PROCESS	Details ...	18	-0.6855786	-2.1078362	0.0	0.0052879583	0.118	3172	tags=67%, list=16%, signal=79%
GOBP_MITOCHONDRIAL_RESPIRATORY_CHAIN_COMPLEX_ASSEMBLY	GOBP_MITOCHONDRIAL_RESPIRATORY_CHAIN_COMPLEX_ASSEMBLY	Details ...	79	-0.46858388	-2.0861404	0.0	0.006622849	0.154	6822	tags=65%, list=34%, signal=98%
GOBP_ISOPRENOID_BIOSYNTHETIC_PROCESS	GOBP_ISOPRENOID_BIOSYNTHETIC_PROCESS	Details ...	26	-0.614667	-2.0586894	0.0	0.009059496	0.218	1581	tags=42%, list=8%, signal=46%
GOBP_UBIQUINONE_METABOLIC_PROCESS	GOBP_UBIQUINONE_METABOLIC_PROCESS	Details ...	18	-0.6726729	-2.0314822	0.0	0.011796485	0.291	3501	tags=44%, list=18%, signal=54%
GOBP_QUINONE_BIOSYNTHETIC_PROCESS	GOBP_QUINONE_BIOSYNTHETIC_PROCESS	Details ...	16	-0.6751227	-2.0160267	0.0	0.013544085	0.342	3501	tags=44%, list=18%, signal=53%
GOBP_NADH_REGENERATION	GOBP_NADH_REGENERATION	Details ...	16	-0.6900042	-2.0054474	0.0025839794	0.015330944	0.387	2844	tags=63%, list=14%, signal=73%
GOBP_ATP_BIOSYNTHETIC_PROCESS	GOBP_ATP_BIOSYNTHETIC_PROCESS	Details ...	83	-0.45611262	-2.0013814	0.0	0.015380307	0.403	5822	tags=60%, list=29%, signal=85%
GOMF_PROTEIN_CARRIER_CHAPERONE	GOMF_PROTEIN_CARRIER_CHAPERONE	Details ...	16	-0.6788559	-2.0004933	0.002739726	0.014766734	0.406	3334	tags=56%, list=17%, signal=67%
GOBP_REGULATION_OF_CHOLESTEROL_BIOSYNTHETIC_PROCESS	GOBP_REGULATION_OF_CHOLESTEROL_BIOSYNTHETIC_PROCESS	Details ...	18	-0.64113396	-1.9717911	0.0	0.021029714	0.539	1949	tags=50%, list=10%, signal=55%
GOBP_CELLULAR_LIPID_CATABOLIC_PROCESS	GOBP_CELLULAR_LIPID_CATABOLIC_PROCESS	Details ...	192	-0.39467373	-1.9518921	0.0	0.02570221	0.627	3760	tags=38%, list=19%, signal=46%
GOBP_NADH_METABOLIC_PROCESS	GOBP_NADH_METABOLIC_PROCESS	Details ...	37	-0.5347723	-1.9417977	0.0	0.02733589	0.66	2844	tags=41%, list=14%, signal=47%
GOMF_OXIDOREDUCTION_DRIVEN_ACTIVE_TRANSMEMBRANE_TRANSPORTER_ACTIVITY	GOMF_OXIDOREDUCTION_DRIVEN_ACTIVE_TRANSMEMBRANE_TRANSPORTER_ACTIVITY	Details ...	36	-0.5302053	-1.9313583	0.0	0.02937264	0.704	5649	tags=72%, list=28%, signal=100%
GOBP_ISOPRENOID_METABOLIC_PROCESS	GOBP_ISOPRENOID_METABOLIC_PROCESS	Details ...	73	-0.45367888	-1.9313093	0.0	0.028284764	0.704	2075	tags=30%, list=10%, signal=34%
GOBP_NEGATIVE_REGULATION_OF_ASTROCYTE_DIFFERENTIATION	GOBP_NEGATIVE_REGULATION_OF_ASTROCYTE_DIFFERENTIATION	Details ...	19	-0.6172396	-1.8976183	0.0026595744	0.039222013	0.83	1043	tags=37%, list=5%, signal=39%
GOMF_VITAMIN_BINDING	GOMF_VITAMIN_BINDING	Details ...	117	-0.4092613	-1.896095	0.0	0.03847929	0.834	3158	tags=35%, list=16%, signal=41%
GOCC_ORGANELLE_INNER_MEMBRANE	GOCC_ORGANELLE_INNER_MEMBRANE	Details ...	493	-0.34509242	-1.8902329	0.0	0.03947665	0.846	5405	tags=43%, list=27%, signal=58%
GOBP_TRICARBOXYLIC_ACID_CYCLE	GOBP_TRICARBOXYLIC_ACID_CYCLE	Details ...	29	-0.5460183	-1.8797445	0.0	0.042352203	0.874	5615	tags=59%, list=28%, signal=81%
GOBP_SMALL_MOLECULE_CATABOLIC_PROCESS	GOBP_SMALL_MOLECULE_CATABOLIC_PROCESS	Details ...	295	-0.35442114	-1.8764818	0.0	0.04256084	0.879	2998	tags=28%, list=15%, signal=33%
GOBP_GLUCOSE_CATABOLIC_PROCESS	GOBP_GLUCOSE_CATABOLIC_PROCESS	Details ...	23	-0.579014	-1.8669771	0.0	0.044819128	0.897	2844	tags=48%, list=14%, signal=56%
GOCC_OXIDOREDUCTASE_COMPLEX	GOCC_OXIDOREDUCTASE_COMPLEX	Details ...	97	-0.413622	-1.8571901	0.0	0.047727525	0.918	5693	tags=58%, list=28%, signal=80%
GOBP_LIPID_CATABOLIC_PROCESS	GOBP_LIPID_CATABOLIC_PROCESS	Details ...	260	-0.35667682	-1.8551471	0.0	0.047428828	0.919	3052	tags=33%, list=15%, signal=38%
GOBP_NUCLEOSIDE_TRIPHOSPHATE_BIOSYNTHETIC_PROCESS	GOBP_NUCLEOSIDE_TRIPHOSPHATE_BIOSYNTHETIC_PROCESS	Details ...	107	-0.4017313	-1.8538547	0.0	0.046725173	0.924	5882	tags=54%, list=29%, signal=76%
GOBP_PHOSPHATIDYLCHOLINE_BIOSYNTHETIC_PROCESS	GOBP_PHOSPHATIDYLCHOLINE_BIOSYNTHETIC_PROCESS	Details ...	21	-0.58067584	-1.8496196	0.0026525198	0.047111537	0.93	3343	tags=48%, list=17%, signal=57%
GOBP_GLUTATHIONE_METABOLIC_PROCESS	GOBP_GLUTATHIONE_METABOLIC_PROCESS	Details ...	73	-0.42406315	-1.8329116	0.0	0.05492748	0.954	3352	tags=37%, list=17%, signal=44%
GOBP_STEROID_BIOSYNTHETIC_PROCESS	GOBP_STEROID_BIOSYNTHETIC_PROCESS	Details ...	119	-0.38344285	-1.8130385	0.0	0.064760014	0.977	2387	tags=32%, list=12%, signal=36%
GOCC_CYTOCHROME_COMPLEX	GOCC_CYTOCHROME_COMPLEX	Details ...	31	-0.5114553	-1.8084712	0.011396011	0.0659014	0.982	5257	tags=68%, list=26%, signal=92%
GOBP_ORGANIC_ACID_CATABOLIC_PROCESS	GOBP_ORGANIC_ACID_CATABOLIC_PROCESS	Details ...	197	-0.36613303	-1.7992091	0.0	0.06965051	0.985	4721	tags=39%, list=24%, signal=50%
GOCC_HIGH_DENSITY_LIPOPROTEIN_PARTICLE	GOCC_HIGH_DENSITY_LIPOPROTEIN_PARTICLE	Details ...	24	-0.55027103	-1.7955195	0.0025974025	0.070178576	0.986	2307	tags=54%, list=12%, signal=61%
GOBP_RIBOSE_PHOSPHATE_BIOSYNTHETIC_PROCESS	GOBP_RIBOSE_PHOSPHATE_BIOSYNTHETIC_PROCESS	Details ...	178	-0.36356708	-1.7947043	0.0	0.06913465	0.987	5886	tags=51%, list=29%, signal=72%
GOBP_AEROBIC_ELECTRON_TRANSPORT_CHAIN	GOBP_AEROBIC_ELECTRON_TRANSPORT_CHAIN	Details ...	46	-0.46264648	-1.7939104	0.0	0.06799729	0.987	6804	tags=72%, list=34%, signal=109%
GOBP_PHOSPHOLIPID_CATABOLIC_PROCESS	GOBP_PHOSPHOLIPID_CATABOLIC_PROCESS	Details ...	46	-0.4541238	-1.7880744	0.0	0.070068225	0.99	3744	tags=50%, list=19%, signal=61%
GOBP_CELLULAR_MODIFIED_AMINO_ACID_METABOLIC_PROCESS	GOBP_CELLULAR_MODIFIED_AMINO_ACID_METABOLIC_PROCESS	Details ...	170	-0.3622286	-1.782154	0.0	0.07221827	0.991	3352	tags=31%, list=17%, signal=37%
GOBP_SERINE_FAMILY_AMINO_ACID_METABOLIC_PROCESS	GOBP_SERINE_FAMILY_AMINO_ACID_METABOLIC_PROCESS	Details ...	32	-0.49217916	-1.7805886	0.008241759	0.071694925	0.993	2237	tags=38%, list=11%, signal=42%
GOMF_NAD_P_H_DEHYDROGENASE_QUINONE_ACTIVITY	GOMF_NAD_P_H_DEHYDROGENASE_QUINONE_ACTIVITY	Details ...	18	-0.58068067	-1.7765677	0.0025510204	0.0728528	0.993	6160	tags=67%, list=31%, signal=96%
GOBP_AEROBIC_RESPIRATION	GOBP_AEROBIC_RESPIRATION	Details ...	151	-0.37074482	-1.7691218	0.0	0.07695353	0.996	5649	tags=50%, list=28%, signal=69%
GOMF_PHOSPHOLIPASE_A2_ACTIVITY	GOMF_PHOSPHOLIPASE_A2_ACTIVITY	Details ...	19	-0.5583459	-1.755308	0.0	0.08440868	1.0	3052	tags=58%, list=15%, signal=68%
GOBP_RNA_5_END_PROCESSING	GOBP_RNA_5_END_PROCESSING		18	-0.57603914	-1.7529768	0.0027027028	0.08425387	1.0	2680	tags=33%, list=13%, signal=38%
GOBP_LIPOPROTEIN_CATABOLIC_PROCESS	GOBP_LIPOPROTEIN_CATABOLIC_PROCESS		16	-0.58873767	-1.7465485	0.007246377	0.08701769	1.0	2383	tags=38%, list=12%, signal=43%
GOBP_MEMBRANE_LIPID_CATABOLIC_PROCESS	GOBP_MEMBRANE_LIPID_CATABOLIC_PROCESS		28	-0.4981653	-1.7456194	0.0056818184	0.0860344	1.0	3196	tags=46%, list=16%, signal=55%
GOBP_CARBOHYDRATE_CATABOLIC_PROCESS	GOBP_CARBOHYDRATE_CATABOLIC_PROCESS		137	-0.3680829	-1.7432817	0.0	0.08612009	1.0	3372	tags=36%, list=17%, signal=44%
GOCC_ENDOPLASMIC_RETICULUM_GOLGI_INTERMEDIATE_COMPARTMENT	GOCC_ENDOPLASMIC_RETICULUM_GOLGI_INTERMEDIATE_COMPARTMENT		72	-0.4152316	-1.7421131	0.0034013605	0.08546224	1.0	2828	tags=28%, list=14%, signal=32%
GOBP_MONOCARBOXYLIC_ACID_CATABOLIC_PROCESS	GOBP_MONOCARBOXYLIC_ACID_CATABOLIC_PROCESS		111	-0.3766882	-1.7276247	0.0	0.09531415	1.0	3536	tags=32%, list=18%, signal=38%
GOBP_PHOSPHATIDYLCHOLINE_METABOLIC_PROCESS	GOBP_PHOSPHATIDYLCHOLINE_METABOLIC_PROCESS		50	-0.44584203	-1.7261504	0.0	0.09473027	1.0	3714	tags=48%, list=19%, signal=59%
GOMF_DIOXYGENASE_ACTIVITY	GOMF_DIOXYGENASE_ACTIVITY		81	-0.3911562	-1.7162343	0.0	0.100963965	1.0	3945	tags=38%, list=20%, signal=47%
GOCC_INTRINSIC_COMPONENT_OF_MITOCHONDRIAL_MEMBRANE	GOCC_INTRINSIC_COMPONENT_OF_MITOCHONDRIAL_MEMBRANE		70	-0.4068545	-1.7074699	0.0	0.10683222	1.0	4785	tags=41%, list=24%, signal=54%
GOBP_CELLULAR_CARBOHYDRATE_CATABOLIC_PROCESS	GOBP_CELLULAR_CARBOHYDRATE_CATABOLIC_PROCESS		40	-0.44991198	-1.7074481	0.009009009	0.10510516	1.0	3354	tags=45%, list=17%, signal=54%
GOMF_ELECTRON_TRANSFER_ACTIVITY	GOMF_ELECTRON_TRANSFER_ACTIVITY		50	-0.43559948	-1.7021842	0.0029761905	0.10819184	1.0	5649	tags=60%, list=28%, signal=83%
GOBP_CELLULAR_AMINO_ACID_BIOSYNTHETIC_PROCESS	GOBP_CELLULAR_AMINO_ACID_BIOSYNTHETIC_PROCESS		59	-0.4089777	-1.6984653	0.009803922	0.109849185	1.0	2237	tags=27%, list=11%, signal=30%
GOBP_REGULATION_OF_CHOLESTEROL_METABOLIC_PROCESS	GOBP_REGULATION_OF_CHOLESTEROL_METABOLIC_PROCESS		32	-0.48261082	-1.6948082	0.0	0.111572124	1.0	1949	tags=34%, list=10%, signal=38%
GOBP_NEGATIVE_REGULATION_OF_TELOMERE_MAINTENANCE_VIA_TELOMERASE	GOBP_NEGATIVE_REGULATION_OF_TELOMERE_MAINTENANCE_VIA_TELOMERASE		16	-0.56115615	-1.6931351	0.01965602	0.11130258	1.0	4236	tags=38%, list=21%, signal=48%
GOBP_STEROID_METABOLIC_PROCESS	GOBP_STEROID_METABOLIC_PROCESS		237	-0.3356086	-1.6894431	0.0	0.11299531	1.0	2582	tags=29%, list=13%, signal=33%
GOCC_ORGANELLAR_RIBOSOME	GOCC_ORGANELLAR_RIBOSOME		91	-0.38538888	-1.6866384	0.0	0.11386199	1.0	7675	tags=60%, list=38%, signal=98%
GOCC_MITOCHONDRIAL_SMALL_RIBOSOMAL_SUBUNIT	GOCC_MITOCHONDRIAL_SMALL_RIBOSOMAL_SUBUNIT		32	-0.47455555	-1.6784861	0.005952381	0.1201335	1.0	7003	tags=63%, list=35%, signal=96%
GOBP_VOCALIZATION_BEHAVIOR	GOBP_VOCALIZATION_BEHAVIOR		18	-0.5526282	-1.6733353	0.018666666	0.12334985	1.0	3498	tags=50%, list=17%, signal=61%
GOBP_GLYCEROLIPID_CATABOLIC_PROCESS	GOBP_GLYCEROLIPID_CATABOLIC_PROCESS		55	-0.41377306	-1.6679773	0.006329114	0.12656327	1.0	2383	tags=36%, list=12%, signal=41%
GOBP_TERPENOID_METABOLIC_PROCESS	GOBP_TERPENOID_METABOLIC_PROCESS		55	-0.41454837	-1.6673012	0.0	0.12549767	1.0	2075	tags=29%, list=10%, signal=32%
GOMF_NADH_DEHYDROGENASE_QUINONE_ACTIVITY	GOMF_NADH_DEHYDROGENASE_QUINONE_ACTIVITY		15	-0.5792575	-1.6597518	0.017156864	0.13122159	1.0	6804	tags=73%, list=34%, signal=111%
GOBP_POSITIVE_REGULATION_OF_TRIGLYCERIDE_METABOLIC_PROCESS	GOBP_POSITIVE_REGULATION_OF_TRIGLYCERIDE_METABOLIC_PROCESS		26	-0.497493	-1.6554832	0.01055409	0.13359506	1.0	2307	tags=38%, list=12%, signal=43%
GOCC_REPLISOME	GOCC_REPLISOME		21	-0.5216531	-1.6551913	0.019607844	0.13197355	1.0	1209	tags=24%, list=6%, signal=25%
GOBP_FATTY_ACID_BETA_OXIDATION	GOBP_FATTY_ACID_BETA_OXIDATION		70	-0.38369444	-1.652185	0.0	0.13312149	1.0	4682	tags=37%, list=23%, signal=48%
GOBP_ASPARTATE_FAMILY_AMINO_ACID_METABOLIC_PROCESS	GOBP_ASPARTATE_FAMILY_AMINO_ACID_METABOLIC_PROCESS		36	-0.45321274	-1.6505861	0.01764706	0.1330016	1.0	3595	tags=36%, list=18%, signal=44%
GOBP_FATTY_ACID_CATABOLIC_PROCESS	GOBP_FATTY_ACID_CATABOLIC_PROCESS		93	-0.37156266	-1.6493722	0.0	0.13264912	1.0	2985	tags=28%, list=15%, signal=33%
GOCC_PROTON_TRANSPORTING_TWO_SECTOR_ATPASE_COMPLEX_PROTON_TRANSPORTING_DOMAIN	GOCC_PROTON_TRANSPORTING_TWO_SECTOR_ATPASE_COMPLEX_PROTON_TRANSPORTING_DOMAIN		17	-0.5495188	-1.6458364	0.014742015	0.13449033	1.0	5822	tags=71%, list=29%, signal=100%
GOBP_OXIDATIVE_PHOSPHORYLATION	GOBP_OXIDATIVE_PHOSPHORYLATION		111	-0.3618586	-1.6452968	0.0	0.13324416	1.0	5388	tags=50%, list=27%, signal=67%
GOBP_INTESTINAL_LIPID_ABSORPTION	GOBP_INTESTINAL_LIPID_ABSORPTION		15	-0.5600563	-1.6449944	0.023255814	0.13176556	1.0	1622	tags=33%, list=8%, signal=36%
GOMF_AMP_BINDING	GOMF_AMP_BINDING		15	-0.5551532	-1.6412588	0.032994922	0.13376445	1.0	1996	tags=53%, list=10%, signal=59%
GOBP_NEGATIVE_REGULATION_OF_TORC1_SIGNALING	GOBP_NEGATIVE_REGULATION_OF_TORC1_SIGNALING		15	-0.5660944	-1.6402416	0.030303031	0.1332606	1.0	2946	tags=47%, list=15%, signal=55%
GOCC_MITOCHONDRIAL_MATRIX	GOCC_MITOCHONDRIAL_MATRIX		267	-0.3190298	-1.6346264	0.0	0.13757731	1.0	5832	tags=42%, list=29%, signal=59%
GOCC_INTRINSIC_COMPONENT_OF_MITOCHONDRIAL_INNER_MEMBRANE	GOCC_INTRINSIC_COMPONENT_OF_MITOCHONDRIAL_INNER_MEMBRANE		41	-0.4425138	-1.6322002	0.0054200543	0.13845411	1.0	4707	tags=41%, list=24%, signal=54%
GOMF_VITAMIN_B6_BINDING	GOMF_VITAMIN_B6_BINDING		46	-0.4155159	-1.6274947	0.0030959751	0.14154334	1.0	2869	tags=33%, list=14%, signal=38%
GOBP_TETRAPYRROLE_METABOLIC_PROCESS	GOBP_TETRAPYRROLE_METABOLIC_PROCESS		46	-0.4133998	-1.6206105	0.011331445	0.14709486	1.0	4368	tags=41%, list=22%, signal=53%
GOBP_ALPHA_AMINO_ACID_CATABOLIC_PROCESS	GOBP_ALPHA_AMINO_ACID_CATABOLIC_PROCESS		68	-0.38508382	-1.6183735	0.003236246	0.14783235	1.0	5372	tags=46%, list=27%, signal=62%
GOBP_NEUTRAL_LIPID_CATABOLIC_PROCESS	GOBP_NEUTRAL_LIPID_CATABOLIC_PROCESS		32	-0.45758745	-1.6172634	0.013888889	0.14727996	1.0	2383	tags=41%, list=12%, signal=46%
GOMF_TRANSFERASE_ACTIVITY_TRANSFERRING_ALKYL_OR_ARYL_OTHER_THAN_METHYL_GROUPS	GOMF_TRANSFERASE_ACTIVITY_TRANSFERRING_ALKYL_OR_ARYL_OTHER_THAN_METHYL_GROUPS		58	-0.3945464	-1.6171316	0.0063492064	0.14572144	1.0	3352	tags=33%, list=17%, signal=39%
GOBP_SMALL_MOLECULE_BIOSYNTHETIC_PROCESS	GOBP_SMALL_MOLECULE_BIOSYNTHETIC_PROCESS		438	-0.29077733	-1.6105776	0.0	0.15127605	1.0	3174	tags=29%, list=16%, signal=33%
GOBP_RESPONSE_TO_STEROL_DEPLETION	GOBP_RESPONSE_TO_STEROL_DEPLETION		15	-0.55083674	-1.6084422	0.035532996	0.15189321	1.0	1949	tags=40%, list=10%, signal=44%
GOBP_PROTEIN_IMPORT_INTO_MITOCHONDRIAL_MATRIX	GOBP_PROTEIN_IMPORT_INTO_MITOCHONDRIAL_MATRIX		18	-0.5242271	-1.6052974	0.021621622	0.1537169	1.0	7655	tags=67%, list=38%, signal=108%
GOMF_ARACHIDONIC_ACID_MONOOXYGENASE_ACTIVITY	GOMF_ARACHIDONIC_ACID_MONOOXYGENASE_ACTIVITY		21	-0.49544367	-1.601153	0.019021738	0.1568016	1.0	4332	tags=62%, list=22%, signal=79%
GOBP_ACETYL_COA_BIOSYNTHETIC_PROCESS	GOBP_ACETYL_COA_BIOSYNTHETIC_PROCESS		16	-0.5505383	-1.5989939	0.024509804	0.15759142	1.0	4297	tags=50%, list=21%, signal=64%
GOBP_MONOSACCHARIDE_METABOLIC_PROCESS	GOBP_MONOSACCHARIDE_METABOLIC_PROCESS		223	-0.3147424	-1.5966763	0.0	0.15864322	1.0	2844	tags=27%, list=14%, signal=31%
GOCC_ASTROCYTE_PROJECTION	GOCC_ASTROCYTE_PROJECTION		19	-0.52229077	-1.5955347	0.035897437	0.15841119	1.0	3571	tags=58%, list=18%, signal=70%
GOMF_CARBON_CARBON_LYASE_ACTIVITY	GOMF_CARBON_CARBON_LYASE_ACTIVITY		49	-0.4062624	-1.5892568	0.016025642	0.16400157	1.0	4547	tags=47%, list=23%, signal=61%
GOBP_VITAMIN_TRANSPORT	GOBP_VITAMIN_TRANSPORT		38	-0.4281072	-1.5888773	0.0085227275	0.1627932	1.0	2557	tags=39%, list=13%, signal=45%
GOBP_ARGININE_METABOLIC_PROCESS	GOBP_ARGININE_METABOLIC_PROCESS		16	-0.54388064	-1.5882896	0.029333333	0.16183682	1.0	1909	tags=25%, list=10%, signal=28%
GOMF_LIPASE_ACTIVITY	GOMF_LIPASE_ACTIVITY		90	-0.36092886	-1.5829438	0.003787879	0.16635585	1.0	2497	tags=33%, list=12%, signal=38%
GOMF_OXIDOREDUCTASE_ACTIVITY_ACTING_ON_PEROXIDE_AS_ACCEPTOR	GOMF_OXIDOREDUCTASE_ACTIVITY_ACTING_ON_PEROXIDE_AS_ACCEPTOR		45	-0.42117867	-1.580758	0.0057803467	0.16728252	1.0	3448	tags=36%, list=17%, signal=43%
GOCC_MICROBODY	GOCC_MICROBODY		134	-0.33637148	-1.5776465	0.004219409	0.16924301	1.0	3335	tags=29%, list=17%, signal=35%
GOBP_GANGLIOSIDE_METABOLIC_PROCESS	GOBP_GANGLIOSIDE_METABOLIC_PROCESS		25	-0.46658778	-1.5754093	0.03264095	0.17034373	1.0	3340	tags=44%, list=17%, signal=53%
GOMF_PHOSPHOLIPASE_ACTIVITY	GOMF_PHOSPHOLIPASE_ACTIVITY		75	-0.36510414	-1.5748919	0.0037453184	0.16940072	1.0	3052	tags=39%, list=15%, signal=45%
GOBP_STEROID_CATABOLIC_PROCESS	GOBP_STEROID_CATABOLIC_PROCESS		15	-0.53582007	-1.5715804	0.03931204	0.17165403	1.0	1740	tags=53%, list=9%, signal=58%
GOBP_ALPHA_AMINO_ACID_METABOLIC_PROCESS	GOBP_ALPHA_AMINO_ACID_METABOLIC_PROCESS		158	-0.32390863	-1.5687367	0.004524887	0.1736039	1.0	2998	tags=24%, list=15%, signal=28%
GOBP_CIRCADIAN_REGULATION_OF_GENE_EXPRESSION	GOBP_CIRCADIAN_REGULATION_OF_GENE_EXPRESSION		63	-0.37665015	-1.5653592	0.013289036	0.17592196	1.0	4872	tags=48%, list=24%, signal=63%
GOBP_RNA_PHOSPHODIESTER_BOND_HYDROLYSIS_ENDONUCLEOLYTIC	GOBP_RNA_PHOSPHODIESTER_BOND_HYDROLYSIS_ENDONUCLEOLYTIC		27	-0.44625202	-1.563917	0.025445292	0.17594467	1.0	5535	tags=44%, list=28%, signal=61%
GOMF_LYASE_ACTIVITY	GOMF_LYASE_ACTIVITY		176	-0.32167488	-1.5623776	0.0054644807	0.17609425	1.0	2869	tags=25%, list=14%, signal=29%
GOBP_PLASMA_LIPOPROTEIN_PARTICLE_ASSEMBLY	GOBP_PLASMA_LIPOPROTEIN_PARTICLE_ASSEMBLY		19	-0.51740986	-1.5608017	0.023809524	0.17654386	1.0	4073	tags=58%, list=20%, signal=73%
GOBP_CERAMIDE_CATABOLIC_PROCESS	GOBP_CERAMIDE_CATABOLIC_PROCESS		16	-0.51735884	-1.5602503	0.03084833	0.17566302	1.0	3196	tags=44%, list=16%, signal=52%
GOCC_MICROBODY_LUMEN	GOCC_MICROBODY_LUMEN		26	-0.46888575	-1.5583946	0.02406417	0.17627731	1.0	2985	tags=31%, list=15%, signal=36%
GOBP_RESPONSE_TO_AUDITORY_STIMULUS	GOBP_RESPONSE_TO_AUDITORY_STIMULUS		21	-0.48618308	-1.5554374	0.031496063	0.17836222	1.0	5363	tags=57%, list=27%, signal=78%
GOBP_CELLULAR_POLYSACCHARIDE_CATABOLIC_PROCESS	GOBP_CELLULAR_POLYSACCHARIDE_CATABOLIC_PROCESS		23	-0.47371438	-1.5547928	0.02406417	0.17767635	1.0	3354	tags=57%, list=17%, signal=68%
GOBP_TRIGLYCERIDE_CATABOLIC_PROCESS	GOBP_TRIGLYCERIDE_CATABOLIC_PROCESS		22	-0.48599556	-1.5521966	0.033678755	0.17923573	1.0	2307	tags=41%, list=12%, signal=46%
GOBP_XENOBIOTIC_METABOLIC_PROCESS	GOBP_XENOBIOTIC_METABOLIC_PROCESS		70	-0.37307036	-1.5498607	0.0036101083	0.18066713	1.0	4443	tags=46%, list=22%, signal=59%
GOBP_CELLULAR_AMINO_ACID_CATABOLIC_PROCESS	GOBP_CELLULAR_AMINO_ACID_CATABOLIC_PROCESS		80	-0.3606718	-1.5442891	0.010067114	0.18609267	1.0	4721	tags=40%, list=24%, signal=52%
GOMF_INTRAMOLECULAR_OXIDOREDUCTASE_ACTIVITY	GOMF_INTRAMOLECULAR_OXIDOREDUCTASE_ACTIVITY		47	-0.39970252	-1.5442129	0.00887574	0.18458298	1.0	5278	tags=45%, list=26%, signal=61%
GOMF_FLAVIN_ADENINE_DINUCLEOTIDE_BINDING	GOMF_FLAVIN_ADENINE_DINUCLEOTIDE_BINDING		79	-0.3561158	-1.5434768	0.003968254	0.18400058	1.0	2341	tags=22%, list=12%, signal=24%
GOBP_DICARBOXYLIC_ACID_METABOLIC_PROCESS	GOBP_DICARBOXYLIC_ACID_METABOLIC_PROCESS		83	-0.34898296	-1.5388764	0.003937008	0.18840371	1.0	3536	tags=31%, list=18%, signal=38%
GOBP_REGULATION_OF_LIPID_CATABOLIC_PROCESS	GOBP_REGULATION_OF_LIPID_CATABOLIC_PROCESS		54	-0.38584995	-1.5385188	0.011560693	0.18730283	1.0	2985	tags=33%, list=15%, signal=39%
GOBP_RETINOL_METABOLIC_PROCESS	GOBP_RETINOL_METABOLIC_PROCESS		25	-0.4668987	-1.537666	0.033240996	0.18685436	1.0	1686	tags=40%, list=8%, signal=44%
GOBP_ATP_SYNTHESIS_COUPLED_ELECTRON_TRANSPORT	GOBP_ATP_SYNTHESIS_COUPLED_ELECTRON_TRANSPORT		57	-0.37827453	-1.5354846	0.009836066	0.18807486	1.0	6804	tags=68%, list=34%, signal=103%
GOBP_PROTEIN_CONTAINING_COMPLEX_REMODELING	GOBP_PROTEIN_CONTAINING_COMPLEX_REMODELING		23	-0.47192672	-1.5344988	0.016216217	0.187675	1.0	1790	tags=39%, list=9%, signal=43%
GOBP_POLYSACCHARIDE_CATABOLIC_PROCESS	GOBP_POLYSACCHARIDE_CATABOLIC_PROCESS		25	-0.4590513	-1.5343763	0.028409092	0.18630974	1.0	3354	tags=52%, list=17%, signal=62%
GOBP_ARACHIDONIC_ACID_METABOLIC_PROCESS	GOBP_ARACHIDONIC_ACID_METABOLIC_PROCESS		45	-0.39436907	-1.5339699	0.018292682	0.1852971	1.0	4631	tags=53%, list=23%, signal=69%
GOBP_ALCOHOL_BIOSYNTHETIC_PROCESS	GOBP_ALCOHOL_BIOSYNTHETIC_PROCESS		117	-0.3335254	-1.5334921	0.0038022813	0.1844375	1.0	2548	tags=29%, list=13%, signal=33%
GOBP_PURINE_CONTAINING_COMPOUND_BIOSYNTHETIC_PROCESS	GOBP_PURINE_CONTAINING_COMPOUND_BIOSYNTHETIC_PROCESS		184	-0.31660494	-1.5320369	0.00456621	0.18480064	1.0	5886	tags=49%, list=29%, signal=69%
GOBP_TRIGLYCERIDE_METABOLIC_PROCESS	GOBP_TRIGLYCERIDE_METABOLIC_PROCESS		89	-0.34261966	-1.5296503	0.0071174377	0.18638256	1.0	2307	tags=25%, list=12%, signal=28%
GOBP_REGULATION_OF_TRIGLYCERIDE_METABOLIC_PROCESS	GOBP_REGULATION_OF_TRIGLYCERIDE_METABOLIC_PROCESS		45	-0.391851	-1.5292213	0.010498688	0.18549712	1.0	2864	tags=31%, list=14%, signal=36%
GOBP_GENERATION_OF_PRECURSOR_METABOLITES_AND_ENERGY	GOBP_GENERATION_OF_PRECURSOR_METABOLITES_AND_ENERGY		377	-0.28602657	-1.5288447	0.0	0.18452272	1.0	5404	tags=43%, list=27%, signal=57%
GOBP_PROTON_TRANSMEMBRANE_TRANSPORT	GOBP_PROTON_TRANSMEMBRANE_TRANSPORT		63	-0.36820826	-1.5283729	0.013605442	0.18373185	1.0	6487	tags=51%, list=32%, signal=75%
GOBP_MITOCHONDRIAL_ELECTRON_TRANSPORT_NADH_TO_UBIQUINONE	GOBP_MITOCHONDRIAL_ELECTRON_TRANSPORT_NADH_TO_UBIQUINONE		23	-0.47186163	-1.5262539	0.026595745	0.18493825	1.0	6237	tags=61%, list=31%, signal=88%
GOMF_LONG_CHAIN_FATTY_ACID_TRANSPORTER_ACTIVITY	GOMF_LONG_CHAIN_FATTY_ACID_TRANSPORTER_ACTIVITY		17	-0.51910025	-1.5258667	0.048843186	0.18397489	1.0	2985	tags=41%, list=15%, signal=48%
GOBP_ENTRAINMENT_OF_CIRCADIAN_CLOCK	GOBP_ENTRAINMENT_OF_CIRCADIAN_CLOCK		29	-0.43463635	-1.5203617	0.043835618	0.18988372	1.0	2458	tags=31%, list=12%, signal=35%
GOMF_TETRAPYRROLE_BINDING	GOMF_TETRAPYRROLE_BINDING		100	-0.3340567	-1.5190135	0.0035714286	0.19019137	1.0	4503	tags=41%, list=23%, signal=53%
GOMF_PRENYLTRANSFERASE_ACTIVITY	GOMF_PRENYLTRANSFERASE_ACTIVITY		15	-0.5290574	-1.5147308	0.06596306	0.19448924	1.0	2159	tags=33%, list=11%, signal=37%
GOBP_PROTEIN_ACTIVATION_CASCADE	GOBP_PROTEIN_ACTIVATION_CASCADE		17	-0.49570417	-1.5112568	0.043062203	0.1978763	1.0	1274	tags=35%, list=6%, signal=38%
GOBP_FOREBRAIN_REGIONALIZATION	GOBP_FOREBRAIN_REGIONALIZATION		22	-0.46100003	-1.5057122	0.061797753	0.20395388	1.0	3404	tags=41%, list=17%, signal=49%
GOMF_NADH_DEHYDROGENASE_ACTIVITY	GOMF_NADH_DEHYDROGENASE_ACTIVITY		17	-0.50251067	-1.5054145	0.05263158	0.20285085	1.0	6804	tags=71%, list=34%, signal=107%
GOBP_LACTATE_METABOLIC_PROCESS	GOBP_LACTATE_METABOLIC_PROCESS		18	-0.49892482	-1.5030062	0.04973822	0.20472182	1.0	2731	tags=39%, list=14%, signal=45%
GOBP_PYRUVATE_METABOLIC_PROCESS	GOBP_PYRUVATE_METABOLIC_PROCESS		105	-0.32711485	-1.5029252	0.008196721	0.20335527	1.0	3536	tags=32%, list=18%, signal=39%
GOBP_COENZYME_A_METABOLIC_PROCESS	GOBP_COENZYME_A_METABOLIC_PROCESS		15	-0.5000252	-1.5009816	0.05970149	0.20468608	1.0	4297	tags=47%, list=21%, signal=59%
GOBP_CELLULAR_RESPIRATION	GOBP_CELLULAR_RESPIRATION		196	-0.3030699	-1.500573	0.0	0.20384683	1.0	5404	tags=43%, list=27%, signal=58%
GOBP_NEGATIVE_REGULATION_OF_LIPID_CATABOLIC_PROCESS	GOBP_NEGATIVE_REGULATION_OF_LIPID_CATABOLIC_PROCESS		23	-0.46215692	-1.4993016	0.033678755	0.20407936	1.0	3343	tags=43%, list=17%, signal=52%
GOBP_ALCOHOL_METABOLIC_PROCESS	GOBP_ALCOHOL_METABOLIC_PROCESS		276	-0.29284617	-1.4985992	0.0	0.20354362	1.0	2582	tags=26%, list=13%, signal=30%
GOBP_NUCLEOSIDE_BISPHOSPHATE_METABOLIC_PROCESS	GOBP_NUCLEOSIDE_BISPHOSPHATE_METABOLIC_PROCESS		84	-0.34310913	-1.4972669	0.003322259	0.20392874	1.0	3438	tags=38%, list=17%, signal=46%
GOBP_ENERGY_DERIVATION_BY_OXIDATION_OF_ORGANIC_COMPOUNDS	GOBP_ENERGY_DERIVATION_BY_OXIDATION_OF_ORGANIC_COMPOUNDS		273	-0.29278845	-1.4939663	0.0	0.20708986	1.0	5404	tags=43%, list=27%, signal=58%
GOCC_U1_SNRNP	GOCC_U1_SNRNP		19	-0.47902432	-1.4908369	0.04556962	0.20992933	1.0	4732	tags=42%, list=24%, signal=55%
GOBP_GLYCEROPHOSPHOLIPID_CATABOLIC_PROCESS	GOBP_GLYCEROPHOSPHOLIPID_CATABOLIC_PROCESS		27	-0.44386464	-1.4847087	0.034574468	0.2174145	1.0	1790	tags=33%, list=9%, signal=37%
GOBP_POSITIVE_REGULATION_OF_LIPID_CATABOLIC_PROCESS	GOBP_POSITIVE_REGULATION_OF_LIPID_CATABOLIC_PROCESS		23	-0.45423755	-1.4846301	0.039660055	0.21610855	1.0	4682	tags=52%, list=23%, signal=68%
GOBP_PROTEIN_CATABOLIC_PROCESS_IN_THE_VACUOLE	GOBP_PROTEIN_CATABOLIC_PROCESS_IN_THE_VACUOLE		18	-0.48422644	-1.4829316	0.05897436	0.2170753	1.0	4653	tags=50%, list=23%, signal=65%
GOBP_NEGATIVE_REGULATION_OF_ATP_DEPENDENT_ACTIVITY	GOBP_NEGATIVE_REGULATION_OF_ATP_DEPENDENT_ACTIVITY		20	-0.4674469	-1.4817498	0.043835618	0.21724984	1.0	5883	tags=55%, list=29%, signal=78%
GOMF_OXIDOREDUCTASE_ACTIVITY_ACTING_ON_CH_OH_GROUP_OF_DONORS	GOMF_OXIDOREDUCTASE_ACTIVITY_ACTING_ON_CH_OH_GROUP_OF_DONORS		104	-0.33490938	-1.4810196	0.011764706	0.2167953	1.0	2778	tags=28%, list=14%, signal=32%
GOBP_DETOXIFICATION	GOBP_DETOXIFICATION		51	-0.3760303	-1.4738138	0.021943573	0.22574997	1.0	3610	tags=33%, list=18%, signal=41%
GOMF_PROTON_CHANNEL_ACTIVITY	GOMF_PROTON_CHANNEL_ACTIVITY		15	-0.5088208	-1.4709396	0.06297229	0.22847484	1.0	7049	tags=73%, list=35%, signal=113%
GOBP_REGULATION_OF_TORC1_SIGNALING	GOBP_REGULATION_OF_TORC1_SIGNALING		39	-0.3978656	-1.4705743	0.036809817	0.2275574	1.0	3055	tags=33%, list=15%, signal=39%
GOBP_HYDROGEN_PEROXIDE_CATABOLIC_PROCESS	GOBP_HYDROGEN_PEROXIDE_CATABOLIC_PROCESS		21	-0.46181953	-1.4644732	0.06216216	0.23533258	1.0	3974	tags=38%, list=20%, signal=47%
GOBP_GPI_ANCHOR_METABOLIC_PROCESS	GOBP_GPI_ANCHOR_METABOLIC_PROCESS		32	-0.4148571	-1.4639146	0.032738097	0.2347983	1.0	4270	tags=34%, list=21%, signal=44%
GOMF_2_OXOGLUTARATE_DEPENDENT_DIOXYGENASE_ACTIVITY	GOMF_2_OXOGLUTARATE_DEPENDENT_DIOXYGENASE_ACTIVITY		55	-0.35846573	-1.4616599	0.009966778	0.23680107	1.0	3945	tags=35%, list=20%, signal=43%
GOMF_OXIDOREDUCTASE_ACTIVITY_ACTING_ON_THE_CH_NH_GROUP_OF_DONORS	GOMF_OXIDOREDUCTASE_ACTIVITY_ACTING_ON_THE_CH_NH_GROUP_OF_DONORS		27	-0.4320105	-1.4604764	0.061452515	0.23704404	1.0	3474	tags=41%, list=17%, signal=49%
GOBP_ORGANIC_HYDROXY_COMPOUND_BIOSYNTHETIC_PROCESS	GOBP_ORGANIC_HYDROXY_COMPOUND_BIOSYNTHETIC_PROCESS		178	-0.29651266	-1.4598426	0.009756098	0.2364897	1.0	2548	tags=25%, list=13%, signal=29%
GOBP_REGULATION_OF_LYSOSOMAL_LUMEN_PH	GOBP_REGULATION_OF_LYSOSOMAL_LUMEN_PH		15	-0.514024	-1.4572687	0.07769424	0.2390332	1.0	1631	tags=33%, list=8%, signal=36%
GOBP_NEGATIVE_REGULATION_OF_DNA_REPAIR	GOBP_NEGATIVE_REGULATION_OF_DNA_REPAIR		22	-0.43928438	-1.4567642	0.05882353	0.23840787	1.0	5223	tags=50%, list=26%, signal=68%
GOBP_CELLULAR_OXIDANT_DETOXIFICATION	GOBP_CELLULAR_OXIDANT_DETOXIFICATION		23	-0.43561736	-1.4512463	0.03305785	0.24535033	1.0	6397	tags=61%, list=32%, signal=89%
GOBP_PROTEIN_HYDROXYLATION	GOBP_PROTEIN_HYDROXYLATION		24	-0.43961748	-1.4512459	0.048648648	0.24386336	1.0	3850	tags=38%, list=19%, signal=46%
GOBP_ESTROGEN_METABOLIC_PROCESS	GOBP_ESTROGEN_METABOLIC_PROCESS		26	-0.42794782	-1.4499433	0.04509284	0.24440517	1.0	4443	tags=58%, list=22%, signal=74%
GOBP_GLUCOSE_METABOLIC_PROCESS	GOBP_GLUCOSE_METABOLIC_PROCESS		174	-0.29890853	-1.449342	0.004854369	0.24395862	1.0	3119	tags=28%, list=16%, signal=33%
GOBP_POSITIVE_REGULATION_OF_STEROID_METABOLIC_PROCESS	GOBP_POSITIVE_REGULATION_OF_STEROID_METABOLIC_PROCESS		33	-0.40051445	-1.4482925	0.054945055	0.24413314	1.0	4310	tags=55%, list=22%, signal=69%
GOMF_STEROID_BINDING	GOMF_STEROID_BINDING		86	-0.32731724	-1.4479786	0.0074626864	0.24317174	1.0	2528	tags=24%, list=13%, signal=28%
GOCC_PROTON_TRANSPORTING_TWO_SECTOR_ATPASE_COMPLEX	GOCC_PROTON_TRANSPORTING_TWO_SECTOR_ATPASE_COMPLEX		37	-0.3941534	-1.447676	0.028653296	0.24230224	1.0	6579	tags=62%, list=33%, signal=92%
GOBP_NEGATIVE_REGULATION_OF_TELOMERE_MAINTENANCE_VIA_TELOMERE_LENGTHENING	GOBP_NEGATIVE_REGULATION_OF_TELOMERE_MAINTENANCE_VIA_TELOMERE_LENGTHENING		22	-0.4391189	-1.4475262	0.082417585	0.24111117	1.0	1715	tags=23%, list=9%, signal=25%
GOBP_REGULATION_OF_GLUCOSE_METABOLIC_PROCESS	GOBP_REGULATION_OF_GLUCOSE_METABOLIC_PROCESS		92	-0.32703227	-1.4475042	0.008230452	0.23973855	1.0	2747	tags=28%, list=14%, signal=33%
GOBP_NEUROMUSCULAR_PROCESS_CONTROLLING_POSTURE	GOBP_NEUROMUSCULAR_PROCESS_CONTROLLING_POSTURE		15	-0.49401852	-1.4463589	0.07848101	0.24001639	1.0	3184	tags=47%, list=16%, signal=55%
GOMF_ACID_THIOL_LIGASE_ACTIVITY	GOMF_ACID_THIOL_LIGASE_ACTIVITY		24	-0.43690342	-1.4455727	0.06575342	0.23977624	1.0	3259	tags=50%, list=16%, signal=60%
GOBP_RESPONSE_TO_COPPER_ION	GOBP_RESPONSE_TO_COPPER_ION		21	-0.45062584	-1.4454777	0.076719575	0.23858677	1.0	1051	tags=29%, list=5%, signal=30%
GOMF_OXIDOREDUCTASE_ACTIVITY_ACTING_ON_PAIRED_DONORS_WITH_INCORPORATION_OR_REDUCTION_OF_MOLECULAR_OXYGEN_NAD_P_H_AS_ONE_DONOR_AND_INCORPORATION_OF_ONE_ATOM_OF_OXYGEN	GOMF_OXIDOREDUCTASE_ACTIVITY_ACTING_ON_PAIRED_DONORS_WITH_INCORPORATION_OR_REDUCTION_OF_MOLECULAR_OXYGEN_NAD_P_H_AS_ONE_DONOR_AND_INCORPORATION_OF_ONE_ATOM_OF_OXYGEN		36	-0.3905097	-1.4442346	0.049535602	0.23912667	1.0	2097	tags=31%, list=10%, signal=34%
GOBP_POSITIVE_REGULATION_OF_MONOOXYGENASE_ACTIVITY	GOBP_POSITIVE_REGULATION_OF_MONOOXYGENASE_ACTIVITY		20	-0.4638103	-1.4432585	0.05835544	0.23933426	1.0	3027	tags=35%, list=15%, signal=41%
GOBP_BENZENE_CONTAINING_COMPOUND_METABOLIC_PROCESS	GOBP_BENZENE_CONTAINING_COMPOUND_METABOLIC_PROCESS		18	-0.4678464	-1.4408991	0.06683805	0.2415378	1.0	517	tags=22%, list=3%, signal=23%
GOCC_ENDOPLASMIC_RETICULUM_PROTEIN_CONTAINING_COMPLEX	GOCC_ENDOPLASMIC_RETICULUM_PROTEIN_CONTAINING_COMPLEX		115	-0.31271315	-1.4391966	0.0038910506	0.24288237	1.0	4396	tags=36%, list=22%, signal=45%
GOMF_VITAMIN_TRANSMEMBRANE_TRANSPORTER_ACTIVITY	GOMF_VITAMIN_TRANSMEMBRANE_TRANSPORTER_ACTIVITY		26	-0.42978153	-1.4382758	0.066066064	0.24295911	1.0	2557	tags=42%, list=13%, signal=48%
GOBP_NEUTRAL_LIPID_METABOLIC_PROCESS	GOBP_NEUTRAL_LIPID_METABOLIC_PROCESS		117	-0.30845097	-1.4334458	0.008298756	0.2492338	1.0	2621	tags=27%, list=13%, signal=31%
GOMF_CARBOHYDRATE_KINASE_ACTIVITY	GOMF_CARBOHYDRATE_KINASE_ACTIVITY		20	-0.45477086	-1.4327508	0.08310992	0.24891536	1.0	2380	tags=40%, list=12%, signal=45%
GOBP_PORPHYRIN_CONTAINING_COMPOUND_METABOLIC_PROCESS	GOBP_PORPHYRIN_CONTAINING_COMPOUND_METABOLIC_PROCESS		37	-0.3847446	-1.4307517	0.033898305	0.25076953	1.0	4368	tags=41%, list=22%, signal=52%
GOBP_G1_TO_G0_TRANSITION	GOBP_G1_TO_G0_TRANSITION		15	-0.49902713	-1.4292793	0.07052897	0.25180724	1.0	2237	tags=40%, list=11%, signal=45%
GOBP_RIBOSOMAL_SUBUNIT_EXPORT_FROM_NUCLEUS	GOBP_RIBOSOMAL_SUBUNIT_EXPORT_FROM_NUCLEUS		16	-0.48167756	-1.4285579	0.09158416	0.25148025	1.0	331	tags=13%, list=2%, signal=13%
GOBP_MONOSACCHARIDE_BIOSYNTHETIC_PROCESS	GOBP_MONOSACCHARIDE_BIOSYNTHETIC_PROCESS		76	-0.32937428	-1.4259171	0.018450184	0.25410393	1.0	2844	tags=28%, list=14%, signal=32%
GOCC_RESPIRATORY_CHAIN_COMPLEX_IV	GOCC_RESPIRATORY_CHAIN_COMPLEX_IV		20	-0.452094	-1.4240211	0.06806283	0.2557699	1.0	5257	tags=70%, list=26%, signal=95%
GOBP_ORGANIC_ACID_BIOSYNTHETIC_PROCESS	GOBP_ORGANIC_ACID_BIOSYNTHETIC_PROCESS		235	-0.27881742	-1.4218972	0.0	0.2578737	1.0	3259	tags=29%, list=16%, signal=34%
GOBP_REGULATION_OF_ASTROCYTE_DIFFERENTIATION	GOBP_REGULATION_OF_ASTROCYTE_DIFFERENTIATION		33	-0.39962143	-1.4207592	0.05135135	0.2582531	1.0	1043	tags=27%, list=5%, signal=29%
GOMF_ACETYLTRANSFERASE_ACTIVITY	GOMF_ACETYLTRANSFERASE_ACTIVITY		80	-0.3296822	-1.4203669	0.013745705	0.25754967	1.0	3270	tags=29%, list=16%, signal=34%
GOBP_ELECTRON_TRANSPORT_CHAIN	GOBP_ELECTRON_TRANSPORT_CHAIN		86	-0.3215738	-1.4188308	0.014035088	0.25853175	1.0	6379	tags=56%, list=32%, signal=82%
GOBP_CELLULAR_AMINO_ACID_METABOLIC_PROCESS	GOBP_CELLULAR_AMINO_ACID_METABOLIC_PROCESS		226	-0.27953446	-1.416749	0.0	0.26039362	1.0	3595	tags=24%, list=18%, signal=29%
GOMF_OXIDOREDUCTASE_ACTIVITY_ACTING_ON_PAIRED_DONORS_WITH_INCORPORATION_OR_REDUCTION_OF_MOLECULAR_OXYGEN	GOMF_OXIDOREDUCTASE_ACTIVITY_ACTING_ON_PAIRED_DONORS_WITH_INCORPORATION_OR_REDUCTION_OF_MOLECULAR_OXYGEN		147	-0.29700017	-1.4155242	0.013953488	0.26086202	1.0	4443	tags=37%, list=22%, signal=48%
GOBP_THIOESTER_METABOLIC_PROCESS	GOBP_THIOESTER_METABOLIC_PROCESS		71	-0.33093745	-1.4146458	0.0065789474	0.26087794	1.0	3344	tags=37%, list=17%, signal=44%
GOBP_RESPONSE_TO_CADMIUM_ION	GOBP_RESPONSE_TO_CADMIUM_ION		29	-0.4120956	-1.4076519	0.07631579	0.27052474	1.0	4227	tags=41%, list=21%, signal=52%
GOBP_ORGANIC_HYDROXY_COMPOUND_METABOLIC_PROCESS	GOBP_ORGANIC_HYDROXY_COMPOUND_METABOLIC_PROCESS		405	-0.26001158	-1.405785	0.0	0.27224863	1.0	2593	tags=24%, list=13%, signal=27%
GOBP_NUCLEOSIDE_BISPHOSPHATE_BIOSYNTHETIC_PROCESS	GOBP_NUCLEOSIDE_BISPHOSPHATE_BIOSYNTHETIC_PROCESS		32	-0.3977063	-1.4010816	0.038011696	0.27859914	1.0	3438	tags=41%, list=17%, signal=49%
GOMF_ANTIOXIDANT_ACTIVITY	GOMF_ANTIOXIDANT_ACTIVITY		63	-0.33987945	-1.3998151	0.026845638	0.27937245	1.0	3448	tags=29%, list=17%, signal=34%
GOBP_AMINOGLYCAN_CATABOLIC_PROCESS	GOBP_AMINOGLYCAN_CATABOLIC_PROCESS		25	-0.4297067	-1.3979261	0.07611549	0.28110036	1.0	3087	tags=36%, list=15%, signal=43%
GOBP_GASTRULATION_WITH_MOUTH_FORMING_SECOND	GOBP_GASTRULATION_WITH_MOUTH_FORMING_SECOND		30	-0.3978616	-1.3963691	0.06811989	0.28244314	1.0	2138	tags=33%, list=11%, signal=37%
GOMF_N_ACETYLTRANSFERASE_ACTIVITY	GOMF_N_ACETYLTRANSFERASE_ACTIVITY		57	-0.34620896	-1.3947775	0.056603774	0.28402758	1.0	3270	tags=28%, list=16%, signal=33%
GOCC_PROTEIN_LIPID_COMPLEX	GOCC_PROTEIN_LIPID_COMPLEX		35	-0.37793916	-1.3946232	0.055555556	0.28288302	1.0	2307	tags=40%, list=12%, signal=45%
GOMF_MANGANESE_ION_BINDING	GOMF_MANGANESE_ION_BINDING		57	-0.3472813	-1.3927419	0.039344262	0.28481135	1.0	2628	tags=23%, list=13%, signal=26%
GOBP_NEURON_PROJECTION_ARBORIZATION	GOBP_NEURON_PROJECTION_ARBORIZATION		28	-0.40826422	-1.3902943	0.10055866	0.2877017	1.0	4134	tags=29%, list=21%, signal=36%
GOBP_PROTEIN_LIPID_COMPLEX_ASSEMBLY	GOBP_PROTEIN_LIPID_COMPLEX_ASSEMBLY		23	-0.41644812	-1.3840305	0.08753315	0.2972402	1.0	4073	tags=52%, list=20%, signal=65%
GOMF_L_ASCORBIC_ACID_BINDING	GOMF_L_ASCORBIC_ACID_BINDING		18	-0.45694587	-1.3837638	0.082914576	0.29624018	1.0	3648	tags=44%, list=18%, signal=54%
GOBP_LIPID_OXIDATION	GOBP_LIPID_OXIDATION		110	-0.30124664	-1.38363	0.011811024	0.29502895	1.0	2985	tags=25%, list=15%, signal=30%
GOBP_COPPER_ION_HOMEOSTASIS	GOBP_COPPER_ION_HOMEOSTASIS		16	-0.46384385	-1.3794413	0.0880829	0.30127138	1.0	1799	tags=31%, list=9%, signal=34%
GOBP_SULFUR_COMPOUND_METABOLIC_PROCESS	GOBP_SULFUR_COMPOUND_METABOLIC_PROCESS		272	-0.26554358	-1.3792703	0.0	0.30018598	1.0	3352	tags=28%, list=17%, signal=33%
GOBP_NUCLEOSIDE_PHOSPHATE_BIOSYNTHETIC_PROCESS	GOBP_NUCLEOSIDE_PHOSPHATE_BIOSYNTHETIC_PROCESS		218	-0.27944118	-1.37903	0.0	0.29922152	1.0	5886	tags=45%, list=29%, signal=64%
GOBP_FATTY_ACID_METABOLIC_PROCESS	GOBP_FATTY_ACID_METABOLIC_PROCESS		352	-0.2576036	-1.3678714	0.0	0.31830433	1.0	3259	tags=27%, list=16%, signal=32%
GOBP_PROTEIN_LIPID_COMPLEX_SUBUNIT_ORGANIZATION	GOBP_PROTEIN_LIPID_COMPLEX_SUBUNIT_ORGANIZATION		37	-0.37236837	-1.3668405	0.07122507	0.31875294	1.0	4073	tags=49%, list=20%, signal=61%
GOCC_MITOCHONDRIAL_LARGE_RIBOSOMAL_SUBUNIT	GOCC_MITOCHONDRIAL_LARGE_RIBOSOMAL_SUBUNIT		58	-0.33658513	-1.3652513	0.032786883	0.32028377	1.0	7635	tags=55%, list=38%, signal=89%
GOCC_MITOCHONDRIAL_RESPIRATORY_CHAIN_COMPLEX_IV	GOCC_MITOCHONDRIAL_RESPIRATORY_CHAIN_COMPLEX_IV		16	-0.44810686	-1.3630589	0.119804405	0.3229446	1.0	5257	tags=75%, list=26%, signal=102%
GOBP_ATP_METABOLIC_PROCESS	GOBP_ATP_METABOLIC_PROCESS		188	-0.2749795	-1.3618169	0.009661836	0.32368255	1.0	4865	tags=38%, list=24%, signal=50%
GOBP_RIBONUCLEOSIDE_METABOLIC_PROCESS	GOBP_RIBONUCLEOSIDE_METABOLIC_PROCESS		30	-0.3870644	-1.3612075	0.09166667	0.32326156	1.0	3758	tags=33%, list=19%, signal=41%
GOMF_C_ACYLTRANSFERASE_ACTIVITY	GOMF_C_ACYLTRANSFERASE_ACTIVITY		18	-0.45432782	-1.3601172	0.11111111	0.3237716	1.0	1803	tags=28%, list=9%, signal=31%
GOBP_NEGATIVE_REGULATION_OF_DNA_RECOMBINATION	GOBP_NEGATIVE_REGULATION_OF_DNA_RECOMBINATION		27	-0.39196688	-1.3588372	0.08086254	0.32479566	1.0	2394	tags=30%, list=12%, signal=34%
GOBP_2_OXOGLUTARATE_METABOLIC_PROCESS	GOBP_2_OXOGLUTARATE_METABOLIC_PROCESS		16	-0.4527674	-1.3570514	0.0927835	0.32669705	1.0	2870	tags=31%, list=14%, signal=36%
GOBP_GLYCOSAMINOGLYCAN_CATABOLIC_PROCESS	GOBP_GLYCOSAMINOGLYCAN_CATABOLIC_PROCESS		20	-0.435785	-1.3564413	0.08378378	0.32646495	1.0	5314	tags=50%, list=27%, signal=68%
GOBP_MITOCHONDRIAL_TRANSMEMBRANE_TRANSPORT	GOBP_MITOCHONDRIAL_TRANSMEMBRANE_TRANSPORT		72	-0.325332	-1.356128	0.040441178	0.32560855	1.0	4707	tags=36%, list=24%, signal=47%
GOBP_NEGATIVE_REGULATION_OF_FATTY_ACID_METABOLIC_PROCESS	GOBP_NEGATIVE_REGULATION_OF_FATTY_ACID_METABOLIC_PROCESS		29	-0.39119875	-1.3555461	0.081232496	0.32528436	1.0	1090	tags=21%, list=5%, signal=22%
GOBP_REGULATION_OF_PROTON_TRANSPORT	GOBP_REGULATION_OF_PROTON_TRANSPORT		22	-0.4119482	-1.3545405	0.0945946	0.32578704	1.0	3744	tags=36%, list=19%, signal=45%
GOBP_CELLULAR_RESPONSE_TO_CADMIUM_ION	GOBP_CELLULAR_RESPONSE_TO_CADMIUM_ION		20	-0.42633325	-1.3509319	0.1	0.33141878	1.0	4227	tags=45%, list=21%, signal=57%
GOBP_CELLULAR_RESPONSE_TO_STEROL	GOBP_CELLULAR_RESPONSE_TO_STEROL		18	-0.43787873	-1.3505079	0.105	0.33072793	1.0	2480	tags=33%, list=12%, signal=38%
GOBP_BRANCHED_CHAIN_AMINO_ACID_METABOLIC_PROCESS	GOBP_BRANCHED_CHAIN_AMINO_ACID_METABOLIC_PROCESS		23	-0.40954083	-1.3488675	0.07837838	0.3324911	1.0	1760	tags=26%, list=9%, signal=29%
GOMF_OXIDOREDUCTASE_ACTIVITY_ACTING_ON_PAIRED_DONORS_WITH_INCORPORATION_OR_REDUCTION_OF_MOLECULAR_OXYGEN_REDUCED_FLAVIN_OR_FLAVOPROTEIN_AS_ONE_DONOR_AND_INCORPORATION_OF_ONE_ATOM_OF_OXYGEN	GOMF_OXIDOREDUCTASE_ACTIVITY_ACTING_ON_PAIRED_DONORS_WITH_INCORPORATION_OR_REDUCTION_OF_MOLECULAR_OXYGEN_REDUCED_FLAVIN_OR_FLAVOPROTEIN_AS_ONE_DONOR_AND_INCORPORATION_OF_ONE_ATOM_OF_OXYGEN		35	-0.3691173	-1.3488076	0.08630952	0.33113807	1.0	4443	tags=54%, list=22%, signal=70%
GOBP_PHOSPHATE_ION_TRANSPORT	GOBP_PHOSPHATE_ION_TRANSPORT		20	-0.4241035	-1.3480641	0.10696518	0.33117357	1.0	4274	tags=45%, list=21%, signal=57%
GOMF_FAD_BINDING	GOMF_FAD_BINDING		38	-0.36387473	-1.345122	0.08259587	0.33560902	1.0	2705	tags=26%, list=14%, signal=30%
GOMF_THIOLESTER_HYDROLASE_ACTIVITY	GOMF_THIOLESTER_HYDROLASE_ACTIVITY		44	-0.3567561	-1.3410772	0.090410955	0.34219417	1.0	4714	tags=43%, list=24%, signal=56%
GOMF_LAMIN_BINDING	GOMF_LAMIN_BINDING		15	-0.46251187	-1.340932	0.13984169	0.34095952	1.0	3744	tags=40%, list=19%, signal=49%
GOBP_REGULATION_OF_TRIGLYCERIDE_BIOSYNTHETIC_PROCESS	GOBP_REGULATION_OF_TRIGLYCERIDE_BIOSYNTHETIC_PROCESS		24	-0.40819907	-1.3407602	0.10761155	0.3398389	1.0	2864	tags=33%, list=14%, signal=39%
GOBP_HEME_METABOLIC_PROCESS	GOBP_HEME_METABOLIC_PROCESS		32	-0.37216443	-1.3359263	0.08092485	0.3478217	1.0	4368	tags=41%, list=22%, signal=52%
GOBP_GLUCOSE_6_PHOSPHATE_METABOLIC_PROCESS	GOBP_GLUCOSE_6_PHOSPHATE_METABOLIC_PROCESS		24	-0.41524202	-1.3355173	0.12280702	0.34716234	1.0	2052	tags=38%, list=10%, signal=42%
GOBP_PURINE_NUCLEOSIDE_DIPHOSPHATE_METABOLIC_PROCESS	GOBP_PURINE_NUCLEOSIDE_DIPHOSPHATE_METABOLIC_PROCESS		94	-0.29731002	-1.3342481	0.0390625	0.3480489	1.0	2844	tags=28%, list=14%, signal=32%
GOCC_TRICARBOXYLIC_ACID_CYCLE_ENZYME_COMPLEX	GOCC_TRICARBOXYLIC_ACID_CYCLE_ENZYME_COMPLEX		16	-0.44723216	-1.3340533	0.121212125	0.34698236	1.0	3904	tags=38%, list=20%, signal=47%
GOMF_ORGANIC_ACID_BINDING	GOMF_ORGANIC_ACID_BINDING		121	-0.28374878	-1.3305494	0.020920502	0.35248595	1.0	3198	tags=27%, list=16%, signal=32%
GOMF_OXIDOREDUCTASE_ACTIVITY_ACTING_ON_SINGLE_DONORS_WITH_INCORPORATION_OF_MOLECULAR_OXYGEN	GOMF_OXIDOREDUCTASE_ACTIVITY_ACTING_ON_SINGLE_DONORS_WITH_INCORPORATION_OF_MOLECULAR_OXYGEN		23	-0.41451758	-1.3302389	0.112068966	0.35157928	1.0	3857	tags=48%, list=19%, signal=59%
GOMF_CALMODULIN_DEPENDENT_PROTEIN_KINASE_ACTIVITY	GOMF_CALMODULIN_DEPENDENT_PROTEIN_KINASE_ACTIVITY		23	-0.40823355	-1.3290795	0.104218364	0.35238773	1.0	3839	tags=39%, list=19%, signal=48%
GOBP_MAINTENANCE_OF_PROTEIN_LOCALIZATION_IN_ORGANELLE	GOBP_MAINTENANCE_OF_PROTEIN_LOCALIZATION_IN_ORGANELLE		39	-0.36024395	-1.3288321	0.06963788	0.35139242	1.0	1229	tags=18%, list=6%, signal=19%
GOBP_POSITIVE_REGULATION_OF_NITRIC_OXIDE_SYNTHASE_ACTIVITY	GOBP_POSITIVE_REGULATION_OF_NITRIC_OXIDE_SYNTHASE_ACTIVITY		16	-0.4530979	-1.326249	0.119592875	0.3553735	1.0	3027	tags=38%, list=15%, signal=44%
GOBP_PHOSPHATIDYLGLYCEROL_METABOLIC_PROCESS	GOBP_PHOSPHATIDYLGLYCEROL_METABOLIC_PROCESS		21	-0.41284737	-1.3255354	0.10824742	0.35537475	1.0	4182	tags=43%, list=21%, signal=54%
GOBP_DEMETHYLATION	GOBP_DEMETHYLATION		58	-0.32879716	-1.3251868	0.054237287	0.3545826	1.0	5384	tags=45%, list=27%, signal=61%
GOBP_MITOCHONDRIAL_TRANSLATION	GOBP_MITOCHONDRIAL_TRANSLATION		129	-0.28093138	-1.3212991	0.046413504	0.36106887	1.0	6059	tags=38%, list=30%, signal=54%
GOCC_INTRINSIC_COMPONENT_OF_ORGANELLE_MEMBRANE	GOCC_INTRINSIC_COMPONENT_OF_ORGANELLE_MEMBRANE		352	-0.24707985	-1.3199047	0.0	0.36261404	1.0	4065	tags=29%, list=20%, signal=35%
GOBP_ENERGY_HOMEOSTASIS	GOBP_ENERGY_HOMEOSTASIS		41	-0.3516494	-1.3177354	0.07861635	0.36563212	1.0	2774	tags=29%, list=14%, signal=34%
GOBP_GLUTAMINE_FAMILY_AMINO_ACID_METABOLIC_PROCESS	GOBP_GLUTAMINE_FAMILY_AMINO_ACID_METABOLIC_PROCESS		57	-0.33134025	-1.3173226	0.060402684	0.3649798	1.0	2237	tags=19%, list=11%, signal=22%
GOBP_PHOSPHOLIPID_METABOLIC_PROCESS	GOBP_PHOSPHOLIPID_METABOLIC_PROCESS		321	-0.24606189	-1.3170067	0.007936508	0.36410958	1.0	3174	tags=24%, list=16%, signal=28%
GOBP_MONOCARBOXYLIC_ACID_BIOSYNTHETIC_PROCESS	GOBP_MONOCARBOXYLIC_ACID_BIOSYNTHETIC_PROCESS		161	-0.26830536	-1.3117875	0.028037382	0.37331304	1.0	3259	tags=30%, list=16%, signal=35%
GOBP_ENDONUCLEOLYTIC_CLEAVAGE_INVOLVED_IN_RRNA_PROCESSING	GOBP_ENDONUCLEOLYTIC_CLEAVAGE_INVOLVED_IN_RRNA_PROCESSING		15	-0.4574512	-1.3112679	0.1285347	0.37291574	1.0	6111	tags=40%, list=31%, signal=58%
GOBP_PYRIDINE_CONTAINING_COMPOUND_METABOLIC_PROCESS	GOBP_PYRIDINE_CONTAINING_COMPOUND_METABOLIC_PROCESS		69	-0.31309548	-1.3086458	0.07394366	0.37713543	1.0	2118	tags=26%, list=11%, signal=29%
GOCC_INTRINSIC_COMPONENT_OF_ENDOPLASMIC_RETICULUM_MEMBRANE	GOCC_INTRINSIC_COMPONENT_OF_ENDOPLASMIC_RETICULUM_MEMBRANE		145	-0.27609348	-1.3074518	0.024154589	0.37820736	1.0	3357	tags=28%, list=17%, signal=33%
GOMF_GLUTATHIONE_TRANSFERASE_ACTIVITY	GOMF_GLUTATHIONE_TRANSFERASE_ACTIVITY		27	-0.3913258	-1.3064632	0.09883721	0.37876362	1.0	3352	tags=37%, list=17%, signal=44%
GOBP_FATTY_ACID_BIOSYNTHETIC_PROCESS	GOBP_FATTY_ACID_BIOSYNTHETIC_PROCESS		127	-0.2793089	-1.3064116	0.033333335	0.3773821	1.0	3259	tags=31%, list=16%, signal=36%
GOBP_THIOESTER_BIOSYNTHETIC_PROCESS	GOBP_THIOESTER_BIOSYNTHETIC_PROCESS		22	-0.40635568	-1.306248	0.14882506	0.37625214	1.0	2460	tags=41%, list=12%, signal=47%
GOBP_GLUTAMATE_METABOLIC_PROCESS	GOBP_GLUTAMATE_METABOLIC_PROCESS		25	-0.38801113	-1.3015622	0.11171662	0.3846773	1.0	3400	tags=32%, list=17%, signal=39%
GOMF_FATTY_ACID_BINDING	GOMF_FATTY_ACID_BINDING		46	-0.33589047	-1.3001753	0.08115942	0.38608378	1.0	1284	tags=17%, list=6%, signal=19%
GOBP_RESPONSE_TO_ZINC_ION	GOBP_RESPONSE_TO_ZINC_ION		29	-0.37513176	-1.299568	0.08547009	0.38587832	1.0	3150	tags=38%, list=16%, signal=45%
GOBP_CEREBELLAR_PURKINJE_CELL_LAYER_MORPHOGENESIS	GOBP_CEREBELLAR_PURKINJE_CELL_LAYER_MORPHOGENESIS		20	-0.4223459	-1.2988722	0.11590297	0.3858785	1.0	2652	tags=35%, list=13%, signal=40%
GOBP_REGULATION_OF_FATTY_ACID_BIOSYNTHETIC_PROCESS	GOBP_REGULATION_OF_FATTY_ACID_BIOSYNTHETIC_PROCESS		38	-0.34801158	-1.2974982	0.08761329	0.38738057	1.0	1959	tags=29%, list=10%, signal=32%
GOMF_ISOMERASE_ACTIVITY	GOMF_ISOMERASE_ACTIVITY		148	-0.27194914	-1.2937452	0.030567685	0.39418072	1.0	5289	tags=39%, list=26%, signal=53%
GOBP_REGULATION_OF_STEROID_METABOLIC_PROCESS	GOBP_REGULATION_OF_STEROID_METABOLIC_PROCESS		89	-0.29393834	-1.2918766	0.04597701	0.39679936	1.0	2582	tags=26%, list=13%, signal=30%
GOMF_NEUROTRANSMITTER_BINDING	GOMF_NEUROTRANSMITTER_BINDING		17	-0.4278214	-1.2896309	0.13942307	0.40036565	1.0	5296	tags=47%, list=26%, signal=64%
GOBP_LONG_CHAIN_FATTY_ACID_METABOLIC_PROCESS	GOBP_LONG_CHAIN_FATTY_ACID_METABOLIC_PROCESS		84	-0.29728863	-1.2894268	0.05376344	0.39931697	1.0	3564	tags=33%, list=18%, signal=40%
GOBP_LIPOPROTEIN_METABOLIC_PROCESS	GOBP_LIPOPROTEIN_METABOLIC_PROCESS		119	-0.2764367	-1.2882432	0.03731343	0.40042526	1.0	4323	tags=29%, list=22%, signal=37%
GOBP_RESPIRATORY_CHAIN_COMPLEX_IV_ASSEMBLY	GOBP_RESPIRATORY_CHAIN_COMPLEX_IV_ASSEMBLY		23	-0.38873103	-1.28807	0.13720317	0.39928263	1.0	5255	tags=57%, list=26%, signal=77%
GOMF_MONOCARBOXYLIC_ACID_BINDING	GOMF_MONOCARBOXYLIC_ACID_BINDING		68	-0.30080238	-1.2875047	0.06968641	0.3990463	1.0	1298	tags=18%, list=6%, signal=19%
GOMF_CARBOXYLIC_ESTER_HYDROLASE_ACTIVITY	GOMF_CARBOXYLIC_ESTER_HYDROLASE_ACTIVITY		118	-0.27681231	-1.2873276	0.048582997	0.39790425	1.0	3234	tags=29%, list=16%, signal=34%
GOBP_REGULATION_OF_SMALL_MOLECULE_METABOLIC_PROCESS	GOBP_REGULATION_OF_SMALL_MOLECULE_METABOLIC_PROCESS		295	-0.2434133	-1.2853928	0.006993007	0.40070862	1.0	2774	tags=23%, list=14%, signal=26%
GOMF_STEROL_TRANSFER_ACTIVITY	GOMF_STEROL_TRANSFER_ACTIVITY		20	-0.40552172	-1.284991	0.12637363	0.40020666	1.0	3932	tags=50%, list=20%, signal=62%
GOBP_POSITIVE_REGULATION_OF_SPROUTING_ANGIOGENESIS	GOBP_POSITIVE_REGULATION_OF_SPROUTING_ANGIOGENESIS		15	-0.44274494	-1.2844336	0.16831683	0.39994037	1.0	3170	tags=40%, list=16%, signal=48%
GOBP_QUINONE_METABOLIC_PROCESS	GOBP_QUINONE_METABOLIC_PROCESS		32	-0.36087692	-1.2822946	0.10764872	0.4032946	1.0	3890	tags=41%, list=19%, signal=50%
GOMF_IRON_ION_BINDING	GOMF_IRON_ION_BINDING		111	-0.278128	-1.2795924	0.058577407	0.40788484	1.0	3857	tags=33%, list=19%, signal=41%
GOBP_LIPID_HOMEOSTASIS	GOBP_LIPID_HOMEOSTASIS		130	-0.2694674	-1.2782129	0.04950495	0.4094407	1.0	4101	tags=32%, list=21%, signal=39%
GOMF_TRANSFERASE_ACTIVITY_TRANSFERRING_NITROGENOUS_GROUPS	GOMF_TRANSFERASE_ACTIVITY_TRANSFERRING_NITROGENOUS_GROUPS		23	-0.37905154	-1.2772634	0.1658031	0.4100381	1.0	2869	tags=26%, list=14%, signal=30%
GOBP_TRNA_MODIFICATION	GOBP_TRNA_MODIFICATION		76	-0.2981949	-1.2771714	0.060283687	0.40877008	1.0	6887	tags=51%, list=34%, signal=78%
GOMF_STEROID_HYDROXYLASE_ACTIVITY	GOMF_STEROID_HYDROXYLASE_ACTIVITY		31	-0.3570216	-1.2771531	0.13450292	0.40733057	1.0	4443	tags=48%, list=22%, signal=62%
GOCC_SPERM_MIDPIECE	GOCC_SPERM_MIDPIECE		37	-0.34974548	-1.2763693	0.11263736	0.40745097	1.0	2762	tags=19%, list=14%, signal=22%
GOBP_NEGATIVE_REGULATION_OF_RECEPTOR_MEDIATED_ENDOCYTOSIS	GOBP_NEGATIVE_REGULATION_OF_RECEPTOR_MEDIATED_ENDOCYTOSIS		24	-0.38836548	-1.2751927	0.13385826	0.40856734	1.0	959	tags=25%, list=5%, signal=26%
GOBP_XENOBIOTIC_CATABOLIC_PROCESS	GOBP_XENOBIOTIC_CATABOLIC_PROCESS		24	-0.38921168	-1.2735573	0.15363128	0.41098583	1.0	2220	tags=29%, list=11%, signal=33%
GOBP_REGULATION_OF_CELLULAR_CARBOHYDRATE_CATABOLIC_PROCESS	GOBP_REGULATION_OF_CELLULAR_CARBOHYDRATE_CATABOLIC_PROCESS		15	-0.44055703	-1.2732977	0.13881747	0.41010725	1.0	5082	tags=53%, list=25%, signal=71%
GOBP_OLIGOPEPTIDE_TRANSPORT	GOBP_OLIGOPEPTIDE_TRANSPORT		16	-0.43096954	-1.2729716	0.16009852	0.4093625	1.0	2762	tags=44%, list=14%, signal=51%
GOCC_INTRINSIC_COMPONENT_OF_MITOCHONDRIAL_OUTER_MEMBRANE	GOCC_INTRINSIC_COMPONENT_OF_MITOCHONDRIAL_OUTER_MEMBRANE		21	-0.40066555	-1.2718399	0.15642458	0.41074044	1.0	3557	tags=38%, list=18%, signal=46%
GOBP_TORC1_SIGNALING	GOBP_TORC1_SIGNALING		50	-0.32210484	-1.267988	0.11176471	0.4181901	1.0	4477	tags=34%, list=22%, signal=44%
GOBP_LINOLEIC_ACID_METABOLIC_PROCESS	GOBP_LINOLEIC_ACID_METABOLIC_PROCESS		19	-0.40514955	-1.2650197	0.16622691	0.42361844	1.0	4144	tags=53%, list=21%, signal=66%
GOBP_ENERGY_RESERVE_METABOLIC_PROCESS	GOBP_ENERGY_RESERVE_METABOLIC_PROCESS		75	-0.2928077	-1.2648542	0.07540984	0.42247984	1.0	4365	tags=40%, list=22%, signal=51%
GOCC_LIPID_DROPLET	GOCC_LIPID_DROPLET		88	-0.28896597	-1.2646863	0.07251909	0.42135772	1.0	3174	tags=31%, list=16%, signal=36%
GOCC_TRIGLYCERIDE_RICH_PLASMA_LIPOPROTEIN_PARTICLE	GOCC_TRIGLYCERIDE_RICH_PLASMA_LIPOPROTEIN_PARTICLE		18	-0.4142516	-1.2624484	0.1521739	0.42510945	1.0	2152	tags=44%, list=11%, signal=50%
GOCC_AXOLEMMA	GOCC_AXOLEMMA		20	-0.39923885	-1.2607597	0.17819148	0.42753837	1.0	819	tags=20%, list=4%, signal=21%
GOBP_NEGATIVE_REGULATION_OF_GLIOGENESIS	GOBP_NEGATIVE_REGULATION_OF_GLIOGENESIS		51	-0.32128295	-1.2592697	0.09968847	0.42940813	1.0	1043	tags=18%, list=5%, signal=19%
GOBP_CARBOHYDRATE_METABOLIC_PROCESS	GOBP_CARBOHYDRATE_METABOLIC_PROCESS		485	-0.22938193	-1.2575692	0.0	0.4319537	1.0	3372	tags=26%, list=17%, signal=30%
GOMF_GLUTATHIONE_PEROXIDASE_ACTIVITY	GOMF_GLUTATHIONE_PEROXIDASE_ACTIVITY		22	-0.38823724	-1.2566562	0.124661244	0.43261006	1.0	3256	tags=36%, list=16%, signal=43%
GOMF_GLYCOLIPID_BINDING	GOMF_GLYCOLIPID_BINDING		26	-0.37127748	-1.2538937	0.16103896	0.43751788	1.0	2329	tags=38%, list=12%, signal=43%
GOBP_OLIGOSACCHARIDE_METABOLIC_PROCESS	GOBP_OLIGOSACCHARIDE_METABOLIC_PROCESS		38	-0.3413409	-1.2534435	0.14910026	0.4371539	1.0	3340	tags=37%, list=17%, signal=44%
GOMF_CIS_TRANS_ISOMERASE_ACTIVITY	GOMF_CIS_TRANS_ISOMERASE_ACTIVITY		37	-0.33557644	-1.2512203	0.12951808	0.4410526	1.0	5498	tags=43%, list=28%, signal=60%
GOMF_GLYCOSYLTRANSFERASE_ACTIVITY	GOMF_GLYCOSYLTRANSFERASE_ACTIVITY		221	-0.24643001	-1.2505139	0.015706806	0.44129568	1.0	3340	tags=26%, list=17%, signal=31%
GOBP_NEGATIVE_REGULATION_OF_TELOMERE_MAINTENANCE	GOBP_NEGATIVE_REGULATION_OF_TELOMERE_MAINTENANCE		31	-0.35830206	-1.2500274	0.14893617	0.4410883	1.0	1715	tags=19%, list=9%, signal=21%
GOBP_NUCLEOTIDE_PHOSPHORYLATION	GOBP_NUCLEOTIDE_PHOSPHORYLATION		102	-0.27361116	-1.2490315	0.094262294	0.44210497	1.0	2844	tags=25%, list=14%, signal=30%
GOBP_RNA_DECAPPING	GOBP_RNA_DECAPPING		16	-0.4209756	-1.2479497	0.20754717	0.44322005	1.0	1542	tags=19%, list=8%, signal=20%
GOBP_REGULATION_OF_AMYLOID_BETA_CLEARANCE	GOBP_REGULATION_OF_AMYLOID_BETA_CLEARANCE		15	-0.42964143	-1.2476598	0.20204604	0.44243708	1.0	2138	tags=40%, list=11%, signal=45%
GOBP_VITAMIN_METABOLIC_PROCESS	GOBP_VITAMIN_METABOLIC_PROCESS		65	-0.298547	-1.243264	0.0862069	0.4517679	1.0	2557	tags=29%, list=13%, signal=33%
GOBP_ORGANOPHOSPHATE_BIOSYNTHETIC_PROCESS	GOBP_ORGANOPHOSPHATE_BIOSYNTHETIC_PROCESS		463	-0.22990921	-1.2424089	0.012048192	0.45227033	1.0	3964	tags=28%, list=20%, signal=34%
GOBP_POSITIVE_REGULATION_OF_TRIGLYCERIDE_BIOSYNTHETIC_PROCESS	GOBP_POSITIVE_REGULATION_OF_TRIGLYCERIDE_BIOSYNTHETIC_PROCESS		18	-0.40680715	-1.2413241	0.1591512	0.4534385	1.0	2307	tags=33%, list=12%, signal=38%
GOBP_INTRACILIARY_TRANSPORT	GOBP_INTRACILIARY_TRANSPORT		47	-0.3143884	-1.2396742	0.110738255	0.45599273	1.0	5540	tags=43%, list=28%, signal=59%
GOMF_HEXOSYLTRANSFERASE_ACTIVITY	GOMF_HEXOSYLTRANSFERASE_ACTIVITY		155	-0.25216198	-1.2356025	0.06696428	0.4646936	1.0	3318	tags=25%, list=17%, signal=29%
GOBP_POSITIVE_REGULATION_OF_TORC1_SIGNALING	GOBP_POSITIVE_REGULATION_OF_TORC1_SIGNALING		20	-0.3908493	-1.2319571	0.19602978	0.47244638	1.0	3055	tags=30%, list=15%, signal=35%
GOBP_REGULATION_OF_RESPIRATORY_GASEOUS_EXCHANGE	GOBP_REGULATION_OF_RESPIRATORY_GASEOUS_EXCHANGE		19	-0.39669424	-1.2318807	0.18251929	0.47109398	1.0	3767	tags=42%, list=19%, signal=52%
GOBP_PYRIMIDINE_NUCLEOSIDE_MONOPHOSPHATE_METABOLIC_PROCESS	GOBP_PYRIMIDINE_NUCLEOSIDE_MONOPHOSPHATE_METABOLIC_PROCESS		22	-0.37903884	-1.231207	0.1904762	0.47136068	1.0	5144	tags=41%, list=26%, signal=55%
GOCC_LARGE_RIBOSOMAL_SUBUNIT	GOCC_LARGE_RIBOSOMAL_SUBUNIT		109	-0.26874515	-1.230387	0.080168776	0.47186866	1.0	8292	tags=54%, list=41%, signal=92%
GOBP_NEGATIVE_REGULATION_OF_TOR_SIGNALING	GOBP_NEGATIVE_REGULATION_OF_TOR_SIGNALING		36	-0.33499214	-1.2301912	0.14534883	0.47085953	1.0	4112	tags=36%, list=21%, signal=45%
GOBP_NADP_METABOLIC_PROCESS	GOBP_NADP_METABOLIC_PROCESS		44	-0.3164385	-1.2271496	0.14754099	0.47702622	1.0	2052	tags=25%, list=10%, signal=28%
GOBP_ZINC_ION_HOMEOSTASIS	GOBP_ZINC_ION_HOMEOSTASIS		27	-0.36209372	-1.2270664	0.16931216	0.4757147	1.0	2003	tags=22%, list=10%, signal=25%
GOBP_PURINE_CONTAINING_COMPOUND_METABOLIC_PROCESS	GOBP_PURINE_CONTAINING_COMPOUND_METABOLIC_PROCESS		396	-0.22968227	-1.2270489	0.018018018	0.4742353	1.0	3964	tags=28%, list=20%, signal=35%
GOBP_POSTSYNAPTIC_MEMBRANE_ORGANIZATION	GOBP_POSTSYNAPTIC_MEMBRANE_ORGANIZATION		43	-0.3205492	-1.2263689	0.1402985	0.47435722	1.0	4134	tags=37%, list=21%, signal=47%
GOBP_NUCLEOTIDE_SALVAGE	GOBP_NUCLEOTIDE_SALVAGE		21	-0.3887756	-1.2261674	0.17663044	0.47336745	1.0	6857	tags=57%, list=34%, signal=87%
GOMF_LIPID_TRANSFER_ACTIVITY	GOMF_LIPID_TRANSFER_ACTIVITY		41	-0.32507	-1.2255126	0.13782991	0.47350174	1.0	1602	tags=22%, list=8%, signal=24%
GOBP_EYE_PHOTORECEPTOR_CELL_DEVELOPMENT	GOBP_EYE_PHOTORECEPTOR_CELL_DEVELOPMENT		32	-0.34163964	-1.2233282	0.16766468	0.4775469	1.0	2399	tags=22%, list=12%, signal=25%
GOBP_TRNA_PROCESSING	GOBP_TRNA_PROCESSING		109	-0.26580113	-1.222764	0.1	0.477434	1.0	5056	tags=31%, list=25%, signal=42%
GOBP_CALCIUM_MEDIATED_SIGNALING_USING_INTRACELLULAR_CALCIUM_SOURCE	GOBP_CALCIUM_MEDIATED_SIGNALING_USING_INTRACELLULAR_CALCIUM_SOURCE		16	-0.40978324	-1.2225857	0.2	0.4764255	1.0	2500	tags=44%, list=13%, signal=50%
GOBP_LOCOMOTORY_EXPLORATION_BEHAVIOR	GOBP_LOCOMOTORY_EXPLORATION_BEHAVIOR		17	-0.40978488	-1.222246	0.17424242	0.4757446	1.0	4202	tags=47%, list=21%, signal=60%
GOBP_EMBRYONIC_BRAIN_DEVELOPMENT	GOBP_EMBRYONIC_BRAIN_DEVELOPMENT		18	-0.39461422	-1.2177836	0.20661157	0.48572773	1.0	364	tags=17%, list=2%, signal=17%
GOBP_SULFUR_AMINO_ACID_METABOLIC_PROCESS	GOBP_SULFUR_AMINO_ACID_METABOLIC_PROCESS		29	-0.35687926	-1.2176484	0.17699115	0.48453754	1.0	5241	tags=45%, list=26%, signal=61%
GOBP_ORGANOPHOSPHATE_CATABOLIC_PROCESS	GOBP_ORGANOPHOSPHATE_CATABOLIC_PROCESS		131	-0.25888374	-1.2167728	0.07106599	0.48513523	1.0	2938	tags=27%, list=15%, signal=31%
GOBP_MITOCHONDRIAL_GENE_EXPRESSION	GOBP_MITOCHONDRIAL_GENE_EXPRESSION		158	-0.25013158	-1.2163005	0.09767442	0.4848489	1.0	5798	tags=37%, list=29%, signal=52%
GOBP_PYRIMIDINE_DEOXYRIBONUCLEOSIDE_MONOPHOSPHATE_METABOLIC_PROCESS	GOBP_PYRIMIDINE_DEOXYRIBONUCLEOSIDE_MONOPHOSPHATE_METABOLIC_PROCESS		17	-0.4104491	-1.2155299	0.19251336	0.48533633	1.0	5144	tags=47%, list=26%, signal=63%
GOMF_HYDROLASE_ACTIVITY_ACTING_ON_GLYCOSYL_BONDS	GOMF_HYDROLASE_ACTIVITY_ACTING_ON_GLYCOSYL_BONDS		99	-0.26992825	-1.2147646	0.08429119	0.48582566	1.0	2856	tags=25%, list=14%, signal=29%
GOMF_OLIGOPEPTIDE_BINDING	GOMF_OLIGOPEPTIDE_BINDING		17	-0.39501894	-1.214198	0.20725389	0.48577002	1.0	1994	tags=29%, list=10%, signal=33%
GOBP_PURINE_NUCLEOSIDE_METABOLIC_PROCESS	GOBP_PURINE_NUCLEOSIDE_METABOLIC_PROCESS		31	-0.3438266	-1.2135578	0.17027026	0.48599455	1.0	3758	tags=32%, list=19%, signal=40%
GOBP_NUCLEOTIDE_SUGAR_METABOLIC_PROCESS	GOBP_NUCLEOTIDE_SUGAR_METABOLIC_PROCESS		32	-0.34487855	-1.2122817	0.17329545	0.48777288	1.0	4658	tags=38%, list=23%, signal=49%
GOMF_CARBON_OXYGEN_LYASE_ACTIVITY	GOMF_CARBON_OXYGEN_LYASE_ACTIVITY		74	-0.28755382	-1.2115691	0.13127413	0.48810956	1.0	2283	tags=20%, list=11%, signal=23%
GOBP_CYTOCHROME_COMPLEX_ASSEMBLY	GOBP_CYTOCHROME_COMPLEX_ASSEMBLY		31	-0.33786714	-1.210384	0.18028168	0.48973462	1.0	5255	tags=48%, list=26%, signal=66%
GOBP_NEUTRAL_LIPID_BIOSYNTHETIC_PROCESS	GOBP_NEUTRAL_LIPID_BIOSYNTHETIC_PROCESS		43	-0.31575596	-1.2097503	0.15406977	0.49001777	1.0	1836	tags=26%, list=9%, signal=28%
GOBP_TRIGLYCERIDE_BIOSYNTHETIC_PROCESS	GOBP_TRIGLYCERIDE_BIOSYNTHETIC_PROCESS		36	-0.32415855	-1.2089276	0.17520216	0.4905367	1.0	959	tags=19%, list=5%, signal=20%
GOMF_ENZYME_SUBSTRATE_ADAPTOR_ACTIVITY	GOMF_ENZYME_SUBSTRATE_ADAPTOR_ACTIVITY		29	-0.34413895	-1.2083776	0.18028168	0.49055913	1.0	1717	tags=17%, list=9%, signal=19%
GOBP_NEGATIVE_REGULATION_OF_PHOSPHOPROTEIN_PHOSPHATASE_ACTIVITY	GOBP_NEGATIVE_REGULATION_OF_PHOSPHOPROTEIN_PHOSPHATASE_ACTIVITY		21	-0.38125426	-1.2082038	0.21481481	0.48957434	1.0	2247	tags=24%, list=11%, signal=27%
GOBP_IRON_SULFUR_CLUSTER_ASSEMBLY	GOBP_IRON_SULFUR_CLUSTER_ASSEMBLY		20	-0.39111313	-1.207556	0.20163488	0.4896746	1.0	6062	tags=50%, list=30%, signal=72%
GOMF_QUATERNARY_AMMONIUM_GROUP_BINDING	GOMF_QUATERNARY_AMMONIUM_GROUP_BINDING		33	-0.3368853	-1.2071067	0.14606741	0.48931777	1.0	4073	tags=39%, list=20%, signal=49%
GOBP_NUCLEOSIDE_METABOLIC_PROCESS	GOBP_NUCLEOSIDE_METABOLIC_PROCESS		50	-0.30654716	-1.2069148	0.15436241	0.48836824	1.0	4060	tags=30%, list=20%, signal=38%
GOBP_LIPOSACCHARIDE_METABOLIC_PROCESS	GOBP_LIPOSACCHARIDE_METABOLIC_PROCESS		86	-0.27634436	-1.2060673	0.11764706	0.48917267	1.0	3340	tags=29%, list=17%, signal=35%
GOMF_HYDROLASE_ACTIVITY_HYDROLYZING_O_GLYCOSYL_COMPOUNDS	GOMF_HYDROLASE_ACTIVITY_HYDROLYZING_O_GLYCOSYL_COMPOUNDS		67	-0.2938793	-1.2047957	0.13953489	0.49081174	1.0	3318	tags=30%, list=17%, signal=36%
GOMF_E_BOX_BINDING	GOMF_E_BOX_BINDING		39	-0.31862026	-1.2021464	0.18367347	0.4961993	1.0	1012	tags=15%, list=5%, signal=16%
GOBP_NEGATIVE_REGULATION_OF_STRIATED_MUSCLE_CELL_APOPTOTIC_PROCESS	GOBP_NEGATIVE_REGULATION_OF_STRIATED_MUSCLE_CELL_APOPTOTIC_PROCESS		37	-0.32389244	-1.2012384	0.19942197	0.4972305	1.0	1581	tags=16%, list=8%, signal=18%
GOBP_REGULATION_OF_CELLULAR_CARBOHYDRATE_METABOLIC_PROCESS	GOBP_REGULATION_OF_CELLULAR_CARBOHYDRATE_METABOLIC_PROCESS		136	-0.25311804	-1.2006458	0.09777778	0.49734655	1.0	2747	tags=26%, list=14%, signal=30%
GOBP_POSITIVE_REGULATION_OF_LIPID_BIOSYNTHETIC_PROCESS	GOBP_POSITIVE_REGULATION_OF_LIPID_BIOSYNTHETIC_PROCESS		90	-0.27089816	-1.2004749	0.14634146	0.4963845	1.0	3458	tags=33%, list=17%, signal=40%
GOBP_SPINAL_CORD_MOTOR_NEURON_DIFFERENTIATION	GOBP_SPINAL_CORD_MOTOR_NEURON_DIFFERENTIATION		24	-0.35908586	-1.1996557	0.19946809	0.49703646	1.0	3404	tags=29%, list=17%, signal=35%
GOBP_PEPTIDYL_PROLINE_MODIFICATION	GOBP_PEPTIDYL_PROLINE_MODIFICATION		36	-0.32549527	-1.1996516	0.18435754	0.49560732	1.0	3802	tags=31%, list=19%, signal=38%
GOMF_MONOSACCHARIDE_BINDING	GOMF_MONOSACCHARIDE_BINDING		72	-0.28042468	-1.1995337	0.123674914	0.49448282	1.0	2870	tags=33%, list=14%, signal=39%
GOBP_PHOTORECEPTOR_CELL_DEVELOPMENT	GOBP_PHOTORECEPTOR_CELL_DEVELOPMENT		45	-0.3187492	-1.1994438	0.18047337	0.4933322	1.0	2399	tags=20%, list=12%, signal=23%
GOBP_SULFUR_COMPOUND_CATABOLIC_PROCESS	GOBP_SULFUR_COMPOUND_CATABOLIC_PROCESS		26	-0.35719067	-1.1993486	0.20224719	0.49216536	1.0	4703	tags=50%, list=24%, signal=65%
GOMF_UDP_GLYCOSYLTRANSFERASE_ACTIVITY	GOMF_UDP_GLYCOSYLTRANSFERASE_ACTIVITY		115	-0.25896856	-1.1986706	0.1	0.49254793	1.0	3313	tags=24%, list=17%, signal=29%
GOMF_ACYLTRANSFERASE_ACTIVITY	GOMF_ACYLTRANSFERASE_ACTIVITY		198	-0.24170972	-1.1982648	0.08176101	0.49222162	1.0	3789	tags=27%, list=19%, signal=33%
GOBP_NUCLEOSIDE_TRIPHOSPHATE_METABOLIC_PROCESS	GOBP_NUCLEOSIDE_TRIPHOSPHATE_METABOLIC_PROCESS		234	-0.23458672	-1.1969492	0.0726257	0.49407113	1.0	5388	tags=38%, list=27%, signal=51%
GOBP_NEGATIVE_REGULATION_OF_GLIAL_CELL_DIFFERENTIATION	GOBP_NEGATIVE_REGULATION_OF_GLIAL_CELL_DIFFERENTIATION		34	-0.3320369	-1.1947399	0.19220056	0.49844706	1.0	1043	tags=21%, list=5%, signal=22%
GOBP_MITOCHONDRIAL_CYTOCHROME_C_OXIDASE_ASSEMBLY	GOBP_MITOCHONDRIAL_CYTOCHROME_C_OXIDASE_ASSEMBLY		19	-0.38817018	-1.1943889	0.22252011	0.49790877	1.0	5195	tags=58%, list=26%, signal=78%
GOMF_OXIDOREDUCTASE_ACTIVITY_ACTING_ON_THE_CH_CH_GROUP_OF_DONORS	GOMF_OXIDOREDUCTASE_ACTIVITY_ACTING_ON_THE_CH_CH_GROUP_OF_DONORS		60	-0.29075566	-1.1942647	0.13069908	0.49683407	1.0	4503	tags=35%, list=23%, signal=45%
GOBP_GLYCOLIPID_BIOSYNTHETIC_PROCESS	GOBP_GLYCOLIPID_BIOSYNTHETIC_PROCESS		62	-0.29198298	-1.1939493	0.17021276	0.49622664	1.0	4270	tags=32%, list=21%, signal=41%
GOBP_GLYCEROLIPID_METABOLIC_PROCESS	GOBP_GLYCEROLIPID_METABOLIC_PROCESS		323	-0.2240236	-1.1937637	0.032	0.49530065	1.0	3174	tags=23%, list=16%, signal=27%
GOBP_RESPONSE_TO_PAIN	GOBP_RESPONSE_TO_PAIN		31	-0.33163127	-1.193021	0.18333334	0.4958523	1.0	453	tags=13%, list=2%, signal=13%
GOMF_CARBOXY_LYASE_ACTIVITY	GOMF_CARBOXY_LYASE_ACTIVITY		32	-0.33378983	-1.19232	0.2032967	0.49633226	1.0	4441	tags=44%, list=22%, signal=56%
GOBP_CELLULAR_MODIFIED_AMINO_ACID_CATABOLIC_PROCESS	GOBP_CELLULAR_MODIFIED_AMINO_ACID_CATABOLIC_PROCESS		20	-0.37859827	-1.1920952	0.22222222	0.49554205	1.0	2261	tags=30%, list=11%, signal=34%
GOBP_GLYCEROLIPID_BIOSYNTHETIC_PROCESS	GOBP_GLYCEROLIPID_BIOSYNTHETIC_PROCESS		194	-0.23936614	-1.189988	0.06787331	0.49961042	1.0	3536	tags=26%, list=18%, signal=32%
GOCC_SNO_S_RNA_CONTAINING_RIBONUCLEOPROTEIN_COMPLEX	GOCC_SNO_S_RNA_CONTAINING_RIBONUCLEOPROTEIN_COMPLEX		22	-0.3680834	-1.189862	0.20997375	0.49855745	1.0	5535	tags=41%, list=28%, signal=57%
GOBP_POSITIVE_REGULATION_OF_LIPID_STORAGE	GOBP_POSITIVE_REGULATION_OF_LIPID_STORAGE		22	-0.36924076	-1.1895276	0.232	0.4980583	1.0	985	tags=23%, list=5%, signal=24%
GOBP_EXCITATORY_SYNAPSE_ASSEMBLY	GOBP_EXCITATORY_SYNAPSE_ASSEMBLY		29	-0.33950162	-1.189266	0.21449275	0.49734503	1.0	3572	tags=41%, list=18%, signal=50%
GOMF_LYSOPHOSPHOLIPASE_ACTIVITY	GOMF_LYSOPHOSPHOLIPASE_ACTIVITY		19	-0.37932956	-1.1888072	0.21333334	0.49715245	1.0	2909	tags=37%, list=15%, signal=43%
GOBP_CEREBELLAR_PURKINJE_CELL_LAYER_FORMATION	GOBP_CEREBELLAR_PURKINJE_CELL_LAYER_FORMATION		16	-0.39838353	-1.1879238	0.24752475	0.49799576	1.0	2652	tags=38%, list=13%, signal=43%
GOCC_INTRINSIC_COMPONENT_OF_EXTERNAL_SIDE_OF_PLASMA_MEMBRANE	GOCC_INTRINSIC_COMPONENT_OF_EXTERNAL_SIDE_OF_PLASMA_MEMBRANE		22	-0.3585141	-1.1859416	0.22279793	0.50180954	1.0	1674	tags=32%, list=8%, signal=35%
GOBP_NEGATIVE_REGULATION_OF_TRANSCRIPTION_REGULATORY_REGION_DNA_BINDING	GOBP_NEGATIVE_REGULATION_OF_TRANSCRIPTION_REGULATORY_REGION_DNA_BINDING		16	-0.4078511	-1.1854732	0.25	0.50158584	1.0	3301	tags=31%, list=17%, signal=37%
GOBP_CRANIOFACIAL_SUTURE_MORPHOGENESIS	GOBP_CRANIOFACIAL_SUTURE_MORPHOGENESIS		16	-0.38880154	-1.1850995	0.23116884	0.5012262	1.0	750	tags=19%, list=4%, signal=19%
GOCC_PRESPLICEOSOME	GOCC_PRESPLICEOSOME		15	-0.4085975	-1.1837049	0.22921914	0.50349903	1.0	2149	tags=20%, list=11%, signal=22%
GOBP_NEUROMUSCULAR_PROCESS_CONTROLLING_BALANCE	GOBP_NEUROMUSCULAR_PROCESS_CONTROLLING_BALANCE		63	-0.2875425	-1.1830657	0.16451614	0.5038371	1.0	3301	tags=32%, list=17%, signal=38%
GOMF_PROTEIN_LYSINE_N_METHYLTRANSFERASE_ACTIVITY	GOMF_PROTEIN_LYSINE_N_METHYLTRANSFERASE_ACTIVITY		44	-0.30906123	-1.1827023	0.17027864	0.5033965	1.0	2686	tags=20%, list=13%, signal=24%
GOBP_POSITIVE_REGULATION_OF_STEROID_BIOSYNTHETIC_PROCESS	GOBP_POSITIVE_REGULATION_OF_STEROID_BIOSYNTHETIC_PROCESS		24	-0.35198665	-1.1823251	0.21024258	0.50301266	1.0	2377	tags=33%, list=12%, signal=38%
GOBP_RESPONSE_TO_AMINO_ACID_STARVATION	GOBP_RESPONSE_TO_AMINO_ACID_STARVATION		46	-0.30765516	-1.1820015	0.17272727	0.50253344	1.0	2946	tags=26%, list=15%, signal=31%
GOBP_CELLULAR_METABOLIC_COMPOUND_SALVAGE	GOBP_CELLULAR_METABOLIC_COMPOUND_SALVAGE		30	-0.34442773	-1.1818595	0.2112676	0.50154126	1.0	6422	tags=50%, list=32%, signal=74%
GOMF_TOXIC_SUBSTANCE_BINDING	GOMF_TOXIC_SUBSTANCE_BINDING		15	-0.41008556	-1.1811945	0.23399015	0.50185007	1.0	733	tags=20%, list=4%, signal=21%
GOBP_POSITIVE_REGULATION_OF_LIPID_METABOLIC_PROCESS	GOBP_POSITIVE_REGULATION_OF_LIPID_METABOLIC_PROCESS		145	-0.25087252	-1.1793811	0.114285715	0.5053926	1.0	3458	tags=32%, list=17%, signal=38%
GOBP_GLYCOSPHINGOLIPID_METABOLIC_PROCESS	GOBP_GLYCOSPHINGOLIPID_METABOLIC_PROCESS		48	-0.30747682	-1.1775113	0.18844984	0.5091025	1.0	3340	tags=33%, list=17%, signal=40%
GOBP_ORGANIC_HYDROXY_COMPOUND_CATABOLIC_PROCESS	GOBP_ORGANIC_HYDROXY_COMPOUND_CATABOLIC_PROCESS		43	-0.31035182	-1.174929	0.1966759	0.5146891	1.0	1467	tags=23%, list=7%, signal=25%
GOBP_POSITIVE_REGULATION_OF_HISTONE_DEACETYLATION	GOBP_POSITIVE_REGULATION_OF_HISTONE_DEACETYLATION		25	-0.34694377	-1.1740539	0.20053476	0.51569283	1.0	1571	tags=20%, list=8%, signal=22%
GOBP_SULFUR_COMPOUND_BIOSYNTHETIC_PROCESS	GOBP_SULFUR_COMPOUND_BIOSYNTHETIC_PROCESS		85	-0.27055043	-1.1705555	0.14453125	0.52350044	1.0	3449	tags=29%, list=17%, signal=35%
GOCC_RNAI_EFFECTOR_COMPLEX	GOCC_RNAI_EFFECTOR_COMPLEX		41	-0.30361724	-1.1692699	0.19764012	0.5256885	1.0	5351	tags=37%, list=27%, signal=50%
GOBP_STEROL_TRANSPORT	GOBP_STEROL_TRANSPORT		86	-0.26615742	-1.1689255	0.15734266	0.52522737	1.0	1689	tags=20%, list=8%, signal=21%
GOBP_HYDROGEN_PEROXIDE_METABOLIC_PROCESS	GOBP_HYDROGEN_PEROXIDE_METABOLIC_PROCESS		39	-0.3110689	-1.1685839	0.22018349	0.52473634	1.0	6190	tags=44%, list=31%, signal=63%
GOBP_AMYLOID_BETA_METABOLIC_PROCESS	GOBP_AMYLOID_BETA_METABOLIC_PROCESS		60	-0.28548655	-1.1679642	0.17770036	0.5250168	1.0	1527	tags=20%, list=8%, signal=22%
GOBP_POSITIVE_REGULATION_OF_MITOCHONDRIAL_TRANSLATION	GOBP_POSITIVE_REGULATION_OF_MITOCHONDRIAL_TRANSLATION		16	-0.38719702	-1.167156	0.26196474	0.5258544	1.0	6059	tags=44%, list=30%, signal=63%
GOBP_CHAPERONE_MEDIATED_PROTEIN_COMPLEX_ASSEMBLY	GOBP_CHAPERONE_MEDIATED_PROTEIN_COMPLEX_ASSEMBLY		18	-0.3769142	-1.1670145	0.23514852	0.52486193	1.0	3495	tags=33%, list=17%, signal=40%
GOMF_ISOPRENOID_BINDING	GOMF_ISOPRENOID_BINDING		25	-0.35127354	-1.1660415	0.24355301	0.5260575	1.0	1235	tags=20%, list=6%, signal=21%
GOBP_SPERM_CAPACITATION	GOBP_SPERM_CAPACITATION		15	-0.39809272	-1.1649344	0.25268817	0.5275889	1.0	2429	tags=27%, list=12%, signal=30%
GOMF_STEROID_DEHYDROGENASE_ACTIVITY	GOMF_STEROID_DEHYDROGENASE_ACTIVITY		24	-0.35347223	-1.1640524	0.24415584	0.5285659	1.0	1891	tags=29%, list=9%, signal=32%
GOMF_PALMITOYLTRANSFERASE_ACTIVITY	GOMF_PALMITOYLTRANSFERASE_ACTIVITY		31	-0.33375767	-1.1635923	0.2339833	0.5284815	1.0	3753	tags=29%, list=19%, signal=36%
GOCC_VACUOLAR_LUMEN	GOCC_VACUOLAR_LUMEN		20	-0.36740363	-1.162937	0.24675325	0.5289086	1.0	2797	tags=25%, list=14%, signal=29%
GOBP_OLEFINIC_COMPOUND_METABOLIC_PROCESS	GOBP_OLEFINIC_COMPOUND_METABOLIC_PROCESS		97	-0.2576887	-1.1603476	0.16296296	0.5346807	1.0	2403	tags=26%, list=12%, signal=29%
GOBP_REGULATION_OF_NUCLEOTIDE_BIOSYNTHETIC_PROCESS	GOBP_REGULATION_OF_NUCLEOTIDE_BIOSYNTHETIC_PROCESS		30	-0.3302786	-1.1601067	0.22465754	0.5340087	1.0	2844	tags=27%, list=14%, signal=31%
GOBP_INCLUSION_BODY_ASSEMBLY	GOBP_INCLUSION_BODY_ASSEMBLY		21	-0.3706423	-1.1593668	0.27	0.53468645	1.0	1712	tags=24%, list=9%, signal=26%
GOBP_CARTILAGE_CONDENSATION	GOBP_CARTILAGE_CONDENSATION		15	-0.40403256	-1.1581275	0.26535627	0.5367902	1.0	5577	tags=60%, list=28%, signal=83%
GOBP_PLASMINOGEN_ACTIVATION	GOBP_PLASMINOGEN_ACTIVATION		22	-0.3691855	-1.157614	0.26873386	0.5368634	1.0	4609	tags=55%, list=23%, signal=71%
GOMF_PEPTIDE_TRANSMEMBRANE_TRANSPORTER_ACTIVITY	GOMF_PEPTIDE_TRANSMEMBRANE_TRANSPORTER_ACTIVITY		15	-0.40150258	-1.156595	0.25	0.5381988	1.0	4818	tags=53%, list=24%, signal=70%
GOBP_WATER_SOLUBLE_VITAMIN_METABOLIC_PROCESS	GOBP_WATER_SOLUBLE_VITAMIN_METABOLIC_PROCESS		32	-0.32266903	-1.1553949	0.22580644	0.5401595	1.0	2557	tags=31%, list=13%, signal=36%
GOBP_CHOLESTEROL_EFFLUX	GOBP_CHOLESTEROL_EFFLUX		45	-0.30442896	-1.1538626	0.23636363	0.5430559	1.0	4941	tags=44%, list=25%, signal=59%
GOBP_TELENCEPHALON_GLIAL_CELL_MIGRATION	GOBP_TELENCEPHALON_GLIAL_CELL_MIGRATION		25	-0.34614426	-1.1536931	0.23512748	0.5421546	1.0	604	tags=16%, list=3%, signal=16%
GOBP_PROTEIN_INSERTION_INTO_ER_MEMBRANE	GOBP_PROTEIN_INSERTION_INTO_ER_MEMBRANE		20	-0.37774277	-1.1519737	0.24742268	0.54560655	1.0	4039	tags=40%, list=20%, signal=50%
GOCC_MITOCHONDRIA_ASSOCIATED_ENDOPLASMIC_RETICULUM_MEMBRANE	GOCC_MITOCHONDRIA_ASSOCIATED_ENDOPLASMIC_RETICULUM_MEMBRANE		16	-0.39320934	-1.1519259	0.2826087	0.54438126	1.0	5073	tags=44%, list=25%, signal=59%
GOBP_CARBOHYDRATE_DERIVATIVE_CATABOLIC_PROCESS	GOBP_CARBOHYDRATE_DERIVATIVE_CATABOLIC_PROCESS		128	-0.24491772	-1.1516886	0.1625	0.5437164	1.0	3624	tags=30%, list=18%, signal=37%
GOBP_TETRAPYRROLE_BIOSYNTHETIC_PROCESS	GOBP_TETRAPYRROLE_BIOSYNTHETIC_PROCESS		27	-0.33800945	-1.1516451	0.2236842	0.54248476	1.0	4368	tags=37%, list=22%, signal=47%
GOBP_ESTABLISHMENT_OR_MAINTENANCE_OF_BIPOLAR_CELL_POLARITY	GOBP_ESTABLISHMENT_OR_MAINTENANCE_OF_BIPOLAR_CELL_POLARITY		45	-0.30121616	-1.151124	0.24633431	0.5425907	1.0	2762	tags=27%, list=14%, signal=31%
GOBP_NUCLEOSIDE_DIPHOSPHATE_METABOLIC_PROCESS	GOBP_NUCLEOSIDE_DIPHOSPHATE_METABOLIC_PROCESS		123	-0.24858479	-1.1511165	0.15983607	0.5412823	1.0	2844	tags=24%, list=14%, signal=27%
GOBP_GLUTAMATE_RECEPTOR_SIGNALING_PATHWAY	GOBP_GLUTAMATE_RECEPTOR_SIGNALING_PATHWAY		41	-0.3005489	-1.147604	0.2244898	0.54966116	1.0	2500	tags=27%, list=13%, signal=31%
GOBP_LIPID_DROPLET_ORGANIZATION	GOBP_LIPID_DROPLET_ORGANIZATION		30	-0.32144624	-1.1446558	0.24857143	0.5567606	1.0	3052	tags=30%, list=15%, signal=35%
GOBP_POSITIVE_REGULATION_OF_CELL_GROWTH_INVOLVED_IN_CARDIAC_MUSCLE_CELL_DEVELOPMENT	GOBP_POSITIVE_REGULATION_OF_CELL_GROWTH_INVOLVED_IN_CARDIAC_MUSCLE_CELL_DEVELOPMENT		15	-0.39644578	-1.1441054	0.2987013	0.55695623	1.0	5200	tags=47%, list=26%, signal=63%
GOMF_N_METHYLTRANSFERASE_ACTIVITY	GOMF_N_METHYLTRANSFERASE_ACTIVITY		75	-0.26942757	-1.140713	0.18965517	0.5651284	1.0	2686	tags=19%, list=13%, signal=21%
GOMF_STRUCTURAL_CONSTITUENT_OF_RIBOSOME	GOMF_STRUCTURAL_CONSTITUENT_OF_RIBOSOME		151	-0.23254746	-1.1397302	0.13270143	0.56666857	1.0	8473	tags=54%, list=42%, signal=94%
GOBP_AMMONIUM_ION_METABOLIC_PROCESS	GOBP_AMMONIUM_ION_METABOLIC_PROCESS		19	-0.36607078	-1.1380955	0.2762431	0.5699761	1.0	2652	tags=42%, list=13%, signal=48%
GOMF_CARBOXYLIC_ACID_BINDING	GOMF_CARBOXYLIC_ACID_BINDING		143	-0.23777142	-1.1370287	0.13942307	0.5715751	1.0	1769	tags=17%, list=9%, signal=19%
GOBP_HINDBRAIN_MORPHOGENESIS	GOBP_HINDBRAIN_MORPHOGENESIS		50	-0.28248718	-1.1359316	0.24375	0.5734038	1.0	3037	tags=24%, list=15%, signal=28%
GOBP_PHOSPHATIDYLSERINE_METABOLIC_PROCESS	GOBP_PHOSPHATIDYLSERINE_METABOLIC_PROCESS		17	-0.3760697	-1.1358564	0.28882834	0.5722523	1.0	1622	tags=29%, list=8%, signal=32%
GOBP_CIRCADIAN_SLEEP_WAKE_CYCLE	GOBP_CIRCADIAN_SLEEP_WAKE_CYCLE		23	-0.35224703	-1.1351936	0.2747253	0.5727363	1.0	3631	tags=35%, list=18%, signal=42%
GOBP_MITOCHONDRIAL_RNA_PROCESSING	GOBP_MITOCHONDRIAL_RNA_PROCESSING		15	-0.39869955	-1.1342889	0.27248678	0.5739063	1.0	5589	tags=53%, list=28%, signal=74%
GOCC_NUCLEAR_REPLICATION_FORK	GOCC_NUCLEAR_REPLICATION_FORK		36	-0.3131893	-1.1337883	0.22764228	0.573984	1.0	872	tags=14%, list=4%, signal=14%
GOBP_REGULATION_OF_MITOCHONDRIAL_OUTER_MEMBRANE_PERMEABILIZATION_INVOLVED_IN_APOPTOTIC_SIGNALING_PATHWAY	GOBP_REGULATION_OF_MITOCHONDRIAL_OUTER_MEMBRANE_PERMEABILIZATION_INVOLVED_IN_APOPTOTIC_SIGNALING_PATHWAY		24	-0.3398128	-1.1330647	0.25833333	0.5746322	1.0	4105	tags=42%, list=21%, signal=52%
GOBP_NITRIC_OXIDE_MEDIATED_SIGNAL_TRANSDUCTION	GOBP_NITRIC_OXIDE_MEDIATED_SIGNAL_TRANSDUCTION		21	-0.35742143	-1.1329174	0.28877005	0.5737124	1.0	1034	tags=24%, list=5%, signal=25%
GOBP_ACYLGLYCEROL_HOMEOSTASIS	GOBP_ACYLGLYCEROL_HOMEOSTASIS		26	-0.33011958	-1.1321031	0.24409449	0.5746457	1.0	2864	tags=35%, list=14%, signal=40%
GOBP_NEUROTRANSMITTER_UPTAKE	GOBP_NEUROTRANSMITTER_UPTAKE		29	-0.32162952	-1.1317335	0.2825485	0.57431525	1.0	1526	tags=24%, list=8%, signal=26%
GOBP_SPINAL_CORD_PATTERNING	GOBP_SPINAL_CORD_PATTERNING		18	-0.35697898	-1.1292988	0.2897196	0.579905	1.0	6370	tags=61%, list=32%, signal=90%
GOBP_CENTRAL_NERVOUS_SYSTEM_PROJECTION_NEURON_AXONOGENESIS	GOBP_CENTRAL_NERVOUS_SYSTEM_PROJECTION_NEURON_AXONOGENESIS		30	-0.322523	-1.1288211	0.27083334	0.57991266	1.0	4090	tags=33%, list=20%, signal=42%
GOMF_S_ADENOSYLMETHIONINE_DEPENDENT_METHYLTRANSFERASE_ACTIVITY	GOMF_S_ADENOSYLMETHIONINE_DEPENDENT_METHYLTRANSFERASE_ACTIVITY		129	-0.23482344	-1.1275396	0.17427386	0.58230954	1.0	5524	tags=33%, list=28%, signal=45%
GOMF_LIGAND_GATED_CALCIUM_CHANNEL_ACTIVITY	GOMF_LIGAND_GATED_CALCIUM_CHANNEL_ACTIVITY		19	-0.36191013	-1.1254709	0.26775956	0.58684427	1.0	2403	tags=32%, list=12%, signal=36%
GOBP_LIPID_MODIFICATION	GOBP_LIPID_MODIFICATION		191	-0.23139319	-1.1248559	0.12105263	0.5872206	1.0	3502	tags=28%, list=18%, signal=34%
GOMF_OXIDOREDUCTASE_ACTIVITY_ACTING_ON_METAL_IONS	GOMF_OXIDOREDUCTASE_ACTIVITY_ACTING_ON_METAL_IONS		15	-0.38304418	-1.1242511	0.2929293	0.58769274	1.0	4650	tags=53%, list=23%, signal=69%
GOCC_DENDRITE_CYTOPLASM	GOCC_DENDRITE_CYTOPLASM		25	-0.33882895	-1.1242362	0.2729805	0.58636737	1.0	3298	tags=24%, list=16%, signal=29%
GOBP_CEREBRAL_CORTEX_NEURON_DIFFERENTIATION	GOBP_CEREBRAL_CORTEX_NEURON_DIFFERENTIATION		22	-0.34575745	-1.1230863	0.27532467	0.5883892	1.0	858	tags=18%, list=4%, signal=19%
GOBP_SPHINGOMYELIN_METABOLIC_PROCESS	GOBP_SPHINGOMYELIN_METABOLIC_PROCESS		21	-0.35618272	-1.1222937	0.29396984	0.58939785	1.0	2497	tags=33%, list=12%, signal=38%
GOBP_GLYCEROPHOSPHOLIPID_METABOLIC_PROCESS	GOBP_GLYCEROPHOSPHOLIPID_METABOLIC_PROCESS		245	-0.21389657	-1.1217471	0.1375	0.58958167	1.0	3174	tags=22%, list=16%, signal=26%
GOBP_NEURAL_RETINA_DEVELOPMENT	GOBP_NEURAL_RETINA_DEVELOPMENT		67	-0.27142817	-1.1217092	0.24916944	0.588334	1.0	2071	tags=15%, list=10%, signal=17%
GOBP_LYTIC_VACUOLE_ORGANIZATION	GOBP_LYTIC_VACUOLE_ORGANIZATION		78	-0.26002344	-1.1216459	0.2410072	0.5871559	1.0	3714	tags=27%, list=19%, signal=33%
GOBP_BEHAVIORAL_RESPONSE_TO_PAIN	GOBP_BEHAVIORAL_RESPONSE_TO_PAIN		22	-0.3489426	-1.1209825	0.2764858	0.5877142	1.0	453	tags=14%, list=2%, signal=14%
GOBP_NUCLEOSIDE_MONOPHOSPHATE_BIOSYNTHETIC_PROCESS	GOBP_NUCLEOSIDE_MONOPHOSPHATE_BIOSYNTHETIC_PROCESS		37	-0.3007869	-1.1204171	0.27728614	0.5880544	1.0	7062	tags=54%, list=35%, signal=83%
GOBP_MAINTENANCE_OF_SYNAPSE_STRUCTURE	GOBP_MAINTENANCE_OF_SYNAPSE_STRUCTURE		17	-0.37408277	-1.1195759	0.3	0.5892505	1.0	3322	tags=29%, list=17%, signal=35%
GOMF_LIGASE_ACTIVITY_FORMING_CARBON_SULFUR_BONDS	GOMF_LIGASE_ACTIVITY_FORMING_CARBON_SULFUR_BONDS		33	-0.3072789	-1.1186346	0.26923078	0.5906697	1.0	3259	tags=36%, list=16%, signal=43%
GOBP_RESPONSE_TO_OXYGEN_RADICAL	GOBP_RESPONSE_TO_OXYGEN_RADICAL		22	-0.35105652	-1.1171155	0.31134564	0.59376943	1.0	1602	tags=18%, list=8%, signal=20%
GOBP_NEGATIVE_REGULATION_OF_DNA_BIOSYNTHETIC_PROCESS	GOBP_NEGATIVE_REGULATION_OF_DNA_BIOSYNTHETIC_PROCESS		33	-0.30816057	-1.1166465	0.27011493	0.5937732	1.0	2327	tags=18%, list=12%, signal=21%
GOBP_POSITIVE_REGULATION_OF_NITRIC_OXIDE_METABOLIC_PROCESS	GOBP_POSITIVE_REGULATION_OF_NITRIC_OXIDE_METABOLIC_PROCESS		39	-0.30141595	-1.1155114	0.2630058	0.59568703	1.0	2435	tags=23%, list=12%, signal=26%
GOBP_POSITIVE_REGULATION_OF_NEUROBLAST_PROLIFERATION	GOBP_POSITIVE_REGULATION_OF_NEUROBLAST_PROLIFERATION		27	-0.32847637	-1.1129913	0.27113703	0.60183215	1.0	2548	tags=30%, list=13%, signal=34%
GOBP_EXIT_FROM_MITOSIS	GOBP_EXIT_FROM_MITOSIS		25	-0.329646	-1.112353	0.2857143	0.6023469	1.0	1082	tags=20%, list=5%, signal=21%
GOBP_DEOXYRIBONUCLEOSIDE_MONOPHOSPHATE_CATABOLIC_PROCESS	GOBP_DEOXYRIBONUCLEOSIDE_MONOPHOSPHATE_CATABOLIC_PROCESS		19	-0.3613103	-1.112132	0.3043478	0.60163593	1.0	3624	tags=37%, list=18%, signal=45%
GOBP_POSITIVE_REGULATION_OF_MRNA_SPLICING_VIA_SPLICEOSOME	GOBP_POSITIVE_REGULATION_OF_MRNA_SPLICING_VIA_SPLICEOSOME		25	-0.33251873	-1.1120576	0.2983871	0.6004954	1.0	6334	tags=48%, list=32%, signal=70%
GOMF_N_ACYLTRANSFERASE_ACTIVITY	GOMF_N_ACYLTRANSFERASE_ACTIVITY		70	-0.2623547	-1.110873	0.25862068	0.6026679	1.0	3270	tags=24%, list=16%, signal=29%
GOBP_CELLULAR_CARBOHYDRATE_METABOLIC_PROCESS	GOBP_CELLULAR_CARBOHYDRATE_METABOLIC_PROCESS		251	-0.2156061	-1.1105392	0.11764706	0.6022729	1.0	2747	tags=24%, list=14%, signal=27%
GOBP_NEGATIVE_REGULATION_OF_FATTY_ACID_BIOSYNTHETIC_PROCESS	GOBP_NEGATIVE_REGULATION_OF_FATTY_ACID_BIOSYNTHETIC_PROCESS		15	-0.3917183	-1.1081779	0.2917772	0.60791415	1.0	959	tags=20%, list=5%, signal=21%
GOBP_POSITIVE_REGULATION_OF_STRIATED_MUSCLE_CELL_APOPTOTIC_PROCESS	GOBP_POSITIVE_REGULATION_OF_STRIATED_MUSCLE_CELL_APOPTOTIC_PROCESS		20	-0.35739958	-1.1080458	0.30548304	0.6069599	1.0	3165	tags=35%, list=16%, signal=42%
GOBP_DENTATE_GYRUS_DEVELOPMENT	GOBP_DENTATE_GYRUS_DEVELOPMENT		18	-0.36404672	-1.1078743	0.32019705	0.6061476	1.0	867	tags=22%, list=4%, signal=23%
GOBP_PEROXISOME_ORGANIZATION	GOBP_PEROXISOME_ORGANIZATION		32	-0.31017068	-1.1066953	0.28783384	0.6083122	1.0	4175	tags=31%, list=21%, signal=39%
GOBP_REGULATION_OF_GLUCONEOGENESIS	GOBP_REGULATION_OF_GLUCONEOGENESIS		41	-0.29885072	-1.1046526	0.29213482	0.6129634	1.0	2747	tags=27%, list=14%, signal=31%
GOBP_NEGATIVE_REGULATION_OF_FATTY_ACID_OXIDATION	GOBP_NEGATIVE_REGULATION_OF_FATTY_ACID_OXIDATION		15	-0.37976375	-1.1029425	0.29381442	0.6167129	1.0	1090	tags=20%, list=5%, signal=21%
GOMF_HYDROLASE_ACTIVITY_ACTING_ON_CARBON_NITROGEN_BUT_NOT_PEPTIDE_BONDS_IN_LINEAR_AMIDES	GOMF_HYDROLASE_ACTIVITY_ACTING_ON_CARBON_NITROGEN_BUT_NOT_PEPTIDE_BONDS_IN_LINEAR_AMIDES		62	-0.26976162	-1.102384	0.25925925	0.6170769	1.0	2406	tags=23%, list=12%, signal=26%
GOBP_CELLULAR_RESPONSE_TO_OXYGEN_RADICAL	GOBP_CELLULAR_RESPONSE_TO_OXYGEN_RADICAL		18	-0.35671946	-1.0993975	0.32518336	0.6248455	1.0	6867	tags=56%, list=34%, signal=85%
GOBP_UNSATURATED_FATTY_ACID_METABOLIC_PROCESS	GOBP_UNSATURATED_FATTY_ACID_METABOLIC_PROCESS		84	-0.24811153	-1.0975633	0.2669039	0.6290666	1.0	4749	tags=42%, list=24%, signal=54%
GOMF_AMINO_ACID_BINDING	GOMF_AMINO_ACID_BINDING		55	-0.27268493	-1.0975425	0.29411766	0.62775266	1.0	2946	tags=25%, list=15%, signal=30%
GOBP_NEGATIVE_REGULATION_OF_LIPASE_ACTIVITY	GOBP_NEGATIVE_REGULATION_OF_LIPASE_ACTIVITY		17	-0.3588387	-1.096243	0.32216495	0.63033515	1.0	1106	tags=29%, list=6%, signal=31%
GOMF_STEROL_TRANSPORTER_ACTIVITY	GOMF_STEROL_TRANSPORTER_ACTIVITY		30	-0.30738404	-1.094724	0.29190752	0.63369733	1.0	1602	tags=23%, list=8%, signal=25%
GOBP_REGULATION_OF_CARBOHYDRATE_METABOLIC_PROCESS	GOBP_REGULATION_OF_CARBOHYDRATE_METABOLIC_PROCESS		163	-0.22543776	-1.0944308	0.20089285	0.6333247	1.0	2747	tags=23%, list=14%, signal=27%
GOBP_REGULATION_OF_ANION_TRANSMEMBRANE_TRANSPORT	GOBP_REGULATION_OF_ANION_TRANSMEMBRANE_TRANSPORT		27	-0.3241643	-1.0942895	0.30523255	0.6324149	1.0	2500	tags=33%, list=13%, signal=38%
GOBP_ICOSANOID_METABOLIC_PROCESS	GOBP_ICOSANOID_METABOLIC_PROCESS		91	-0.2463062	-1.0929006	0.26551723	0.63533735	1.0	4443	tags=38%, list=22%, signal=49%
GOMF_PENTOSYLTRANSFERASE_ACTIVITY	GOMF_PENTOSYLTRANSFERASE_ACTIVITY		42	-0.2837626	-1.092475	0.28242075	0.63525265	1.0	2130	tags=29%, list=11%, signal=32%
GOBP_REGULATION_OF_FATTY_ACID_METABOLIC_PROCESS	GOBP_REGULATION_OF_FATTY_ACID_METABOLIC_PROCESS		82	-0.25113547	-1.0900741	0.26007327	0.6414622	1.0	2068	tags=21%, list=10%, signal=23%
GOBP_PURINE_RIBONUCLEOSIDE_METABOLIC_PROCESS	GOBP_PURINE_RIBONUCLEOSIDE_METABOLIC_PROCESS		24	-0.3345336	-1.0898294	0.31382978	0.6407996	1.0	3758	tags=29%, list=19%, signal=36%
GOBP_REGULATION_OF_HETEROTYPIC_CELL_CELL_ADHESION	GOBP_REGULATION_OF_HETEROTYPIC_CELL_CELL_ADHESION		19	-0.35181585	-1.089579	0.33333334	0.6401806	1.0	916	tags=16%, list=5%, signal=17%
GOBP_RIBOSOMAL_LARGE_SUBUNIT_ASSEMBLY	GOBP_RIBOSOMAL_LARGE_SUBUNIT_ASSEMBLY		21	-0.34256554	-1.0894201	0.31524548	0.6393365	1.0	5492	tags=29%, list=27%, signal=39%
GOCC_ROUGH_ENDOPLASMIC_RETICULUM	GOCC_ROUGH_ENDOPLASMIC_RETICULUM		73	-0.2530778	-1.0886351	0.25524476	0.6404773	1.0	5317	tags=42%, list=27%, signal=58%
GOMF_AMIDE_TRANSMEMBRANE_TRANSPORTER_ACTIVITY	GOMF_AMIDE_TRANSMEMBRANE_TRANSPORTER_ACTIVITY		31	-0.3107264	-1.0885402	0.3278237	0.6393871	1.0	2513	tags=29%, list=13%, signal=33%
GOMF_PROTON_TRANSMEMBRANE_TRANSPORTER_ACTIVITY	GOMF_PROTON_TRANSMEMBRANE_TRANSPORTER_ACTIVITY		85	-0.24892373	-1.0884495	0.26568267	0.63833755	1.0	5822	tags=47%, list=29%, signal=66%
GOCC_INTRINSIC_COMPONENT_OF_PEROXISOMAL_MEMBRANE	GOCC_INTRINSIC_COMPONENT_OF_PEROXISOMAL_MEMBRANE		16	-0.3627951	-1.0878414	0.33252427	0.63878596	1.0	4065	tags=44%, list=20%, signal=55%
GOBP_OXIDATIVE_DEMETHYLATION	GOBP_OXIDATIVE_DEMETHYLATION		18	-0.35927024	-1.0875845	0.32722512	0.63817245	1.0	5298	tags=50%, list=27%, signal=68%
GOBP_RESPONSE_TO_FATTY_ACID	GOBP_RESPONSE_TO_FATTY_ACID		33	-0.29910126	-1.0874711	0.33038348	0.63717955	1.0	682	tags=15%, list=3%, signal=16%
GOBP_PROTEIN_DEMETHYLATION	GOBP_PROTEIN_DEMETHYLATION		25	-0.3231621	-1.0873177	0.3258427	0.6362905	1.0	5384	tags=44%, list=27%, signal=60%
GOCC_NUCLEOID	GOCC_NUCLEOID		43	-0.28154135	-1.0855399	0.31875	0.6404492	1.0	7212	tags=49%, list=36%, signal=76%
GOMF_HYDROLASE_ACTIVITY_ACTING_ON_CARBON_NITROGEN_BUT_NOT_PEPTIDE_BONDS	GOMF_HYDROLASE_ACTIVITY_ACTING_ON_CARBON_NITROGEN_BUT_NOT_PEPTIDE_BONDS		109	-0.23927197	-1.0834072	0.27309236	0.645642	1.0	2406	tags=18%, list=12%, signal=21%
GOBP_ZYMOGEN_ACTIVATION	GOBP_ZYMOGEN_ACTIVATION		59	-0.26424477	-1.0819674	0.27666667	0.64876604	1.0	4609	tags=41%, list=23%, signal=53%
GOBP_FATTY_ACID_TRANSMEMBRANE_TRANSPORT	GOBP_FATTY_ACID_TRANSMEMBRANE_TRANSPORT		15	-0.37130937	-1.0817366	0.3358396	0.64810836	1.0	2101	tags=33%, list=11%, signal=37%
GOBP_PROTEIN_EXIT_FROM_ENDOPLASMIC_RETICULUM	GOBP_PROTEIN_EXIT_FROM_ENDOPLASMIC_RETICULUM		37	-0.2964523	-1.0809994	0.3227513	0.64906883	1.0	4527	tags=35%, list=23%, signal=45%
GOBP_PURINE_CONTAINING_COMPOUND_SALVAGE	GOBP_PURINE_CONTAINING_COMPOUND_SALVAGE		19	-0.34780675	-1.0800141	0.3495702	0.65069735	1.0	6857	tags=58%, list=34%, signal=88%
GOBP_LONG_CHAIN_FATTY_ACID_TRANSPORT	GOBP_LONG_CHAIN_FATTY_ACID_TRANSPORT		51	-0.27411342	-1.0792065	0.28070176	0.65193915	1.0	3250	tags=29%, list=16%, signal=35%
GOBP_CARBOHYDRATE_BIOSYNTHETIC_PROCESS	GOBP_CARBOHYDRATE_BIOSYNTHETIC_PROCESS		170	-0.22233969	-1.0769082	0.26760563	0.657808	1.0	3073	tags=26%, list=15%, signal=30%
GOBP_NEGATIVE_REGULATION_OF_ANION_TRANSPORT	GOBP_NEGATIVE_REGULATION_OF_ANION_TRANSPORT		21	-0.33808622	-1.0759922	0.35261708	0.65940166	1.0	1166	tags=19%, list=6%, signal=20%
GOBP_IMP_METABOLIC_PROCESS	GOBP_IMP_METABOLIC_PROCESS		21	-0.3382074	-1.0751337	0.328	0.66079825	1.0	6422	tags=57%, list=32%, signal=84%
GOBP_GANGLIOSIDE_BIOSYNTHETIC_PROCESS	GOBP_GANGLIOSIDE_BIOSYNTHETIC_PROCESS		16	-0.36064205	-1.0747488	0.35645932	0.6605887	1.0	3340	tags=31%, list=17%, signal=37%
GOBP_ENDOPLASMIC_RETICULUM_TO_CYTOSOL_TRANSPORT	GOBP_ENDOPLASMIC_RETICULUM_TO_CYTOSOL_TRANSPORT		23	-0.33265698	-1.0742736	0.36061382	0.6606621	1.0	4448	tags=35%, list=22%, signal=45%
GOBP_POSITIVE_REGULATION_OF_BROWN_FAT_CELL_DIFFERENTIATION	GOBP_POSITIVE_REGULATION_OF_BROWN_FAT_CELL_DIFFERENTIATION		15	-0.37340906	-1.0739783	0.36829838	0.6602349	1.0	2381	tags=33%, list=12%, signal=38%
GOBP_L_GLUTAMATE_IMPORT	GOBP_L_GLUTAMATE_IMPORT		20	-0.33884266	-1.071985	0.36740333	0.66508275	1.0	3081	tags=35%, list=15%, signal=41%
GOBP_SINGLE_FERTILIZATION	GOBP_SINGLE_FERTILIZATION		103	-0.2336548	-1.0711695	0.2601626	0.66638505	1.0	3976	tags=31%, list=20%, signal=39%
GOBP_GLUCAN_BIOSYNTHETIC_PROCESS	GOBP_GLUCAN_BIOSYNTHETIC_PROCESS		39	-0.28043994	-1.070534	0.34890965	0.66702986	1.0	2619	tags=31%, list=13%, signal=35%
GOBP_DEOXYRIBONUCLEOSIDE_MONOPHOSPHATE_METABOLIC_PROCESS	GOBP_DEOXYRIBONUCLEOSIDE_MONOPHOSPHATE_METABOLIC_PROCESS		30	-0.3051695	-1.067085	0.34844193	0.67654276	1.0	2034	tags=20%, list=10%, signal=22%
GOBP_LIGAND_GATED_ION_CHANNEL_SIGNALING_PATHWAY	GOBP_LIGAND_GATED_ION_CHANNEL_SIGNALING_PATHWAY		16	-0.35149586	-1.0660098	0.36856368	0.6785999	1.0	2435	tags=38%, list=12%, signal=43%
GOBP_PHOTORECEPTOR_CELL_DIFFERENTIATION	GOBP_PHOTORECEPTOR_CELL_DIFFERENTIATION		62	-0.2573204	-1.0659673	0.32269505	0.6773639	1.0	2399	tags=16%, list=12%, signal=18%
GOBP_DIACYLGLYCEROL_METABOLIC_PROCESS	GOBP_DIACYLGLYCEROL_METABOLIC_PROCESS		24	-0.31317225	-1.0654258	0.34550563	0.67775744	1.0	2621	tags=33%, list=13%, signal=38%
GOMF_OXIDOREDUCTASE_ACTIVITY_ACTING_ON_THE_ALDEHYDE_OR_OXO_GROUP_OF_DONORS	GOMF_OXIDOREDUCTASE_ACTIVITY_ACTING_ON_THE_ALDEHYDE_OR_OXO_GROUP_OF_DONORS		50	-0.26786834	-1.0644925	0.34365326	0.6792957	1.0	3004	tags=32%, list=15%, signal=38%
GOBP_PROTEIN_TRANSMEMBRANE_IMPORT_INTO_INTRACELLULAR_ORGANELLE	GOBP_PROTEIN_TRANSMEMBRANE_IMPORT_INTO_INTRACELLULAR_ORGANELLE		32	-0.3013718	-1.063984	0.31932774	0.67952937	1.0	5880	tags=41%, list=29%, signal=57%
GOBP_MAINTENANCE_OF_PROTEIN_LOCATION_IN_NUCLEUS	GOBP_MAINTENANCE_OF_PROTEIN_LOCATION_IN_NUCLEUS		22	-0.33037612	-1.0636221	0.35828876	0.67934996	1.0	1016	tags=14%, list=5%, signal=14%
GOBP_FAT_SOLUBLE_VITAMIN_METABOLIC_PROCESS	GOBP_FAT_SOLUBLE_VITAMIN_METABOLIC_PROCESS		29	-0.3090886	-1.0636151	0.35734072	0.67800754	1.0	3198	tags=34%, list=16%, signal=41%
GOBP_HISTONE_DEACETYLATION	GOBP_HISTONE_DEACETYLATION		86	-0.2449323	-1.0636111	0.29351535	0.67666423	1.0	2062	tags=15%, list=10%, signal=17%
GOMF_H4_HISTONE_ACETYLTRANSFERASE_ACTIVITY	GOMF_H4_HISTONE_ACETYLTRANSFERASE_ACTIVITY		15	-0.36828923	-1.0635887	0.36031333	0.67538685	1.0	229	tags=13%, list=1%, signal=13%
GOBP_CEREBRAL_CORTEX_CELL_MIGRATION	GOBP_CEREBRAL_CORTEX_CELL_MIGRATION		47	-0.27455768	-1.0632244	0.33540374	0.6752084	1.0	2469	tags=19%, list=12%, signal=22%
GOMF_LIGAND_GATED_CATION_CHANNEL_ACTIVITY	GOMF_LIGAND_GATED_CATION_CHANNEL_ACTIVITY		73	-0.24419844	-1.0607841	0.30194804	0.6815853	1.0	2435	tags=22%, list=12%, signal=25%
GOBP_NEGATIVE_REGULATION_OF_AMINE_TRANSPORT	GOBP_NEGATIVE_REGULATION_OF_AMINE_TRANSPORT		24	-0.3157787	-1.0606556	0.33427763	0.68065107	1.0	2465	tags=29%, list=12%, signal=33%
GOBP_SPINAL_CORD_DEVELOPMENT	GOBP_SPINAL_CORD_DEVELOPMENT		73	-0.25127587	-1.0601174	0.33444816	0.6810231	1.0	3572	tags=30%, list=18%, signal=37%
GOBP_POSITIVE_REGULATION_OF_NEURAL_PRECURSOR_CELL_PROLIFERATION	GOBP_POSITIVE_REGULATION_OF_NEURAL_PRECURSOR_CELL_PROLIFERATION		61	-0.26039404	-1.0600795	0.33832335	0.6798001	1.0	3404	tags=30%, list=17%, signal=35%
GOBP_NEGATIVE_REGULATION_OF_SODIUM_ION_TRANSPORT	GOBP_NEGATIVE_REGULATION_OF_SODIUM_ION_TRANSPORT		16	-0.35470718	-1.0596119	0.37696335	0.67996097	1.0	3919	tags=38%, list=20%, signal=47%
GOBP_REGULATION_OF_PROTEIN_TARGETING_TO_MITOCHONDRION	GOBP_REGULATION_OF_PROTEIN_TARGETING_TO_MITOCHONDRION		18	-0.3434991	-1.0594016	0.36246786	0.6792765	1.0	4105	tags=28%, list=21%, signal=35%
GOBP_STEROL_HOMEOSTASIS	GOBP_STEROL_HOMEOSTASIS		72	-0.25045773	-1.0591567	0.32	0.6787124	1.0	1153	tags=17%, list=6%, signal=18%
GOBP_CELL_REDOX_HOMEOSTASIS	GOBP_CELL_REDOX_HOMEOSTASIS		25	-0.32220376	-1.0591497	0.35597825	0.6774165	1.0	6123	tags=44%, list=31%, signal=63%
GOBP_COTRANSLATIONAL_PROTEIN_TARGETING_TO_MEMBRANE	GOBP_COTRANSLATIONAL_PROTEIN_TARGETING_TO_MEMBRANE		19	-0.33922446	-1.0591487	0.35917312	0.67609334	1.0	3651	tags=26%, list=18%, signal=32%
GOBP_SPERM_FLAGELLUM_ASSEMBLY	GOBP_SPERM_FLAGELLUM_ASSEMBLY		30	-0.30046818	-1.0587091	0.35	0.67619514	1.0	2509	tags=20%, list=13%, signal=23%
GOMF_TRANSFERASE_ACTIVITY_TRANSFERRING_ONE_CARBON_GROUPS	GOMF_TRANSFERASE_ACTIVITY_TRANSFERRING_ONE_CARBON_GROUPS		180	-0.21834777	-1.0586787	0.29596412	0.6749995	1.0	5258	tags=30%, list=26%, signal=40%
GOBP_GLUTAMATE_SECRETION	GOBP_GLUTAMATE_SECRETION		27	-0.30733693	-1.0573311	0.3901099	0.6780395	1.0	678	tags=15%, list=3%, signal=15%
GOBP_PROTEIN_TARGETING_TO_MITOCHONDRION	GOBP_PROTEIN_TARGETING_TO_MITOCHONDRION		66	-0.25362545	-1.0572343	0.31944445	0.6770148	1.0	5880	tags=36%, list=29%, signal=51%
GOBP_CELL_DIFFERENTIATION_IN_SPINAL_CORD	GOBP_CELL_DIFFERENTIATION_IN_SPINAL_CORD		34	-0.28703043	-1.057127	0.36565098	0.6760742	1.0	3404	tags=26%, list=17%, signal=32%
GOMF_ACYL_COA_BINDING	GOMF_ACYL_COA_BINDING		27	-0.3064923	-1.056964	0.33516484	0.6753092	1.0	3502	tags=33%, list=18%, signal=40%
GOBP_CELLULAR_RESPONSE_TO_TOXIC_SUBSTANCE	GOBP_CELLULAR_RESPONSE_TO_TOXIC_SUBSTANCE		43	-0.2796896	-1.0568626	0.3529412	0.67432636	1.0	6397	tags=49%, list=32%, signal=72%
GOBP_CELL_AGGREGATION	GOBP_CELL_AGGREGATION		17	-0.35090336	-1.0567498	0.37220845	0.673392	1.0	5577	tags=53%, list=28%, signal=73%
GOBP_PURINE_NUCLEOSIDE_MONOPHOSPHATE_BIOSYNTHETIC_PROCESS	GOBP_PURINE_NUCLEOSIDE_MONOPHOSPHATE_BIOSYNTHETIC_PROCESS		22	-0.3287213	-1.0564319	0.3560606	0.6731055	1.0	6857	tags=55%, list=34%, signal=83%
GOCC_ANCHORED_COMPONENT_OF_EXTERNAL_SIDE_OF_PLASMA_MEMBRANE	GOCC_ANCHORED_COMPONENT_OF_EXTERNAL_SIDE_OF_PLASMA_MEMBRANE		17	-0.3568689	-1.0564224	0.36585367	0.6718551	1.0	1674	tags=29%, list=8%, signal=32%
GOMF_BICARBONATE_TRANSMEMBRANE_TRANSPORTER_ACTIVITY	GOMF_BICARBONATE_TRANSMEMBRANE_TRANSPORTER_ACTIVITY		17	-0.3508009	-1.0542054	0.37530267	0.67764044	1.0	1328	tags=24%, list=7%, signal=25%
GOBP_POSITIVE_REGULATION_OF_TRANSCRIPTION_FROM_RNA_POLYMERASE_II_PROMOTER_INVOLVED_IN_CELLULAR_RESPONSE_TO_CHEMICAL_STIMULUS	GOBP_POSITIVE_REGULATION_OF_TRANSCRIPTION_FROM_RNA_POLYMERASE_II_PROMOTER_INVOLVED_IN_CELLULAR_RESPONSE_TO_CHEMICAL_STIMULUS		21	-0.33041954	-1.0531813	0.37853107	0.6795531	1.0	262	tags=14%, list=1%, signal=14%
GOBP_INDOLE_CONTAINING_COMPOUND_METABOLIC_PROCESS	GOBP_INDOLE_CONTAINING_COMPOUND_METABOLIC_PROCESS		17	-0.35157973	-1.0530461	0.33420366	0.67869264	1.0	2652	tags=35%, list=13%, signal=41%
GOMF_CATALYTIC_ACTIVITY_ACTING_ON_A_TRNA	GOMF_CATALYTIC_ACTIVITY_ACTING_ON_A_TRNA		114	-0.22704792	-1.0519557	0.31764707	0.6807446	1.0	4999	tags=29%, list=25%, signal=38%
GOBP_AROMATIC_AMINO_ACID_FAMILY_METABOLIC_PROCESS	GOBP_AROMATIC_AMINO_ACID_FAMILY_METABOLIC_PROCESS		23	-0.320247	-1.0512927	0.35849056	0.6815248	1.0	5192	tags=39%, list=26%, signal=53%
GOBP_NUCLEOSIDE_MONOPHOSPHATE_CATABOLIC_PROCESS	GOBP_NUCLEOSIDE_MONOPHOSPHATE_CATABOLIC_PROCESS		23	-0.31793702	-1.0509685	0.4011142	0.68122673	1.0	3624	tags=35%, list=18%, signal=42%
GOBP_VASCULAR_TRANSPORT	GOBP_VASCULAR_TRANSPORT		21	-0.33055592	-1.0501729	0.37027028	0.6824731	1.0	2327	tags=33%, list=12%, signal=38%
GOBP_POLYSACCHARIDE_METABOLIC_PROCESS	GOBP_POLYSACCHARIDE_METABOLIC_PROCESS		95	-0.2341831	-1.0499331	0.34600762	0.6819054	1.0	3354	tags=29%, list=17%, signal=35%
GOBP_STRIATED_MUSCLE_CELL_APOPTOTIC_PROCESS	GOBP_STRIATED_MUSCLE_CELL_APOPTOTIC_PROCESS		61	-0.2549099	-1.0484164	0.37942123	0.6853448	1.0	1959	tags=16%, list=10%, signal=18%
GOBP_RESPONSE_TO_STARVATION	GOBP_RESPONSE_TO_STARVATION		163	-0.21437696	-1.047941	0.328125	0.68560004	1.0	2946	tags=20%, list=15%, signal=23%
GOBP_REGULATION_OF_RESPONSE_TO_REACTIVE_OXYGEN_SPECIES	GOBP_REGULATION_OF_RESPONSE_TO_REACTIVE_OXYGEN_SPECIES		38	-0.27960443	-1.0474771	0.36070383	0.68577427	1.0	1079	tags=16%, list=5%, signal=17%
GOBP_PEPTIDYL_ASPARAGINE_MODIFICATION	GOBP_PEPTIDYL_ASPARAGINE_MODIFICATION		17	-0.3359296	-1.0441551	0.3875969	0.69513947	1.0	6077	tags=59%, list=30%, signal=84%
GOBP_CILIUM_OR_FLAGELLUM_DEPENDENT_CELL_MOTILITY	GOBP_CILIUM_OR_FLAGELLUM_DEPENDENT_CELL_MOTILITY		115	-0.22604148	-1.0437729	0.32830188	0.6950016	1.0	4871	tags=30%, list=24%, signal=39%
GOBP_LIPOPROTEIN_BIOSYNTHETIC_PROCESS	GOBP_LIPOPROTEIN_BIOSYNTHETIC_PROCESS		91	-0.23591802	-1.0435523	0.31543624	0.69441396	1.0	1860	tags=14%, list=9%, signal=16%
GOBP_RESPONSE_TO_FORSKOLIN	GOBP_RESPONSE_TO_FORSKOLIN		23	-0.32067996	-1.0427622	0.36968085	0.6955902	1.0	5407	tags=52%, list=27%, signal=71%
GOMF_MISFOLDED_PROTEIN_BINDING	GOMF_MISFOLDED_PROTEIN_BINDING		24	-0.31979474	-1.0421188	0.37014925	0.6963484	1.0	4396	tags=29%, list=22%, signal=37%
GOBP_REGULATION_OF_STEROL_TRANSPORT	GOBP_REGULATION_OF_STEROL_TRANSPORT		50	-0.26382232	-1.0418042	0.36825398	0.6961091	1.0	1689	tags=22%, list=8%, signal=24%
GOBP_PIGMENT_METABOLIC_PROCESS	GOBP_PIGMENT_METABOLIC_PROCESS		56	-0.25826988	-1.04098	0.3451613	0.6974301	1.0	4477	tags=32%, list=22%, signal=41%
GOBP_GLYCOSYL_COMPOUND_CATABOLIC_PROCESS	GOBP_GLYCOSYL_COMPOUND_CATABOLIC_PROCESS		27	-0.30879608	-1.0400413	0.40223464	0.69924694	1.0	2656	tags=26%, list=13%, signal=30%
GOBP_POSITIVE_REGULATION_OF_PEPTIDE_SECRETION	GOBP_POSITIVE_REGULATION_OF_PEPTIDE_SECRETION		93	-0.23399375	-1.0395031	0.37686568	0.6996636	1.0	4787	tags=37%, list=24%, signal=48%
GOBP_CIRCADIAN_RHYTHM	GOBP_CIRCADIAN_RHYTHM		182	-0.2123371	-1.0389131	0.3482587	0.70025647	1.0	4951	tags=32%, list=25%, signal=42%
GOBP_CELLULAR_TRANSITION_METAL_ION_HOMEOSTASIS	GOBP_CELLULAR_TRANSITION_METAL_ION_HOMEOSTASIS		85	-0.23502447	-1.038632	0.35051546	0.6998441	1.0	2003	tags=15%, list=10%, signal=17%
GOCC_COPI_COATED_VESICLE	GOCC_COPI_COATED_VESICLE		28	-0.2939433	-1.0374823	0.41732284	0.7022423	1.0	3832	tags=25%, list=19%, signal=31%
GOCC_RIBOSOMAL_SUBUNIT	GOCC_RIBOSOMAL_SUBUNIT		180	-0.20911273	-1.0373151	0.33014354	0.701452	1.0	6693	tags=34%, list=33%, signal=51%
GOBP_FOREBRAIN_CELL_MIGRATION	GOBP_FOREBRAIN_CELL_MIGRATION		62	-0.25377512	-1.0368824	0.35714287	0.70155156	1.0	2469	tags=19%, list=12%, signal=22%
GOBP_NEGATIVE_REGULATION_OF_COLD_INDUCED_THERMOGENESIS	GOBP_NEGATIVE_REGULATION_OF_COLD_INDUCED_THERMOGENESIS		41	-0.27067262	-1.0358913	0.3644315	0.7034584	1.0	3894	tags=32%, list=19%, signal=39%
GOMF_PRIMARY_ACTIVE_TRANSMEMBRANE_TRANSPORTER_ACTIVITY	GOMF_PRIMARY_ACTIVE_TRANSMEMBRANE_TRANSPORTER_ACTIVITY		123	-0.224116	-1.0336224	0.3624454	0.70939726	1.0	5649	tags=46%, list=28%, signal=63%
GOBP_NEGATIVE_REGULATION_OF_PHOSPHATASE_ACTIVITY	GOBP_NEGATIVE_REGULATION_OF_PHOSPHATASE_ACTIVITY		32	-0.29192692	-1.0334628	0.3900293	0.7086025	1.0	2493	tags=22%, list=12%, signal=25%
GOBP_SPLICEOSOMAL_SNRNP_ASSEMBLY	GOBP_SPLICEOSOMAL_SNRNP_ASSEMBLY		32	-0.28893548	-1.0329581	0.3961219	0.70889986	1.0	4409	tags=25%, list=22%, signal=32%
GOCC_MICROBODY_MEMBRANE	GOCC_MICROBODY_MEMBRANE		44	-0.26556635	-1.0327708	0.38285714	0.7082516	1.0	1616	tags=20%, list=8%, signal=22%
GOBP_EXCRETION	GOBP_EXCRETION		38	-0.28142384	-1.0318949	0.3603352	0.7096882	1.0	2762	tags=24%, list=14%, signal=27%
GOBP_POST_ANAL_TAIL_MORPHOGENESIS	GOBP_POST_ANAL_TAIL_MORPHOGENESIS		19	-0.32977048	-1.0295488	0.40502793	0.7161461	1.0	3960	tags=42%, list=20%, signal=52%
GOCC_NUCLEAR_OUTER_MEMBRANE	GOCC_NUCLEAR_OUTER_MEMBRANE		17	-0.3404422	-1.0293775	0.41293532	0.71541154	1.0	4438	tags=53%, list=22%, signal=68%
GOBP_BRANCHED_CHAIN_AMINO_ACID_CATABOLIC_PROCESS	GOBP_BRANCHED_CHAIN_AMINO_ACID_CATABOLIC_PROCESS		19	-0.337325	-1.0288011	0.4	0.7159789	1.0	4714	tags=42%, list=24%, signal=55%
GOCC_PRONUCLEUS	GOCC_PRONUCLEUS		19	-0.33023295	-1.0279506	0.4181818	0.717443	1.0	2101	tags=21%, list=11%, signal=24%
GOBP_CELLULAR_RESPONSE_TO_FATTY_ACID	GOBP_CELLULAR_RESPONSE_TO_FATTY_ACID		19	-0.3255478	-1.0272416	0.3868421	0.7185292	1.0	682	tags=21%, list=3%, signal=22%
GOBP_CEREBELLAR_CORTEX_MORPHOGENESIS	GOBP_CEREBELLAR_CORTEX_MORPHOGENESIS		38	-0.28326017	-1.024826	0.39941692	0.7248401	1.0	3037	tags=26%, list=15%, signal=31%
GOBP_ENDOPLASMIC_RETICULUM_TO_GOLGI_VESICLE_MEDIATED_TRANSPORT	GOBP_ENDOPLASMIC_RETICULUM_TO_GOLGI_VESICLE_MEDIATED_TRANSPORT		111	-0.22451508	-1.0237792	0.40833333	0.72700006	1.0	2824	tags=16%, list=14%, signal=19%
GOBP_CEREBELLAR_PURKINJE_CELL_LAYER_DEVELOPMENT	GOBP_CEREBELLAR_PURKINJE_CELL_LAYER_DEVELOPMENT		33	-0.28964132	-1.0219733	0.40114614	0.7315481	1.0	3313	tags=30%, list=17%, signal=36%
GOCC_PROTEIN_PHOSPHATASE_TYPE_1_COMPLEX	GOCC_PROTEIN_PHOSPHATASE_TYPE_1_COMPLEX		15	-0.35858384	-1.0199018	0.42409638	0.7371781	1.0	546	tags=13%, list=3%, signal=14%
GOBP_LIMBIC_SYSTEM_DEVELOPMENT	GOBP_LIMBIC_SYSTEM_DEVELOPMENT		83	-0.2324611	-1.0192592	0.44027305	0.7379597	1.0	1028	tags=12%, list=5%, signal=13%
GOBP_RESPONSE_TO_HYDROPEROXIDE	GOBP_RESPONSE_TO_HYDROPEROXIDE		16	-0.34109876	-1.0188959	0.4329897	0.73788035	1.0	1602	tags=25%, list=8%, signal=27%
GOBP_DNA_CATABOLIC_PROCESS_ENDONUCLEOLYTIC	GOBP_DNA_CATABOLIC_PROCESS_ENDONUCLEOLYTIC		22	-0.3222122	-1.0143572	0.4273743	0.7514483	1.0	5160	tags=36%, list=26%, signal=49%
GOCC_PORE_COMPLEX	GOCC_PORE_COMPLEX		19	-0.32780033	-1.0121319	0.4515306	0.75739986	1.0	3670	tags=37%, list=18%, signal=45%
GOMF_HISTONE_METHYLTRANSFERASE_ACTIVITY	GOMF_HISTONE_METHYLTRANSFERASE_ACTIVITY		48	-0.26471505	-1.0111699	0.44444445	0.7592965	1.0	5788	tags=35%, list=29%, signal=50%
GOBP_NEGATIVE_REGULATION_OF_LIPID_TRANSPORT	GOBP_NEGATIVE_REGULATION_OF_LIPID_TRANSPORT		26	-0.29590264	-1.0108179	0.4528302	0.7591935	1.0	3343	tags=31%, list=17%, signal=37%
GOBP_RESPONSE_TO_STEROL	GOBP_RESPONSE_TO_STEROL		22	-0.30964935	-1.0107687	0.4257703	0.75802666	1.0	2480	tags=27%, list=12%, signal=31%
GOBP_REGULATION_OF_GLUTAMATE_SECRETION	GOBP_REGULATION_OF_GLUTAMATE_SECRETION		18	-0.33050057	-1.0104318	0.4402174	0.7578346	1.0	469	tags=17%, list=2%, signal=17%
GOBP_GLYCEROPHOSPHOLIPID_BIOSYNTHETIC_PROCESS	GOBP_GLYCEROPHOSPHOLIPID_BIOSYNTHETIC_PROCESS		158	-0.21045983	-1.0101463	0.44827586	0.7574854	1.0	3527	tags=24%, list=18%, signal=29%
GOCC_RNA_POLYMERASE_III_COMPLEX	GOCC_RNA_POLYMERASE_III_COMPLEX		18	-0.3320025	-1.0091562	0.43842363	0.75935984	1.0	5164	tags=39%, list=26%, signal=52%
GOBP_RETINA_MORPHOGENESIS_IN_CAMERA_TYPE_EYE	GOBP_RETINA_MORPHOGENESIS_IN_CAMERA_TYPE_EYE		64	-0.24073078	-1.0085816	0.4642857	0.7598994	1.0	1189	tags=11%, list=6%, signal=12%
GOBP_NEGATIVE_REGULATION_OF_REACTIVE_OXYGEN_SPECIES_BIOSYNTHETIC_PROCESS	GOBP_NEGATIVE_REGULATION_OF_REACTIVE_OXYGEN_SPECIES_BIOSYNTHETIC_PROCESS		18	-0.32337844	-1.006701	0.42933333	0.7648508	1.0	4749	tags=33%, list=24%, signal=44%
GOBP_PHOSPHATIDIC_ACID_METABOLIC_PROCESS	GOBP_PHOSPHATIDIC_ACID_METABOLIC_PROCESS		25	-0.30028597	-1.0065176	0.4226804	0.76412815	1.0	3052	tags=32%, list=15%, signal=38%
GOBP_ACTIVATION_OF_ADENYLATE_CYCLASE_ACTIVITY	GOBP_ACTIVATION_OF_ADENYLATE_CYCLASE_ACTIVITY		16	-0.34124812	-1.0047153	0.45776567	0.76865584	1.0	1735	tags=25%, list=9%, signal=27%
GOBP_ACROSOME_REACTION	GOBP_ACROSOME_REACTION		27	-0.29016283	-1.0042121	0.45776567	0.76895046	1.0	2230	tags=26%, list=11%, signal=29%
GOMF_TRANSFERASE_ACTIVITY_TRANSFERRING_SULPHUR_CONTAINING_GROUPS	GOMF_TRANSFERASE_ACTIVITY_TRANSFERRING_SULPHUR_CONTAINING_GROUPS		53	-0.25318682	-1.0035516	0.41925466	0.7697942	1.0	3316	tags=28%, list=17%, signal=34%
GOBP_POSITIVE_REGULATION_OF_PROTEIN_DEACETYLATION	GOBP_POSITIVE_REGULATION_OF_PROTEIN_DEACETYLATION		32	-0.2792961	-1.0032594	0.40056023	0.76947373	1.0	1571	tags=16%, list=8%, signal=17%
GOBP_REGULATION_OF_MITOCHONDRIAL_TRANSLATION	GOBP_REGULATION_OF_MITOCHONDRIAL_TRANSLATION		25	-0.3002575	-1.001643	0.44023323	0.773587	1.0	6822	tags=48%, list=34%, signal=73%
GOBP_RECEPTOR_CLUSTERING	GOBP_RECEPTOR_CLUSTERING		70	-0.23396997	-0.9997029	0.43003413	0.7788773	1.0	2263	tags=19%, list=11%, signal=21%
GOCC_NEUROTRANSMITTER_RECEPTOR_COMPLEX	GOCC_NEUROTRANSMITTER_RECEPTOR_COMPLEX		40	-0.26673204	-0.9989949	0.49076518	0.7798775	1.0	2435	tags=28%, list=12%, signal=31%
GOBP_AMELOGENESIS	GOBP_AMELOGENESIS		16	-0.33968434	-0.99877506	0.4385965	0.7792585	1.0	4859	tags=50%, list=24%, signal=66%
GOBP_ADAPTIVE_THERMOGENESIS	GOBP_ADAPTIVE_THERMOGENESIS		137	-0.20920564	-0.99751437	0.48660713	0.78197503	1.0	2849	tags=23%, list=14%, signal=27%
GOBP_RIBONUCLEOSIDE_MONOPHOSPHATE_BIOSYNTHETIC_PROCESS	GOBP_RIBONUCLEOSIDE_MONOPHOSPHATE_BIOSYNTHETIC_PROCESS		28	-0.2914982	-0.99698144	0.460452	0.7824056	1.0	6857	tags=50%, list=34%, signal=76%
GOBP_FATTY_ACID_TRANSPORT	GOBP_FATTY_ACID_TRANSPORT		75	-0.22994061	-0.9958315	0.4952381	0.7849461	1.0	3250	tags=24%, list=16%, signal=29%
GOMF_PHOSPHATIDYLCHOLINE_BINDING	GOMF_PHOSPHATIDYLCHOLINE_BINDING		24	-0.3000128	-0.99539083	0.47457626	0.78508806	1.0	3343	tags=33%, list=17%, signal=40%
GOMF_PHOSPHORUS_OXYGEN_LYASE_ACTIVITY	GOMF_PHOSPHORUS_OXYGEN_LYASE_ACTIVITY		19	-0.32058415	-0.99518204	0.47453085	0.78444886	1.0	1489	tags=21%, list=7%, signal=23%
GOMF_FATTY_ACID_LIGASE_ACTIVITY	GOMF_FATTY_ACID_LIGASE_ACTIVITY		16	-0.33824444	-0.99487686	0.45	0.7841445	1.0	3259	tags=44%, list=16%, signal=52%
GOBP_POSITIVE_REGULATION_OF_MITOCHONDRIAL_MEMBRANE_PERMEABILITY	GOBP_POSITIVE_REGULATION_OF_MITOCHONDRIAL_MEMBRANE_PERMEABILITY		42	-0.26200938	-0.9947714	0.4385965	0.78319764	1.0	3670	tags=29%, list=18%, signal=35%
GOBP_REGULATION_OF_PEROXISOME_PROLIFERATOR_ACTIVATED_RECEPTOR_SIGNALING_PATHWAY	GOBP_REGULATION_OF_PEROXISOME_PROLIFERATOR_ACTIVATED_RECEPTOR_SIGNALING_PATHWAY		15	-0.34538618	-0.99136245	0.46031746	0.793151	1.0	1165	tags=20%, list=6%, signal=21%
GOBP_REGULATION_OF_TOR_SIGNALING	GOBP_REGULATION_OF_TOR_SIGNALING		86	-0.22581609	-0.9904285	0.47142857	0.7950405	1.0	4749	tags=31%, list=24%, signal=41%
GOBP_REGULATION_OF_INSULIN_SECRETION	GOBP_REGULATION_OF_INSULIN_SECRETION		145	-0.20931286	-0.9902571	0.47107437	0.794325	1.0	4955	tags=34%, list=25%, signal=45%
GOBP_MAINTENANCE_OF_CELL_POLARITY	GOBP_MAINTENANCE_OF_CELL_POLARITY		16	-0.3377576	-0.98967767	0.47704083	0.79479593	1.0	1189	tags=25%, list=6%, signal=27%
GOCC_SPERM_PRINCIPAL_PIECE	GOCC_SPERM_PRINCIPAL_PIECE		24	-0.28904516	-0.9885112	0.4478022	0.797396	1.0	2203	tags=17%, list=11%, signal=19%
GOMF_PROTEIN_DEMETHYLASE_ACTIVITY	GOMF_PROTEIN_DEMETHYLASE_ACTIVITY		22	-0.30159217	-0.9881425	0.47772276	0.7972873	1.0	3850	tags=32%, list=19%, signal=39%
GOCC_EXCITATORY_SYNAPSE	GOCC_EXCITATORY_SYNAPSE		68	-0.23461603	-0.988075	0.5017182	0.7961715	1.0	3322	tags=25%, list=17%, signal=30%
GOMF_DEACETYLASE_ACTIVITY	GOMF_DEACETYLASE_ACTIVITY		30	-0.28522927	-0.98716867	0.47536233	0.79787093	1.0	4749	tags=33%, list=24%, signal=44%
GOMF_LIPID_PHOSPHATASE_ACTIVITY	GOMF_LIPID_PHOSPHATASE_ACTIVITY		15	-0.34227863	-0.9860801	0.46268657	0.80023986	1.0	1027	tags=27%, list=5%, signal=28%
GOBP_VITAMIN_TRANSMEMBRANE_TRANSPORT	GOBP_VITAMIN_TRANSMEMBRANE_TRANSPORT		18	-0.32768038	-0.9852246	0.48825064	0.8017206	1.0	468	tags=17%, list=2%, signal=17%
GOBP_REGULATION_OF_PLATELET_DERIVED_GROWTH_FACTOR_RECEPTOR_SIGNALING_PATHWAY	GOBP_REGULATION_OF_PLATELET_DERIVED_GROWTH_FACTOR_RECEPTOR_SIGNALING_PATHWAY		22	-0.3090229	-0.9846751	0.47727272	0.80227715	1.0	3298	tags=32%, list=16%, signal=38%
GOCC_MANCHETTE	GOCC_MANCHETTE		19	-0.31924614	-0.98344576	0.48704663	0.80507654	1.0	2005	tags=11%, list=10%, signal=12%
GOBP_REGULATION_OF_INCLUSION_BODY_ASSEMBLY	GOBP_REGULATION_OF_INCLUSION_BODY_ASSEMBLY		16	-0.3257539	-0.9832249	0.46973366	0.80444175	1.0	1712	tags=25%, list=9%, signal=27%
GOBP_RESPONSE_TO_COLD	GOBP_RESPONSE_TO_COLD		37	-0.26699838	-0.9828609	0.4689441	0.8043379	1.0	2849	tags=24%, list=14%, signal=28%
GOBP_NEGATIVE_REGULATION_OF_MUSCLE_CELL_APOPTOTIC_PROCESS	GOBP_NEGATIVE_REGULATION_OF_MUSCLE_CELL_APOPTOTIC_PROCESS		58	-0.24076267	-0.9821487	0.5049505	0.80540377	1.0	1581	tags=14%, list=8%, signal=15%
GOBP_MITOCHONDRIAL_OUTER_MEMBRANE_PERMEABILIZATION	GOBP_MITOCHONDRIAL_OUTER_MEMBRANE_PERMEABILIZATION		34	-0.26673853	-0.9821281	0.5144357	0.80413914	1.0	4105	tags=32%, list=21%, signal=41%
GOCC_PROTON_TRANSPORTING_V_TYPE_ATPASE_COMPLEX	GOCC_PROTON_TRANSPORTING_V_TYPE_ATPASE_COMPLEX		22	-0.30953005	-0.9792422	0.49484536	0.81241786	1.0	6579	tags=55%, list=33%, signal=81%
GOBP_POSITIVE_REGULATION_OF_CELLULAR_EXTRAVASATION	GOBP_POSITIVE_REGULATION_OF_CELLULAR_EXTRAVASATION		20	-0.31449312	-0.97717726	0.45187166	0.8178849	1.0	1494	tags=15%, list=7%, signal=16%
GOMF_STEROL_BINDING	GOMF_STEROL_BINDING		51	-0.24588357	-0.9771409	0.50595236	0.8166817	1.0	3346	tags=24%, list=17%, signal=28%
GOMF_PROTEIN_METHYLTRANSFERASE_ACTIVITY	GOMF_PROTEIN_METHYLTRANSFERASE_ACTIVITY		74	-0.22902147	-0.97653556	0.5129032	0.81737417	1.0	2686	tags=16%, list=13%, signal=19%
GOMF_2_IRON_2_SULFUR_CLUSTER_BINDING	GOMF_2_IRON_2_SULFUR_CLUSTER_BINDING		22	-0.3019523	-0.9762534	0.48924732	0.8169616	1.0	5699	tags=50%, list=29%, signal=70%
GOBP_PROTEIN_TRANSMEMBRANE_TRANSPORT	GOBP_PROTEIN_TRANSMEMBRANE_TRANSPORT		52	-0.24501833	-0.9755928	0.49390244	0.8177683	1.0	5880	tags=37%, list=29%, signal=52%
GOBP_POSITIVE_REGULATION_OF_MEMBRANE_PERMEABILITY	GOBP_POSITIVE_REGULATION_OF_MEMBRANE_PERMEABILITY		48	-0.25277132	-0.9754375	0.4916388	0.81697434	1.0	1869	tags=19%, list=9%, signal=21%
GOBP_AMINO_SUGAR_METABOLIC_PROCESS	GOBP_AMINO_SUGAR_METABOLIC_PROCESS		35	-0.26300645	-0.975309	0.475	0.8160789	1.0	2317	tags=20%, list=12%, signal=23%
GOMF_MONOOXYGENASE_ACTIVITY	GOMF_MONOOXYGENASE_ACTIVITY		76	-0.22896603	-0.97529805	0.5095785	0.81478274	1.0	4443	tags=36%, list=22%, signal=46%
GOCC_U2_TYPE_CATALYTIC_STEP_2_SPLICEOSOME	GOCC_U2_TYPE_CATALYTIC_STEP_2_SPLICEOSOME		30	-0.28359762	-0.9749816	0.4888889	0.81450117	1.0	937	tags=10%, list=5%, signal=10%
GOBP_EYE_PHOTORECEPTOR_CELL_DIFFERENTIATION	GOBP_EYE_PHOTORECEPTOR_CELL_DIFFERENTIATION		47	-0.2484231	-0.9746967	0.49386504	0.8141031	1.0	2399	tags=15%, list=12%, signal=17%
GOBP_NEURAL_NUCLEUS_DEVELOPMENT	GOBP_NEURAL_NUCLEUS_DEVELOPMENT		17	-0.319737	-0.97418797	0.49343833	0.8144708	1.0	2548	tags=24%, list=13%, signal=27%
GOBP_STRESS_GRANULE_ASSEMBLY	GOBP_STRESS_GRANULE_ASSEMBLY		24	-0.29441252	-0.97367567	0.47978437	0.8148081	1.0	984	tags=13%, list=5%, signal=13%
GOMF_NUCLEAR_STEROID_RECEPTOR_ACTIVITY	GOMF_NUCLEAR_STEROID_RECEPTOR_ACTIVITY		16	-0.32294458	-0.97205985	0.5145119	0.8187901	1.0	3660	tags=31%, list=18%, signal=38%
GOBP_OLFACTORY_LOBE_DEVELOPMENT	GOBP_OLFACTORY_LOBE_DEVELOPMENT		39	-0.26642075	-0.9715134	0.5	0.81928444	1.0	2830	tags=23%, list=14%, signal=27%
GOMF_HYDRO_LYASE_ACTIVITY	GOMF_HYDRO_LYASE_ACTIVITY		57	-0.23874937	-0.9713563	0.5122807	0.81850946	1.0	1955	tags=18%, list=10%, signal=19%
GOBP_ESTABLISHMENT_OF_PROTEIN_LOCALIZATION_TO_TELOMERE	GOBP_ESTABLISHMENT_OF_PROTEIN_LOCALIZATION_TO_TELOMERE		16	-0.32937142	-0.97127736	0.4859335	0.81744885	1.0	1507	tags=13%, list=8%, signal=14%
GOBP_CELLULAR_RESPONSE_TO_GLUCOSE_STARVATION	GOBP_CELLULAR_RESPONSE_TO_GLUCOSE_STARVATION		50	-0.24959591	-0.97102344	0.5014749	0.8170022	1.0	3126	tags=24%, list=16%, signal=28%
GOBP_PEPTIDYL_LYSINE_DIMETHYLATION	GOBP_PEPTIDYL_LYSINE_DIMETHYLATION		21	-0.30639803	-0.9705957	0.4972826	0.8170766	1.0	7123	tags=52%, list=36%, signal=81%
GOBP_REGULATION_OF_PEPTIDE_TRANSPORT	GOBP_REGULATION_OF_PEPTIDE_TRANSPORT		181	-0.1957545	-0.96944517	0.5736842	0.8196381	1.0	4955	tags=33%, list=25%, signal=43%
GOMF_PHOSPHOTRANSFERASE_ACTIVITY_PHOSPHATE_GROUP_AS_ACCEPTOR	GOMF_PHOSPHOTRANSFERASE_ACTIVITY_PHOSPHATE_GROUP_AS_ACCEPTOR		32	-0.27727494	-0.96741027	0.5043478	0.82499266	1.0	6927	tags=47%, list=35%, signal=72%
GOBP_CEREBROSPINAL_FLUID_CIRCULATION	GOBP_CEREBROSPINAL_FLUID_CIRCULATION		16	-0.32584125	-0.96599686	0.49882904	0.8282871	1.0	4611	tags=31%, list=23%, signal=41%
GOMF_COA_HYDROLASE_ACTIVITY	GOMF_COA_HYDROLASE_ACTIVITY		24	-0.2983524	-0.96549463	0.53055555	0.8285697	1.0	2909	tags=29%, list=15%, signal=34%
GOCC_LYSOSOMAL_LUMEN	GOCC_LYSOSOMAL_LUMEN		17	-0.32084122	-0.9642754	0.49373433	0.8311738	1.0	2797	tags=24%, list=14%, signal=27%
GOBP_ZINC_ION_TRANSPORT	GOBP_ZINC_ION_TRANSPORT		30	-0.2703203	-0.9640528	0.5221932	0.830563	1.0	2003	tags=17%, list=10%, signal=18%
GOBP_CAMERA_TYPE_EYE_PHOTORECEPTOR_CELL_DIFFERENTIATION	GOBP_CAMERA_TYPE_EYE_PHOTORECEPTOR_CELL_DIFFERENTIATION		31	-0.2781025	-0.9637383	0.51246536	0.83030194	1.0	1858	tags=13%, list=9%, signal=14%
GOBP_CILIUM_MOVEMENT	GOBP_CILIUM_MOVEMENT		152	-0.20182887	-0.9634599	0.52589643	0.8299077	1.0	4937	tags=29%, list=25%, signal=38%
GOMF_FIBROBLAST_GROWTH_FACTOR_BINDING	GOMF_FIBROBLAST_GROWTH_FACTOR_BINDING		25	-0.29038718	-0.96321774	0.5081967	0.82943696	1.0	4972	tags=36%, list=25%, signal=48%
GOMF_PROTEIN_DISULFIDE_ISOMERASE_ACTIVITY	GOMF_PROTEIN_DISULFIDE_ISOMERASE_ACTIVITY		17	-0.32028952	-0.96200573	0.510989	0.83213735	1.0	5023	tags=35%, list=25%, signal=47%
GOBP_MITOCHONDRIAL_TRANSPORT	GOBP_MITOCHONDRIAL_TRANSPORT		137	-0.2039759	-0.96188825	0.5751073	0.83118457	1.0	5455	tags=34%, list=27%, signal=46%
GOBP_VACUOLAR_ACIDIFICATION	GOBP_VACUOLAR_ACIDIFICATION		21	-0.29877755	-0.96096754	0.50132626	0.8329524	1.0	3630	tags=33%, list=18%, signal=41%
GOBP_RETROGRADE_VESICLE_MEDIATED_TRANSPORT_GOLGI_TO_ENDOPLASMIC_RETICULUM	GOBP_RETROGRADE_VESICLE_MEDIATED_TRANSPORT_GOLGI_TO_ENDOPLASMIC_RETICULUM		45	-0.24567679	-0.9608406	0.5315315	0.8320979	1.0	2280	tags=18%, list=11%, signal=20%
GOBP_MITOCHONDRIAL_FISSION	GOBP_MITOCHONDRIAL_FISSION		42	-0.2525134	-0.9599937	0.55487806	0.83359873	1.0	2669	tags=24%, list=13%, signal=27%
GOBP_NUCLEOSIDE_MONOPHOSPHATE_METABOLIC_PROCESS	GOBP_NUCLEOSIDE_MONOPHOSPHATE_METABOLIC_PROCESS		60	-0.23264939	-0.9584754	0.53521127	0.8371755	1.0	6422	tags=43%, list=32%, signal=64%
GOBP_TELOMERE_MAINTENANCE_IN_RESPONSE_TO_DNA_DAMAGE	GOBP_TELOMERE_MAINTENANCE_IN_RESPONSE_TO_DNA_DAMAGE		30	-0.2728354	-0.9572405	0.5196629	0.83982253	1.0	2975	tags=20%, list=15%, signal=23%
GOBP_POSITIVE_REGULATION_OF_TRANSCRIPTION_FROM_RNA_POLYMERASE_II_PROMOTER_IN_RESPONSE_TO_STRESS	GOBP_POSITIVE_REGULATION_OF_TRANSCRIPTION_FROM_RNA_POLYMERASE_II_PROMOTER_IN_RESPONSE_TO_STRESS		25	-0.2900575	-0.95710176	0.5187032	0.838942	1.0	262	tags=12%, list=1%, signal=12%
GOBP_INTRACILIARY_ANTEROGRADE_TRANSPORT	GOBP_INTRACILIARY_ANTEROGRADE_TRANSPORT		18	-0.3160114	-0.95659995	0.50904393	0.8392325	1.0	6393	tags=44%, list=32%, signal=65%
GOBP_POSITIVE_REGULATION_OF_INSULIN_SECRETION	GOBP_POSITIVE_REGULATION_OF_INSULIN_SECRETION		69	-0.22771263	-0.95656824	0.5436893	0.83803296	1.0	4927	tags=38%, list=25%, signal=50%
GOMF_HISTONE_METHYLTRANSFERASE_ACTIVITY_H3_K4_SPECIFIC	GOMF_HISTONE_METHYLTRANSFERASE_ACTIVITY_H3_K4_SPECIFIC		17	-0.31427374	-0.9562558	0.5121951	0.8377539	1.0	2686	tags=24%, list=13%, signal=27%
GOBP_POSITIVE_REGULATION_OF_SYSTEMIC_ARTERIAL_BLOOD_PRESSURE	GOBP_POSITIVE_REGULATION_OF_SYSTEMIC_ARTERIAL_BLOOD_PRESSURE		18	-0.3124696	-0.95584726	0.52577317	0.8377267	1.0	1959	tags=28%, list=10%, signal=31%
GOBP_RESPONSE_TO_AMINE	GOBP_RESPONSE_TO_AMINE		17	-0.31507716	-0.954782	0.509434	0.83989	1.0	3027	tags=35%, list=15%, signal=42%
GOBP_NEGATIVE_REGULATION_OF_VOLTAGE_GATED_CALCIUM_CHANNEL_ACTIVITY	GOBP_NEGATIVE_REGULATION_OF_VOLTAGE_GATED_CALCIUM_CHANNEL_ACTIVITY		15	-0.32692826	-0.95293933	0.49388754	0.8445589	1.0	539	tags=20%, list=3%, signal=21%
GOBP_CELL_VOLUME_HOMEOSTASIS	GOBP_CELL_VOLUME_HOMEOSTASIS		30	-0.2781883	-0.95227414	0.5300546	0.8453497	1.0	3829	tags=33%, list=19%, signal=41%
GOMF_DEMETHYLASE_ACTIVITY	GOMF_DEMETHYLASE_ACTIVITY		32	-0.2655884	-0.952162	0.53757226	0.84442776	1.0	5384	tags=41%, list=27%, signal=56%
GOMF_NEUROPEPTIDE_RECEPTOR_ACTIVITY	GOMF_NEUROPEPTIDE_RECEPTOR_ACTIVITY		18	-0.3101673	-0.9514038	0.5297158	0.8455743	1.0	2760	tags=17%, list=14%, signal=19%
GOBP_CEREBELLAR_CORTEX_DEVELOPMENT	GOBP_CEREBELLAR_CORTEX_DEVELOPMENT		58	-0.2323979	-0.95131034	0.5463917	0.8445627	1.0	3313	tags=26%, list=17%, signal=31%
GOMF_TELOMERIC_DNA_BINDING	GOMF_TELOMERIC_DNA_BINDING		34	-0.26658976	-0.9512136	0.5380282	0.84355426	1.0	2900	tags=18%, list=15%, signal=21%
GOBP_FLUID_TRANSPORT	GOBP_FLUID_TRANSPORT		24	-0.28837445	-0.9511748	0.50427353	0.8424024	1.0	1095	tags=17%, list=5%, signal=18%
GOBP_PROTEIN_HETEROOLIGOMERIZATION	GOBP_PROTEIN_HETEROOLIGOMERIZATION		23	-0.29436564	-0.9504787	0.5213904	0.8434421	1.0	4345	tags=30%, list=22%, signal=39%
GOBP_REGULATION_OF_NUCLEOTIDE_EXCISION_REPAIR	GOBP_REGULATION_OF_NUCLEOTIDE_EXCISION_REPAIR		29	-0.2762986	-0.95019954	0.53351206	0.8429909	1.0	743	tags=10%, list=4%, signal=11%
GOBP_POLYSACCHARIDE_BIOSYNTHETIC_PROCESS	GOBP_POLYSACCHARIDE_BIOSYNTHETIC_PROCESS		62	-0.2266174	-0.948398	0.569395	0.8474444	1.0	2619	tags=26%, list=13%, signal=30%
GOBP_WATER_TRANSPORT	GOBP_WATER_TRANSPORT		16	-0.3230778	-0.9476903	0.521327	0.84837514	1.0	4061	tags=38%, list=20%, signal=47%
GOBP_POSITIVE_REGULATION_OF_CYCLASE_ACTIVITY	GOBP_POSITIVE_REGULATION_OF_CYCLASE_ACTIVITY		33	-0.26105922	-0.9462479	0.5444126	0.8516663	1.0	1735	tags=18%, list=9%, signal=20%
GOMF_TRNA_BINDING	GOMF_TRNA_BINDING		61	-0.23330836	-0.9461271	0.55775577	0.8507437	1.0	5056	tags=33%, list=25%, signal=44%
GOBP_TOR_SIGNALING	GOBP_TOR_SIGNALING		107	-0.20697325	-0.9455749	0.62109375	0.851232	1.0	3055	tags=19%, list=15%, signal=22%
GOBP_CELLULAR_RESPONSE_TO_EXTRACELLULAR_STIMULUS	GOBP_CELLULAR_RESPONSE_TO_EXTRACELLULAR_STIMULUS		212	-0.18895979	-0.94415116	0.640884	0.8544675	1.0	3016	tags=20%, list=15%, signal=23%
GOBP_PYRIMIDINE_DEOXYRIBONUCLEOTIDE_METABOLIC_PROCESS	GOBP_PYRIMIDINE_DEOXYRIBONUCLEOTIDE_METABOLIC_PROCESS		22	-0.29444394	-0.9437418	0.5141388	0.85441923	1.0	3624	tags=27%, list=18%, signal=33%
GOMF_OXIDOREDUCTASE_ACTIVITY_ACTING_ON_A_SULFUR_GROUP_OF_DONORS	GOMF_OXIDOREDUCTASE_ACTIVITY_ACTING_ON_A_SULFUR_GROUP_OF_DONORS		48	-0.24821846	-0.9427423	0.56804734	0.85633254	1.0	5146	tags=31%, list=26%, signal=42%
GOBP_REGULATION_OF_NEUROBLAST_PROLIFERATION	GOBP_REGULATION_OF_NEUROBLAST_PROLIFERATION		39	-0.25083715	-0.94186324	0.53513515	0.8578047	1.0	2548	tags=23%, list=13%, signal=26%
GOMF_HISTONE_LYSINE_N_METHYLTRANSFERASE_ACTIVITY	GOMF_HISTONE_LYSINE_N_METHYLTRANSFERASE_ACTIVITY		37	-0.25445864	-0.941501	0.53866667	0.8576323	1.0	2686	tags=16%, list=13%, signal=19%
GOBP_REGULATION_OF_FATTY_ACID_BETA_OXIDATION	GOBP_REGULATION_OF_FATTY_ACID_BETA_OXIDATION		18	-0.30947003	-0.9405835	0.528	0.8591449	1.0	2985	tags=28%, list=15%, signal=33%
GOBP_AMYLOID_BETA_CLEARANCE	GOBP_AMYLOID_BETA_CLEARANCE		33	-0.26013047	-0.940526	0.5507246	0.8580509	1.0	2495	tags=24%, list=12%, signal=28%
GOBP_NEGATIVE_REGULATION_OF_RESPONSE_TO_ENDOPLASMIC_RETICULUM_STRESS	GOBP_NEGATIVE_REGULATION_OF_RESPONSE_TO_ENDOPLASMIC_RETICULUM_STRESS		36	-0.25382498	-0.9396013	0.5706215	0.8596354	1.0	1717	tags=14%, list=9%, signal=15%
GOBP_VENTRAL_SPINAL_CORD_DEVELOPMENT	GOBP_VENTRAL_SPINAL_CORD_DEVELOPMENT		36	-0.25488833	-0.9394324	0.5117647	0.8588431	1.0	2837	tags=22%, list=14%, signal=26%
GOBP_RESPONSE_TO_UNFOLDED_PROTEIN	GOBP_RESPONSE_TO_UNFOLDED_PROTEIN		110	-0.20543362	-0.9389382	0.6178862	0.8590298	1.0	4396	tags=23%, list=22%, signal=29%
GOBP_TRNA_METABOLIC_PROCESS	GOBP_TRNA_METABOLIC_PROCESS		160	-0.19117866	-0.9386698	0.6380091	0.8585521	1.0	5056	tags=27%, list=25%, signal=36%
GOCC_PRC1_COMPLEX	GOCC_PRC1_COMPLEX		15	-0.32197574	-0.93752015	0.5233161	0.86091334	1.0	1070	tags=20%, list=5%, signal=21%
GOBP_POSITIVE_REGULATION_OF_GLYCOGEN_METABOLIC_PROCESS	GOBP_POSITIVE_REGULATION_OF_GLYCOGEN_METABOLIC_PROCESS		18	-0.3122325	-0.93645614	0.5208333	0.863045	1.0	2591	tags=33%, list=13%, signal=38%
GOBP_PROTEIN_TETRAMERIZATION	GOBP_PROTEIN_TETRAMERIZATION		76	-0.21793833	-0.9363726	0.60294116	0.8620085	1.0	4061	tags=32%, list=20%, signal=39%
GOBP_REGULATION_OF_CIRCADIAN_RHYTHM	GOBP_REGULATION_OF_CIRCADIAN_RHYTHM		107	-0.20678751	-0.93585473	0.64285713	0.8624069	1.0	4872	tags=34%, list=24%, signal=44%
GOMF_CHANNEL_INHIBITOR_ACTIVITY	GOMF_CHANNEL_INHIBITOR_ACTIVITY		29	-0.26800385	-0.9358184	0.556701	0.86126125	1.0	3100	tags=21%, list=16%, signal=24%
GOBP_PYRIMIDINE_NUCLEOTIDE_CATABOLIC_PROCESS	GOBP_PYRIMIDINE_NUCLEOTIDE_CATABOLIC_PROCESS		15	-0.3268101	-0.9356791	0.53208554	0.86043245	1.0	3624	tags=33%, list=18%, signal=41%
GOMF_MANNOSYLTRANSFERASE_ACTIVITY	GOMF_MANNOSYLTRANSFERASE_ACTIVITY		23	-0.2907966	-0.93414056	0.55135137	0.8638339	1.0	5847	tags=52%, list=29%, signal=74%
GOBP_CEREBRAL_CORTEX_DEVELOPMENT	GOBP_CEREBRAL_CORTEX_DEVELOPMENT		100	-0.21037054	-0.9320693	0.6356589	0.86899245	1.0	2524	tags=17%, list=13%, signal=19%
GOBP_REGULATION_OF_LYASE_ACTIVITY	GOBP_REGULATION_OF_LYASE_ACTIVITY		49	-0.24241737	-0.93077415	0.61627907	0.8716347	1.0	3354	tags=24%, list=17%, signal=29%
GOBP_REGULATION_OF_MONOOXYGENASE_ACTIVITY	GOBP_REGULATION_OF_MONOOXYGENASE_ACTIVITY		33	-0.25990313	-0.92812043	0.5730659	0.87862366	1.0	3027	tags=24%, list=15%, signal=29%
GOBP_NADPH_REGENERATION	GOBP_NADPH_REGENERATION		19	-0.30076462	-0.92804855	0.5839793	0.8775419	1.0	4586	tags=47%, list=23%, signal=61%
GOBP_TRNA_METHYLATION	GOBP_TRNA_METHYLATION		32	-0.2646977	-0.9256159	0.5611111	0.8836526	1.0	6801	tags=41%, list=34%, signal=61%
GOCC_AMPA_GLUTAMATE_RECEPTOR_COMPLEX	GOCC_AMPA_GLUTAMATE_RECEPTOR_COMPLEX		26	-0.28186354	-0.92558897	0.5536232	0.8824277	1.0	924	tags=19%, list=5%, signal=20%
GOBP_CYCLIC_NUCLEOTIDE_BIOSYNTHETIC_PROCESS	GOBP_CYCLIC_NUCLEOTIDE_BIOSYNTHETIC_PROCESS		17	-0.30374673	-0.925238	0.5820513	0.8822396	1.0	3522	tags=29%, list=18%, signal=36%
GOBP_PSEUDOURIDINE_SYNTHESIS	GOBP_PSEUDOURIDINE_SYNTHESIS		17	-0.30452317	-0.9250712	0.5580808	0.88141614	1.0	2842	tags=24%, list=14%, signal=27%
GOBP_DNA_CATABOLIC_PROCESS	GOBP_DNA_CATABOLIC_PROCESS		26	-0.26912928	-0.92140967	0.55807364	0.8912361	1.0	5160	tags=35%, list=26%, signal=47%
GOBP_DICARBOXYLIC_ACID_CATABOLIC_PROCESS	GOBP_DICARBOXYLIC_ACID_CATABOLIC_PROCESS		15	-0.32424828	-0.9205008	0.56666666	0.89264476	1.0	2805	tags=33%, list=14%, signal=39%
GOBP_RNA_PHOSPHODIESTER_BOND_HYDROLYSIS	GOBP_RNA_PHOSPHODIESTER_BOND_HYDROLYSIS		62	-0.2218989	-0.9192	0.6611842	0.8952677	1.0	5561	tags=29%, list=28%, signal=40%
GOBP_GLYCOSYL_COMPOUND_METABOLIC_PROCESS	GOBP_GLYCOSYL_COMPOUND_METABOLIC_PROCESS		66	-0.22300962	-0.91890574	0.64784056	0.89484984	1.0	4060	tags=27%, list=20%, signal=34%
GOMF_LIGASE_ACTIVITY	GOMF_LIGASE_ACTIVITY		150	-0.19271392	-0.91888016	0.70535713	0.89362067	1.0	3296	tags=21%, list=16%, signal=25%
GOMF_OXIDOREDUCTASE_ACTIVITY_ACTING_ON_NAD_P_H_QUINONE_OR_SIMILAR_COMPOUND_AS_ACCEPTOR	GOMF_OXIDOREDUCTASE_ACTIVITY_ACTING_ON_NAD_P_H_QUINONE_OR_SIMILAR_COMPOUND_AS_ACCEPTOR		28	-0.26645812	-0.9187175	0.6022099	0.8928241	1.0	5649	tags=54%, list=28%, signal=75%
GOBP_POSITIVE_REGULATION_OF_CAMP_MEDIATED_SIGNALING	GOBP_POSITIVE_REGULATION_OF_CAMP_MEDIATED_SIGNALING		19	-0.29469034	-0.91802794	0.5768262	0.89352775	1.0	3489	tags=32%, list=17%, signal=38%
GOBP_RESPONSE_TO_TOPOLOGICALLY_INCORRECT_PROTEIN	GOBP_RESPONSE_TO_TOPOLOGICALLY_INCORRECT_PROTEIN		128	-0.19568944	-0.91614896	0.6885246	0.89799577	1.0	4396	tags=22%, list=22%, signal=28%
GOBP_NEUROTRANSMITTER_REUPTAKE	GOBP_NEUROTRANSMITTER_REUPTAKE		21	-0.29073492	-0.9156329	0.60597825	0.8982252	1.0	1526	tags=24%, list=8%, signal=26%
GOCC_ENDONUCLEASE_COMPLEX	GOCC_ENDONUCLEASE_COMPLEX		36	-0.25101838	-0.9136256	0.6392573	0.9027611	1.0	3050	tags=22%, list=15%, signal=26%
GOBP_NEGATIVE_REGULATION_OF_OSTEOBLAST_DIFFERENTIATION	GOBP_NEGATIVE_REGULATION_OF_OSTEOBLAST_DIFFERENTIATION		49	-0.23476265	-0.91331416	0.6443769	0.902372	1.0	2458	tags=24%, list=12%, signal=28%
GOBP_PYRIMIDINE_CONTAINING_COMPOUND_CATABOLIC_PROCESS	GOBP_PYRIMIDINE_CONTAINING_COMPOUND_CATABOLIC_PROCESS		27	-0.27016097	-0.91285783	0.59452057	0.9024457	1.0	2025	tags=22%, list=10%, signal=25%
GOBP_REGULATION_OF_ATP_BIOSYNTHETIC_PROCESS	GOBP_REGULATION_OF_ATP_BIOSYNTHETIC_PROCESS		19	-0.2906389	-0.9125554	0.6	0.90205383	1.0	3791	tags=32%, list=19%, signal=39%
GOMF_DOPAMINE_RECEPTOR_BINDING	GOMF_DOPAMINE_RECEPTOR_BINDING		22	-0.28628758	-0.91223717	0.5914787	0.9016756	1.0	838	tags=14%, list=4%, signal=14%
GOCC_SMN_SM_PROTEIN_COMPLEX	GOCC_SMN_SM_PROTEIN_COMPLEX		15	-0.32022485	-0.9114175	0.57	0.90280885	1.0	4409	tags=33%, list=22%, signal=43%
GOBP_SYNAPTIC_MEMBRANE_ADHESION	GOBP_SYNAPTIC_MEMBRANE_ADHESION		31	-0.25509483	-0.9098403	0.6231884	0.9061501	1.0	3572	tags=32%, list=18%, signal=39%
GOMF_NUCLEAR_RECEPTOR_ACTIVITY	GOMF_NUCLEAR_RECEPTOR_ACTIVITY		46	-0.23957115	-0.9085089	0.62857145	0.9087425	1.0	1767	tags=15%, list=9%, signal=17%
GOBP_SPERM_MOTILITY	GOBP_SPERM_MOTILITY		100	-0.19860584	-0.90664494	0.6792453	0.9128329	1.0	4809	tags=28%, list=24%, signal=37%
GOBP_NUCLEOBASE_CONTAINING_SMALL_MOLECULE_CATABOLIC_PROCESS	GOBP_NUCLEOBASE_CONTAINING_SMALL_MOLECULE_CATABOLIC_PROCESS		23	-0.27452803	-0.9059159	0.604336	0.9136116	1.0	2656	tags=26%, list=13%, signal=30%
GOBP_MORPHOGENESIS_OF_A_POLARIZED_EPITHELIUM	GOBP_MORPHOGENESIS_OF_A_POLARIZED_EPITHELIUM		80	-0.21088892	-0.90553874	0.63837636	0.91340274	1.0	3254	tags=25%, list=16%, signal=30%
GOBP_PROTEIN_DEACYLATION	GOBP_PROTEIN_DEACYLATION		117	-0.19646807	-0.9047371	0.74311924	0.9143148	1.0	3458	tags=19%, list=17%, signal=23%
GOBP_REGULATION_OF_NITRIC_OXIDE_SYNTHASE_ACTIVITY	GOBP_REGULATION_OF_NITRIC_OXIDE_SYNTHASE_ACTIVITY		27	-0.269331	-0.9043931	0.60387814	0.913945	1.0	3027	tags=26%, list=15%, signal=31%
GOBP_PROTEIN_HOMOTETRAMERIZATION	GOBP_PROTEIN_HOMOTETRAMERIZATION		46	-0.23349883	-0.9011818	0.6333333	0.92177546	1.0	4061	tags=33%, list=20%, signal=41%
GOMF_INTRACELLULAR_LIGAND_GATED_ION_CHANNEL_ACTIVITY	GOMF_INTRACELLULAR_LIGAND_GATED_ION_CHANNEL_ACTIVITY		19	-0.28711492	-0.90104353	0.5979381	0.9208802	1.0	1326	tags=21%, list=7%, signal=23%
GOCC_CILIARY_BASE	GOCC_CILIARY_BASE		35	-0.24576938	-0.9009748	0.65443426	0.9197799	1.0	4231	tags=26%, list=21%, signal=33%
GOBP_RESPONSE_TO_INTERLEUKIN_17	GOBP_RESPONSE_TO_INTERLEUKIN_17		18	-0.29874092	-0.9008312	0.5902965	0.91889185	1.0	1130	tags=17%, list=6%, signal=18%
GOBP_DEOXYRIBONUCLEOTIDE_CATABOLIC_PROCESS	GOBP_DEOXYRIBONUCLEOTIDE_CATABOLIC_PROCESS		26	-0.27231523	-0.9000296	0.6128205	0.91978216	1.0	3624	tags=27%, list=18%, signal=33%
GOBP_ANIMAL_ORGAN_REGENERATION	GOBP_ANIMAL_ORGAN_REGENERATION		23	-0.27559632	-0.90002096	0.5776567	0.9185239	1.0	1956	tags=17%, list=10%, signal=19%
GOBP_REGULATION_OF_HISTONE_DEACETYLATION	GOBP_REGULATION_OF_HISTONE_DEACETYLATION		40	-0.2434423	-0.89922214	0.64776117	0.9194658	1.0	1571	tags=13%, list=8%, signal=14%
GOMF_PEPTIDE_LYSINE_N_ACETYLTRANSFERASE_ACTIVITY	GOMF_PEPTIDE_LYSINE_N_ACETYLTRANSFERASE_ACTIVITY		35	-0.24363808	-0.897198	0.64893615	0.92381394	1.0	2316	tags=14%, list=12%, signal=16%
GOCC_NEURON_PROJECTION_MEMBRANE	GOCC_NEURON_PROJECTION_MEMBRANE		61	-0.21656755	-0.89713174	0.71335506	0.92271763	1.0	2652	tags=18%, list=13%, signal=21%
GOBP_NEGATIVE_REGULATION_OF_INSULIN_SECRETION	GOBP_NEGATIVE_REGULATION_OF_INSULIN_SECRETION		41	-0.24009089	-0.8968469	0.64166665	0.9222146	1.0	4600	tags=29%, list=23%, signal=38%
GOBP_RESPONSE_TO_CORTICOSTEROID	GOBP_RESPONSE_TO_CORTICOSTEROID		62	-0.21609521	-0.89586717	0.6912752	0.92367494	1.0	3536	tags=23%, list=18%, signal=27%
GOBP_POSITIVE_REGULATION_OF_INTRACELLULAR_STEROID_HORMONE_RECEPTOR_SIGNALING_PATHWAY	GOBP_POSITIVE_REGULATION_OF_INTRACELLULAR_STEROID_HORMONE_RECEPTOR_SIGNALING_PATHWAY		16	-0.30696964	-0.89416087	0.6228288	0.927085	1.0	1165	tags=13%, list=6%, signal=13%
GOBP_MOTILE_CILIUM_ASSEMBLY	GOBP_MOTILE_CILIUM_ASSEMBLY		53	-0.22161047	-0.8938354	0.6697819	0.9266724	1.0	2547	tags=17%, list=13%, signal=19%
GOBP_MATURATION_OF_SSU_RRNA	GOBP_MATURATION_OF_SSU_RRNA		46	-0.22879791	-0.89352626	0.68358207	0.92622155	1.0	6111	tags=30%, list=31%, signal=44%
GOMF_HEAT_SHOCK_PROTEIN_BINDING	GOMF_HEAT_SHOCK_PROTEIN_BINDING		129	-0.1908715	-0.89328504	0.792	0.9256053	1.0	3916	tags=25%, list=20%, signal=31%
GOBP_PALLIUM_DEVELOPMENT	GOBP_PALLIUM_DEVELOPMENT		140	-0.18805042	-0.8927191	0.8076923	0.9258461	1.0	2524	tags=16%, list=13%, signal=19%
GOBP_POSITIVE_REGULATION_OF_GLUCOSE_METABOLIC_PROCESS	GOBP_POSITIVE_REGULATION_OF_GLUCOSE_METABOLIC_PROCESS		41	-0.23565042	-0.8919486	0.66292137	0.92671955	1.0	2737	tags=27%, list=14%, signal=31%
GOBP_PHAGOLYSOSOME_ASSEMBLY	GOBP_PHAGOLYSOSOME_ASSEMBLY		16	-0.29961824	-0.8911993	0.6177156	0.92744696	1.0	1631	tags=19%, list=8%, signal=20%
GOBP_REGULATION_OF_CELLULAR_AMINE_METABOLIC_PROCESS	GOBP_REGULATION_OF_CELLULAR_AMINE_METABOLIC_PROCESS		29	-0.25752255	-0.89071846	0.6289474	0.9274777	1.0	2495	tags=21%, list=12%, signal=24%
GOBP_HIPPOCAMPUS_DEVELOPMENT	GOBP_HIPPOCAMPUS_DEVELOPMENT		62	-0.21489727	-0.8904647	0.68333334	0.9269181	1.0	867	tags=11%, list=4%, signal=12%
GOBP_RESPONSE_TO_ANGIOTENSIN	GOBP_RESPONSE_TO_ANGIOTENSIN		22	-0.27444392	-0.8898639	0.6315789	0.9273539	1.0	1959	tags=23%, list=10%, signal=25%
GOCC_COPI_COATED_VESICLE_MEMBRANE	GOCC_COPI_COATED_VESICLE_MEMBRANE		16	-0.30695567	-0.88934165	0.5984655	0.92745084	1.0	3417	tags=25%, list=17%, signal=30%
GOBP_CALCIUM_ION_IMPORT_ACROSS_PLASMA_MEMBRANE	GOBP_CALCIUM_ION_IMPORT_ACROSS_PLASMA_MEMBRANE		34	-0.24856752	-0.88895833	0.6441718	0.92726415	1.0	1051	tags=12%, list=5%, signal=12%
GOMF_TRNA_METHYLTRANSFERASE_ACTIVITY	GOMF_TRNA_METHYLTRANSFERASE_ACTIVITY		29	-0.24740747	-0.88833284	0.661157	0.9276901	1.0	6834	tags=41%, list=34%, signal=63%
GOBP_REGULATION_OF_EPIDERMIS_DEVELOPMENT	GOBP_REGULATION_OF_EPIDERMIS_DEVELOPMENT		50	-0.22908978	-0.88827163	0.6732673	0.9265793	1.0	389	tags=8%, list=2%, signal=8%
GOBP_SEMINIFEROUS_TUBULE_DEVELOPMENT	GOBP_SEMINIFEROUS_TUBULE_DEVELOPMENT		16	-0.29719487	-0.8862112	0.64089775	0.9307127	1.0	2245	tags=25%, list=11%, signal=28%
GOBP_POSITIVE_REGULATION_OF_RNA_SPLICING	GOBP_POSITIVE_REGULATION_OF_RNA_SPLICING		42	-0.23018023	-0.8858751	0.6743516	0.9303576	1.0	6334	tags=43%, list=32%, signal=63%
GOCC_SECONDARY_LYSOSOME	GOCC_SECONDARY_LYSOSOME		15	-0.3083653	-0.8856462	0.6081731	0.929707	1.0	738	tags=13%, list=4%, signal=14%
GOBP_CEREBRAL_CORTEX_RADIALLY_ORIENTED_CELL_MIGRATION	GOBP_CEREBRAL_CORTEX_RADIALLY_ORIENTED_CELL_MIGRATION		36	-0.24338067	-0.88453704	0.6611111	0.9314063	1.0	2016	tags=17%, list=10%, signal=19%
GOBP_POSITIVE_REGULATION_OF_SYNAPTIC_TRANSMISSION_GLUTAMATERGIC	GOBP_POSITIVE_REGULATION_OF_SYNAPTIC_TRANSMISSION_GLUTAMATERGIC		36	-0.24583311	-0.88442796	0.6639344	0.9304133	1.0	3322	tags=28%, list=17%, signal=33%
GOBP_REGULATION_OF_MUSCLE_ORGAN_DEVELOPMENT	GOBP_REGULATION_OF_MUSCLE_ORGAN_DEVELOPMENT		22	-0.26875314	-0.8844262	0.64285713	0.9291567	1.0	998	tags=14%, list=5%, signal=14%
GOBP_PYRIMIDINE_RIBONUCLEOTIDE_BIOSYNTHETIC_PROCESS	GOBP_PYRIMIDINE_RIBONUCLEOTIDE_BIOSYNTHETIC_PROCESS		17	-0.2918532	-0.8839429	0.6177215	0.9291311	1.0	6897	tags=47%, list=35%, signal=72%
GOMF_PROTEIN_DISULFIDE_REDUCTASE_ACTIVITY	GOMF_PROTEIN_DISULFIDE_REDUCTASE_ACTIVITY		29	-0.25816867	-0.88278455	0.68328446	0.9308861	1.0	5684	tags=34%, list=28%, signal=48%
GOBP_HYPEROSMOTIC_SALINITY_RESPONSE	GOBP_HYPEROSMOTIC_SALINITY_RESPONSE		15	-0.30668336	-0.8809291	0.6419753	0.93451107	1.0	4505	tags=33%, list=23%, signal=43%
GOMF_O_METHYLTRANSFERASE_ACTIVITY	GOMF_O_METHYLTRANSFERASE_ACTIVITY		20	-0.29074973	-0.87946075	0.64075065	0.9371441	1.0	3277	tags=25%, list=16%, signal=30%
GOBP_POSITIVE_REGULATION_OF_TOR_SIGNALING	GOBP_POSITIVE_REGULATION_OF_TOR_SIGNALING		42	-0.23290275	-0.87721086	0.6802326	0.9416819	1.0	4659	tags=33%, list=23%, signal=43%
GOBP_NEGATIVE_REGULATION_OF_LIPID_LOCALIZATION	GOBP_NEGATIVE_REGULATION_OF_LIPID_LOCALIZATION		39	-0.23304106	-0.8766488	0.67536235	0.9418206	1.0	3343	tags=28%, list=17%, signal=34%
GOCC_COPII_COATED_ER_TO_GOLGI_TRANSPORT_VESICLE	GOCC_COPII_COATED_ER_TO_GOLGI_TRANSPORT_VESICLE		49	-0.22154082	-0.87567836	0.71301776	0.9430395	1.0	2703	tags=18%, list=14%, signal=21%
GOBP_MITOCHONDRIAL_RNA_METABOLIC_PROCESS	GOBP_MITOCHONDRIAL_RNA_METABOLIC_PROCESS		45	-0.2247773	-0.87411046	0.6993464	0.9457033	1.0	5757	tags=42%, list=29%, signal=59%
GOBP_POSITIVE_REGULATION_OF_CYCLIN_DEPENDENT_PROTEIN_KINASE_ACTIVITY	GOBP_POSITIVE_REGULATION_OF_CYCLIN_DEPENDENT_PROTEIN_KINASE_ACTIVITY		25	-0.2599025	-0.8740296	0.67906976	0.9446316	1.0	2469	tags=20%, list=12%, signal=23%
GOBP_REGULATION_OF_MITOCHONDRIAL_MEMBRANE_PERMEABILITY_INVOLVED_IN_APOPTOTIC_PROCESS	GOBP_REGULATION_OF_MITOCHONDRIAL_MEMBRANE_PERMEABILITY_INVOLVED_IN_APOPTOTIC_PROCESS		43	-0.22880214	-0.87387294	0.69470406	0.94378203	1.0	4183	tags=30%, list=21%, signal=38%
GOMF_PYROPHOSPHATE_HYDROLYSIS_DRIVEN_PROTON_TRANSMEMBRANE_TRANSPORTER_ACTIVITY	GOMF_PYROPHOSPHATE_HYDROLYSIS_DRIVEN_PROTON_TRANSMEMBRANE_TRANSPORTER_ACTIVITY		20	-0.2806791	-0.873869	0.6435185	0.9425322	1.0	6487	tags=45%, list=32%, signal=67%
GOBP_REGULATION_OF_FATTY_ACID_OXIDATION	GOBP_REGULATION_OF_FATTY_ACID_OXIDATION		37	-0.23842745	-0.87365294	0.6743516	0.94183755	1.0	2985	tags=24%, list=15%, signal=29%
GOBP_KILLING_BY_HOST_OF_SYMBIONT_CELLS	GOBP_KILLING_BY_HOST_OF_SYMBIONT_CELLS		17	-0.2880851	-0.87079644	0.61764705	0.94782996	1.0	922	tags=18%, list=5%, signal=18%
GOBP_POSITIVE_REGULATION_OF_EPIDERMAL_CELL_DIFFERENTIATION	GOBP_POSITIVE_REGULATION_OF_EPIDERMAL_CELL_DIFFERENTIATION		15	-0.29767507	-0.86999875	0.6432161	0.9484733	1.0	2607	tags=27%, list=13%, signal=31%
GOBP_NEUROTRANSMITTER_GATED_ION_CHANNEL_CLUSTERING	GOBP_NEUROTRANSMITTER_GATED_ION_CHANNEL_CLUSTERING		20	-0.27426842	-0.8694779	0.6596306	0.948467	1.0	3322	tags=35%, list=17%, signal=42%
GOBP_MUSCLE_CELL_CELLULAR_HOMEOSTASIS	GOBP_MUSCLE_CELL_CELLULAR_HOMEOSTASIS		21	-0.2729982	-0.8673391	0.66412216	0.9524711	1.0	5668	tags=52%, list=28%, signal=73%
GOCC_SMALL_SUBUNIT_PROCESSOME	GOCC_SMALL_SUBUNIT_PROCESSOME		32	-0.2438621	-0.8663187	0.68390805	0.95367223	1.0	15124	tags=100%, list=76%, signal=410%
GOBP_PEPTIDE_TRANSPORT	GOBP_PEPTIDE_TRANSPORT		246	-0.16920549	-0.8648395	0.9142857	0.95595974	1.0	5117	tags=33%, list=26%, signal=43%
GOBP_DNA_TEMPLATED_TRANSCRIPTION_TERMINATION	GOBP_DNA_TEMPLATED_TRANSCRIPTION_TERMINATION		21	-0.27252528	-0.86473584	0.6811224	0.95493567	1.0	5757	tags=38%, list=29%, signal=53%
GOBP_SPERMATID_DIFFERENTIATION	GOBP_SPERMATID_DIFFERENTIATION		142	-0.1827819	-0.8642947	0.8687783	0.9547378	1.0	3289	tags=20%, list=16%, signal=23%
GOBP_MULTICELLULAR_ORGANISM_AGING	GOBP_MULTICELLULAR_ORGANISM_AGING		24	-0.266015	-0.863781	0.6443299	0.95467967	1.0	3808	tags=38%, list=19%, signal=46%
GOBP_PURINE_NUCLEOTIDE_SALVAGE	GOBP_PURINE_NUCLEOTIDE_SALVAGE		16	-0.29321972	-0.86279327	0.66080403	0.9557727	1.0	6857	tags=56%, list=34%, signal=86%
GOBP_NEGATIVE_REGULATION_OF_GLIAL_CELL_PROLIFERATION	GOBP_NEGATIVE_REGULATION_OF_GLIAL_CELL_PROLIFERATION		20	-0.272862	-0.8617568	0.6958763	0.9570592	1.0	968	tags=10%, list=5%, signal=10%
GOBP_ESTABLISHMENT_OF_PROTEIN_LOCALIZATION_TO_CHROMOSOME	GOBP_ESTABLISHMENT_OF_PROTEIN_LOCALIZATION_TO_CHROMOSOME		22	-0.26234177	-0.86142915	0.6742857	0.9565858	1.0	1507	tags=9%, list=8%, signal=10%
GOBP_POSITIVE_REGULATION_OF_NATURAL_KILLER_CELL_ACTIVATION	GOBP_POSITIVE_REGULATION_OF_NATURAL_KILLER_CELL_ACTIVATION		27	-0.25420505	-0.8608007	0.6584022	0.9568636	1.0	2336	tags=22%, list=12%, signal=25%
GOMF_INTRAMOLECULAR_TRANSFERASE_ACTIVITY	GOMF_INTRAMOLECULAR_TRANSFERASE_ACTIVITY		24	-0.2578448	-0.8607533	0.66580975	0.95573795	1.0	3003	tags=29%, list=15%, signal=34%
GOMF_NUCLEOBASE_CONTAINING_COMPOUND_KINASE_ACTIVITY	GOMF_NUCLEOBASE_CONTAINING_COMPOUND_KINASE_ACTIVITY		36	-0.2325991	-0.86005723	0.7229917	0.9561281	1.0	6897	tags=47%, list=35%, signal=72%
GOBP_ESTABLISHMENT_OF_PLANAR_POLARITY_INVOLVED_IN_NEURAL_TUBE_CLOSURE	GOBP_ESTABLISHMENT_OF_PLANAR_POLARITY_INVOLVED_IN_NEURAL_TUBE_CLOSURE		16	-0.29159108	-0.85952556	0.685422	0.9561349	1.0	2703	tags=25%, list=14%, signal=29%
GOBP_POSITIVE_REGULATION_OF_RECEPTOR_INTERNALIZATION	GOBP_POSITIVE_REGULATION_OF_RECEPTOR_INTERNALIZATION		26	-0.25644124	-0.8587864	0.6822917	0.9566429	1.0	3005	tags=23%, list=15%, signal=27%
GOBP_RETINAL_GANGLION_CELL_AXON_GUIDANCE	GOBP_RETINAL_GANGLION_CELL_AXON_GUIDANCE		15	-0.29785866	-0.85796374	0.65763545	0.9573178	1.0	819	tags=13%, list=4%, signal=14%
GOMF_DYNEIN_LIGHT_INTERMEDIATE_CHAIN_BINDING	GOMF_DYNEIN_LIGHT_INTERMEDIATE_CHAIN_BINDING		27	-0.25489938	-0.8564192	0.70724636	0.95973957	1.0	3776	tags=33%, list=19%, signal=41%
GOCC_POLYSOMAL_RIBOSOME	GOCC_POLYSOMAL_RIBOSOME		32	-0.23939869	-0.8559567	0.70658684	0.9595179	1.0	8445	tags=56%, list=42%, signal=97%
GOBP_MATURATION_OF_SSU_RRNA_FROM_TRICISTRONIC_RRNA_TRANSCRIPT_SSU_RRNA_5_8S_RRNA_LSU_RRNA	GOBP_MATURATION_OF_SSU_RRNA_FROM_TRICISTRONIC_RRNA_TRANSCRIPT_SSU_RRNA_5_8S_RRNA_LSU_RRNA		33	-0.2407563	-0.85511243	0.7301136	0.9602495	1.0	6111	tags=30%, list=31%, signal=44%
GOCC_CILIARY_MEMBRANE	GOCC_CILIARY_MEMBRANE		44	-0.22326116	-0.8549328	0.75757575	0.95943063	1.0	1798	tags=16%, list=9%, signal=17%
GOBP_POSITIVE_REGULATION_OF_CREB_TRANSCRIPTION_FACTOR_ACTIVITY	GOBP_POSITIVE_REGULATION_OF_CREB_TRANSCRIPTION_FACTOR_ACTIVITY		17	-0.28112268	-0.8542262	0.67525774	0.95984364	1.0	2501	tags=24%, list=13%, signal=27%
GOMF_MOLECULAR_FUNCTION_INHIBITOR_ACTIVITY	GOMF_MOLECULAR_FUNCTION_INHIBITOR_ACTIVITY		54	-0.20922305	-0.85153216	0.7432432	0.96484476	1.0	2507	tags=17%, list=13%, signal=19%
GOBP_POSITIVE_REGULATION_OF_EPIDERMIS_DEVELOPMENT	GOBP_POSITIVE_REGULATION_OF_EPIDERMIS_DEVELOPMENT		18	-0.27714425	-0.85014737	0.6685083	0.9667852	1.0	186	tags=11%, list=1%, signal=11%
GOBP_NEGATIVE_REGULATION_OF_MUSCLE_TISSUE_DEVELOPMENT	GOBP_NEGATIVE_REGULATION_OF_MUSCLE_TISSUE_DEVELOPMENT		16	-0.28952304	-0.8500833	0.6614583	0.96568257	1.0	3649	tags=31%, list=18%, signal=38%
GOBP_BIOLOGICAL_PROCESS_INVOLVED_IN_INTRASPECIES_INTERACTION_BETWEEN_ORGANISMS	GOBP_BIOLOGICAL_PROCESS_INVOLVED_IN_INTRASPECIES_INTERACTION_BETWEEN_ORGANISMS		46	-0.21808378	-0.8499069	0.72	0.96484685	1.0	1590	tags=13%, list=8%, signal=14%
GOBP_PROTEIN_N_LINKED_GLYCOSYLATION	GOBP_PROTEIN_N_LINKED_GLYCOSYLATION		58	-0.20666155	-0.84906834	0.76237625	0.9655437	1.0	5796	tags=38%, list=29%, signal=53%
GOBP_RESPIRATORY_GASEOUS_EXCHANGE_BY_RESPIRATORY_SYSTEM	GOBP_RESPIRATORY_GASEOUS_EXCHANGE_BY_RESPIRATORY_SYSTEM		57	-0.21424814	-0.84902656	0.762069	0.9644066	1.0	5004	tags=33%, list=25%, signal=44%
GOBP_MOTOR_BEHAVIOR	GOBP_MOTOR_BEHAVIOR		18	-0.27591616	-0.84902054	0.65473145	0.96318936	1.0	364	tags=11%, list=2%, signal=11%
GOBP_MITOPHAGY	GOBP_MITOPHAGY		31	-0.24065991	-0.8464727	0.7582418	0.9676044	1.0	4607	tags=29%, list=23%, signal=38%
GOMF_LYSINE_ACETYLATED_HISTONE_BINDING	GOMF_LYSINE_ACETYLATED_HISTONE_BINDING		22	-0.25673535	-0.84595	0.6948229	0.96753466	1.0	5285	tags=36%, list=26%, signal=49%
GOBP_REACTIVE_OXYGEN_SPECIES_BIOSYNTHETIC_PROCESS	GOBP_REACTIVE_OXYGEN_SPECIES_BIOSYNTHETIC_PROCESS		46	-0.22045177	-0.8456642	0.73590505	0.9668782	1.0	4749	tags=30%, list=24%, signal=40%
GOBP_RNA_STABILIZATION	GOBP_RNA_STABILIZATION		56	-0.21282004	-0.84489536	0.7647059	0.9673892	1.0	1889	tags=14%, list=9%, signal=16%
GOBP_REGULATION_OF_HYDROGEN_PEROXIDE_METABOLIC_PROCESS	GOBP_REGULATION_OF_HYDROGEN_PEROXIDE_METABOLIC_PROCESS		16	-0.28657836	-0.842534	0.67341775	0.9713023	1.0	629	tags=13%, list=3%, signal=13%
GOBP_RESPONSE_TO_MUSCLE_ACTIVITY	GOBP_RESPONSE_TO_MUSCLE_ACTIVITY		15	-0.2941588	-0.84121877	0.68766403	0.9728471	1.0	2387	tags=27%, list=12%, signal=30%
GOBP_N_TERMINAL_PROTEIN_AMINO_ACID_MODIFICATION	GOBP_N_TERMINAL_PROTEIN_AMINO_ACID_MODIFICATION		24	-0.25022244	-0.8404814	0.69859153	0.9732284	1.0	1785	tags=17%, list=9%, signal=18%
GOMF_PROTEIN_KINASE_A_REGULATORY_SUBUNIT_BINDING	GOMF_PROTEIN_KINASE_A_REGULATORY_SUBUNIT_BINDING		23	-0.25593877	-0.83806306	0.7154471	0.97725224	1.0	5389	tags=39%, list=27%, signal=54%
GOBP_SCF_DEPENDENT_PROTEASOMAL_UBIQUITIN_DEPENDENT_PROTEIN_CATABOLIC_PROCESS	GOBP_SCF_DEPENDENT_PROTEASOMAL_UBIQUITIN_DEPENDENT_PROTEIN_CATABOLIC_PROCESS		46	-0.21957637	-0.83671916	0.76	0.9788699	1.0	5493	tags=35%, list=27%, signal=48%
GOBP_TETRAHYDROFOLATE_METABOLIC_PROCESS	GOBP_TETRAHYDROFOLATE_METABOLIC_PROCESS		21	-0.26125437	-0.83604246	0.74615383	0.9790249	1.0	1549	tags=14%, list=8%, signal=15%
GOBP_NEGATIVE_REGULATION_OF_DNA_METABOLIC_PROCESS	GOBP_NEGATIVE_REGULATION_OF_DNA_METABOLIC_PROCESS		118	-0.17661434	-0.83447397	0.88122606	0.98105717	1.0	5223	tags=30%, list=26%, signal=40%
GOBP_LONG_CHAIN_FATTY_ACID_BIOSYNTHETIC_PROCESS	GOBP_LONG_CHAIN_FATTY_ACID_BIOSYNTHETIC_PROCESS		18	-0.26950178	-0.8343959	0.69900495	0.9799818	1.0	1662	tags=17%, list=8%, signal=18%
GOBP_HEPARAN_SULFATE_PROTEOGLYCAN_BIOSYNTHETIC_PROCESS	GOBP_HEPARAN_SULFATE_PROTEOGLYCAN_BIOSYNTHETIC_PROCESS		24	-0.25101253	-0.83429885	0.7642487	0.97894275	1.0	5324	tags=46%, list=27%, signal=62%
GOBP_CHONDROITIN_SULFATE_PROTEOGLYCAN_BIOSYNTHETIC_PROCESS	GOBP_CHONDROITIN_SULFATE_PROTEOGLYCAN_BIOSYNTHETIC_PROCESS		19	-0.26910952	-0.8335721	0.71657753	0.97919035	1.0	4566	tags=37%, list=23%, signal=48%
GOBP_POSITIVE_REGULATION_OF_NUCLEOTIDE_BIOSYNTHETIC_PROCESS	GOBP_POSITIVE_REGULATION_OF_NUCLEOTIDE_BIOSYNTHETIC_PROCESS		17	-0.2753684	-0.8327542	0.7005208	0.9796207	1.0	3791	tags=35%, list=19%, signal=44%
GOBP_PEROXISOME_PROLIFERATOR_ACTIVATED_RECEPTOR_SIGNALING_PATHWAY	GOBP_PEROXISOME_PROLIFERATOR_ACTIVATED_RECEPTOR_SIGNALING_PATHWAY		23	-0.2556942	-0.8324126	0.7119114	0.97908366	1.0	1165	tags=13%, list=6%, signal=14%
GOBP_DNA_DOUBLE_STRAND_BREAK_PROCESSING	GOBP_DNA_DOUBLE_STRAND_BREAK_PROCESSING		18	-0.27598208	-0.8323112	0.7255937	0.97804755	1.0	1676	tags=22%, list=8%, signal=24%
GOCC_RIBOSOME	GOCC_RIBOSOME		209	-0.16688947	-0.8315812	0.96842104	0.97841465	1.0	6693	tags=33%, list=33%, signal=50%
GOBP_MUSCLE_CELL_APOPTOTIC_PROCESS	GOBP_MUSCLE_CELL_APOPTOTIC_PROCESS		93	-0.18704966	-0.83113104	0.8745247	0.97813004	1.0	5002	tags=29%, list=25%, signal=39%
GOBP_HEME_BIOSYNTHETIC_PROCESS	GOBP_HEME_BIOSYNTHETIC_PROCESS		23	-0.2510274	-0.8306676	0.7150997	0.97789043	1.0	4368	tags=30%, list=22%, signal=39%
GOBP_POSITIVE_REGULATION_OF_MUSCLE_CELL_APOPTOTIC_PROCESS	GOBP_POSITIVE_REGULATION_OF_MUSCLE_CELL_APOPTOTIC_PROCESS		30	-0.23879208	-0.8303876	0.73579544	0.9772046	1.0	3595	tags=27%, list=18%, signal=32%
GOBP_REGULATION_OF_ENDOPLASMIC_RETICULUM_UNFOLDED_PROTEIN_RESPONSE	GOBP_REGULATION_OF_ENDOPLASMIC_RETICULUM_UNFOLDED_PROTEIN_RESPONSE		23	-0.25603512	-0.83037186	0.72938144	0.9760312	1.0	3413	tags=22%, list=17%, signal=26%
GOBP_RESPONSE_TO_PROGESTERONE	GOBP_RESPONSE_TO_PROGESTERONE		15	-0.29430366	-0.8283288	0.68844223	0.9790073	1.0	1438	tags=20%, list=7%, signal=22%
GOBP_PHOSPHATIDYLINOSITOL_BIOSYNTHETIC_PROCESS	GOBP_PHOSPHATIDYLINOSITOL_BIOSYNTHETIC_PROCESS		95	-0.18494914	-0.82817763	0.86496353	0.978111	1.0	4014	tags=22%, list=20%, signal=28%
GOMF_CHROMATIN_DNA_BINDING	GOMF_CHROMATIN_DNA_BINDING		79	-0.19339699	-0.8279788	0.8541667	0.977312	1.0	5369	tags=33%, list=27%, signal=45%
GOBP_NEGATIVE_REGULATION_OF_PROTEIN_DEPHOSPHORYLATION	GOBP_NEGATIVE_REGULATION_OF_PROTEIN_DEPHOSPHORYLATION		30	-0.2350319	-0.8267771	0.75	0.9785383	1.0	2354	tags=20%, list=12%, signal=23%
GOCC_AGGRESOME	GOCC_AGGRESOME		29	-0.24098234	-0.82651055	0.7394958	0.9778784	1.0	183	tags=7%, list=1%, signal=7%
GOBP_REGULATION_OF_CELL_FATE_SPECIFICATION	GOBP_REGULATION_OF_CELL_FATE_SPECIFICATION		23	-0.25156495	-0.82634157	0.76103896	0.9770109	1.0	3089	tags=26%, list=15%, signal=31%
GOBP_POSITIVE_REGULATION_OF_REACTIVE_OXYGEN_SPECIES_BIOSYNTHETIC_PROCESS	GOBP_POSITIVE_REGULATION_OF_REACTIVE_OXYGEN_SPECIES_BIOSYNTHETIC_PROCESS		18	-0.2692798	-0.824812	0.7124682	0.9788479	1.0	3759	tags=33%, list=19%, signal=41%
GOBP_LYMPH_NODE_DEVELOPMENT	GOBP_LYMPH_NODE_DEVELOPMENT		24	-0.24775837	-0.8235911	0.75537634	0.98004216	1.0	977	tags=13%, list=5%, signal=13%
GOMF_MOLECULAR_CARRIER_ACTIVITY	GOMF_MOLECULAR_CARRIER_ACTIVITY		60	-0.20383917	-0.82176715	0.8141892	0.98241025	1.0	3676	tags=22%, list=18%, signal=26%
GOBP_REGULATION_OF_ADENYLATE_CYCLASE_ACTIVITY	GOBP_REGULATION_OF_ADENYLATE_CYCLASE_ACTIVITY		38	-0.22208586	-0.82167685	0.7677054	0.98137534	1.0	3354	tags=24%, list=17%, signal=28%
GOBP_MIDBRAIN_DEVELOPMENT	GOBP_MIDBRAIN_DEVELOPMENT		40	-0.22301438	-0.82138795	0.759375	0.9807408	1.0	1834	tags=15%, list=9%, signal=16%
GOMF_HYDROLASE_ACTIVITY_ACTING_ON_CARBON_NITROGEN_BUT_NOT_PEPTIDE_BONDS_IN_CYCLIC_AMIDINES	GOMF_HYDROLASE_ACTIVITY_ACTING_ON_CARBON_NITROGEN_BUT_NOT_PEPTIDE_BONDS_IN_CYCLIC_AMIDINES		25	-0.24134216	-0.81964993	0.76901406	0.98285365	1.0	3384	tags=24%, list=17%, signal=29%
GOBP_ACTIVATION_OF_NF_KAPPAB_INDUCING_KINASE_ACTIVITY	GOBP_ACTIVATION_OF_NF_KAPPAB_INDUCING_KINASE_ACTIVITY		15	-0.28322515	-0.81719387	0.7209302	0.9864153	1.0	1959	tags=20%, list=10%, signal=22%
GOBP_ALDITOL_METABOLIC_PROCESS	GOBP_ALDITOL_METABOLIC_PROCESS		19	-0.2634647	-0.81601375	0.7139423	0.9874182	1.0	3536	tags=32%, list=18%, signal=38%
GOCC_VESICLE_TETHERING_COMPLEX	GOCC_VESICLE_TETHERING_COMPLEX		64	-0.20220003	-0.81581706	0.83666664	0.9865696	1.0	2809	tags=17%, list=14%, signal=20%
GOBP_NEGATIVE_REGULATION_OF_MITOCHONDRION_ORGANIZATION	GOBP_NEGATIVE_REGULATION_OF_MITOCHONDRION_ORGANIZATION		48	-0.20676783	-0.8158132	0.82758623	0.98537254	1.0	3184	tags=23%, list=16%, signal=27%
GOBP_PROTEIN_LOCALIZATION_TO_CHROMOSOME_TELOMERIC_REGION	GOBP_PROTEIN_LOCALIZATION_TO_CHROMOSOME_TELOMERIC_REGION		26	-0.24488117	-0.8153334	0.7407407	0.9850756	1.0	2207	tags=15%, list=11%, signal=17%
GOBP_REGULATION_OF_MAMMARY_GLAND_EPITHELIAL_CELL_PROLIFERATION	GOBP_REGULATION_OF_MAMMARY_GLAND_EPITHELIAL_CELL_PROLIFERATION		18	-0.26521745	-0.81464225	0.73655915	0.9851146	1.0	3771	tags=28%, list=19%, signal=34%
GOBP_REGULATION_OF_BEHAVIOR	GOBP_REGULATION_OF_BEHAVIOR		69	-0.19596858	-0.8142913	0.8673139	0.98458666	1.0	3631	tags=25%, list=18%, signal=30%
GOBP_POSITIVE_REGULATION_OF_CALCINEURIN_MEDIATED_SIGNALING	GOBP_POSITIVE_REGULATION_OF_CALCINEURIN_MEDIATED_SIGNALING		20	-0.25185156	-0.8132385	0.73955774	0.98542756	1.0	5314	tags=40%, list=27%, signal=54%
GOBP_REGULATION_OF_CALCINEURIN_MEDIATED_SIGNALING	GOBP_REGULATION_OF_CALCINEURIN_MEDIATED_SIGNALING		41	-0.21837273	-0.8132141	0.8225352	0.9842714	1.0	5314	tags=34%, list=27%, signal=46%
GOCC_GOLGI_ASSOCIATED_VESICLE_MEMBRANE	GOCC_GOLGI_ASSOCIATED_VESICLE_MEMBRANE		38	-0.22020233	-0.81311065	0.81686044	0.9832872	1.0	3823	tags=24%, list=19%, signal=29%
GOBP_PROTEIN_PEPTIDYL_PROLYL_ISOMERIZATION	GOBP_PROTEIN_PEPTIDYL_PROLYL_ISOMERIZATION		23	-0.24318568	-0.8122992	0.78167117	0.9836489	1.0	3802	tags=26%, list=19%, signal=32%
GOBP_NUCLEOSIDE_CATABOLIC_PROCESS	GOBP_NUCLEOSIDE_CATABOLIC_PROCESS		20	-0.25679764	-0.8117781	0.74634147	0.9833988	1.0	2656	tags=25%, list=13%, signal=29%
GOBP_PYRIMIDINE_CONTAINING_COMPOUND_BIOSYNTHETIC_PROCESS	GOBP_PYRIMIDINE_CONTAINING_COMPOUND_BIOSYNTHETIC_PROCESS		27	-0.2311463	-0.81151295	0.7869318	0.9826732	1.0	5144	tags=30%, list=26%, signal=40%
GOBP_REGULATION_OF_MITOCHONDRIAL_MEMBRANE_PERMEABILITY	GOBP_REGULATION_OF_MITOCHONDRIAL_MEMBRANE_PERMEABILITY		59	-0.20381859	-0.8112247	0.82885903	0.98202986	1.0	1869	tags=15%, list=9%, signal=17%
GOBP_ER_NUCLEUS_SIGNALING_PATHWAY	GOBP_ER_NUCLEUS_SIGNALING_PATHWAY		40	-0.21863303	-0.81071705	0.7714286	0.9817315	1.0	1949	tags=15%, list=10%, signal=17%
GOCC_HISTONE_DEACETYLASE_COMPLEX	GOCC_HISTONE_DEACETYLASE_COMPLEX		74	-0.1900102	-0.80948246	0.8868613	0.98278964	1.0	3309	tags=15%, list=17%, signal=18%
GOCC_TRANSCRIPTION_FACTOR_TFIID_COMPLEX	GOCC_TRANSCRIPTION_FACTOR_TFIID_COMPLEX		29	-0.23337582	-0.8084301	0.7589744	0.98352295	1.0	4652	tags=28%, list=23%, signal=36%
GOCC_OUTER_MITOCHONDRIAL_MEMBRANE_PROTEIN_COMPLEX	GOCC_OUTER_MITOCHONDRIAL_MEMBRANE_PROTEIN_COMPLEX		15	-0.27809024	-0.8071479	0.7044855	0.98461825	1.0	7655	tags=60%, list=38%, signal=97%
GOBP_EXPLORATION_BEHAVIOR	GOBP_EXPLORATION_BEHAVIOR		32	-0.22515546	-0.80635995	0.7768595	0.98479974	1.0	4202	tags=31%, list=21%, signal=40%
GOBP_REGULATION_OF_CARBOHYDRATE_CATABOLIC_PROCESS	GOBP_REGULATION_OF_CARBOHYDRATE_CATABOLIC_PROCESS		54	-0.20303832	-0.8063088	0.84876543	0.983708	1.0	3372	tags=24%, list=17%, signal=29%
GOMF_SUGAR_TRANSMEMBRANE_TRANSPORTER_ACTIVITY	GOMF_SUGAR_TRANSMEMBRANE_TRANSPORTER_ACTIVITY		21	-0.25516918	-0.806036	0.7748691	0.9830172	1.0	2557	tags=29%, list=13%, signal=33%
GOMF_ALDEHYDE_DEHYDROGENASE_NAD_P_PLUS_ACTIVITY	GOMF_ALDEHYDE_DEHYDROGENASE_NAD_P_PLUS_ACTIVITY		16	-0.2690894	-0.8049939	0.75321335	0.98367107	1.0	3004	tags=38%, list=15%, signal=44%
GOMF_METAL_CLUSTER_BINDING	GOMF_METAL_CLUSTER_BINDING		60	-0.19812296	-0.8030469	0.84090906	0.98590267	1.0	5699	tags=40%, list=29%, signal=56%
GOBP_RESPONSE_TO_SALT_STRESS	GOBP_RESPONSE_TO_SALT_STRESS		28	-0.23441331	-0.8026	0.78238344	0.9855132	1.0	4505	tags=29%, list=23%, signal=37%
GOBP_SMOOTHENED_SIGNALING_PATHWAY_INVOLVED_IN_DORSAL_VENTRAL_NEURAL_TUBE_PATTERNING	GOBP_SMOOTHENED_SIGNALING_PATHWAY_INVOLVED_IN_DORSAL_VENTRAL_NEURAL_TUBE_PATTERNING		15	-0.27461144	-0.80226827	0.7437811	0.9849051	1.0	4037	tags=40%, list=20%, signal=50%
GOBP_NEGATIVE_REGULATION_OF_SMOOTHENED_SIGNALING_PATHWAY	GOBP_NEGATIVE_REGULATION_OF_SMOOTHENED_SIGNALING_PATHWAY		36	-0.2186092	-0.80200523	0.8264463	0.9841768	1.0	4279	tags=33%, list=21%, signal=42%
GOBP_PHOTORECEPTOR_CELL_MAINTENANCE	GOBP_PHOTORECEPTOR_CELL_MAINTENANCE		41	-0.2152166	-0.7985668	0.82175225	0.9888522	1.0	5286	tags=41%, list=26%, signal=56%
GOBP_RIBONUCLEOSIDE_MONOPHOSPHATE_METABOLIC_PROCESS	GOBP_RIBONUCLEOSIDE_MONOPHOSPHATE_METABOLIC_PROCESS		48	-0.20310849	-0.79762495	0.84565914	0.9892324	1.0	6422	tags=42%, list=32%, signal=61%
GOCC_SYNAPTIC_CLEFT	GOCC_SYNAPTIC_CLEFT		16	-0.266832	-0.79700494	0.7358491	0.9890831	1.0	3919	tags=38%, list=20%, signal=47%
GOBP_RESPONSE_TO_DEXAMETHASONE	GOBP_RESPONSE_TO_DEXAMETHASONE		21	-0.24900268	-0.79689026	0.77	0.98810816	1.0	3956	tags=29%, list=20%, signal=36%
GOBP_AMP_METABOLIC_PROCESS	GOBP_AMP_METABOLIC_PROCESS		26	-0.2360497	-0.7955525	0.8126722	0.98911756	1.0	6422	tags=46%, list=32%, signal=68%
GOBP_GMP_METABOLIC_PROCESS	GOBP_GMP_METABOLIC_PROCESS		21	-0.24977994	-0.7932281	0.75284094	0.9918254	1.0	2034	tags=14%, list=10%, signal=16%
GOBP_POSITIVE_REGULATION_OF_LYASE_ACTIVITY	GOBP_POSITIVE_REGULATION_OF_LYASE_ACTIVITY		33	-0.21975218	-0.7925882	0.81534094	0.9916816	1.0	3354	tags=24%, list=17%, signal=29%
GOBP_SELECTIVE_AUTOPHAGY	GOBP_SELECTIVE_AUTOPHAGY		72	-0.18565585	-0.79010737	0.8989547	0.9944564	1.0	4607	tags=25%, list=23%, signal=32%
GOBP_PROTEIN_LOCALIZATION_TO_ENDOPLASMIC_RETICULUM	GOBP_PROTEIN_LOCALIZATION_TO_ENDOPLASMIC_RETICULUM		67	-0.18804453	-0.7899097	0.8913044	0.99361324	1.0	3651	tags=19%, list=18%, signal=24%
GOMF_HORMONE_RECEPTOR_BINDING	GOMF_HORMONE_RECEPTOR_BINDING		19	-0.25625163	-0.7893527	0.76349616	0.99330753	1.0	1505	tags=11%, list=8%, signal=11%
GOBP_PYRIMIDINE_CONTAINING_COMPOUND_METABOLIC_PROCESS	GOBP_PYRIMIDINE_CONTAINING_COMPOUND_METABOLIC_PROCESS		58	-0.19386522	-0.7891589	0.8549849	0.99246114	1.0	2025	tags=14%, list=10%, signal=15%
GOMF_PROTEIN_LYSINE_DEACETYLASE_ACTIVITY	GOMF_PROTEIN_LYSINE_DEACETYLASE_ACTIVITY		20	-0.24964052	-0.7869287	0.76724136	0.9947649	1.0	4749	tags=35%, list=24%, signal=46%
GOBP_REGULATION_OF_MITOCHONDRIAL_GENE_EXPRESSION	GOBP_REGULATION_OF_MITOCHONDRIAL_GENE_EXPRESSION		30	-0.22705679	-0.7868498	0.8101604	0.9937277	1.0	6059	tags=40%, list=30%, signal=57%
GOCC_U2_SNRNP	GOCC_U2_SNRNP		19	-0.2518652	-0.7868131	0.7610837	0.99261045	1.0	14961	tags=100%, list=75%, signal=397%
GOBP_REGULATION_OF_REACTIVE_OXYGEN_SPECIES_BIOSYNTHETIC_PROCESS	GOBP_REGULATION_OF_REACTIVE_OXYGEN_SPECIES_BIOSYNTHETIC_PROCESS		40	-0.21040875	-0.7861448	0.8660436	0.9925	1.0	4749	tags=30%, list=24%, signal=39%
GOBP_NEGATIVE_REGULATION_OF_STEM_CELL_PROLIFERATION	GOBP_NEGATIVE_REGULATION_OF_STEM_CELL_PROLIFERATION		22	-0.24416831	-0.7852905	0.7804233	0.99263084	1.0	3975	tags=36%, list=20%, signal=45%
GOBP_CELLULAR_RESPONSE_TO_FLUID_SHEAR_STRESS	GOBP_CELLULAR_RESPONSE_TO_FLUID_SHEAR_STRESS		17	-0.26290104	-0.7831029	0.7893401	0.99490166	1.0	2435	tags=18%, list=12%, signal=20%
GOBP_EPITHELIAL_CELL_MATURATION	GOBP_EPITHELIAL_CELL_MATURATION		20	-0.24393561	-0.7824612	0.8212435	0.99473006	1.0	1283	tags=20%, list=6%, signal=21%
GOBP_RIBOSOME_ASSEMBLY	GOBP_RIBOSOME_ASSEMBLY		55	-0.19190185	-0.78211707	0.86520374	0.9941035	1.0	5798	tags=27%, list=29%, signal=38%
GOBP_POSITIVE_REGULATION_OF_MRNA_PROCESSING	GOBP_POSITIVE_REGULATION_OF_MRNA_PROCESSING		36	-0.21338493	-0.78198427	0.8189911	0.9931429	1.0	6334	tags=39%, list=32%, signal=57%
GOBP_CELLULAR_RESPONSE_TO_UNFOLDED_PROTEIN	GOBP_CELLULAR_RESPONSE_TO_UNFOLDED_PROTEIN		83	-0.18041556	-0.78186584	0.9194631	0.9921902	1.0	4396	tags=22%, list=22%, signal=28%
GOBP_PURINE_NUCLEOSIDE_MONOPHOSPHATE_METABOLIC_PROCESS	GOBP_PURINE_NUCLEOSIDE_MONOPHOSPHATE_METABOLIC_PROCESS		38	-0.21402174	-0.7818609	0.8319328	0.99104416	1.0	6422	tags=45%, list=32%, signal=66%
GOBP_NEGATIVE_REGULATION_OF_ORGANIC_ACID_TRANSPORT	GOBP_NEGATIVE_REGULATION_OF_ORGANIC_ACID_TRANSPORT		20	-0.25115126	-0.7805672	0.796748	0.99184746	1.0	1166	tags=15%, list=6%, signal=16%
GOBP_REGULATION_OF_NUCLEOTIDE_METABOLIC_PROCESS	GOBP_REGULATION_OF_NUCLEOTIDE_METABOLIC_PROCESS		80	-0.18051861	-0.7786908	0.8855219	0.99346685	1.0	3372	tags=20%, list=17%, signal=24%
GOBP_NUCLEIC_ACID_PHOSPHODIESTER_BOND_HYDROLYSIS	GOBP_NUCLEIC_ACID_PHOSPHODIESTER_BOND_HYDROLYSIS		88	-0.1738564	-0.7775776	0.9465649	0.9939386	1.0	4003	tags=19%, list=20%, signal=24%
GOBP_HYALURONAN_METABOLIC_PROCESS	GOBP_HYALURONAN_METABOLIC_PROCESS		29	-0.22317666	-0.77584267	0.847185	0.99524736	1.0	4038	tags=34%, list=20%, signal=43%
GOMF_RNA_POLYMERASE_II_GENERAL_TRANSCRIPTION_INITIATION_FACTOR_ACTIVITY	GOMF_RNA_POLYMERASE_II_GENERAL_TRANSCRIPTION_INITIATION_FACTOR_ACTIVITY		29	-0.2211952	-0.77559704	0.8579387	0.994446	1.0	4652	tags=28%, list=23%, signal=36%
GOCC_EXTRINSIC_COMPONENT_OF_SYNAPTIC_MEMBRANE	GOCC_EXTRINSIC_COMPONENT_OF_SYNAPTIC_MEMBRANE		21	-0.2438577	-0.7732153	0.7780612	0.99662346	1.0	2521	tags=24%, list=13%, signal=27%
GOCC_FILOPODIUM_TIP	GOCC_FILOPODIUM_TIP		15	-0.26462242	-0.77320325	0.7788698	0.99549174	1.0	4092	tags=33%, list=20%, signal=42%
GOBP_PROTEIN_DNA_COMPLEX_DISASSEMBLY	GOBP_PROTEIN_DNA_COMPLEX_DISASSEMBLY		17	-0.25418356	-0.7725185	0.76829267	0.9953146	1.0	173	tags=6%, list=1%, signal=6%
GOBP_SPERM_AXONEME_ASSEMBLY	GOBP_SPERM_AXONEME_ASSEMBLY		24	-0.23297155	-0.7682491	0.8251928	0.999933	1.0	729	tags=8%, list=4%, signal=9%
GOCC_ORGANELLE_MEMBRANE_CONTACT_SITE	GOCC_ORGANELLE_MEMBRANE_CONTACT_SITE		35	-0.21239881	-0.76731896	0.8668639	1.0	1.0	5073	tags=31%, list=25%, signal=42%
GOBP_NEGATIVE_REGULATION_OF_SIGNAL_TRANSDUCTION_IN_ABSENCE_OF_LIGAND	GOBP_NEGATIVE_REGULATION_OF_SIGNAL_TRANSDUCTION_IN_ABSENCE_OF_LIGAND		24	-0.23030353	-0.7658662	0.79886687	1.0	1.0	3448	tags=25%, list=17%, signal=30%
GOMF_PHOSPHOLIPASE_C_ACTIVITY	GOMF_PHOSPHOLIPASE_C_ACTIVITY		17	-0.2531361	-0.7652561	0.7914573	1.0	1.0	2487	tags=24%, list=12%, signal=27%
GOBP_HEMOGLOBIN_METABOLIC_PROCESS	GOBP_HEMOGLOBIN_METABOLIC_PROCESS		21	-0.23982117	-0.76494575	0.8014706	0.9998554	1.0	1993	tags=14%, list=10%, signal=16%
GOBP_CIRCADIAN_SLEEP_WAKE_CYCLE_PROCESS	GOBP_CIRCADIAN_SLEEP_WAKE_CYCLE_PROCESS		19	-0.2467899	-0.76463073	0.816	0.9991327	1.0	3354	tags=26%, list=17%, signal=32%
GOBP_RESPONSE_TO_NITRIC_OXIDE	GOBP_RESPONSE_TO_NITRIC_OXIDE		16	-0.2623417	-0.7633731	0.7844156	0.9996708	1.0	1376	tags=13%, list=7%, signal=13%
GOBP_REGULATION_OF_OXIDATIVE_PHOSPHORYLATION	GOBP_REGULATION_OF_OXIDATIVE_PHOSPHORYLATION		22	-0.23523006	-0.76336735	0.8105263	0.9985446	1.0	3389	tags=23%, list=17%, signal=27%
GOBP_SECONDARY_METABOLIC_PROCESS	GOBP_SECONDARY_METABOLIC_PROCESS		47	-0.1976039	-0.7630356	0.9015385	0.99783134	1.0	4646	tags=34%, list=23%, signal=44%
GOCC_CYTOSOLIC_LARGE_RIBOSOMAL_SUBUNIT	GOCC_CYTOSOLIC_LARGE_RIBOSOMAL_SUBUNIT		51	-0.19404669	-0.7628304	0.8875	0.99694914	1.0	8442	tags=53%, list=42%, signal=91%
GOBP_PYRIDINE_CONTAINING_COMPOUND_BIOSYNTHETIC_PROCESS	GOBP_PYRIDINE_CONTAINING_COMPOUND_BIOSYNTHETIC_PROCESS		18	-0.24831657	-0.76231027	0.82323235	0.99648494	1.0	2118	tags=22%, list=11%, signal=25%
GOBP_TRNA_WOBBLE_BASE_MODIFICATION	GOBP_TRNA_WOBBLE_BASE_MODIFICATION		17	-0.25912794	-0.76165015	0.80661577	0.9962137	1.0	1069	tags=12%, list=5%, signal=12%
GOMF_NF_KAPPAB_BINDING	GOMF_NF_KAPPAB_BINDING		31	-0.21608476	-0.7604628	0.85	0.9966405	1.0	5389	tags=32%, list=27%, signal=44%
GOBP_MELANOSOME_ASSEMBLY	GOBP_MELANOSOME_ASSEMBLY		18	-0.24976248	-0.7602074	0.8091603	0.9958315	1.0	4327	tags=22%, list=22%, signal=28%
GOBP_AXONEMAL_DYNEIN_COMPLEX_ASSEMBLY	GOBP_AXONEMAL_DYNEIN_COMPLEX_ASSEMBLY		25	-0.22708485	-0.7600471	0.8395722	0.99492294	1.0	3776	tags=32%, list=19%, signal=39%
GOMF_PEPTIDE_N_ACETYLTRANSFERASE_ACTIVITY	GOMF_PEPTIDE_N_ACETYLTRANSFERASE_ACTIVITY		40	-0.20245293	-0.7585962	0.87352943	0.9956707	1.0	2316	tags=13%, list=12%, signal=14%
GOMF_DNA_POLYMERASE_ACTIVITY	GOMF_DNA_POLYMERASE_ACTIVITY		25	-0.22746412	-0.757945	0.84415585	0.99538803	1.0	2283	tags=16%, list=11%, signal=18%
GOBP_SNRNA_TRANSCRIPTION	GOBP_SNRNA_TRANSCRIPTION		17	-0.24793471	-0.7548839	0.79310346	0.99804485	1.0	15039	tags=100%, list=75%, signal=403%
GOBP_GLUTAMINE_METABOLIC_PROCESS	GOBP_GLUTAMINE_METABOLIC_PROCESS		18	-0.24533626	-0.75163084	0.8192771	1.0	1.0	2237	tags=17%, list=11%, signal=19%
GOCC_SCF_UBIQUITIN_LIGASE_COMPLEX	GOCC_SCF_UBIQUITIN_LIGASE_COMPLEX		63	-0.18364368	-0.751041	0.9403973	1.0	1.0	5493	tags=30%, list=27%, signal=41%
GOBP_NEGATIVE_REGULATION_OF_DNA_BINDING	GOBP_NEGATIVE_REGULATION_OF_DNA_BINDING		44	-0.1941641	-0.74928373	0.8895899	1.0	1.0	2458	tags=18%, list=12%, signal=21%
GOBP_HISTONE_H3_K4_TRIMETHYLATION	GOBP_HISTONE_H3_K4_TRIMETHYLATION		20	-0.23959643	-0.74894404	0.8261965	1.0	1.0	2630	tags=15%, list=13%, signal=17%
GOBP_CENTRAL_NERVOUS_SYSTEM_NEURON_AXONOGENESIS	GOBP_CENTRAL_NERVOUS_SYSTEM_NEURON_AXONOGENESIS		42	-0.199778	-0.7486766	0.88535035	0.99994284	1.0	3509	tags=24%, list=18%, signal=29%
GOBP_RRNA_METHYLATION	GOBP_RRNA_METHYLATION		17	-0.24249473	-0.7463019	0.8372093	1.0	1.0	2524	tags=12%, list=13%, signal=13%
GOBP_RESPIRATORY_SYSTEM_PROCESS	GOBP_RESPIRATORY_SYSTEM_PROCESS		37	-0.20507537	-0.74552643	0.907781	1.0	1.0	4869	tags=32%, list=24%, signal=43%
GOBP_CLEAVAGE_INVOLVED_IN_RRNA_PROCESSING	GOBP_CLEAVAGE_INVOLVED_IN_RRNA_PROCESSING		27	-0.21984498	-0.74445176	0.86416185	1.0	1.0	6466	tags=33%, list=32%, signal=49%
GOBP_MITOCHONDRIAL_MEMBRANE_ORGANIZATION	GOBP_MITOCHONDRIAL_MEMBRANE_ORGANIZATION		100	-0.16358167	-0.7435139	0.9628253	1.0	1.0	5455	tags=32%, list=27%, signal=44%
GOBP_REGULATION_OF_DNA_STRAND_ELONGATION	GOBP_REGULATION_OF_DNA_STRAND_ELONGATION		18	-0.2449948	-0.7381162	0.86125654	1.0	1.0	920	tags=11%, list=5%, signal=12%
GOBP_REGULATION_OF_ER_TO_GOLGI_VESICLE_MEDIATED_TRANSPORT	GOBP_REGULATION_OF_ER_TO_GOLGI_VESICLE_MEDIATED_TRANSPORT		16	-0.25309196	-0.7362441	0.83146065	1.0	1.0	6297	tags=50%, list=32%, signal=73%
GOBP_DORSAL_VENTRAL_NEURAL_TUBE_PATTERNING	GOBP_DORSAL_VENTRAL_NEURAL_TUBE_PATTERNING		26	-0.21379237	-0.7349674	0.8617647	1.0	1.0	4037	tags=31%, list=20%, signal=39%
GOMF_TRANSCRIPTION_REGULATOR_INHIBITOR_ACTIVITY	GOMF_TRANSCRIPTION_REGULATOR_INHIBITOR_ACTIVITY		17	-0.2477426	-0.7333703	0.8359375	1.0	1.0	2458	tags=24%, list=12%, signal=27%
GOBP_POSITIVE_REGULATION_OF_DENDRITIC_SPINE_DEVELOPMENT	GOBP_POSITIVE_REGULATION_OF_DENDRITIC_SPINE_DEVELOPMENT		52	-0.18385266	-0.7324033	0.92491466	1.0	1.0	4949	tags=29%, list=25%, signal=38%
GOBP_APOPTOTIC_DNA_FRAGMENTATION	GOBP_APOPTOTIC_DNA_FRAGMENTATION		16	-0.25112203	-0.7319855	0.82808715	1.0	1.0	5160	tags=31%, list=26%, signal=42%
GOMF_DAMAGED_DNA_BINDING	GOMF_DAMAGED_DNA_BINDING		59	-0.17702548	-0.7283064	0.9815951	1.0	1.0	2999	tags=15%, list=15%, signal=18%
GOCC_CARBOXY_TERMINAL_DOMAIN_PROTEIN_KINASE_COMPLEX	GOCC_CARBOXY_TERMINAL_DOMAIN_PROTEIN_KINASE_COMPLEX		21	-0.23102823	-0.72825634	0.88082904	1.0	1.0	5705	tags=33%, list=29%, signal=47%
GOMF_CYCLASE_ACTIVITY	GOMF_CYCLASE_ACTIVITY		19	-0.23314017	-0.7277681	0.86315787	1.0	1.0	3522	tags=26%, list=18%, signal=32%
GOMF_OXIDOREDUCTASE_ACTIVITY_ACTING_ON_THE_CH_NH_GROUP_OF_DONORS_NAD_OR_NADP_AS_ACCEPTOR	GOMF_OXIDOREDUCTASE_ACTIVITY_ACTING_ON_THE_CH_NH_GROUP_OF_DONORS_NAD_OR_NADP_AS_ACCEPTOR		16	-0.24395677	-0.7274458	0.83375317	1.0	1.0	3474	tags=31%, list=17%, signal=38%
GOBP_DNA_DEALKYLATION	GOBP_DNA_DEALKYLATION		25	-0.21971059	-0.7269223	0.8618091	1.0	1.0	6356	tags=52%, list=32%, signal=76%
GOBP_UBIQUITIN_DEPENDENT_ERAD_PATHWAY	GOBP_UBIQUITIN_DEPENDENT_ERAD_PATHWAY		77	-0.1728146	-0.7260145	0.9734849	1.0	1.0	4029	tags=25%, list=20%, signal=31%
GOBP_UTERUS_DEVELOPMENT	GOBP_UTERUS_DEVELOPMENT		18	-0.23706992	-0.72447866	0.8564232	1.0	1.0	4555	tags=33%, list=23%, signal=43%
GOBP_CELLULAR_RESPONSE_TO_KETONE	GOBP_CELLULAR_RESPONSE_TO_KETONE		80	-0.17177147	-0.72180605	0.97879857	1.0	1.0	2420	tags=16%, list=12%, signal=18%
GOBP_POSITIVE_REGULATION_OF_ADENYLATE_CYCLASE_ACTIVITY	GOBP_POSITIVE_REGULATION_OF_ADENYLATE_CYCLASE_ACTIVITY		26	-0.21247439	-0.7208143	0.88515407	1.0	1.0	1735	tags=15%, list=9%, signal=17%
GOBP_PIGMENT_BIOSYNTHETIC_PROCESS	GOBP_PIGMENT_BIOSYNTHETIC_PROCESS		43	-0.18917309	-0.72005194	0.93015873	1.0	1.0	4477	tags=26%, list=22%, signal=33%
GOMF_FIBROBLAST_GROWTH_FACTOR_RECEPTOR_BINDING	GOMF_FIBROBLAST_GROWTH_FACTOR_RECEPTOR_BINDING		19	-0.22685918	-0.7198531	0.89113927	1.0	1.0	4447	tags=37%, list=22%, signal=47%
GOBP_NUCLEOTIDE_EXCISION_REPAIR	GOBP_NUCLEOTIDE_EXCISION_REPAIR		74	-0.16839504	-0.71296835	0.9864865	1.0	1.0	1676	tags=8%, list=8%, signal=9%
GOBP_DOUBLE_STRAND_BREAK_REPAIR_VIA_NONHOMOLOGOUS_END_JOINING	GOBP_DOUBLE_STRAND_BREAK_REPAIR_VIA_NONHOMOLOGOUS_END_JOINING		53	-0.18143502	-0.7127366	0.95695364	1.0	1.0	5673	tags=34%, list=28%, signal=47%
GOBP_TELOMERE_MAINTENANCE_VIA_RECOMBINATION	GOBP_TELOMERE_MAINTENANCE_VIA_RECOMBINATION		16	-0.2399211	-0.712171	0.8615819	1.0	1.0	4475	tags=38%, list=22%, signal=48%
GOBP_LABYRINTHINE_LAYER_BLOOD_VESSEL_DEVELOPMENT	GOBP_LABYRINTHINE_LAYER_BLOOD_VESSEL_DEVELOPMENT		22	-0.22471945	-0.71130806	0.89863014	1.0	1.0	3582	tags=27%, list=18%, signal=33%
GOBP_REGULATION_OF_DOUBLE_STRAND_BREAK_REPAIR_VIA_NONHOMOLOGOUS_END_JOINING	GOBP_REGULATION_OF_DOUBLE_STRAND_BREAK_REPAIR_VIA_NONHOMOLOGOUS_END_JOINING		21	-0.22631447	-0.7100434	0.8943089	1.0	1.0	5613	tags=48%, list=28%, signal=66%
GOBP_RRNA_MODIFICATION	GOBP_RRNA_MODIFICATION		28	-0.20943597	-0.708703	0.91553134	1.0	1.0	7167	tags=39%, list=36%, signal=61%
GOBP_GLUTAMINE_FAMILY_AMINO_ACID_CATABOLIC_PROCESS	GOBP_GLUTAMINE_FAMILY_AMINO_ACID_CATABOLIC_PROCESS		24	-0.21508202	-0.70813483	0.91129035	1.0	1.0	504	tags=8%, list=3%, signal=9%
GOCC_U5_SNRNP	GOCC_U5_SNRNP		15	-0.24106286	-0.7074438	0.86848634	1.0	1.0	4409	tags=27%, list=22%, signal=34%
GOBP_REGULATION_OF_PRODUCTION_OF_SMALL_RNA_INVOLVED_IN_GENE_SILENCING_BY_RNA	GOBP_REGULATION_OF_PRODUCTION_OF_SMALL_RNA_INVOLVED_IN_GENE_SILENCING_BY_RNA		21	-0.22358404	-0.70591056	0.8786127	1.0	1.0	5351	tags=43%, list=27%, signal=58%
GOBP_RESPONSE_TO_INTERLEUKIN_7	GOBP_RESPONSE_TO_INTERLEUKIN_7		16	-0.24261872	-0.70416415	0.85751295	1.0	1.0	4487	tags=31%, list=22%, signal=40%
GOBP_PYRIMIDINE_NUCLEOTIDE_METABOLIC_PROCESS	GOBP_PYRIMIDINE_NUCLEOTIDE_METABOLIC_PROCESS		39	-0.18686798	-0.6994937	0.93502825	1.0	1.0	2025	tags=13%, list=10%, signal=14%
GOBP_INNER_MITOCHONDRIAL_MEMBRANE_ORGANIZATION	GOBP_INNER_MITOCHONDRIAL_MEMBRANE_ORGANIZATION		27	-0.20053804	-0.6970425	0.89606744	1.0	1.0	5403	tags=30%, list=27%, signal=41%
GOBP_PHOSPHORYLATION_OF_RNA_POLYMERASE_II_C_TERMINAL_DOMAIN	GOBP_PHOSPHORYLATION_OF_RNA_POLYMERASE_II_C_TERMINAL_DOMAIN		15	-0.23586035	-0.696958	0.8847118	1.0	1.0	4247	tags=20%, list=21%, signal=25%
GOBP_NEGATIVE_REGULATION_OF_NUCLEOTIDE_METABOLIC_PROCESS	GOBP_NEGATIVE_REGULATION_OF_NUCLEOTIDE_METABOLIC_PROCESS		25	-0.20382312	-0.69641775	0.922043	1.0	1.0	2774	tags=20%, list=14%, signal=23%
GOBP_ACROSOME_ASSEMBLY	GOBP_ACROSOME_ASSEMBLY		19	-0.22306871	-0.69565165	0.8947368	1.0	1.0	5729	tags=47%, list=29%, signal=66%
GOBP_POSITIVE_REGULATION_OF_OXIDATIVE_STRESS_INDUCED_CELL_DEATH	GOBP_POSITIVE_REGULATION_OF_OXIDATIVE_STRESS_INDUCED_CELL_DEATH		18	-0.22595413	-0.6927115	0.8856383	1.0	1.0	3709	tags=28%, list=19%, signal=34%
GOBP_REGULATION_OF_ESTABLISHMENT_OF_PROTEIN_LOCALIZATION_TO_MITOCHONDRION	GOBP_REGULATION_OF_ESTABLISHMENT_OF_PROTEIN_LOCALIZATION_TO_MITOCHONDRION		23	-0.20663536	-0.69209415	0.9102564	1.0	1.0	4105	tags=22%, list=21%, signal=27%
GOBP_POSITIVE_REGULATION_OF_MEIOTIC_CELL_CYCLE	GOBP_POSITIVE_REGULATION_OF_MEIOTIC_CELL_CYCLE		24	-0.20433559	-0.6917776	0.91689754	1.0	1.0	4028	tags=25%, list=20%, signal=31%
GOCC_RNA_POLYMERASE_COMPLEX	GOCC_RNA_POLYMERASE_COMPLEX		96	-0.15336195	-0.69027907	0.99616855	1.0	1.0	4689	tags=22%, list=23%, signal=28%
GOMF_NADP_BINDING	GOMF_NADP_BINDING		42	-0.18158099	-0.68963474	0.96666664	1.0	1.0	1581	tags=12%, list=8%, signal=13%
GOMF_LIPASE_ACTIVATOR_ACTIVITY	GOMF_LIPASE_ACTIVATOR_ACTIVITY		15	-0.23611633	-0.6868403	0.8943489	1.0	1.0	2202	tags=20%, list=11%, signal=22%
GOBP_POSITIVE_REGULATION_OF_CALCIUM_ION_TRANSPORT_INTO_CYTOSOL	GOBP_POSITIVE_REGULATION_OF_CALCIUM_ION_TRANSPORT_INTO_CYTOSOL		15	-0.23716739	-0.6858555	0.88659793	1.0	1.0	3489	tags=27%, list=17%, signal=32%
GOCC_PRERIBOSOME	GOCC_PRERIBOSOME		68	-0.1635953	-0.68465114	0.9861111	1.0	1.0	1056	tags=6%, list=5%, signal=6%
GOBP_REGULATION_OF_MYOTUBE_DIFFERENTIATION	GOBP_REGULATION_OF_MYOTUBE_DIFFERENTIATION		34	-0.18885426	-0.68430525	0.95543176	1.0	1.0	3285	tags=18%, list=16%, signal=21%
GOMF_DNA_DIRECTED_DNA_POLYMERASE_ACTIVITY	GOMF_DNA_DIRECTED_DNA_POLYMERASE_ACTIVITY		20	-0.2167058	-0.6836204	0.93010753	1.0	1.0	2283	tags=15%, list=11%, signal=17%
GOCC_MRNA_CLEAVAGE_AND_POLYADENYLATION_SPECIFICITY_FACTOR_COMPLEX	GOCC_MRNA_CLEAVAGE_AND_POLYADENYLATION_SPECIFICITY_FACTOR_COMPLEX		17	-0.23234747	-0.6793209	0.88684213	1.0	1.0	1213	tags=12%, list=6%, signal=13%
GOCC_U2_TYPE_SPLICEOSOMAL_COMPLEX	GOCC_U2_TYPE_SPLICEOSOMAL_COMPLEX		87	-0.15659668	-0.6792769	0.9746377	1.0	1.0	2646	tags=10%, list=13%, signal=12%
GOCC_FILOPODIUM_MEMBRANE	GOCC_FILOPODIUM_MEMBRANE		15	-0.23526321	-0.6764295	0.8962025	1.0	1.0	3705	tags=27%, list=19%, signal=33%
GOCC_SMALL_RIBOSOMAL_SUBUNIT	GOCC_SMALL_RIBOSOMAL_SUBUNIT		76	-0.15599486	-0.6754085	0.98188406	1.0	1.0	6788	tags=36%, list=34%, signal=54%
GOBP_NEGATIVE_REGULATION_OF_INTERFERON_BETA_PRODUCTION	GOBP_NEGATIVE_REGULATION_OF_INTERFERON_BETA_PRODUCTION		15	-0.23482686	-0.6753656	0.8899298	1.0	1.0	4637	tags=33%, list=23%, signal=43%
GOMF_ENDORIBONUCLEASE_ACTIVITY_PRODUCING_5_PHOSPHOMONOESTERS	GOMF_ENDORIBONUCLEASE_ACTIVITY_PRODUCING_5_PHOSPHOMONOESTERS		26	-0.19878557	-0.67220455	0.9506849	1.0	1.0	2450	tags=15%, list=12%, signal=18%
GOBP_MITOTIC_RECOMBINATION	GOBP_MITOTIC_RECOMBINATION		25	-0.20210361	-0.664473	0.94214875	1.0	1.0	4475	tags=32%, list=22%, signal=41%
GOBP_CALCINEURIN_MEDIATED_SIGNALING	GOBP_CALCINEURIN_MEDIATED_SIGNALING		47	-0.17270468	-0.66420794	0.9879518	1.0	1.0	5314	tags=34%, list=27%, signal=46%
GOBP_GLUCOSAMINE_CONTAINING_COMPOUND_METABOLIC_PROCESS	GOBP_GLUCOSAMINE_CONTAINING_COMPOUND_METABOLIC_PROCESS		17	-0.21753085	-0.66395783	0.89258313	1.0	1.0	1999	tags=18%, list=10%, signal=20%
GOBP_RESPONSE_TO_MISFOLDED_PROTEIN	GOBP_RESPONSE_TO_MISFOLDED_PROTEIN		20	-0.21204905	-0.6628774	0.93434346	1.0	1.0	2516	tags=15%, list=13%, signal=17%
GOBP_VESICLE_COATING	GOBP_VESICLE_COATING		32	-0.1846006	-0.6625648	0.94219655	1.0	1.0	6024	tags=28%, list=30%, signal=40%
GOBP_RIBOSOMAL_SMALL_SUBUNIT_BIOGENESIS	GOBP_RIBOSOMAL_SMALL_SUBUNIT_BIOGENESIS		68	-0.15763919	-0.66088325	0.99312717	1.0	1.0	15809	tags=99%, list=79%, signal=469%
GOBP_NCRNA_PROCESSING	GOBP_NCRNA_PROCESSING		354	-0.124660775	-0.6601044	1.0	1.0	1.0	6140	tags=28%, list=31%, signal=40%
GOBP_NEGATIVE_REGULATION_OF_ENDOPLASMIC_RETICULUM_STRESS_INDUCED_INTRINSIC_APOPTOTIC_SIGNALING_PATHWAY	GOBP_NEGATIVE_REGULATION_OF_ENDOPLASMIC_RETICULUM_STRESS_INDUCED_INTRINSIC_APOPTOTIC_SIGNALING_PATHWAY		15	-0.2291775	-0.65882915	0.9079284	1.0	1.0	1717	tags=13%, list=9%, signal=15%
GOBP_RNA_MODIFICATION	GOBP_RNA_MODIFICATION		134	-0.13944337	-0.65855455	1.0	1.0	1.0	5056	tags=25%, list=25%, signal=34%
GOBP_NEGATIVE_REGULATION_OF_DNA_TEMPLATED_TRANSCRIPTION_ELONGATION	GOBP_NEGATIVE_REGULATION_OF_DNA_TEMPLATED_TRANSCRIPTION_ELONGATION		17	-0.2185951	-0.65827256	0.92	1.0	1.0	15625	tags=100%, list=78%, signal=458%
GOBP_CELLULAR_RESPONSE_TO_TOPOLOGICALLY_INCORRECT_PROTEIN	GOBP_CELLULAR_RESPONSE_TO_TOPOLOGICALLY_INCORRECT_PROTEIN		100	-0.14830373	-0.65790737	1.0	1.0	1.0	4396	tags=20%, list=22%, signal=26%
GOBP_REGULATION_OF_TELOMERE_MAINTENANCE_VIA_TELOMERE_LENGTHENING	GOBP_REGULATION_OF_TELOMERE_MAINTENANCE_VIA_TELOMERE_LENGTHENING		53	-0.16299602	-0.6570907	0.990228	1.0	1.0	4236	tags=21%, list=21%, signal=26%
GOCC_VACUOLAR_PROTON_TRANSPORTING_V_TYPE_ATPASE_COMPLEX	GOCC_VACUOLAR_PROTON_TRANSPORTING_V_TYPE_ATPASE_COMPLEX		18	-0.21442832	-0.6561376	0.91922003	1.0	1.0	6487	tags=50%, list=32%, signal=74%
GOBP_HOMEOSTASIS_OF_NUMBER_OF_CELLS_WITHIN_A_TISSUE	GOBP_HOMEOSTASIS_OF_NUMBER_OF_CELLS_WITHIN_A_TISSUE		36	-0.18318059	-0.65611225	0.97771585	1.0	1.0	3244	tags=19%, list=16%, signal=23%
GOBP_PEPTIDYL_LYSINE_TRIMETHYLATION	GOBP_PEPTIDYL_LYSINE_TRIMETHYLATION		43	-0.16919124	-0.6406721	0.9768786	1.0	1.0	2630	tags=14%, list=13%, signal=16%
GOBP_POST_TRANSCRIPTIONAL_GENE_SILENCING	GOBP_POST_TRANSCRIPTIONAL_GENE_SILENCING		81	-0.1491004	-0.63756806	1.0	1.0	1.0	6435	tags=36%, list=32%, signal=53%
GOMF_DISULFIDE_OXIDOREDUCTASE_ACTIVITY	GOMF_DISULFIDE_OXIDOREDUCTASE_ACTIVITY		36	-0.17606658	-0.6353905	0.9791667	1.0	1.0	5979	tags=33%, list=30%, signal=47%
GOMF_CATALYTIC_ACTIVITY_ACTING_ON_A_RRNA	GOMF_CATALYTIC_ACTIVITY_ACTING_ON_A_RRNA		17	-0.21051434	-0.63528013	0.9438776	1.0	1.0	2524	tags=12%, list=13%, signal=13%
GOBP_REGULATION_OF_TELOMERE_MAINTENANCE_VIA_TELOMERASE	GOBP_REGULATION_OF_TELOMERE_MAINTENANCE_VIA_TELOMERASE		44	-0.16328038	-0.6327071	0.99382716	1.0	1.0	1715	tags=9%, list=9%, signal=10%
GOBP_METHYLATION	GOBP_METHYLATION		307	-0.11991918	-0.63117707	1.0	1.0	1.0	6008	tags=30%, list=30%, signal=42%
GOBP_PROTEIN_LOCALIZATION_TO_MITOCHONDRION	GOBP_PROTEIN_LOCALIZATION_TO_MITOCHONDRION		87	-0.14183947	-0.63039684	1.0	1.0	1.0	5405	tags=30%, list=27%, signal=41%
GOCC_PHOTORECEPTOR_INNER_SEGMENT	GOCC_PHOTORECEPTOR_INNER_SEGMENT		47	-0.16258965	-0.62889564	0.9871383	1.0	1.0	5286	tags=30%, list=26%, signal=40%
GOBP_REGULATION_OF_RESPONSE_TO_OSMOTIC_STRESS	GOBP_REGULATION_OF_RESPONSE_TO_OSMOTIC_STRESS		15	-0.21214311	-0.6275861	0.95165396	1.0	1.0	4471	tags=33%, list=22%, signal=43%
GOBP_BRAIN_MORPHOGENESIS	GOBP_BRAIN_MORPHOGENESIS		34	-0.1728584	-0.6254502	0.97740114	1.0	1.0	2405	tags=15%, list=12%, signal=17%
GOMF_NUCLEOSIDE_DIPHOSPHATE_KINASE_ACTIVITY	GOMF_NUCLEOSIDE_DIPHOSPHATE_KINASE_ACTIVITY		20	-0.1992422	-0.6213681	0.9481865	1.0	1.0	5882	tags=40%, list=29%, signal=57%
GOCC_MRNA_CLEAVAGE_FACTOR_COMPLEX	GOCC_MRNA_CLEAVAGE_FACTOR_COMPLEX		21	-0.19756621	-0.6198693	0.95604396	1.0	1.0	1213	tags=10%, list=6%, signal=10%
GOBP_PYRIMIDINE_NUCLEOSIDE_TRIPHOSPHATE_BIOSYNTHETIC_PROCESS	GOBP_PYRIMIDINE_NUCLEOSIDE_TRIPHOSPHATE_BIOSYNTHETIC_PROCESS		15	-0.21176921	-0.6149089	0.9334917	1.0	1.0	6897	tags=47%, list=35%, signal=71%
GOCC_CILIARY_TRANSITION_ZONE	GOCC_CILIARY_TRANSITION_ZONE		62	-0.14999624	-0.6116926	0.9939759	1.0	1.0	5456	tags=31%, list=27%, signal=42%
GOBP_ASPARTATE_FAMILY_AMINO_ACID_BIOSYNTHETIC_PROCESS	GOBP_ASPARTATE_FAMILY_AMINO_ACID_BIOSYNTHETIC_PROCESS		20	-0.1914557	-0.60876036	0.95135134	1.0	1.0	3449	tags=20%, list=17%, signal=24%
GOMF_WNT_RECEPTOR_ACTIVITY	GOMF_WNT_RECEPTOR_ACTIVITY		16	-0.20940803	-0.60695165	0.9431524	1.0	1.0	3705	tags=25%, list=19%, signal=31%
GOBP_NUCLEOTIDE_SUGAR_BIOSYNTHETIC_PROCESS	GOBP_NUCLEOTIDE_SUGAR_BIOSYNTHETIC_PROCESS		15	-0.2063946	-0.6068302	0.9549072	1.0	1.0	4658	tags=33%, list=23%, signal=43%
GOBP_HISTONE_H4_K16_ACETYLATION	GOBP_HISTONE_H4_K16_ACETYLATION		18	-0.20227697	-0.6066127	0.9608355	1.0	1.0	5679	tags=33%, list=28%, signal=47%
GOBP_POSITIVE_REGULATION_OF_MITOCHONDRIAL_MEMBRANE_POTENTIAL	GOBP_POSITIVE_REGULATION_OF_MITOCHONDRIAL_MEMBRANE_POTENTIAL		15	-0.20916364	-0.60195965	0.9640103	1.0	1.0	4785	tags=33%, list=24%, signal=44%
GOCC_MLL1_2_COMPLEX	GOCC_MLL1_2_COMPLEX		29	-0.17243625	-0.598685	0.9734042	1.0	1.0	16549	tags=100%, list=83%, signal=580%
GOBP_MATURATION_OF_5_8S_RRNA_FROM_TRICISTRONIC_RRNA_TRANSCRIPT_SSU_RRNA_5_8S_RRNA_LSU_RRNA	GOBP_MATURATION_OF_5_8S_RRNA_FROM_TRICISTRONIC_RRNA_TRANSCRIPT_SSU_RRNA_5_8S_RRNA_LSU_RRNA		24	-0.18123002	-0.59685695	0.97783935	1.0	1.0	2450	tags=13%, list=12%, signal=14%
GOMF_UBIQUITIN_SPECIFIC_PROTEASE_BINDING	GOMF_UBIQUITIN_SPECIFIC_PROTEASE_BINDING		17	-0.19158466	-0.59624386	0.9581281	1.0	1.0	4298	tags=29%, list=22%, signal=37%
GOBP_PEPTIDYL_LYSINE_METHYLATION	GOBP_PEPTIDYL_LYSINE_METHYLATION		118	-0.12855963	-0.594856	1.0	1.0	1.0	6169	tags=33%, list=31%, signal=48%
GOMF_RNA_METHYLTRANSFERASE_ACTIVITY	GOMF_RNA_METHYLTRANSFERASE_ACTIVITY		54	-0.14957865	-0.59415615	0.99688476	1.0	1.0	17009	tags=100%, list=85%, signal=669%
GOBP_FACULTATIVE_HETEROCHROMATIN_FORMATION	GOBP_FACULTATIVE_HETEROCHROMATIN_FORMATION		30	-0.16798992	-0.5894726	0.98351645	1.0	1.0	4882	tags=30%, list=24%, signal=40%
GOBP_KINETOCHORE_ASSEMBLY	GOBP_KINETOCHORE_ASSEMBLY		15	-0.2027478	-0.58569795	0.9572864	1.0	1.0	4605	tags=27%, list=23%, signal=35%
GOBP_RRNA_PROCESSING	GOBP_RRNA_PROCESSING		197	-0.117506534	-0.58450896	1.0	1.0	1.0	1329	tags=6%, list=7%, signal=6%
GOCC_CATALYTIC_STEP_2_SPLICEOSOME	GOCC_CATALYTIC_STEP_2_SPLICEOSOME		87	-0.13361555	-0.58398455	1.0	1.0	1.0	4717	tags=20%, list=24%, signal=25%
GOMF_ENDONUCLEASE_ACTIVITY_ACTIVE_WITH_EITHER_RIBO_OR_DEOXYRIBONUCLEIC_ACIDS_AND_PRODUCING_5_PHOSPHOMONOESTERS	GOMF_ENDONUCLEASE_ACTIVITY_ACTIVE_WITH_EITHER_RIBO_OR_DEOXYRIBONUCLEIC_ACIDS_AND_PRODUCING_5_PHOSPHOMONOESTERS		38	-0.15826643	-0.58297133	0.9972603	1.0	1.0	5790	tags=34%, list=29%, signal=48%
GOBP_EXTRACELLULAR_TRANSPORT	GOBP_EXTRACELLULAR_TRANSPORT		40	-0.1561143	-0.58238953	0.9880597	1.0	1.0	3571	tags=18%, list=18%, signal=21%
GOMF_LIGASE_ACTIVITY_FORMING_CARBON_OXYGEN_BONDS	GOMF_LIGASE_ACTIVITY_FORMING_CARBON_OXYGEN_BONDS		40	-0.15084781	-0.55020374	0.9941349	1.0	1.0	3234	tags=15%, list=16%, signal=18%
GOBP_PROTEIN_LOCALIZATION_TO_MICROTUBULE_ORGANIZING_CENTER	GOBP_PROTEIN_LOCALIZATION_TO_MICROTUBULE_ORGANIZING_CENTER		36	-0.14628646	-0.5445677	0.9971671	1.0	1.0	17072	tags=100%, list=85%, signal=684%
GOBP_VESICLE_TARGETING_TO_FROM_OR_WITHIN_GOLGI	GOBP_VESICLE_TARGETING_TO_FROM_OR_WITHIN_GOLGI		27	-0.16155255	-0.5411399	0.9943182	1.0	1.0	6024	tags=33%, list=30%, signal=48%
GOBP_REGULATION_OF_MRNA_POLYADENYLATION	GOBP_REGULATION_OF_MRNA_POLYADENYLATION		17	-0.17768988	-0.53115666	0.98992443	1.0	1.0	16442	tags=100%, list=82%, signal=563%
GOBP_NEGATIVE_REGULATION_OF_INSULIN_SECRETION_INVOLVED_IN_CELLULAR_RESPONSE_TO_GLUCOSE_STIMULUS	GOBP_NEGATIVE_REGULATION_OF_INSULIN_SECRETION_INVOLVED_IN_CELLULAR_RESPONSE_TO_GLUCOSE_STIMULUS		15	-0.18056203	-0.5215275	0.9833795	1.0	1.0	4342	tags=27%, list=22%, signal=34%
GOCC_NURD_COMPLEX	GOCC_NURD_COMPLEX		16	-0.1780851	-0.5145864	0.9871134	1.0	1.0	4988	tags=31%, list=25%, signal=42%
GOBP_ESTABLISHMENT_OF_PROTEIN_LOCALIZATION_TO_MITOCHONDRIAL_MEMBRANE	GOBP_ESTABLISHMENT_OF_PROTEIN_LOCALIZATION_TO_MITOCHONDRIAL_MEMBRANE		24	-0.15292114	-0.51427865	0.9913793	1.0	1.0	5405	tags=33%, list=27%, signal=46%
GOBP_HISTONE_H2A_ACETYLATION	GOBP_HISTONE_H2A_ACETYLATION		21	-0.16039862	-0.5135033	0.9831933	1.0	1.0	16788	tags=100%, list=84%, signal=624%
GOCC_RNA_POLYMERASE_II_HOLOENZYME	GOCC_RNA_POLYMERASE_II_HOLOENZYME		73	-0.121423654	-0.5102866	1.0	1.0	1.0	4689	tags=19%, list=23%, signal=25%
GOBP_NEGATIVE_REGULATION_OF_MACROAUTOPHAGY	GOBP_NEGATIVE_REGULATION_OF_MACROAUTOPHAGY		31	-0.14220813	-0.501479	0.99731183	1.0	1.0	5721	tags=32%, list=29%, signal=45%
GOCC_TRANSCRIPTION_FACTOR_TFTC_COMPLEX	GOCC_TRANSCRIPTION_FACTOR_TFTC_COMPLEX		17	-0.16464598	-0.48525923	0.99749374	1.0	1.0	4075	tags=24%, list=20%, signal=30%
GOBP_RNA_SURVEILLANCE	GOBP_RNA_SURVEILLANCE		16	-0.16176029	-0.48016632	0.9896373	1.0	1.0	16760	tags=100%, list=84%, signal=618%
GOMF_WW_DOMAIN_BINDING	GOMF_WW_DOMAIN_BINDING		22	-0.1458233	-0.47376573	0.9946524	1.0	1.0	5236	tags=27%, list=26%, signal=37%
GOMF_MAP_KINASE_ACTIVITY	GOMF_MAP_KINASE_ACTIVITY		15	-0.15199646	-0.44252193	1.0	1.0	1.0	4028	tags=20%, list=20%, signal=25%
GOBP_RNA_METHYLATION	GOBP_RNA_METHYLATION		62	-0.102286294	-0.41425765	1.0	0.999728	1.0	4009	tags=15%, list=20%, signal=18%
