# Supplementary material for: Adult microglial TGFβ1 is required for microglia homeostasis via an autocrine mechanism to maintain cognitive function in mice
Source: Nat Commun. 2024 Jun 21;15:5306. doi: 10.1038/s41467-024-49596-0 (PMC11192737; doi:10.1038/s41467-024-49596-0)
Supplement: Supplementary file 8 — Supplementary Data 6 [file 41467_2024_49596_MOESM8_ESM.xls]

NAME	GS<br> follow link to MSigDB	GS DETAILS	SIZE	ES	NES	NOM p-val	FDR q-val	FWER p-val	RANK AT MAX	LEADING EDGE
GOBP_RESPONSE_TO_INTERFERON_BETA	GOBP_RESPONSE_TO_INTERFERON_BETA	Details ...	45	0.76803505	2.642492	0.0	0.0	0.0	1899	tags=60%, list=9%, signal=66%
GOBP_RESPONSE_TO_PROTOZOAN	GOBP_RESPONSE_TO_PROTOZOAN	Details ...	33	0.78500676	2.5115488	0.0	0.0	0.0	2551	tags=70%, list=13%, signal=80%
GOBP_RESPONSE_TO_INTERFERON_GAMMA	GOBP_RESPONSE_TO_INTERFERON_GAMMA	Details ...	119	0.6097759	2.4421709	0.0	0.0	0.0	2551	tags=45%, list=13%, signal=52%
GOBP_ANTIGEN_PROCESSING_AND_PRESENTATION_OF_PEPTIDE_ANTIGEN	GOBP_ANTIGEN_PROCESSING_AND_PRESENTATION_OF_PEPTIDE_ANTIGEN	Details ...	57	0.66598713	2.4029186	0.0	0.0	0.0	2549	tags=49%, list=13%, signal=56%
GOBP_ANTIGEN_PROCESSING_AND_PRESENTATION	GOBP_ANTIGEN_PROCESSING_AND_PRESENTATION	Details ...	97	0.59999746	2.388866	0.0	0.0	0.0	2549	tags=39%, list=13%, signal=45%
GOBP_ANTIGEN_PROCESSING_AND_PRESENTATION_OF_EXOGENOUS_PEPTIDE_ANTIGEN	GOBP_ANTIGEN_PROCESSING_AND_PRESENTATION_OF_EXOGENOUS_PEPTIDE_ANTIGEN	Details ...	28	0.77301186	2.3871505	0.0	0.0	0.0	939	tags=54%, list=5%, signal=56%
GOBP_CELLULAR_RESPONSE_TO_INTERFERON_GAMMA	GOBP_CELLULAR_RESPONSE_TO_INTERFERON_GAMMA	Details ...	99	0.58208674	2.3096042	0.0	0.0	0.0	3634	tags=48%, list=18%, signal=59%
GOMF_IMMUNE_RECEPTOR_ACTIVITY	GOMF_IMMUNE_RECEPTOR_ACTIVITY	Details ...	86	0.6042969	2.301642	0.0	0.0	0.0	3154	tags=41%, list=16%, signal=48%
GOBP_RENAL_SYSTEM_VASCULATURE_DEVELOPMENT	GOBP_RENAL_SYSTEM_VASCULATURE_DEVELOPMENT	Details ...	24	0.7632943	2.296812	0.0	0.0	0.0	3777	tags=63%, list=19%, signal=77%
GOBP_ANTIGEN_PROCESSING_AND_PRESENTATION_OF_EXOGENOUS_ANTIGEN	GOBP_ANTIGEN_PROCESSING_AND_PRESENTATION_OF_EXOGENOUS_ANTIGEN	Details ...	35	0.7017478	2.275812	0.0	0.0	0.0	939	tags=43%, list=5%, signal=45%
GOBP_GLOMERULUS_DEVELOPMENT	GOBP_GLOMERULUS_DEVELOPMENT	Details ...	59	0.61820024	2.2625322	0.0	0.0	0.0	3777	tags=49%, list=19%, signal=60%
GOBP_CARDIAC_VENTRICLE_MORPHOGENESIS	GOBP_CARDIAC_VENTRICLE_MORPHOGENESIS	Details ...	68	0.60359913	2.2564814	0.0	0.0	0.0	3875	tags=51%, list=19%, signal=64%
GOMF_COLLAGEN_BINDING	GOMF_COLLAGEN_BINDING	Details ...	63	0.607443	2.2381568	0.0	0.0	0.0	3143	tags=52%, list=16%, signal=62%
GOCC_MHC_PROTEIN_COMPLEX	GOCC_MHC_PROTEIN_COMPLEX	Details ...	22	0.7594772	2.2345915	0.0	0.0	0.0	1750	tags=55%, list=9%, signal=60%
GOBP_DEFENSE_RESPONSE_TO_SYMBIONT	GOBP_DEFENSE_RESPONSE_TO_SYMBIONT	Details ...	228	0.5101062	2.225492	0.0	0.0	0.0	2746	tags=30%, list=14%, signal=34%
GOCC_COLLAGEN_TRIMER	GOCC_COLLAGEN_TRIMER	Details ...	63	0.6068155	2.2242405	0.0	0.0	0.0	3143	tags=51%, list=16%, signal=60%
GOBP_MAST_CELL_ACTIVATION	GOBP_MAST_CELL_ACTIVATION	Details ...	63	0.60372466	2.2110775	0.0	6.810883E-5	0.001	2924	tags=51%, list=15%, signal=59%
GOCC_ACTIN_FILAMENT_BUNDLE	GOCC_ACTIN_FILAMENT_BUNDLE	Details ...	82	0.58197856	2.2079146	0.0	1.299495E-4	0.002	3811	tags=54%, list=19%, signal=66%
GOBP_NEGATIVE_REGULATION_OF_VIRAL_PROCESS	GOBP_NEGATIVE_REGULATION_OF_VIRAL_PROCESS	Details ...	82	0.57148385	2.1942608	0.0	1.8569607E-4	0.003	2798	tags=37%, list=14%, signal=42%
GOBP_NEGATIVE_REGULATION_OF_VIRAL_GENOME_REPLICATION	GOBP_NEGATIVE_REGULATION_OF_VIRAL_GENOME_REPLICATION	Details ...	45	0.6339222	2.1938825	0.0	1.7641125E-4	0.003	3358	tags=44%, list=17%, signal=53%
GOBP_INTERLEUKIN_10_PRODUCTION	GOBP_INTERLEUKIN_10_PRODUCTION	Details ...	43	0.64141625	2.191395	0.0	1.6801072E-4	0.003	4733	tags=65%, list=24%, signal=85%
GOBP_ANTIGEN_PROCESSING_AND_PRESENTATION_OF_PEPTIDE_OR_POLYSACCHARIDE_ANTIGEN_VIA_MHC_CLASS_II	GOBP_ANTIGEN_PROCESSING_AND_PRESENTATION_OF_PEPTIDE_OR_POLYSACCHARIDE_ANTIGEN_VIA_MHC_CLASS_II	Details ...	20	0.7573987	2.1788096	0.0	3.2022203E-4	0.006	2549	tags=65%, list=13%, signal=74%
GOCC_EXTERNAL_SIDE_OF_PLASMA_MEMBRANE	GOCC_EXTERNAL_SIDE_OF_PLASMA_MEMBRANE	Details ...	334	0.4766148	2.1606793	0.0	4.0747446E-4	0.008	3374	tags=40%, list=17%, signal=47%
GOBP_ANTIGEN_PROCESSING_AND_PRESENTATION_OF_EXOGENOUS_PEPTIDE_ANTIGEN_VIA_MHC_CLASS_II	GOBP_ANTIGEN_PROCESSING_AND_PRESENTATION_OF_EXOGENOUS_PEPTIDE_ANTIGEN_VIA_MHC_CLASS_II	Details ...	16	0.79834557	2.1555805	0.0	4.869254E-4	0.01	2549	tags=75%, list=13%, signal=86%
GOBP_REGULATION_OF_LEUKOCYTE_PROLIFERATION	GOBP_REGULATION_OF_LEUKOCYTE_PROLIFERATION	Details ...	213	0.49358273	2.151603	0.0	5.130401E-4	0.011	4367	tags=45%, list=22%, signal=57%
GOBP_RESPONSE_TO_VIRUS	GOBP_RESPONSE_TO_VIRUS	Details ...	269	0.48276287	2.1453042	0.0	5.825373E-4	0.013	2746	tags=28%, list=14%, signal=31%
GOBP_DEFENSE_RESPONSE_TO_BACTERIUM	GOBP_DEFENSE_RESPONSE_TO_BACTERIUM	Details ...	195	0.49765915	2.1316142	0.0	9.94563E-4	0.023	4317	tags=46%, list=22%, signal=58%
GOBP_T_CELL_MIGRATION	GOBP_T_CELL_MIGRATION	Details ...	48	0.6131922	2.129926	0.0	9.590429E-4	0.023	2328	tags=42%, list=12%, signal=47%
GOBP_MYELOID_LEUKOCYTE_ACTIVATION	GOBP_MYELOID_LEUKOCYTE_ACTIVATION	Details ...	201	0.4881896	2.1267498	0.0	0.0010869176	0.027	2784	tags=36%, list=14%, signal=42%
GOBP_ANTIGEN_PROCESSING_AND_PRESENTATION_OF_PEPTIDE_ANTIGEN_VIA_MHC_CLASS_I	GOBP_ANTIGEN_PROCESSING_AND_PRESENTATION_OF_PEPTIDE_ANTIGEN_VIA_MHC_CLASS_I	Details ...	40	0.63702327	2.124884	0.0	0.0011664892	0.03	3308	tags=48%, list=17%, signal=57%
GOBP_POSITIVE_REGULATION_OF_IMMUNE_RESPONSE	GOBP_POSITIVE_REGULATION_OF_IMMUNE_RESPONSE	Details ...	401	0.46357268	2.1155102	0.0	0.0013166164	0.035	3406	tags=36%, list=17%, signal=42%
GOBP_RESPONSE_TO_MOLECULE_OF_BACTERIAL_ORIGIN	GOBP_RESPONSE_TO_MOLECULE_OF_BACTERIAL_ORIGIN	Details ...	252	0.46985093	2.1076503	0.0	0.0014945852	0.041	4868	tags=44%, list=24%, signal=57%
GOCC_ACTOMYOSIN	GOCC_ACTOMYOSIN	Details ...	86	0.54738575	2.104075	0.0	0.0015559724	0.044	3811	tags=50%, list=19%, signal=62%
GOBP_LEUKOCYTE_MEDIATED_IMMUNITY	GOBP_LEUKOCYTE_MEDIATED_IMMUNITY	Details ...	325	0.46311936	2.1021104	0.0	0.0015102085	0.044	3634	tags=36%, list=18%, signal=44%
GOBP_LYMPHOCYTE_MEDIATED_IMMUNITY	GOBP_LYMPHOCYTE_MEDIATED_IMMUNITY	Details ...	239	0.4764293	2.1015933	0.0	0.0014670597	0.044	4916	tags=44%, list=25%, signal=58%
GOCC_PODOSOME	GOCC_PODOSOME	Details ...	25	0.6947438	2.101186	0.0	0.0014263081	0.044	3203	tags=64%, list=16%, signal=76%
GOBP_ALPHA_BETA_T_CELL_PROLIFERATION	GOBP_ALPHA_BETA_T_CELL_PROLIFERATION	Details ...	45	0.6160794	2.097643	0.0	0.0015145758	0.048	2977	tags=44%, list=15%, signal=52%
GOBP_DEFENSE_RESPONSE_TO_GRAM_POSITIVE_BACTERIUM	GOBP_DEFENSE_RESPONSE_TO_GRAM_POSITIVE_BACTERIUM	Details ...	84	0.54111767	2.0966926	0.0	0.0015055281	0.049	3858	tags=49%, list=19%, signal=60%
GOBP_ACTIVATION_OF_IMMUNE_RESPONSE	GOBP_ACTIVATION_OF_IMMUNE_RESPONSE	Details ...	220	0.48282823	2.0940256	0.0	0.0015267964	0.051	3406	tags=39%, list=17%, signal=47%
GOCC_ACTIN_CYTOSKELETON	GOCC_ACTIN_CYTOSKELETON	Details ...	442	0.45523778	2.0801134	0.0	0.001896859	0.064	4504	tags=41%, list=23%, signal=52%
GOCC_CIS_GOLGI_NETWORK_MEMBRANE	GOCC_CIS_GOLGI_NETWORK_MEMBRANE	Details ...	16	0.75251645	2.0763767	0.0	0.0019636247	0.068	1819	tags=50%, list=9%, signal=55%
GOBP_POSITIVE_REGULATION_OF_INTERLEUKIN_10_PRODUCTION	GOBP_POSITIVE_REGULATION_OF_INTERLEUKIN_10_PRODUCTION	Details ...	30	0.65251404	2.0739846	0.0	0.002000328	0.071	4733	tags=67%, list=24%, signal=87%
GOBP_B_CELL_RECEPTOR_SIGNALING_PATHWAY	GOBP_B_CELL_RECEPTOR_SIGNALING_PATHWAY	Details ...	40	0.61237544	2.072833	0.0	0.0019810048	0.072	3406	tags=60%, list=17%, signal=72%
GOBP_INTERLEUKIN_6_PRODUCTION	GOBP_INTERLEUKIN_6_PRODUCTION	Details ...	132	0.5043614	2.0688336	0.0	0.0022288268	0.082	2353	tags=33%, list=12%, signal=37%
GOBP_REGULATION_OF_T_CELL_PROLIFERATION	GOBP_REGULATION_OF_T_CELL_PROLIFERATION	Details ...	146	0.49562433	2.066035	0.0	0.0022309325	0.084	4362	tags=44%, list=22%, signal=56%
GOBP_VASCULOGENESIS	GOBP_VASCULOGENESIS	Details ...	85	0.53042823	2.0637903	0.0	0.0022838851	0.088	3925	tags=44%, list=20%, signal=54%
GOBP_POSITIVE_REGULATION_OF_RESPONSE_TO_BIOTIC_STIMULUS	GOBP_POSITIVE_REGULATION_OF_RESPONSE_TO_BIOTIC_STIMULUS	Details ...	141	0.4982083	2.0571837	0.0	0.0024838073	0.098	4840	tags=47%, list=24%, signal=61%
GOBP_INTERLEUKIN_1_BETA_PRODUCTION	GOBP_INTERLEUKIN_1_BETA_PRODUCTION	Details ...	78	0.53963774	2.0519757	0.0	0.002577805	0.104	4285	tags=51%, list=21%, signal=65%
GOBP_VACUOLAR_LOCALIZATION	GOBP_VACUOLAR_LOCALIZATION	Details ...	71	0.5462446	2.0480168	0.0	0.0027390919	0.112	4981	tags=54%, list=25%, signal=71%
GOBP_IMMUNE_RESPONSE_REGULATING_SIGNALING_PATHWAY	GOBP_IMMUNE_RESPONSE_REGULATING_SIGNALING_PATHWAY	Details ...	290	0.4575145	2.047531	0.0	0.0027312376	0.114	3419	tags=36%, list=17%, signal=43%
GOBP_NEGATIVE_REGULATION_OF_IMMUNE_SYSTEM_PROCESS	GOBP_NEGATIVE_REGULATION_OF_IMMUNE_SYSTEM_PROCESS		356	0.44936126	2.0418637	0.0	0.0027691978	0.117	4362	tags=40%, list=22%, signal=50%
GOCC_PARANODE_REGION_OF_AXON	GOCC_PARANODE_REGION_OF_AXON		15	0.75219655	2.0400844	0.0	0.0028277494	0.122	2461	tags=60%, list=12%, signal=68%
GOCC_PHAGOCYTIC_VESICLE	GOCC_PHAGOCYTIC_VESICLE		95	0.52247584	2.037492	0.0	0.0029065313	0.126	4287	tags=42%, list=21%, signal=53%
GOBP_ADAPTIVE_IMMUNE_RESPONSE	GOBP_ADAPTIVE_IMMUNE_RESPONSE		340	0.450638	2.0367444	0.0	0.0028738552	0.127	3628	tags=35%, list=18%, signal=42%
GOBP_POSITIVE_REGULATION_OF_PATTERN_RECOGNITION_RECEPTOR_SIGNALING_PATHWAY	GOBP_POSITIVE_REGULATION_OF_PATTERN_RECOGNITION_RECEPTOR_SIGNALING_PATHWAY		36	0.6108086	2.0352461	0.0	0.0029054938	0.131	2287	tags=39%, list=11%, signal=44%
GOMF_PEPTIDE_ANTIGEN_BINDING	GOMF_PEPTIDE_ANTIGEN_BINDING		24	0.65082526	2.035009	0.0015898251	0.00285361	0.131	1750	tags=46%, list=9%, signal=50%
GOBP_NEGATIVE_REGULATION_OF_CELL_ACTIVATION	GOBP_NEGATIVE_REGULATION_OF_CELL_ACTIVATION		178	0.47726065	2.03263	0.0	0.002885456	0.134	3610	tags=38%, list=18%, signal=46%
GOBP_MONOCYTE_CHEMOTAXIS	GOBP_MONOCYTE_CHEMOTAXIS		46	0.58831036	2.0269766	0.0	0.003076774	0.146	3517	tags=52%, list=18%, signal=63%
GOBP_CD4_POSITIVE_ALPHA_BETA_T_CELL_PROLIFERATION	GOBP_CD4_POSITIVE_ALPHA_BETA_T_CELL_PROLIFERATION		22	0.6890327	2.0261986	0.0	0.0030839534	0.148	2387	tags=45%, list=12%, signal=52%
GOBP_ADAPTIVE_IMMUNE_RESPONSE_BASED_ON_SOMATIC_RECOMBINATION_OF_IMMUNE_RECEPTORS_BUILT_FROM_IMMUNOGLOBULIN_SUPERFAMILY_DOMAINS	GOBP_ADAPTIVE_IMMUNE_RESPONSE_BASED_ON_SOMATIC_RECOMBINATION_OF_IMMUNE_RECEPTORS_BUILT_FROM_IMMUNOGLOBULIN_SUPERFAMILY_DOMAINS		264	0.45504764	2.025307	0.0	0.003091486	0.151	3628	tags=36%, list=18%, signal=43%
GOBP_ACTIVATION_OF_INNATE_IMMUNE_RESPONSE	GOBP_ACTIVATION_OF_INNATE_IMMUNE_RESPONSE		41	0.59969234	2.0241408	0.0	0.0030787792	0.153	4626	tags=56%, list=23%, signal=73%
GOBP_INTERLEUKIN_1_PRODUCTION	GOBP_INTERLEUKIN_1_PRODUCTION		93	0.51824147	2.0237756	0.0	0.0030291216	0.153	4317	tags=48%, list=22%, signal=61%
GOBP_TUMOR_NECROSIS_FACTOR_SUPERFAMILY_CYTOKINE_PRODUCTION	GOBP_TUMOR_NECROSIS_FACTOR_SUPERFAMILY_CYTOKINE_PRODUCTION		158	0.47813576	2.0208158	0.0	0.0031661366	0.16	4317	tags=43%, list=22%, signal=54%
GOBP_CARDIAC_MUSCLE_CELL_ACTION_POTENTIAL_INVOLVED_IN_CONTRACTION	GOBP_CARDIAC_MUSCLE_CELL_ACTION_POTENTIAL_INVOLVED_IN_CONTRACTION		35	0.62341136	2.0207381	0.0	0.0031346348	0.161	2873	tags=46%, list=14%, signal=53%
GOBP_RESPONSE_TO_INTERFERON_ALPHA	GOBP_RESPONSE_TO_INTERFERON_ALPHA		26	0.6519861	2.0200865	0.0	0.0031041524	0.162	1899	tags=42%, list=9%, signal=47%
GOBP_CELLULAR_RESPONSE_TO_BIOTIC_STIMULUS	GOBP_CELLULAR_RESPONSE_TO_BIOTIC_STIMULUS		205	0.4663837	2.0161078	0.0	0.0032520536	0.172	5000	tags=45%, list=25%, signal=60%
GOBP_POSITIVE_REGULATION_OF_CYTOKINE_PRODUCTION	GOBP_POSITIVE_REGULATION_OF_CYTOKINE_PRODUCTION		382	0.4403574	2.0160573	0.0	0.0032035154	0.172	4317	tags=39%, list=22%, signal=48%
GOMF_ACTIN_BINDING	GOMF_ACTIN_BINDING		375	0.444637	2.0144222	0.0	0.0031732842	0.173	4504	tags=41%, list=23%, signal=52%
GOBP_REGULATION_OF_CELL_SHAPE	GOBP_REGULATION_OF_CELL_SHAPE		145	0.48677054	2.013312	0.0	0.0032115006	0.177	3252	tags=37%, list=16%, signal=43%
GOCC_CORTICAL_ACTIN_CYTOSKELETON	GOCC_CORTICAL_ACTIN_CYTOSKELETON		75	0.52978784	2.013288	0.0	0.003165622	0.177	5597	tags=60%, list=28%, signal=83%
GOBP_TOLL_LIKE_RECEPTOR_3_SIGNALING_PATHWAY	GOBP_TOLL_LIKE_RECEPTOR_3_SIGNALING_PATHWAY		21	0.70185804	2.0096564	0.0	0.003203708	0.182	1611	tags=48%, list=8%, signal=52%
GOMF_EXTRACELLULAR_MATRIX_BINDING	GOMF_EXTRACELLULAR_MATRIX_BINDING		49	0.57179564	2.0085962	0.0	0.0032240928	0.186	1861	tags=43%, list=9%, signal=47%
GOBP_ANGIOGENESIS	GOBP_ANGIOGENESIS		453	0.43198726	2.0057423	0.0	0.0033717793	0.193	3776	tags=38%, list=19%, signal=45%
GOBP_CARDIAC_CHAMBER_MORPHOGENESIS	GOBP_CARDIAC_CHAMBER_MORPHOGENESIS		123	0.4936813	2.003713	0.0	0.0035470626	0.204	3938	tags=42%, list=20%, signal=52%
GOBP_REGULATION_OF_RESPONSE_TO_BIOTIC_STIMULUS	GOBP_REGULATION_OF_RESPONSE_TO_BIOTIC_STIMULUS		278	0.44632047	2.0015442	0.0	0.0036709702	0.211	4840	tags=42%, list=24%, signal=55%
GOBP_NEGATIVE_REGULATION_OF_IMMUNE_RESPONSE	GOBP_NEGATIVE_REGULATION_OF_IMMUNE_RESPONSE		142	0.47958878	1.9998575	0.0	0.0037758593	0.216	4777	tags=44%, list=24%, signal=57%
GOMF_T_CELL_RECEPTOR_BINDING	GOMF_T_CELL_RECEPTOR_BINDING		20	0.6948134	1.9994838	0.0	0.0037416993	0.216	2094	tags=45%, list=10%, signal=50%
GOBP_POSITIVE_REGULATION_OF_LEUKOCYTE_PROLIFERATION	GOBP_POSITIVE_REGULATION_OF_LEUKOCYTE_PROLIFERATION		130	0.486841	1.99706	0.0	0.0038737485	0.223	4367	tags=45%, list=22%, signal=57%
GOBP_POSITIVE_REGULATION_OF_INTERLEUKIN_1_PRODUCTION	GOBP_POSITIVE_REGULATION_OF_INTERLEUKIN_1_PRODUCTION		52	0.57000303	1.9939735	0.0	0.003942396	0.229	3618	tags=46%, list=18%, signal=56%
GOBP_TOLERANCE_INDUCTION	GOBP_TOLERANCE_INDUCTION		17	0.7170085	1.9921079	0.0	0.0040242844	0.236	3760	tags=65%, list=19%, signal=80%
GOBP_REGULATION_OF_T_CELL_MIGRATION	GOBP_REGULATION_OF_T_CELL_MIGRATION		36	0.5967945	1.9918144	0.0	0.004003285	0.238	2126	tags=42%, list=11%, signal=47%
GOBP_POSITIVE_REGULATION_OF_INNATE_IMMUNE_RESPONSE	GOBP_POSITIVE_REGULATION_OF_INNATE_IMMUNE_RESPONSE		108	0.49582452	1.9897922	0.0	0.00408261	0.243	3216	tags=36%, list=16%, signal=43%
GOBP_REGULATION_OF_MAST_CELL_ACTIVATION	GOBP_REGULATION_OF_MAST_CELL_ACTIVATION		43	0.57760173	1.9886736	0.0	0.004075205	0.246	2924	tags=47%, list=15%, signal=54%
GOBP_RETINA_VASCULATURE_DEVELOPMENT_IN_CAMERA_TYPE_EYE	GOBP_RETINA_VASCULATURE_DEVELOPMENT_IN_CAMERA_TYPE_EYE		21	0.6910415	1.9876356	0.0	0.004068455	0.249	4960	tags=67%, list=25%, signal=89%
GOBP_REGULATION_OF_INNATE_IMMUNE_RESPONSE	GOBP_REGULATION_OF_INNATE_IMMUNE_RESPONSE		182	0.4636511	1.9855949	0.0	0.0041714464	0.256	4807	tags=44%, list=24%, signal=57%
GOBP_MYELOID_CELL_ACTIVATION_INVOLVED_IN_IMMUNE_RESPONSE	GOBP_MYELOID_CELL_ACTIVATION_INVOLVED_IN_IMMUNE_RESPONSE		84	0.5167087	1.9834175	0.0	0.00433928	0.27	3561	tags=43%, list=18%, signal=52%
GOBP_REGULATION_OF_INFLAMMATORY_RESPONSE_TO_ANTIGENIC_STIMULUS	GOBP_REGULATION_OF_INFLAMMATORY_RESPONSE_TO_ANTIGENIC_STIMULUS		24	0.65884787	1.9829451	0.0	0.004316078	0.271	2120	tags=38%, list=11%, signal=42%
GOBP_MEMBRANE_RAFT_ORGANIZATION	GOBP_MEMBRANE_RAFT_ORGANIZATION		21	0.6845868	1.9817363	0.0	0.0043998575	0.277	1611	tags=43%, list=8%, signal=47%
GOBP_VASCULAR_ENDOTHELIAL_GROWTH_FACTOR_RECEPTOR_SIGNALING_PATHWAY	GOBP_VASCULAR_ENDOTHELIAL_GROWTH_FACTOR_RECEPTOR_SIGNALING_PATHWAY		45	0.57341886	1.9791415	0.0	0.004494454	0.285	3610	tags=56%, list=18%, signal=68%
GOBP_CELL_KILLING	GOBP_CELL_KILLING		161	0.46942946	1.9791106	0.0	0.004444516	0.285	5133	tags=48%, list=26%, signal=65%
GOMF_GTPASE_ACTIVITY	GOMF_GTPASE_ACTIVITY		252	0.44931543	1.9788004	0.0	0.004421355	0.286	5630	tags=48%, list=28%, signal=66%
GOBP_POSITIVE_REGULATION_OF_INTERLEUKIN_6_PRODUCTION	GOBP_POSITIVE_REGULATION_OF_INTERLEUKIN_6_PRODUCTION		78	0.51521426	1.9772524	0.0	0.0044367095	0.29	2287	tags=35%, list=11%, signal=39%
GOBP_REGULATION_OF_CELL_KILLING	GOBP_REGULATION_OF_CELL_KILLING		95	0.49695197	1.9736353	0.0	0.0046272157	0.306	4980	tags=49%, list=25%, signal=66%
GOBP_METANEPHRIC_NEPHRON_DEVELOPMENT	GOBP_METANEPHRIC_NEPHRON_DEVELOPMENT		29	0.6224752	1.9720651	0.0	0.0047268365	0.317	3777	tags=48%, list=19%, signal=59%
GOBP_POSITIVE_REGULATION_OF_INTERLEUKIN_1_BETA_PRODUCTION	GOBP_POSITIVE_REGULATION_OF_INTERLEUKIN_1_BETA_PRODUCTION		45	0.5797109	1.9716327	0.001497006	0.004738679	0.321	3572	tags=49%, list=18%, signal=59%
GOBP_MEMBRANE_DEPOLARIZATION_DURING_ACTION_POTENTIAL	GOBP_MEMBRANE_DEPOLARIZATION_DURING_ACTION_POTENTIAL		23	0.6665295	1.9697461	0.0015797789	0.0047619864	0.326	2873	tags=57%, list=14%, signal=66%
GOBP_VENTRICULAR_CARDIAC_MUSCLE_CELL_ACTION_POTENTIAL	GOBP_VENTRICULAR_CARDIAC_MUSCLE_CELL_ACTION_POTENTIAL		24	0.649019	1.968551	0.0	0.0047611855	0.33	2317	tags=42%, list=12%, signal=47%
GOBP_MEMBRANE_DEPOLARIZATION	GOBP_MEMBRANE_DEPOLARIZATION		73	0.5178935	1.968515	0.0	0.0047244304	0.33	2317	tags=32%, list=12%, signal=36%
GOCC_CORTICAL_CYTOSKELETON	GOCC_CORTICAL_CYTOSKELETON		104	0.4930656	1.9623617	0.0	0.005231314	0.365	5597	tags=56%, list=28%, signal=77%
GOMF_EXTRACELLULAR_MATRIX_STRUCTURAL_CONSTITUENT_CONFERRING_TENSILE_STRENGTH	GOMF_EXTRACELLULAR_MATRIX_STRUCTURAL_CONSTITUENT_CONFERRING_TENSILE_STRENGTH		32	0.61823964	1.9623482	0.0	0.0051790006	0.365	3039	tags=53%, list=15%, signal=63%
GOBP_REGULATION_OF_VIRAL_PROCESS	GOBP_REGULATION_OF_VIRAL_PROCESS		141	0.47078395	1.9606341	0.0	0.005231733	0.371	2798	tags=26%, list=14%, signal=30%
GOBP_NEPHRON_DEVELOPMENT	GOBP_NEPHRON_DEVELOPMENT		135	0.47742066	1.9604015	0.0	0.0052031344	0.373	3914	tags=39%, list=20%, signal=48%
GOBP_T_CELL_PROLIFERATION	GOBP_T_CELL_PROLIFERATION		184	0.46079072	1.9595844	0.0	0.0052206037	0.376	4362	tags=41%, list=22%, signal=52%
GOBP_REGULATION_OF_LEUKOCYTE_MEDIATED_IMMUNITY	GOBP_REGULATION_OF_LEUKOCYTE_MEDIATED_IMMUNITY		210	0.44689777	1.9573256	0.0	0.0053495215	0.387	4916	tags=45%, list=25%, signal=59%
GOBP_CELL_CHEMOTAXIS	GOBP_CELL_CHEMOTAXIS		243	0.44675615	1.9569165	0.0	0.0053097396	0.387	3572	tags=38%, list=18%, signal=46%
GOMF_DOUBLE_STRANDED_RNA_BINDING	GOMF_DOUBLE_STRANDED_RNA_BINDING		72	0.51865745	1.956882	0.0	0.005259648	0.387	4553	tags=42%, list=23%, signal=54%
GOBP_IMMUNE_RESPONSE_REGULATING_CELL_SURFACE_RECEPTOR_SIGNALING_PATHWAY	GOBP_IMMUNE_RESPONSE_REGULATING_CELL_SURFACE_RECEPTOR_SIGNALING_PATHWAY		158	0.4686333	1.9568346	0.0	0.005210492	0.387	3406	tags=39%, list=17%, signal=47%
GOBP_POSITIVE_REGULATION_OF_T_CELL_PROLIFERATION	GOBP_POSITIVE_REGULATION_OF_T_CELL_PROLIFERATION		81	0.5113674	1.9553281	0.0	0.0052702604	0.396	4362	tags=43%, list=22%, signal=55%
GOBP_MAST_CELL_ACTIVATION_INVOLVED_IN_IMMUNE_RESPONSE	GOBP_MAST_CELL_ACTIVATION_INVOLVED_IN_IMMUNE_RESPONSE		45	0.57565624	1.9540396	0.0	0.0053291647	0.399	4962	tags=62%, list=25%, signal=83%
GOBP_T_CELL_MEDIATED_IMMUNITY	GOBP_T_CELL_MEDIATED_IMMUNITY		100	0.49590656	1.9521848	0.0	0.005397362	0.406	3443	tags=39%, list=17%, signal=47%
GOCC_ACTIN_FILAMENT	GOCC_ACTIN_FILAMENT		117	0.48330137	1.9512093	0.0	0.00542206	0.409	3518	tags=39%, list=18%, signal=47%
GOBP_NEGATIVE_REGULATION_OF_POTASSIUM_ION_TRANSMEMBRANE_TRANSPORT	GOBP_NEGATIVE_REGULATION_OF_POTASSIUM_ION_TRANSMEMBRANE_TRANSPORT		21	0.6636372	1.9495885	0.0	0.0055298842	0.416	4885	tags=62%, list=24%, signal=82%
GOMF_PROTEIN_TYROSINE_PHOSPHATASE_ACTIVITY	GOMF_PROTEIN_TYROSINE_PHOSPHATASE_ACTIVITY		88	0.5000851	1.9493184	0.0	0.0055016004	0.417	3672	tags=40%, list=18%, signal=49%
GOBP_LYMPHOCYTE_COSTIMULATION	GOBP_LYMPHOCYTE_COSTIMULATION		24	0.6410362	1.9483842	0.0	0.0055454522	0.422	3517	tags=58%, list=18%, signal=71%
GOMF_ACTIN_FILAMENT_BINDING	GOMF_ACTIN_FILAMENT_BINDING		192	0.45079535	1.9482154	0.0	0.005527743	0.424	4504	tags=43%, list=23%, signal=55%
GOMF_NATURAL_KILLER_CELL_LECTIN_LIKE_RECEPTOR_BINDING	GOMF_NATURAL_KILLER_CELL_LECTIN_LIKE_RECEPTOR_BINDING		17	0.69826794	1.9481083	0.0	0.00548009	0.424	4183	tags=65%, list=21%, signal=82%
GOBP_POSITIVE_REGULATION_OF_MONOCYTE_CHEMOTAXIS	GOBP_POSITIVE_REGULATION_OF_MONOCYTE_CHEMOTAXIS		16	0.711496	1.9478837	0.001610306	0.005463203	0.427	3099	tags=63%, list=16%, signal=74%
GOBP_LEUKOCYTE_PROLIFERATION	GOBP_LEUKOCYTE_PROLIFERATION		282	0.43751588	1.947547	0.0	0.0054169046	0.427	4367	tags=39%, list=22%, signal=50%
GOBP_NEGATIVE_REGULATION_OF_LEUKOCYTE_PROLIFERATION	GOBP_NEGATIVE_REGULATION_OF_LEUKOCYTE_PROLIFERATION		73	0.5131477	1.945142	0.0	0.005567414	0.436	3832	tags=42%, list=19%, signal=52%
GOBP_REGULATION_OF_VIRAL_GENOME_REPLICATION	GOBP_REGULATION_OF_VIRAL_GENOME_REPLICATION		73	0.51383436	1.945052	0.0	0.005550133	0.438	2672	tags=26%, list=13%, signal=30%
GOBP_B_CELL_MEDIATED_IMMUNITY	GOBP_B_CELL_MEDIATED_IMMUNITY		117	0.4820036	1.9450024	0.0	0.0055042636	0.438	3722	tags=36%, list=19%, signal=44%
GOBP_ENDOCARDIAL_CUSHION_DEVELOPMENT	GOBP_ENDOCARDIAL_CUSHION_DEVELOPMENT		45	0.55122447	1.9449561	0.0	0.0054781036	0.439	4119	tags=53%, list=21%, signal=67%
GOMF_HISTONE_ACETYLTRANSFERASE_BINDING	GOMF_HISTONE_ACETYLTRANSFERASE_BINDING		26	0.6378959	1.9430134	0.0	0.005680219	0.457	3758	tags=58%, list=19%, signal=71%
GOBP_CARDIAC_MUSCLE_TISSUE_MORPHOGENESIS	GOBP_CARDIAC_MUSCLE_TISSUE_MORPHOGENESIS		59	0.53075016	1.9415958	0.0	0.005747326	0.461	3875	tags=41%, list=19%, signal=50%
GOBP_REGULATION_OF_MONOCYTE_CHEMOTAXIS	GOBP_REGULATION_OF_MONOCYTE_CHEMOTAXIS		22	0.65652275	1.9387562	0.0016129032	0.005925288	0.474	3099	tags=55%, list=16%, signal=64%
GOBP_POSITIVE_REGULATION_OF_RESPONSE_TO_EXTERNAL_STIMULUS	GOBP_POSITIVE_REGULATION_OF_RESPONSE_TO_EXTERNAL_STIMULUS		360	0.4313529	1.9386191	0.0	0.005933755	0.477	3403	tags=34%, list=17%, signal=40%
GOBP_REGULATION_OF_VASCULATURE_DEVELOPMENT	GOBP_REGULATION_OF_VASCULATURE_DEVELOPMENT		251	0.43706322	1.9379524	0.0	0.005951031	0.481	3401	tags=36%, list=17%, signal=43%
GOBP_ANTIGEN_PROCESSING_AND_PRESENTATION_OF_PEPTIDE_ANTIGEN_VIA_MHC_CLASS_IB	GOBP_ANTIGEN_PROCESSING_AND_PRESENTATION_OF_PEPTIDE_ANTIGEN_VIA_MHC_CLASS_IB		20	0.6824975	1.9376124	0.0	0.0059315367	0.482	1750	tags=45%, list=9%, signal=49%
GOBP_REGULATION_OF_LYMPHOCYTE_MIGRATION	GOBP_REGULATION_OF_LYMPHOCYTE_MIGRATION		49	0.5461445	1.9374453	0.0	0.005894503	0.482	2126	tags=37%, list=11%, signal=41%
GOBP_REGULATION_OF_LYMPHOCYTE_MEDIATED_IMMUNITY	GOBP_REGULATION_OF_LYMPHOCYTE_MEDIATED_IMMUNITY		150	0.46077776	1.9347243	0.0	0.0060457764	0.497	4980	tags=44%, list=25%, signal=58%
GOBP_LEUKOCYTE_DEGRANULATION	GOBP_LEUKOCYTE_DEGRANULATION		66	0.52489704	1.9340638	0.0	0.0060441094	0.498	4962	tags=55%, list=25%, signal=72%
GOBP_MYELOID_LEUKOCYTE_DIFFERENTIATION	GOBP_MYELOID_LEUKOCYTE_DIFFERENTIATION		192	0.45175794	1.9338545	0.0	0.0060249115	0.501	4367	tags=39%, list=22%, signal=50%
GOBP_VENTRICULAR_CARDIAC_MUSCLE_TISSUE_MORPHOGENESIS	GOBP_VENTRICULAR_CARDIAC_MUSCLE_TISSUE_MORPHOGENESIS		46	0.56607616	1.9332887	0.0	0.0060496153	0.502	3875	tags=46%, list=19%, signal=56%
GOBP_REGULATION_OF_ADAPTIVE_IMMUNE_RESPONSE	GOBP_REGULATION_OF_ADAPTIVE_IMMUNE_RESPONSE		177	0.45593813	1.9332805	0.0	0.006004469	0.502	3628	tags=35%, list=18%, signal=42%
GOBP_MYELOID_LEUKOCYTE_MIGRATION	GOBP_MYELOID_LEUKOCYTE_MIGRATION		187	0.44856527	1.9329978	0.0	0.005985952	0.503	3656	tags=38%, list=18%, signal=46%
GOMF_SIGNALING_ADAPTOR_ACTIVITY	GOMF_SIGNALING_ADAPTOR_ACTIVITY		71	0.5090551	1.9325463	0.0	0.0059932154	0.505	4791	tags=48%, list=24%, signal=63%
GOBP_SEROTONIN_TRANSPORT	GOBP_SEROTONIN_TRANSPORT		17	0.6867842	1.9318119	0.0	0.005992189	0.508	4706	tags=65%, list=24%, signal=85%
GOBP_INFLAMMATORY_RESPONSE_TO_ANTIGENIC_STIMULUS	GOBP_INFLAMMATORY_RESPONSE_TO_ANTIGENIC_STIMULUS		46	0.55246294	1.9291891	0.0	0.006058562	0.515	2120	tags=26%, list=11%, signal=29%
GOBP_NEGATIVE_REGULATION_OF_MYELOID_LEUKOCYTE_DIFFERENTIATION	GOBP_NEGATIVE_REGULATION_OF_MYELOID_LEUKOCYTE_DIFFERENTIATION		44	0.5607492	1.9284369	0.0	0.0060652224	0.519	3010	tags=36%, list=15%, signal=43%
GOCC_COMPACT_MYELIN	GOCC_COMPACT_MYELIN		19	0.6674691	1.9270362	0.0	0.006171998	0.527	5013	tags=74%, list=25%, signal=98%
GOBP_ACUTE_INFLAMMATORY_RESPONSE_TO_ANTIGENIC_STIMULUS	GOBP_ACUTE_INFLAMMATORY_RESPONSE_TO_ANTIGENIC_STIMULUS		17	0.69975704	1.9265761	0.001633987	0.0061861803	0.532	236	tags=24%, list=1%, signal=24%
GOBP_PEPTIDE_CROSS_LINKING	GOBP_PEPTIDE_CROSS_LINKING		19	0.68094444	1.9230057	0.0	0.00651996	0.545	1630	tags=47%, list=8%, signal=52%
GOBP_IMMUNE_EFFECTOR_PROCESS	GOBP_IMMUNE_EFFECTOR_PROCESS		500	0.41119483	1.9229205	0.0	0.0064825267	0.546	4916	tags=41%, list=25%, signal=53%
GOBP_LEUKOCYTE_HOMEOSTASIS	GOBP_LEUKOCYTE_HOMEOSTASIS		109	0.4808854	1.9217958	0.0	0.0065913573	0.557	5861	tags=52%, list=29%, signal=74%
GOBP_LEUKOCYTE_MEDIATED_CYTOTOXICITY	GOBP_LEUKOCYTE_MEDIATED_CYTOTOXICITY		108	0.47917318	1.9208603	0.0	0.0066987295	0.567	4980	tags=46%, list=25%, signal=61%
GOCC_ENDOCYTIC_VESICLE	GOCC_ENDOCYTIC_VESICLE		178	0.45191026	1.919566	0.0	0.0068279197	0.576	4287	tags=38%, list=21%, signal=48%
GOBP_DEFENSE_RESPONSE_TO_GRAM_NEGATIVE_BACTERIUM	GOBP_DEFENSE_RESPONSE_TO_GRAM_NEGATIVE_BACTERIUM		58	0.5319791	1.9170923	0.0	0.0070751575	0.587	5370	tags=64%, list=27%, signal=87%
GOBP_BRANCHING_INVOLVED_IN_BLOOD_VESSEL_MORPHOGENESIS	GOBP_BRANCHING_INVOLVED_IN_BLOOD_VESSEL_MORPHOGENESIS		38	0.5733627	1.9160818	0.0	0.007121847	0.592	3762	tags=53%, list=19%, signal=65%
GOBP_HOMOTYPIC_CELL_CELL_ADHESION	GOBP_HOMOTYPIC_CELL_CELL_ADHESION		75	0.501949	1.9150882	0.0	0.0071912813	0.599	3099	tags=37%, list=16%, signal=44%
GOBP_NEGATIVE_REGULATION_OF_LYMPHOCYTE_ACTIVATION	GOBP_NEGATIVE_REGULATION_OF_LYMPHOCYTE_ACTIVATION		130	0.46547273	1.9122964	0.0	0.0074310247	0.613	3832	tags=38%, list=19%, signal=46%
GOMF_CYTOKINE_RECEPTOR_ACTIVITY	GOMF_CYTOKINE_RECEPTOR_ACTIVITY		68	0.5166665	1.9117187	0.0	0.0074282596	0.616	4329	tags=41%, list=22%, signal=52%
GOBP_SYNCYTIUM_FORMATION	GOBP_SYNCYTIUM_FORMATION		63	0.51777935	1.9114308	0.0	0.007433232	0.62	5337	tags=51%, list=27%, signal=69%
GOBP_CYTOKINE_MEDIATED_SIGNALING_PATHWAY	GOBP_CYTOKINE_MEDIATED_SIGNALING_PATHWAY		323	0.4265856	1.9104744	0.0	0.007491416	0.626	4333	tags=38%, list=22%, signal=47%
GOBP_REGULATION_OF_MONOCYTE_DIFFERENTIATION	GOBP_REGULATION_OF_MONOCYTE_DIFFERENTIATION		15	0.7149932	1.9085112	0.0015600624	0.0076171076	0.633	2784	tags=47%, list=14%, signal=54%
GOBP_POSITIVE_REGULATION_OF_MYELOID_CELL_DIFFERENTIATION	GOBP_POSITIVE_REGULATION_OF_MYELOID_CELL_DIFFERENTIATION		92	0.4877935	1.9073884	0.0	0.0077034035	0.638	3497	tags=36%, list=17%, signal=43%
GOBP_CARDIAC_VENTRICLE_DEVELOPMENT	GOBP_CARDIAC_VENTRICLE_DEVELOPMENT		126	0.46425214	1.9063413	0.0	0.007721554	0.642	3938	tags=37%, list=20%, signal=46%
GOBP_RAS_PROTEIN_SIGNAL_TRANSDUCTION	GOBP_RAS_PROTEIN_SIGNAL_TRANSDUCTION		309	0.42357734	1.9059674	0.0	0.007679733	0.642	5380	tags=47%, list=27%, signal=64%
GOBP_PHAGOCYTOSIS	GOBP_PHAGOCYTOSIS		194	0.4448129	1.9058409	0.0	0.0076384214	0.642	4435	tags=44%, list=22%, signal=56%
GOBP_POSITIVE_REGULATION_OF_DEFENSE_RESPONSE	GOBP_POSITIVE_REGULATION_OF_DEFENSE_RESPONSE		231	0.43170223	1.9049939	0.0	0.007699893	0.647	3253	tags=32%, list=16%, signal=38%
GOBP_NEGATIVE_REGULATION_OF_VIRAL_LIFE_CYCLE	GOBP_NEGATIVE_REGULATION_OF_VIRAL_LIFE_CYCLE		29	0.6102053	1.9048187	0.0	0.0076809623	0.648	2798	tags=45%, list=14%, signal=52%
GOBP_CORTICAL_CYTOSKELETON_ORGANIZATION	GOBP_CORTICAL_CYTOSKELETON_ORGANIZATION		60	0.5227637	1.9042963	0.0014556041	0.007712614	0.651	4362	tags=50%, list=22%, signal=64%
GOBP_B_CELL_HOMEOSTASIS	GOBP_B_CELL_HOMEOSTASIS		36	0.57605577	1.9012756	0.0	0.008025366	0.672	5351	tags=64%, list=27%, signal=87%
GOCC_RUFFLE	GOCC_RUFFLE		139	0.46216998	1.9005264	0.0	0.008047992	0.676	6090	tags=58%, list=30%, signal=82%
GOBP_NEGATIVE_REGULATION_OF_TYPE_I_INTERFERON_MEDIATED_SIGNALING_PATHWAY	GOBP_NEGATIVE_REGULATION_OF_TYPE_I_INTERFERON_MEDIATED_SIGNALING_PATHWAY		19	0.658414	1.8995813	0.0048	0.008076955	0.682	4133	tags=47%, list=21%, signal=60%
GOBP_MEMBRANE_INVAGINATION	GOBP_MEMBRANE_INVAGINATION		74	0.50606424	1.8991154	0.0	0.008084367	0.684	4892	tags=50%, list=24%, signal=66%
GOBP_MUSCLE_CELL_MIGRATION	GOBP_MUSCLE_CELL_MIGRATION		113	0.4699782	1.8991125	0.0	0.008035666	0.684	4282	tags=43%, list=21%, signal=55%
GOBP_STRIATED_MUSCLE_CELL_DEVELOPMENT	GOBP_STRIATED_MUSCLE_CELL_DEVELOPMENT		59	0.5211336	1.8976852	0.0	0.008127443	0.688	3570	tags=37%, list=18%, signal=45%
GOBP_PATTERN_RECOGNITION_RECEPTOR_SIGNALING_PATHWAY	GOBP_PATTERN_RECOGNITION_RECEPTOR_SIGNALING_PATHWAY		146	0.4534946	1.8940874	0.0	0.0085222935	0.704	4789	tags=44%, list=24%, signal=57%
GOBP_REGULATION_OF_PROTEIN_POLYMERIZATION	GOBP_REGULATION_OF_PROTEIN_POLYMERIZATION		179	0.44652775	1.8914943	0.0	0.008809811	0.718	5961	tags=50%, list=30%, signal=70%
GOBP_POSITIVE_REGULATION_OF_IMMUNE_EFFECTOR_PROCESS	GOBP_POSITIVE_REGULATION_OF_IMMUNE_EFFECTOR_PROCESS		233	0.42985958	1.8909714	0.0	0.008854572	0.723	3687	tags=35%, list=18%, signal=43%
GOBP_CARDIAC_EPITHELIAL_TO_MESENCHYMAL_TRANSITION	GOBP_CARDIAC_EPITHELIAL_TO_MESENCHYMAL_TRANSITION		30	0.5978212	1.8900672	0.0	0.008939071	0.728	3995	tags=57%, list=20%, signal=71%
GOBP_CHEMOKINE_C_X_C_MOTIF_LIGAND_2_PRODUCTION	GOBP_CHEMOKINE_C_X_C_MOTIF_LIGAND_2_PRODUCTION		18	0.67135984	1.886753	0.0	0.009355142	0.753	3566	tags=67%, list=18%, signal=81%
GOBP_CELL_PROLIFERATION_INVOLVED_IN_KIDNEY_DEVELOPMENT	GOBP_CELL_PROLIFERATION_INVOLVED_IN_KIDNEY_DEVELOPMENT		16	0.6803312	1.8862555	0.0	0.009361934	0.753	3777	tags=56%, list=19%, signal=69%
GOBP_REGULATION_OF_ERYTHROCYTE_DIFFERENTIATION	GOBP_REGULATION_OF_ERYTHROCYTE_DIFFERENTIATION		46	0.53405493	1.8838668	0.0	0.00959656	0.767	3497	tags=37%, list=17%, signal=45%
GOBP_MUSCLE_CELL_PROLIFERATION	GOBP_MUSCLE_CELL_PROLIFERATION		217	0.43057993	1.8830893	0.0	0.009608326	0.771	4367	tags=36%, list=22%, signal=45%
GOBP_POSITIVE_REGULATION_OF_CELL_KILLING	GOBP_POSITIVE_REGULATION_OF_CELL_KILLING		65	0.50780064	1.8808568	0.0	0.00982502	0.778	5128	tags=51%, list=26%, signal=68%
GOBP_POSITIVE_REGULATION_OF_GLIOGENESIS	GOBP_POSITIVE_REGULATION_OF_GLIOGENESIS		76	0.49543983	1.8792901	0.0	0.009947206	0.786	2875	tags=37%, list=14%, signal=43%
GOBP_REGULATION_OF_MAST_CELL_ACTIVATION_INVOLVED_IN_IMMUNE_RESPONSE	GOBP_REGULATION_OF_MAST_CELL_ACTIVATION_INVOLVED_IN_IMMUNE_RESPONSE		32	0.58535475	1.8780141	0.0	0.01017345	0.793	2784	tags=44%, list=14%, signal=51%
GOBP_T_CELL_ACTIVATION	GOBP_T_CELL_ACTIVATION		459	0.40636083	1.877005	0.0	0.010272974	0.797	4362	tags=35%, list=22%, signal=44%
GOBP_NEGATIVE_REGULATION_OF_PROTEIN_POLYMERIZATION	GOBP_NEGATIVE_REGULATION_OF_PROTEIN_POLYMERIZATION		72	0.4987947	1.8769978	0.0	0.010215902	0.797	4863	tags=44%, list=24%, signal=59%
GOBP_PROTEIN_DEPOLYMERIZATION	GOBP_PROTEIN_DEPOLYMERIZATION		109	0.47534233	1.8767726	0.0	0.010172507	0.797	3950	tags=36%, list=20%, signal=44%
GOBP_NEGATIVE_REGULATION_OF_RESPONSE_TO_CYTOKINE_STIMULUS	GOBP_NEGATIVE_REGULATION_OF_RESPONSE_TO_CYTOKINE_STIMULUS		60	0.5144749	1.8751993	0.0	0.010295612	0.805	4317	tags=43%, list=22%, signal=55%
GOBP_NEGATIVE_REGULATION_OF_G_PROTEIN_COUPLED_RECEPTOR_SIGNALING_PATHWAY	GOBP_NEGATIVE_REGULATION_OF_G_PROTEIN_COUPLED_RECEPTOR_SIGNALING_PATHWAY		47	0.5404836	1.8749615	0.0015037594	0.010290193	0.806	3099	tags=38%, list=16%, signal=45%
GOBP_REGULATION_OF_VASCULAR_ENDOTHELIAL_GROWTH_FACTOR_RECEPTOR_SIGNALING_PATHWAY	GOBP_REGULATION_OF_VASCULAR_ENDOTHELIAL_GROWTH_FACTOR_RECEPTOR_SIGNALING_PATHWAY		29	0.5936214	1.8747027	0.00155521	0.0102659	0.806	3610	tags=55%, list=18%, signal=67%
GOBP_REGULATION_OF_DEFENSE_RESPONSE	GOBP_REGULATION_OF_DEFENSE_RESPONSE		493	0.40303266	1.8746886	0.0	0.010210407	0.806	4840	tags=39%, list=24%, signal=51%
GOBP_MESENCHYME_DEVELOPMENT	GOBP_MESENCHYME_DEVELOPMENT		252	0.42474145	1.8737711	0.0	0.010262248	0.806	4241	tags=40%, list=21%, signal=50%
GOMF_PHOSPHOLIPASE_BINDING	GOMF_PHOSPHOLIPASE_BINDING		21	0.64327383	1.8728906	0.0015974441	0.010363104	0.81	2500	tags=43%, list=13%, signal=49%
GOBP_REGULATION_OF_MONONUCLEAR_CELL_MIGRATION	GOBP_REGULATION_OF_MONONUCLEAR_CELL_MIGRATION		92	0.48357537	1.8728629	0.0	0.010320507	0.81	3112	tags=36%, list=16%, signal=42%
GOBP_POSITIVE_REGULATION_OF_REGULATORY_T_CELL_DIFFERENTIATION	GOBP_POSITIVE_REGULATION_OF_REGULATORY_T_CELL_DIFFERENTIATION		15	0.68924826	1.8709159	0.0	0.01052443	0.816	113	tags=20%, list=1%, signal=20%
GOBP_WOUND_HEALING	GOBP_WOUND_HEALING		309	0.41452762	1.8708133	0.0	0.010475183	0.816	3207	tags=35%, list=16%, signal=41%
GOBP_ACTIN_FILAMENT_ORGANIZATION	GOBP_ACTIN_FILAMENT_ORGANIZATION		394	0.4092763	1.8699511	0.0	0.010542108	0.817	3570	tags=32%, list=18%, signal=39%
GOBP_MONONUCLEAR_CELL_MIGRATION	GOBP_MONONUCLEAR_CELL_MIGRATION		145	0.45286468	1.8680309	0.0	0.010808722	0.828	3794	tags=39%, list=19%, signal=47%
GOMF_CYTOKINE_BINDING	GOMF_CYTOKINE_BINDING		107	0.4719819	1.86713	0.0	0.010903449	0.834	3374	tags=37%, list=17%, signal=45%
GOBP_T_CELL_CHEMOTAXIS	GOBP_T_CELL_CHEMOTAXIS		18	0.65689814	1.8656679	0.0016393443	0.011165895	0.844	3099	tags=56%, list=16%, signal=66%
GOBP_EXTERNAL_ENCAPSULATING_STRUCTURE_ORGANIZATION	GOBP_EXTERNAL_ENCAPSULATING_STRUCTURE_ORGANIZATION		255	0.42030266	1.8652909	0.0	0.011156603	0.847	3393	tags=36%, list=17%, signal=43%
GOBP_EXTRACELLULAR_MATRIX_DISASSEMBLY	GOBP_EXTRACELLULAR_MATRIX_DISASSEMBLY		26	0.606224	1.8649603	0.0	0.011141161	0.848	2465	tags=46%, list=12%, signal=53%
GOBP_INTERFERON_ALPHA_PRODUCTION	GOBP_INTERFERON_ALPHA_PRODUCTION		29	0.59783524	1.8638579	0.0	0.011220874	0.851	2353	tags=34%, list=12%, signal=39%
GOBP_SEGMENT_SPECIFICATION	GOBP_SEGMENT_SPECIFICATION		18	0.6617309	1.8638442	0.003241491	0.011164203	0.851	5155	tags=67%, list=26%, signal=90%
GOBP_PIGMENT_CELL_DIFFERENTIATION	GOBP_PIGMENT_CELL_DIFFERENTIATION		37	0.56830794	1.8637562	0.0	0.01112586	0.851	1799	tags=32%, list=9%, signal=36%
GOBP_CARDIAC_CHAMBER_DEVELOPMENT	GOBP_CARDIAC_CHAMBER_DEVELOPMENT		168	0.438097	1.8612694	0.0	0.011408024	0.86	3938	tags=36%, list=20%, signal=44%
GOBP_NEGATIVE_REGULATION_OF_LEUKOCYTE_MEDIATED_IMMUNITY	GOBP_NEGATIVE_REGULATION_OF_LEUKOCYTE_MEDIATED_IMMUNITY		54	0.5255547	1.8610358	0.0	0.0113975955	0.861	4533	tags=46%, list=23%, signal=60%
GOBP_BONE_MINERALIZATION	GOBP_BONE_MINERALIZATION		101	0.4649152	1.860892	0.0	0.01135286	0.862	4518	tags=43%, list=23%, signal=55%
GOBP_REGULATION_OF_T_CELL_MEDIATED_IMMUNITY	GOBP_REGULATION_OF_T_CELL_MEDIATED_IMMUNITY		74	0.49144638	1.8607974	0.0	0.011331679	0.862	3443	tags=39%, list=17%, signal=47%
GOBP_POSITIVE_REGULATION_OF_TUMOR_NECROSIS_FACTOR_SUPERFAMILY_CYTOKINE_PRODUCTION	GOBP_POSITIVE_REGULATION_OF_TUMOR_NECROSIS_FACTOR_SUPERFAMILY_CYTOKINE_PRODUCTION		90	0.48213246	1.8605894	0.0	0.011298957	0.862	3743	tags=39%, list=19%, signal=48%
GOBP_NEGATIVE_REGULATION_OF_B_CELL_PROLIFERATION	GOBP_NEGATIVE_REGULATION_OF_B_CELL_PROLIFERATION		16	0.69008255	1.8602898	0.0	0.011295373	0.862	3832	tags=63%, list=19%, signal=77%
GOBP_POSITIVE_REGULATION_OF_MAPK_CASCADE	GOBP_POSITIVE_REGULATION_OF_MAPK_CASCADE		442	0.39827845	1.8585895	0.0	0.011518156	0.871	4313	tags=37%, list=22%, signal=46%
GOMF_BETA_2_MICROGLOBULIN_BINDING	GOMF_BETA_2_MICROGLOBULIN_BINDING		15	0.69928277	1.8579016	0.0016447369	0.011580907	0.872	1750	tags=40%, list=9%, signal=44%
GOBP_NEGATIVE_REGULATION_OF_T_CELL_PROLIFERATION	GOBP_NEGATIVE_REGULATION_OF_T_CELL_PROLIFERATION		55	0.5146733	1.8570794	0.0	0.011637072	0.875	4326	tags=47%, list=22%, signal=60%
GOBP_NEGATIVE_REGULATION_OF_CELL_KILLING	GOBP_NEGATIVE_REGULATION_OF_CELL_KILLING		21	0.631419	1.8568641	0.0016611295	0.011620727	0.876	4533	tags=62%, list=23%, signal=80%
GOMF_TAP_BINDING	GOMF_TAP_BINDING		16	0.6711338	1.8567312	0.0016129032	0.011598539	0.876	1750	tags=38%, list=9%, signal=41%
GOMF_INTRAMEMBRANE_LIPID_TRANSPORTER_ACTIVITY	GOMF_INTRAMEMBRANE_LIPID_TRANSPORTER_ACTIVITY		43	0.5390085	1.8567015	0.0	0.011549059	0.876	3840	tags=51%, list=19%, signal=63%
GOBP_SMALL_GTPASE_MEDIATED_SIGNAL_TRANSDUCTION	GOBP_SMALL_GTPASE_MEDIATED_SIGNAL_TRANSDUCTION		390	0.40244174	1.8560406	0.0	0.0115714315	0.878	5389	tags=46%, list=27%, signal=61%
GOBP_CORTICAL_ACTIN_CYTOSKELETON_ORGANIZATION	GOBP_CORTICAL_ACTIN_CYTOSKELETON_ORGANIZATION		37	0.5546533	1.8557514	0.0	0.011549872	0.879	4362	tags=51%, list=22%, signal=66%
GOBP_ENSHEATHMENT_OF_NEURONS	GOBP_ENSHEATHMENT_OF_NEURONS		158	0.4447123	1.8534776	0.0	0.011883199	0.886	4040	tags=39%, list=20%, signal=48%
GOBP_REGULATION_OF_IMMUNE_EFFECTOR_PROCESS	GOBP_REGULATION_OF_IMMUNE_EFFECTOR_PROCESS		334	0.40997916	1.8530414	0.0	0.011920458	0.887	4830	tags=41%, list=24%, signal=53%
GOBP_ENDOTHELIUM_DEVELOPMENT	GOBP_ENDOTHELIUM_DEVELOPMENT		117	0.45770025	1.8521187	0.0	0.012027551	0.893	4012	tags=42%, list=20%, signal=52%
GOBP_SMOOTH_MUSCLE_CELL_PROLIFERATION	GOBP_SMOOTH_MUSCLE_CELL_PROLIFERATION		156	0.44241717	1.8512369	0.0	0.012208695	0.901	4367	tags=37%, list=22%, signal=47%
GOBP_STRIATED_MUSCLE_TISSUE_DEVELOPMENT	GOBP_STRIATED_MUSCLE_TISSUE_DEVELOPMENT		245	0.41942754	1.8511336	0.0	0.012168804	0.901	4375	tags=38%, list=22%, signal=47%
GOBP_NEGATIVE_REGULATION_OF_PHAGOCYTOSIS	GOBP_NEGATIVE_REGULATION_OF_PHAGOCYTOSIS		20	0.6560244	1.8510141	0.0015797789	0.012139726	0.902	4333	tags=60%, list=22%, signal=77%
GOBP_BRANCH_ELONGATION_OF_AN_EPITHELIUM	GOBP_BRANCH_ELONGATION_OF_AN_EPITHELIUM		18	0.66545075	1.8507024	0.004854369	0.01211633	0.903	4313	tags=56%, list=22%, signal=71%
GOBP_TAXIS	GOBP_TAXIS		489	0.39890042	1.8497458	0.0	0.01220896	0.903	3656	tags=34%, list=18%, signal=40%
GOCC_SODIUM_CHANNEL_COMPLEX	GOCC_SODIUM_CHANNEL_COMPLEX		20	0.64280343	1.845962	0.0050251256	0.012751422	0.912	2317	tags=45%, list=12%, signal=51%
GOBP_POSITIVE_REGULATION_OF_INTERFERON_ALPHA_PRODUCTION	GOBP_POSITIVE_REGULATION_OF_INTERFERON_ALPHA_PRODUCTION		21	0.63209605	1.8446914	0.003125	0.012908609	0.918	374	tags=29%, list=2%, signal=29%
GOBP_POSITIVE_REGULATION_OF_ADAPTIVE_IMMUNE_RESPONSE	GOBP_POSITIVE_REGULATION_OF_ADAPTIVE_IMMUNE_RESPONSE		114	0.45774236	1.8436395	0.0	0.013100825	0.924	3336	tags=35%, list=17%, signal=42%
GOBP_REGULATION_OF_T_CELL_ACTIVATION	GOBP_REGULATION_OF_T_CELL_ACTIVATION		299	0.410306	1.8431172	0.0	0.01312524	0.925	4362	tags=36%, list=22%, signal=46%
GOBP_CYTOPLASMIC_PATTERN_RECOGNITION_RECEPTOR_SIGNALING_PATHWAY_IN_RESPONSE_TO_VIRUS	GOBP_CYTOPLASMIC_PATTERN_RECOGNITION_RECEPTOR_SIGNALING_PATHWAY_IN_RESPONSE_TO_VIRUS		25	0.6088331	1.8429341	0.0015479876	0.013108423	0.925	1851	tags=28%, list=9%, signal=31%
GOBP_POSITIVE_REGULATION_OF_BLOOD_CIRCULATION	GOBP_POSITIVE_REGULATION_OF_BLOOD_CIRCULATION		32	0.5725205	1.8411013	0.0016051364	0.013398909	0.93	2317	tags=38%, list=12%, signal=42%
GOBP_NEGATIVE_REGULATION_OF_RESPONSE_TO_EXTERNAL_STIMULUS	GOBP_NEGATIVE_REGULATION_OF_RESPONSE_TO_EXTERNAL_STIMULUS		313	0.41301566	1.8410983	0.0	0.013340143	0.93	4324	tags=38%, list=22%, signal=47%
GOBP_NEURAL_CREST_CELL_DIFFERENTIATION	GOBP_NEURAL_CREST_CELL_DIFFERENTIATION		85	0.4743736	1.8409295	0.0	0.013307395	0.93	3610	tags=35%, list=18%, signal=43%
GOBP_MUSCLE_CONTRACTION	GOBP_MUSCLE_CONTRACTION		254	0.41616318	1.8406997	0.0	0.013305336	0.931	4166	tags=37%, list=21%, signal=46%
GOMF_PHOSPHATIDYLINOSITOL_KINASE_ACTIVITY	GOMF_PHOSPHATIDYLINOSITOL_KINASE_ACTIVITY		15	0.6837476	1.8404399	0.003508772	0.013267973	0.931	1413	tags=20%, list=7%, signal=22%
GOBP_NEGATIVE_REGULATION_OF_CELL_ADHESION	GOBP_NEGATIVE_REGULATION_OF_CELL_ADHESION		263	0.41832364	1.840294	0.0	0.01323572	0.931	3753	tags=36%, list=19%, signal=44%
GOBP_MYELOID_LEUKOCYTE_MEDIATED_IMMUNITY	GOBP_MYELOID_LEUKOCYTE_MEDIATED_IMMUNITY		91	0.46996582	1.8398466	0.0	0.013253848	0.931	3561	tags=40%, list=18%, signal=48%
GOBP_NEGATIVE_REGULATION_OF_INNATE_IMMUNE_RESPONSE	GOBP_NEGATIVE_REGULATION_OF_INNATE_IMMUNE_RESPONSE		61	0.51232576	1.8396641	0.0	0.01322679	0.931	4533	tags=44%, list=23%, signal=57%
GOBP_NEGATIVE_REGULATION_OF_INTERLEUKIN_6_PRODUCTION	GOBP_NEGATIVE_REGULATION_OF_INTERLEUKIN_6_PRODUCTION		41	0.54389006	1.8396229	0.001457726	0.013175517	0.931	5351	tags=59%, list=27%, signal=80%
GOBP_CELL_ACTIVATION_INVOLVED_IN_IMMUNE_RESPONSE	GOBP_CELL_ACTIVATION_INVOLVED_IN_IMMUNE_RESPONSE		231	0.42045328	1.8380562	0.0	0.013366913	0.933	4962	tags=44%, list=25%, signal=58%
GOBP_CELLULAR_COMPONENT_ASSEMBLY_INVOLVED_IN_MORPHOGENESIS	GOBP_CELLULAR_COMPONENT_ASSEMBLY_INVOLVED_IN_MORPHOGENESIS		107	0.4606273	1.8352147	0.0	0.0138178775	0.94	3570	tags=35%, list=18%, signal=42%
GOBP_VASCULAR_ASSOCIATED_SMOOTH_MUSCLE_CELL_PROLIFERATION	GOBP_VASCULAR_ASSOCIATED_SMOOTH_MUSCLE_CELL_PROLIFERATION		61	0.49858868	1.8350425	0.0014749262	0.013794083	0.94	6112	tags=57%, list=31%, signal=82%
GOBP_MYOBLAST_FUSION	GOBP_MYOBLAST_FUSION		45	0.5270873	1.8349003	0.0	0.013746042	0.94	5337	tags=51%, list=27%, signal=70%
GOBP_LEUKOCYTE_CHEMOTAXIS	GOBP_LEUKOCYTE_CHEMOTAXIS		179	0.43195897	1.834288	0.0	0.013785887	0.94	3656	tags=38%, list=18%, signal=46%
GOBP_NEGATIVE_REGULATION_OF_POTASSIUM_ION_TRANSPORT	GOBP_NEGATIVE_REGULATION_OF_POTASSIUM_ION_TRANSPORT		30	0.5763994	1.833737	0.0031201248	0.013806295	0.941	4944	tags=57%, list=25%, signal=75%
GOBP_REGULATION_OF_LEUKOCYTE_CHEMOTAXIS	GOBP_REGULATION_OF_LEUKOCYTE_CHEMOTAXIS		101	0.46183172	1.8336197	0.0	0.013773178	0.941	3656	tags=42%, list=18%, signal=51%
GOBP_MYELOID_CELL_DIFFERENTIATION	GOBP_MYELOID_CELL_DIFFERENTIATION		358	0.40053192	1.8324943	0.0	0.013898795	0.945	4367	tags=35%, list=22%, signal=44%
GOMF_SCAVENGER_RECEPTOR_ACTIVITY	GOMF_SCAVENGER_RECEPTOR_ACTIVITY		32	0.585683	1.832079	0.0015479876	0.013932721	0.948	2373	tags=38%, list=12%, signal=42%
GOBP_POSITIVE_REGULATION_OF_ACUTE_INFLAMMATORY_RESPONSE	GOBP_POSITIVE_REGULATION_OF_ACUTE_INFLAMMATORY_RESPONSE		20	0.6364083	1.8314698	0.0	0.013980313	0.949	3572	tags=45%, list=18%, signal=55%
GOBP_LYMPHOCYTE_HOMEOSTASIS	GOBP_LYMPHOCYTE_HOMEOSTASIS		72	0.4920579	1.8307605	0.0	0.014018609	0.951	5102	tags=44%, list=26%, signal=59%
GOBP_VASCULAR_ASSOCIATED_SMOOTH_MUSCLE_CELL_MIGRATION	GOBP_VASCULAR_ASSOCIATED_SMOOTH_MUSCLE_CELL_MIGRATION		31	0.56148076	1.8305293	0.004746835	0.014018443	0.951	5377	tags=58%, list=27%, signal=79%
GOMF_CELL_ADHESION_MEDIATOR_ACTIVITY	GOMF_CELL_ADHESION_MEDIATOR_ACTIVITY		39	0.54627633	1.8301895	0.0015197569	0.014042061	0.952	4840	tags=49%, list=24%, signal=64%
GOBP_NEGATIVE_REGULATION_OF_VASCULATURE_DEVELOPMENT	GOBP_NEGATIVE_REGULATION_OF_VASCULATURE_DEVELOPMENT		89	0.4715832	1.8290422	0.0	0.014191253	0.957	3372	tags=37%, list=17%, signal=44%
GOBP_NEGATIVE_REGULATION_OF_CELL_CELL_ADHESION	GOBP_NEGATIVE_REGULATION_OF_CELL_CELL_ADHESION		169	0.42822406	1.828654	0.0	0.014209272	0.957	3832	tags=37%, list=19%, signal=46%
GOBP_TOLL_LIKE_RECEPTOR_SIGNALING_PATHWAY	GOBP_TOLL_LIKE_RECEPTOR_SIGNALING_PATHWAY		101	0.4641791	1.8286432	0.0	0.014152662	0.957	4789	tags=46%, list=24%, signal=60%
GOBP_MODULATION_BY_SYMBIONT_OF_ENTRY_INTO_HOST	GOBP_MODULATION_BY_SYMBIONT_OF_ENTRY_INTO_HOST		48	0.52116734	1.8284751	0.0	0.014128922	0.957	2798	tags=38%, list=14%, signal=43%
GOBP_SMOOTH_MUSCLE_CELL_MIGRATION	GOBP_SMOOTH_MUSCLE_CELL_MIGRATION		98	0.4629613	1.8282148	0.0	0.0141282175	0.958	4282	tags=42%, list=21%, signal=53%
GOBP_NEGATIVE_REGULATION_OF_PROTEIN_SERINE_THREONINE_KINASE_ACTIVITY	GOBP_NEGATIVE_REGULATION_OF_PROTEIN_SERINE_THREONINE_KINASE_ACTIVITY		100	0.45960608	1.8274335	0.0	0.014219348	0.96	6312	tags=54%, list=32%, signal=79%
GOBP_REGULATION_OF_CHEMOTAXIS	GOBP_REGULATION_OF_CHEMOTAXIS		189	0.42571688	1.8273473	0.0	0.014168144	0.96	3734	tags=39%, list=19%, signal=47%
GOBP_POSITIVE_REGULATION_OF_LEUKOCYTE_APOPTOTIC_PROCESS	GOBP_POSITIVE_REGULATION_OF_LEUKOCYTE_APOPTOTIC_PROCESS		28	0.58869886	1.8271384	0.0032258064	0.014158318	0.96	5787	tags=68%, list=29%, signal=95%
GOBP_POSITIVE_REGULATION_OF_PHOSPHATASE_ACTIVITY	GOBP_POSITIVE_REGULATION_OF_PHOSPHATASE_ACTIVITY		32	0.5600668	1.8268843	0.0	0.014152813	0.96	5603	tags=59%, list=28%, signal=82%
GOBP_MESENCHYME_MORPHOGENESIS	GOBP_MESENCHYME_MORPHOGENESIS		50	0.52333826	1.8265969	0.00152207	0.014143004	0.96	4077	tags=46%, list=20%, signal=58%
GOMF_14_3_3_PROTEIN_BINDING	GOMF_14_3_3_PROTEIN_BINDING		41	0.53887564	1.82573	0.0	0.014219111	0.962	5360	tags=49%, list=27%, signal=67%
GOBP_REGULATION_OF_MYELOID_LEUKOCYTE_DIFFERENTIATION	GOBP_REGULATION_OF_MYELOID_LEUKOCYTE_DIFFERENTIATION		111	0.45501205	1.8233802	0.0	0.014567973	0.966	4367	tags=39%, list=22%, signal=49%
GOMF_COMPLEMENT_BINDING	GOMF_COMPLEMENT_BINDING		20	0.63452184	1.8231813	0.001497006	0.01455244	0.967	3501	tags=50%, list=18%, signal=61%
GOBP_POSITIVE_REGULATION_OF_ENDOTHELIAL_CELL_APOPTOTIC_PROCESS	GOBP_POSITIVE_REGULATION_OF_ENDOTHELIAL_CELL_APOPTOTIC_PROCESS		19	0.6413548	1.8202039	0.0	0.015129185	0.97	1346	tags=42%, list=7%, signal=45%
GOBP_POSITIVE_REGULATION_OF_VASCULATURE_DEVELOPMENT	GOBP_POSITIVE_REGULATION_OF_VASCULATURE_DEVELOPMENT		142	0.44282916	1.8199967	0.0	0.015133462	0.97	3265	tags=37%, list=16%, signal=43%
GOBP_REGULATION_OF_GRANULOCYTE_DIFFERENTIATION	GOBP_REGULATION_OF_GRANULOCYTE_DIFFERENTIATION		15	0.6821349	1.8193479	0.001754386	0.015164343	0.971	1592	tags=53%, list=8%, signal=58%
GOBP_REGULATION_OF_MYELOID_CELL_DIFFERENTIATION	GOBP_REGULATION_OF_MYELOID_CELL_DIFFERENTIATION		182	0.42653656	1.8193423	0.0	0.0151071185	0.971	4367	tags=37%, list=22%, signal=47%
GOBP_REGULATION_OF_PLATELET_ACTIVATION	GOBP_REGULATION_OF_PLATELET_ACTIVATION		41	0.54094064	1.8177837	0.0	0.015308988	0.973	3122	tags=44%, list=16%, signal=52%
GOBP_SMOOTH_MUSCLE_CELL_DIFFERENTIATION	GOBP_SMOOTH_MUSCLE_CELL_DIFFERENTIATION		67	0.49151784	1.8166018	0.0	0.01550044	0.974	4454	tags=46%, list=22%, signal=59%
GOBP_NEGATIVE_REGULATION_OF_B_CELL_ACTIVATION	GOBP_NEGATIVE_REGULATION_OF_B_CELL_ACTIVATION		31	0.5749529	1.8148458	0.0	0.015899036	0.975	5603	tags=65%, list=28%, signal=90%
GOBP_REGULATION_OF_WOUND_HEALING	GOBP_REGULATION_OF_WOUND_HEALING		106	0.46041247	1.8147337	0.0	0.015857168	0.975	3153	tags=42%, list=16%, signal=49%
GOMF_CADHERIN_BINDING	GOMF_CADHERIN_BINDING		65	0.49364394	1.8132281	0.002894356	0.016109455	0.979	4989	tags=49%, list=25%, signal=65%
GOBP_POSITIVE_REGULATION_OF_LEUKOCYTE_MEDIATED_IMMUNITY	GOBP_POSITIVE_REGULATION_OF_LEUKOCYTE_MEDIATED_IMMUNITY		123	0.44879416	1.813142	0.0	0.016067354	0.979	3336	tags=36%, list=17%, signal=43%
GOBP_POSITIVE_REGULATION_OF_ALPHA_BETA_T_CELL_PROLIFERATION	GOBP_POSITIVE_REGULATION_OF_ALPHA_BETA_T_CELL_PROLIFERATION		24	0.6117623	1.8123841	0.0	0.016175542	0.979	5128	tags=63%, list=26%, signal=84%
GOCC_EXTERNAL_ENCAPSULATING_STRUCTURE	GOCC_EXTERNAL_ENCAPSULATING_STRUCTURE		417	0.39239547	1.8117373	0.0	0.016261753	0.979	3424	tags=33%, list=17%, signal=39%
GOBP_NEGATIVE_REGULATION_OF_POTASSIUM_ION_TRANSMEMBRANE_TRANSPORTER_ACTIVITY	GOBP_NEGATIVE_REGULATION_OF_POTASSIUM_ION_TRANSMEMBRANE_TRANSPORTER_ACTIVITY		18	0.646018	1.8115928	0.0031847134	0.016223628	0.979	4885	tags=61%, list=24%, signal=81%
GOCC_ACTIN_BASED_CELL_PROJECTION	GOCC_ACTIN_BASED_CELL_PROJECTION		186	0.42217544	1.811184	0.0	0.016249405	0.979	4568	tags=38%, list=23%, signal=49%
GOBP_DEFENSE_RESPONSE_TO_FUNGUS	GOBP_DEFENSE_RESPONSE_TO_FUNGUS		34	0.5622102	1.8110347	0.0	0.016215924	0.98	2534	tags=41%, list=13%, signal=47%
GOBP_CARDIAC_MUSCLE_CELL_ACTION_POTENTIAL	GOBP_CARDIAC_MUSCLE_CELL_ACTION_POTENTIAL		47	0.52017015	1.8109746	0.0014204546	0.01616575	0.98	2317	tags=36%, list=12%, signal=41%
GOBP_REGULATION_OF_HOMOTYPIC_CELL_CELL_ADHESION	GOBP_REGULATION_OF_HOMOTYPIC_CELL_CELL_ADHESION		37	0.55593914	1.8089248	0.001545595	0.016501963	0.987	3099	tags=43%, list=16%, signal=51%
GOBP_POSITIVE_REGULATION_OF_CELL_ADHESION	GOBP_POSITIVE_REGULATION_OF_CELL_ADHESION		427	0.38892254	1.8084637	0.0	0.016535118	0.987	4912	tags=40%, list=25%, signal=51%
GOBP_LEUKOCYTE_MIGRATION	GOBP_LEUKOCYTE_MIGRATION		304	0.40359524	1.8079273	0.0	0.016588125	0.988	3794	tags=35%, list=19%, signal=42%
GOBP_REGULATION_OF_LEUKOCYTE_MIGRATION	GOBP_REGULATION_OF_LEUKOCYTE_MIGRATION		189	0.4237638	1.8068826	0.0	0.016798843	0.988	3794	tags=37%, list=19%, signal=45%
GOMF_MYOSIN_V_BINDING	GOMF_MYOSIN_V_BINDING		18	0.64599675	1.8068392	0.0031152647	0.016747506	0.988	6732	tags=83%, list=34%, signal=126%
GOBP_PLASMA_MEMBRANE_ORGANIZATION	GOBP_PLASMA_MEMBRANE_ORGANIZATION		125	0.43936512	1.80679	0.0	0.01670903	0.988	3860	tags=38%, list=19%, signal=46%
GOBP_REGULATION_OF_ACTIN_FILAMENT_LENGTH	GOBP_REGULATION_OF_ACTIN_FILAMENT_LENGTH		141	0.4348796	1.8060895	0.0	0.0167938	0.988	4850	tags=40%, list=24%, signal=53%
GOBP_POSITIVE_REGULATION_OF_PROTEIN_CONTAINING_COMPLEX_ASSEMBLY	GOBP_POSITIVE_REGULATION_OF_PROTEIN_CONTAINING_COMPLEX_ASSEMBLY		172	0.42408496	1.8057678	0.0	0.0168126	0.988	5621	tags=49%, list=28%, signal=68%
GOBP_REGULATION_OF_PROTEIN_CONTAINING_COMPLEX_ASSEMBLY	GOBP_REGULATION_OF_PROTEIN_CONTAINING_COMPLEX_ASSEMBLY		364	0.39579183	1.8055841	0.0	0.016786516	0.989	5569	tags=43%, list=28%, signal=59%
GOBP_HUMORAL_IMMUNE_RESPONSE	GOBP_HUMORAL_IMMUNE_RESPONSE		139	0.4365903	1.8053021	0.0	0.016764447	0.989	3875	tags=41%, list=19%, signal=51%
GOBP_POSITIVE_REGULATION_OF_SMOOTH_MUSCLE_CELL_PROLIFERATION	GOBP_POSITIVE_REGULATION_OF_SMOOTH_MUSCLE_CELL_PROLIFERATION		93	0.46215013	1.8019688	0.001396648	0.017365143	0.99	4367	tags=40%, list=22%, signal=51%
GOBP_MUSCLE_ORGAN_MORPHOGENESIS	GOBP_MUSCLE_ORGAN_MORPHOGENESIS		74	0.48329523	1.8001429	0.0	0.017672382	0.991	6053	tags=55%, list=30%, signal=79%
GOBP_REGULATION_OF_PATTERN_RECOGNITION_RECEPTOR_SIGNALING_PATHWAY	GOBP_REGULATION_OF_PATTERN_RECOGNITION_RECEPTOR_SIGNALING_PATHWAY		82	0.470769	1.800063	0.0	0.017623616	0.991	1967	tags=27%, list=10%, signal=30%
GOBP_MYELOID_DENDRITIC_CELL_ACTIVATION	GOBP_MYELOID_DENDRITIC_CELL_ACTIVATION		26	0.58668846	1.799546	0.003076923	0.017667294	0.992	6120	tags=62%, list=31%, signal=89%
GOBP_REGULATION_OF_PROTEIN_IMPORT_INTO_NUCLEUS	GOBP_REGULATION_OF_PROTEIN_IMPORT_INTO_NUCLEUS		66	0.49032354	1.799538	0.0	0.01760679	0.992	4965	tags=47%, list=25%, signal=62%
GOBP_REGULATION_OF_PROTEIN_AUTOPHOSPHORYLATION	GOBP_REGULATION_OF_PROTEIN_AUTOPHOSPHORYLATION		39	0.5374654	1.7989428	0.0015243902	0.017705712	0.992	4507	tags=56%, list=23%, signal=73%
GOBP_CELLULAR_RESPONSE_TO_VIRUS	GOBP_CELLULAR_RESPONSE_TO_VIRUS		57	0.50143135	1.798317	0.0	0.017764488	0.992	3056	tags=28%, list=15%, signal=33%
GOBP_GRANULOCYTE_DIFFERENTIATION	GOBP_GRANULOCYTE_DIFFERENTIATION		33	0.5520065	1.7978803	0.0	0.017803067	0.992	3273	tags=48%, list=16%, signal=58%
GOBP_ACTOMYOSIN_STRUCTURE_ORGANIZATION	GOBP_ACTOMYOSIN_STRUCTURE_ORGANIZATION		192	0.4172467	1.7974524	0.0	0.017849067	0.992	3671	tags=33%, list=18%, signal=40%
GOBP_MUSCLE_SYSTEM_PROCESS	GOBP_MUSCLE_SYSTEM_PROCESS		350	0.39749062	1.7972006	0.0	0.017847698	0.992	4645	tags=39%, list=23%, signal=49%
GOBP_TYPE_2_IMMUNE_RESPONSE	GOBP_TYPE_2_IMMUNE_RESPONSE		35	0.54916114	1.7971624	0.0	0.017795622	0.992	3722	tags=46%, list=19%, signal=56%
GOBP_ENDOCARDIAL_CUSHION_MORPHOGENESIS	GOBP_ENDOCARDIAL_CUSHION_MORPHOGENESIS		35	0.5525224	1.7971318	0.0045045046	0.017736105	0.992	3995	tags=49%, list=20%, signal=61%
GOBP_NEGATIVE_REGULATION_OF_CHEMOTAXIS	GOBP_NEGATIVE_REGULATION_OF_CHEMOTAXIS		51	0.50453216	1.7970206	0.0	0.017704314	0.992	3621	tags=43%, list=18%, signal=53%
GOMF_EXTRACELLULAR_MATRIX_STRUCTURAL_CONSTITUENT	GOMF_EXTRACELLULAR_MATRIX_STRUCTURAL_CONSTITUENT		125	0.44524342	1.7969311	0.0	0.01767647	0.992	3126	tags=38%, list=16%, signal=44%
GOBP_MESENCHYMAL_CELL_PROLIFERATION	GOBP_MESENCHYMAL_CELL_PROLIFERATION		47	0.5204767	1.7958186	0.0014388489	0.017872833	0.992	4264	tags=43%, list=21%, signal=54%
GOBP_REGULATION_OF_MAP_KINASE_ACTIVITY	GOBP_REGULATION_OF_MAP_KINASE_ACTIVITY		182	0.41739	1.7952561	0.0	0.017925458	0.992	5549	tags=46%, list=28%, signal=63%
GOBP_LYMPH_VESSEL_DEVELOPMENT	GOBP_LYMPH_VESSEL_DEVELOPMENT		29	0.57703584	1.7952017	0.0016447369	0.017874073	0.992	3401	tags=52%, list=17%, signal=62%
GOBP_REGULATION_OF_ALPHA_BETA_T_CELL_ACTIVATION	GOBP_REGULATION_OF_ALPHA_BETA_T_CELL_ACTIVATION		95	0.45680353	1.7947743	0.0	0.017887998	0.992	4362	tags=41%, list=22%, signal=52%
GOBP_POSITIVE_REGULATION_OF_RECEPTOR_RECYCLING	GOBP_POSITIVE_REGULATION_OF_RECEPTOR_RECYCLING		15	0.66153485	1.7925344	0.0049586776	0.018305765	0.992	3590	tags=53%, list=18%, signal=65%
GOBP_ANTIGEN_PROCESSING_AND_PRESENTATION_VIA_MHC_CLASS_IB	GOBP_ANTIGEN_PROCESSING_AND_PRESENTATION_VIA_MHC_CLASS_IB		24	0.5958746	1.7922716	0.0065252855	0.01828808	0.992	1750	tags=38%, list=9%, signal=41%
GOMF_SIGNALING_RECEPTOR_INHIBITOR_ACTIVITY	GOMF_SIGNALING_RECEPTOR_INHIBITOR_ACTIVITY		23	0.62490165	1.7918534	0.0015698588	0.018292919	0.992	1725	tags=43%, list=9%, signal=48%
GOBP_REGULATION_OF_OLIGODENDROCYTE_DIFFERENTIATION	GOBP_REGULATION_OF_OLIGODENDROCYTE_DIFFERENTIATION		51	0.5007113	1.7914845	0.0013869626	0.018309496	0.993	3610	tags=39%, list=18%, signal=48%
GOBP_VENTRICULAR_CARDIAC_MUSCLE_TISSUE_DEVELOPMENT	GOBP_VENTRICULAR_CARDIAC_MUSCLE_TISSUE_DEVELOPMENT		54	0.5054308	1.7909821	0.0014245014	0.018318128	0.993	3914	tags=43%, list=20%, signal=53%
GOBP_LEUKOCYTE_CELL_CELL_ADHESION	GOBP_LEUKOCYTE_CELL_CELL_ADHESION		316	0.4001195	1.7903106	0.0	0.01840577	0.993	4025	tags=34%, list=20%, signal=41%
GOBP_PHOSPHATIDYLINOSITOL_3_KINASE_SIGNALING	GOBP_PHOSPHATIDYLINOSITOL_3_KINASE_SIGNALING		121	0.439016	1.7900141	0.0	0.018395348	0.993	5458	tags=49%, list=27%, signal=67%
GOBP_PROTEIN_POLYMERIZATION	GOBP_PROTEIN_POLYMERIZATION		236	0.40479693	1.7889739	0.0	0.018582258	0.993	5841	tags=45%, list=29%, signal=63%
GOCC_CELL_CELL_JUNCTION	GOCC_CELL_CELL_JUNCTION		435	0.38765272	1.7871644	0.0	0.018886534	0.994	4494	tags=38%, list=22%, signal=48%
GOBP_INOSITOL_LIPID_MEDIATED_SIGNALING	GOBP_INOSITOL_LIPID_MEDIATED_SIGNALING		154	0.42389068	1.7841058	0.0	0.019496683	0.995	5458	tags=47%, list=27%, signal=64%
GOCC_EXTRINSIC_COMPONENT_OF_CYTOPLASMIC_SIDE_OF_PLASMA_MEMBRANE	GOCC_EXTRINSIC_COMPONENT_OF_CYTOPLASMIC_SIDE_OF_PLASMA_MEMBRANE		93	0.4534985	1.7839144	0.0	0.019486569	0.995	4784	tags=41%, list=24%, signal=53%
GOBP_T_CELL_MEDIATED_CYTOTOXICITY	GOBP_T_CELL_MEDIATED_CYTOTOXICITY		44	0.52268726	1.7825687	0.004538578	0.01973032	0.995	1750	tags=32%, list=9%, signal=35%
GOBP_REGULATION_OF_CELL_CYCLE_CHECKPOINT	GOBP_REGULATION_OF_CELL_CYCLE_CHECKPOINT		45	0.5160473	1.7825412	0.0	0.019679122	0.995	5189	tags=47%, list=26%, signal=63%
GOMF_HMG_BOX_DOMAIN_BINDING	GOMF_HMG_BOX_DOMAIN_BINDING		20	0.61543006	1.7816856	0.003236246	0.01981497	0.995	3336	tags=50%, list=17%, signal=60%
GOBP_POSITIVE_REGULATION_OF_CYTOSOLIC_CALCIUM_ION_CONCENTRATION_INVOLVED_IN_PHOSPHOLIPASE_C_ACTIVATING_G_PROTEIN_COUPLED_SIGNALING_PATHWAY	GOBP_POSITIVE_REGULATION_OF_CYTOSOLIC_CALCIUM_ION_CONCENTRATION_INVOLVED_IN_PHOSPHOLIPASE_C_ACTIVATING_G_PROTEIN_COUPLED_SIGNALING_PATHWAY		22	0.615628	1.781627	0.0032467532	0.01975669	0.995	3403	tags=45%, list=17%, signal=55%
GOCC_EXTRACELLULAR_ORGANELLE	GOCC_EXTRACELLULAR_ORGANELLE		90	0.45243785	1.7805654	0.0	0.01992743	0.995	3767	tags=36%, list=19%, signal=44%
GOBP_ALPHA_BETA_T_CELL_ACTIVATION	GOBP_ALPHA_BETA_T_CELL_ACTIVATION		151	0.4213148	1.7796439	0.0	0.020079149	0.995	4733	tags=43%, list=24%, signal=56%
GOBP_OSTEOCLAST_DIFFERENTIATION	GOBP_OSTEOCLAST_DIFFERENTIATION		96	0.4604751	1.7794117	0.0	0.020056752	0.995	4367	tags=40%, list=22%, signal=50%
GOBP_NEGATIVE_REGULATION_OF_RESPONSE_TO_BIOTIC_STIMULUS	GOBP_NEGATIVE_REGULATION_OF_RESPONSE_TO_BIOTIC_STIMULUS		85	0.45987666	1.7787727	0.0	0.020182174	0.995	4533	tags=39%, list=23%, signal=50%
GOBP_TOLL_LIKE_RECEPTOR_4_SIGNALING_PATHWAY	GOBP_TOLL_LIKE_RECEPTOR_4_SIGNALING_PATHWAY		36	0.5369265	1.7782415	0.0029985008	0.02025278	0.995	4789	tags=50%, list=24%, signal=66%
GOBP_NEUTROPHIL_CHEMOTAXIS	GOBP_NEUTROPHIL_CHEMOTAXIS		75	0.46755314	1.7776283	0.0	0.020355212	0.995	2095	tags=32%, list=10%, signal=36%
GOCC_CELL_LEADING_EDGE	GOCC_CELL_LEADING_EDGE		366	0.38821322	1.777423	0.0	0.02034287	0.995	4642	tags=39%, list=23%, signal=49%
GOBP_REGULATION_OF_CYTOSKELETON_ORGANIZATION	GOBP_REGULATION_OF_CYTOSKELETON_ORGANIZATION		474	0.3826493	1.7773937	0.0	0.020291483	0.995	4515	tags=35%, list=23%, signal=45%
GOBP_REGULATION_OF_HEART_RATE	GOBP_REGULATION_OF_HEART_RATE		84	0.45895672	1.776544	0.0	0.020431766	0.995	4375	tags=39%, list=22%, signal=50%
GOBP_REGULATION_OF_DNA_DAMAGE_CHECKPOINT	GOBP_REGULATION_OF_DNA_DAMAGE_CHECKPOINT		22	0.59703386	1.7762578	0.0	0.020437049	0.995	4251	tags=41%, list=21%, signal=52%
GOBP_REGULATION_OF_VIRAL_INDUCED_CYTOPLASMIC_PATTERN_RECOGNITION_RECEPTOR_SIGNALING_PATHWAY	GOBP_REGULATION_OF_VIRAL_INDUCED_CYTOPLASMIC_PATTERN_RECOGNITION_RECEPTOR_SIGNALING_PATHWAY		17	0.6440744	1.7758346	0.010186757	0.020491302	0.995	1851	tags=29%, list=9%, signal=32%
GOBP_ACTIN_POLYMERIZATION_OR_DEPOLYMERIZATION	GOBP_ACTIN_POLYMERIZATION_OR_DEPOLYMERIZATION		167	0.42258254	1.7746751	0.0	0.020735502	0.995	3431	tags=32%, list=17%, signal=39%
GOBP_PHARYNGEAL_SYSTEM_DEVELOPMENT	GOBP_PHARYNGEAL_SYSTEM_DEVELOPMENT		26	0.5905064	1.7741735	0.001545595	0.020789038	0.996	3610	tags=46%, list=18%, signal=56%
GOMF_STRUCTURAL_CONSTITUENT_OF_CYTOSKELETON	GOMF_STRUCTURAL_CONSTITUENT_OF_CYTOSKELETON		58	0.4912833	1.774047	0.0	0.020754598	0.996	4567	tags=55%, list=23%, signal=71%
GOBP_REGULATION_OF_HEART_RATE_BY_CARDIAC_CONDUCTION	GOBP_REGULATION_OF_HEART_RATE_BY_CARDIAC_CONDUCTION		30	0.56158143	1.7734185	0.0015151515	0.020824585	0.997	2873	tags=43%, list=14%, signal=51%
GOCC_COLLAGEN_CONTAINING_EXTRACELLULAR_MATRIX	GOCC_COLLAGEN_CONTAINING_EXTRACELLULAR_MATRIX		318	0.3908045	1.7730477	0.0	0.02087004	0.997	3424	tags=34%, list=17%, signal=40%
GOMF_PHOSPHATIDYLINOSITOL_4_5_BISPHOSPHATE_BINDING	GOMF_PHOSPHATIDYLINOSITOL_4_5_BISPHOSPHATE_BINDING		70	0.48132044	1.7726966	0.0028248588	0.02090873	0.997	5229	tags=51%, list=26%, signal=69%
GOBP_PODOSOME_ASSEMBLY	GOBP_PODOSOME_ASSEMBLY		18	0.6424492	1.7704902	0.0017152659	0.02133646	0.997	2006	tags=50%, list=10%, signal=56%
GOBP_MELANOCYTE_DIFFERENTIATION	GOBP_MELANOCYTE_DIFFERENTIATION		26	0.575895	1.7696657	0.0063593006	0.021500833	0.997	1579	tags=35%, list=8%, signal=38%
GOBP_DEVELOPMENTAL_PIGMENTATION	GOBP_DEVELOPMENTAL_PIGMENTATION		48	0.51106435	1.7689898	0.00443787	0.021581948	0.997	2619	tags=33%, list=13%, signal=38%
GOBP_POSITIVE_REGULATION_OF_T_CELL_MEDIATED_IMMUNITY	GOBP_POSITIVE_REGULATION_OF_T_CELL_MEDIATED_IMMUNITY		55	0.48675665	1.7682657	0.0029027576	0.021734027	0.997	3336	tags=38%, list=17%, signal=46%
GOBP_REGULATION_OF_PROTEIN_SERINE_THREONINE_KINASE_ACTIVITY	GOBP_REGULATION_OF_PROTEIN_SERINE_THREONINE_KINASE_ACTIVITY		310	0.39521563	1.7678041	0.0	0.021769242	0.997	5549	tags=44%, list=28%, signal=59%
GOMF_MHC_CLASS_I_PROTEIN_BINDING	GOMF_MHC_CLASS_I_PROTEIN_BINDING		27	0.563629	1.7677087	0.004622496	0.021736486	0.997	608	tags=26%, list=3%, signal=27%
GOMF_NON_MEMBRANE_SPANNING_PROTEIN_TYROSINE_KINASE_ACTIVITY	GOMF_NON_MEMBRANE_SPANNING_PROTEIN_TYROSINE_KINASE_ACTIVITY		40	0.52330834	1.7671272	0.0015015015	0.021792017	0.997	4435	tags=45%, list=22%, signal=58%
GOBP_PHOSPHATIDYLINOSITOL_DEPHOSPHORYLATION	GOBP_PHOSPHATIDYLINOSITOL_DEPHOSPHORYLATION		25	0.594773	1.76645	0.0016393443	0.021921288	0.997	5557	tags=76%, list=28%, signal=105%
GOBP_POSITIVE_REGULATION_OF_LEUKOCYTE_CELL_CELL_ADHESION	GOBP_POSITIVE_REGULATION_OF_LEUKOCYTE_CELL_CELL_ADHESION		210	0.40445074	1.7660575	0.0	0.021959117	0.997	5923	tags=47%, list=30%, signal=66%
GOBP_BIOLOGICAL_PROCESS_INVOLVED_IN_INTERACTION_WITH_HOST	GOBP_BIOLOGICAL_PROCESS_INVOLVED_IN_INTERACTION_WITH_HOST		124	0.43344212	1.7659849	0.0	0.021909356	0.997	2895	tags=26%, list=14%, signal=30%
GOBP_POSITIVE_REGULATION_OF_SMALL_GTPASE_MEDIATED_SIGNAL_TRANSDUCTION	GOBP_POSITIVE_REGULATION_OF_SMALL_GTPASE_MEDIATED_SIGNAL_TRANSDUCTION		66	0.47175875	1.7654548	0.0013831259	0.02197994	0.997	2114	tags=26%, list=11%, signal=29%
GOBP_POSITIVE_REGULATION_OF_GLIAL_CELL_DIFFERENTIATION	GOBP_POSITIVE_REGULATION_OF_GLIAL_CELL_DIFFERENTIATION		47	0.504091	1.764515	0.0014164306	0.022197783	0.997	3199	tags=43%, list=16%, signal=51%
GOBP_CHEMOKINE_PRODUCTION	GOBP_CHEMOKINE_PRODUCTION		85	0.45369962	1.7634289	0.0013793104	0.02240798	0.997	3566	tags=39%, list=18%, signal=47%
GOBP_NEGATIVE_REGULATION_OF_PROTEIN_LOCALIZATION_TO_NUCLEUS	GOBP_NEGATIVE_REGULATION_OF_PROTEIN_LOCALIZATION_TO_NUCLEUS		36	0.5422799	1.7632772	0.002980626	0.022383925	0.997	5673	tags=58%, list=28%, signal=81%
GOBP_REGULATION_OF_CHROMATIN_BINDING	GOBP_REGULATION_OF_CHROMATIN_BINDING		20	0.6121236	1.7628706	0.0032310179	0.022409566	0.997	1716	tags=30%, list=9%, signal=33%
GOBP_NEGATIVE_REGULATION_OF_WOUND_HEALING	GOBP_NEGATIVE_REGULATION_OF_WOUND_HEALING		59	0.48221764	1.7627251	0.0	0.02237269	0.998	3122	tags=41%, list=16%, signal=48%
GOBP_OUTFLOW_TRACT_MORPHOGENESIS	GOBP_OUTFLOW_TRACT_MORPHOGENESIS		76	0.46692926	1.7627113	0.004249292	0.022312796	0.998	4237	tags=41%, list=21%, signal=52%
GOBP_REGULATION_OF_LYMPHOCYTE_ACTIVATION	GOBP_REGULATION_OF_LYMPHOCYTE_ACTIVATION		401	0.38251632	1.7621737	0.0	0.022378044	0.998	4918	tags=38%, list=25%, signal=49%
GOCC_ANCHORED_COMPONENT_OF_SYNAPTIC_MEMBRANE	GOCC_ANCHORED_COMPONENT_OF_SYNAPTIC_MEMBRANE		19	0.62997115	1.7607654	0.0063897762	0.022659114	0.998	3060	tags=53%, list=15%, signal=62%
GOBP_COAGULATION	GOBP_COAGULATION		140	0.42305064	1.760577	0.0	0.0226315	0.998	3172	tags=36%, list=16%, signal=43%
GOBP_HEART_MORPHOGENESIS	GOBP_HEART_MORPHOGENESIS		230	0.40060917	1.7603582	0.0	0.02262358	0.998	4255	tags=34%, list=21%, signal=43%
GOBP_AMEBOIDAL_TYPE_CELL_MIGRATION	GOBP_AMEBOIDAL_TYPE_CELL_MIGRATION		401	0.37996873	1.7593039	0.0	0.022846363	0.998	4012	tags=34%, list=20%, signal=42%
GOBP_CELL_SUBSTRATE_ADHESION	GOBP_CELL_SUBSTRATE_ADHESION		324	0.38953155	1.7586203	0.0	0.022938423	0.998	3665	tags=32%, list=18%, signal=39%
GOBP_MYELOID_CELL_HOMEOSTASIS	GOBP_MYELOID_CELL_HOMEOSTASIS		174	0.415894	1.7566767	0.0	0.02342001	0.998	5377	tags=40%, list=27%, signal=54%
GOBP_POSITIVE_REGULATION_OF_TOLL_LIKE_RECEPTOR_SIGNALING_PATHWAY	GOBP_POSITIVE_REGULATION_OF_TOLL_LIKE_RECEPTOR_SIGNALING_PATHWAY		23	0.58983564	1.755935	0.009819968	0.023574261	0.998	2287	tags=43%, list=11%, signal=49%
GOBP_GRANULOCYTE_MIGRATION	GOBP_GRANULOCYTE_MIGRATION		119	0.42966625	1.7558874	0.0	0.023515789	0.998	5846	tags=54%, list=29%, signal=76%
GOBP_NEGATIVE_REGULATION_OF_LEUKOCYTE_CELL_CELL_ADHESION	GOBP_NEGATIVE_REGULATION_OF_LEUKOCYTE_CELL_CELL_ADHESION		115	0.43274823	1.7551569	0.0	0.023653202	0.998	3832	tags=37%, list=19%, signal=45%
GOBP_NEGATIVE_REGULATION_OF_ACTIN_FILAMENT_DEPOLYMERIZATION	GOBP_NEGATIVE_REGULATION_OF_ACTIN_FILAMENT_DEPOLYMERIZATION		40	0.52134466	1.7551118	0.0029985008	0.023607517	0.998	4850	tags=45%, list=24%, signal=59%
GOBP_RESPONSE_TO_FUNGUS	GOBP_RESPONSE_TO_FUNGUS		44	0.51058924	1.754598	0.0028818443	0.023696097	0.998	3419	tags=43%, list=17%, signal=52%
GOBP_PLATELET_ACTIVATION	GOBP_PLATELET_ACTIVATION		81	0.4608611	1.7545612	0.0027816412	0.023634765	0.998	3122	tags=40%, list=16%, signal=47%
GOBP_REGULATION_OF_SMALL_GTPASE_MEDIATED_SIGNAL_TRANSDUCTION	GOBP_REGULATION_OF_SMALL_GTPASE_MEDIATED_SIGNAL_TRANSDUCTION		212	0.40200064	1.7543296	0.0	0.023637202	0.998	5389	tags=44%, list=27%, signal=59%
GOBP_NEGATIVE_REGULATION_OF_IMMUNE_EFFECTOR_PROCESS	GOBP_NEGATIVE_REGULATION_OF_IMMUNE_EFFECTOR_PROCESS		102	0.44330585	1.7539493	0.0013495276	0.023722183	0.998	4592	tags=40%, list=23%, signal=52%
GOBP_POSITIVE_REGULATION_OF_MONONUCLEAR_CELL_MIGRATION	GOBP_POSITIVE_REGULATION_OF_MONONUCLEAR_CELL_MIGRATION		51	0.4936626	1.7529079	0.0014684288	0.023947828	0.998	3112	tags=37%, list=16%, signal=44%
GOBP_REGULATION_OF_TOLL_LIKE_RECEPTOR_SIGNALING_PATHWAY	GOBP_REGULATION_OF_TOLL_LIKE_RECEPTOR_SIGNALING_PATHWAY		60	0.479596	1.7528088	0.0014326648	0.023914706	0.998	4333	tags=47%, list=22%, signal=59%
GOBP_REGULATION_OF_ACTIVATED_T_CELL_PROLIFERATION	GOBP_REGULATION_OF_ACTIVATED_T_CELL_PROLIFERATION		36	0.5362757	1.7514234	0.0030721966	0.024235927	0.999	4285	tags=44%, list=21%, signal=56%
GOBP_OLIGODENDROCYTE_DIFFERENTIATION	GOBP_OLIGODENDROCYTE_DIFFERENTIATION		107	0.43328616	1.7512137	0.0	0.02421177	0.999	2311	tags=29%, list=12%, signal=33%
GOBP_NEGATIVE_REGULATION_OF_CHEMOKINE_PRODUCTION	GOBP_NEGATIVE_REGULATION_OF_CHEMOKINE_PRODUCTION		20	0.6036559	1.7509124	0.0031545742	0.024240404	0.999	5043	tags=60%, list=25%, signal=80%
GOBP_NEUTROPHIL_MIGRATION	GOBP_NEUTROPHIL_MIGRATION		94	0.44767514	1.7503177	0.0	0.024374828	0.999	3568	tags=38%, list=18%, signal=46%
GOBP_DIGESTIVE_SYSTEM_DEVELOPMENT	GOBP_DIGESTIVE_SYSTEM_DEVELOPMENT		112	0.4357287	1.749	0.0	0.024651127	0.999	4997	tags=44%, list=25%, signal=58%
GOCC_MAIN_AXON	GOCC_MAIN_AXON		73	0.46254197	1.7485979	0.0	0.024675617	0.999	2461	tags=38%, list=12%, signal=44%
GOBP_EMBRYONIC_HEART_TUBE_DEVELOPMENT	GOBP_EMBRYONIC_HEART_TUBE_DEVELOPMENT		76	0.4666346	1.7484916	0.0	0.024635034	0.999	4375	tags=38%, list=22%, signal=49%
GOBP_REGULATION_OF_CELL_CELL_ADHESION	GOBP_REGULATION_OF_CELL_CELL_ADHESION		402	0.38226688	1.7484498	0.0	0.024582352	0.999	4025	tags=33%, list=20%, signal=41%
GOBP_MITOTIC_CYTOKINESIS	GOBP_MITOTIC_CYTOKINESIS		73	0.46789947	1.7465345	0.0028011205	0.025021229	0.999	4146	tags=40%, list=21%, signal=50%
GOBP_PHOSPHORYLATED_CARBOHYDRATE_DEPHOSPHORYLATION	GOBP_PHOSPHORYLATED_CARBOHYDRATE_DEPHOSPHORYLATION		15	0.6590949	1.7460862	0.005235602	0.025044372	0.999	5557	tags=67%, list=28%, signal=92%
GOBP_REGULATION_OF_BONE_MINERALIZATION	GOBP_REGULATION_OF_BONE_MINERALIZATION		66	0.46677944	1.7449749	0.0014265336	0.02526803	0.999	4518	tags=42%, list=23%, signal=55%
GOBP_CARDIAC_MUSCLE_CELL_CONTRACTION	GOBP_CARDIAC_MUSCLE_CELL_CONTRACTION		57	0.48818687	1.7444454	0.0028735632	0.025399864	0.999	2873	tags=37%, list=14%, signal=43%
GOBP_SPINDLE_ORGANIZATION	GOBP_SPINDLE_ORGANIZATION		160	0.41471815	1.7442384	0.0	0.02539774	0.999	6817	tags=56%, list=34%, signal=84%
GOBP_CARDIOCYTE_DIFFERENTIATION	GOBP_CARDIOCYTE_DIFFERENTIATION		158	0.41290474	1.7441558	0.0	0.025349976	0.999	4375	tags=38%, list=22%, signal=48%
GOBP_NEGATIVE_REGULATION_OF_DEFENSE_RESPONSE	GOBP_NEGATIVE_REGULATION_OF_DEFENSE_RESPONSE		180	0.40738836	1.7435635	0.0	0.025435373	0.999	4317	tags=37%, list=22%, signal=46%
GOBP_MYELOID_DENDRITIC_CELL_DIFFERENTIATION	GOBP_MYELOID_DENDRITIC_CELL_DIFFERENTIATION		17	0.6226584	1.7421808	0.0	0.025824755	0.999	6120	tags=65%, list=31%, signal=93%
GOBP_POSITIVE_REGULATION_OF_MESENCHYMAL_CELL_PROLIFERATION	GOBP_POSITIVE_REGULATION_OF_MESENCHYMAL_CELL_PROLIFERATION		31	0.54258645	1.7420646	0.0030721966	0.025806155	0.999	4974	tags=48%, list=25%, signal=64%
GOBP_RESPONSE_TO_WOUNDING	GOBP_RESPONSE_TO_WOUNDING		430	0.3795147	1.7419394	0.0	0.02576684	0.999	3207	tags=30%, list=16%, signal=35%
GOBP_VENTRICULAR_CARDIAC_MUSCLE_CELL_DIFFERENTIATION	GOBP_VENTRICULAR_CARDIAC_MUSCLE_CELL_DIFFERENTIATION		15	0.6537139	1.741617	0.011945393	0.025793446	0.999	3257	tags=60%, list=16%, signal=72%
GOBP_REGULATION_OF_PROTEIN_DEPOLYMERIZATION	GOBP_REGULATION_OF_PROTEIN_DEPOLYMERIZATION		80	0.4592132	1.741288	0.0	0.025801767	0.999	3950	tags=35%, list=20%, signal=43%
GOBP_REGULATION_OF_MICROTUBULE_CYTOSKELETON_ORGANIZATION	GOBP_REGULATION_OF_MICROTUBULE_CYTOSKELETON_ORGANIZATION		145	0.41673687	1.7404184	0.0	0.025997875	0.999	5910	tags=46%, list=30%, signal=65%
GOBP_REGULATION_OF_GTPASE_ACTIVITY	GOBP_REGULATION_OF_GTPASE_ACTIVITY		320	0.3817803	1.7403451	0.0	0.02595252	0.999	5554	tags=43%, list=28%, signal=58%
GOCC_MICROVILLUS	GOCC_MICROVILLUS		88	0.44231743	1.7403016	0.0013831259	0.025898455	0.999	4500	tags=41%, list=23%, signal=53%
GOBP_REGULATION_OF_INFLAMMATORY_RESPONSE	GOBP_REGULATION_OF_INFLAMMATORY_RESPONSE		277	0.38850746	1.7400414	0.0	0.025903579	0.999	3419	tags=31%, list=17%, signal=37%
GOBP_MITOTIC_SPINDLE_ORGANIZATION	GOBP_MITOTIC_SPINDLE_ORGANIZATION		107	0.44095033	1.7396373	0.0	0.02595321	0.999	6907	tags=61%, list=35%, signal=92%
GOBP_NEGATIVE_REGULATION_OF_TUMOR_NECROSIS_FACTOR_SUPERFAMILY_CYTOKINE_PRODUCTION	GOBP_NEGATIVE_REGULATION_OF_TUMOR_NECROSIS_FACTOR_SUPERFAMILY_CYTOKINE_PRODUCTION		57	0.4814529	1.7395071	0.0014306152	0.025917303	0.999	4317	tags=46%, list=22%, signal=58%
GOBP_ENDOCYTOSIS	GOBP_ENDOCYTOSIS		485	0.37266427	1.7393556	0.0	0.025896102	0.999	4454	tags=33%, list=22%, signal=41%
GOCC_SARCOMERE	GOCC_SARCOMERE		166	0.40892267	1.7393453	0.0	0.025837092	0.999	4382	tags=37%, list=22%, signal=47%
GOMF_MYOSIN_BINDING	GOMF_MYOSIN_BINDING		66	0.47353813	1.7391813	0.0	0.02585116	0.999	6732	tags=62%, list=34%, signal=93%
GOBP_REGULATION_OF_ACTIN_FILAMENT_BASED_PROCESS	GOBP_REGULATION_OF_ACTIN_FILAMENT_BASED_PROCESS		360	0.3796557	1.7383963	0.0	0.026036635	0.999	4482	tags=37%, list=22%, signal=46%
GOBP_CARDIAC_NEURAL_CREST_CELL_DIFFERENTIATION_INVOLVED_IN_HEART_DEVELOPMENT	GOBP_CARDIAC_NEURAL_CREST_CELL_DIFFERENTIATION_INVOLVED_IN_HEART_DEVELOPMENT		18	0.62000716	1.7383659	0.008264462	0.025986228	0.999	4237	tags=50%, list=21%, signal=63%
GOCC_CYTOPLASMIC_SIDE_OF_MEMBRANE	GOCC_CYTOPLASMIC_SIDE_OF_MEMBRANE		180	0.4066534	1.7376367	0.0	0.026153069	0.999	5655	tags=43%, list=28%, signal=59%
GOBP_REGULATION_OF_MYELOID_LEUKOCYTE_MEDIATED_IMMUNITY	GOBP_REGULATION_OF_MYELOID_LEUKOCYTE_MEDIATED_IMMUNITY		57	0.48601478	1.7376193	0.0013947001	0.026091198	0.999	2784	tags=39%, list=14%, signal=45%
GOBP_POSITIVE_REGULATION_OF_LEUKOCYTE_MIGRATION	GOBP_POSITIVE_REGULATION_OF_LEUKOCYTE_MIGRATION		129	0.4189767	1.7374051	0.0	0.026075607	0.999	3656	tags=36%, list=18%, signal=43%
GOMF_MHC_PROTEIN_BINDING	GOMF_MHC_PROTEIN_BINDING		32	0.547609	1.7373128	0.0015408321	0.026028603	0.999	5672	tags=59%, list=28%, signal=83%
GOBP_EPITHELIAL_TUBE_MORPHOGENESIS	GOBP_EPITHELIAL_TUBE_MORPHOGENESIS		346	0.37968794	1.7371838	0.0	0.02600465	0.999	4324	tags=34%, list=22%, signal=42%
GOMF_PROTEIN_TYROSINE_SERINE_THREONINE_PHOSPHATASE_ACTIVITY	GOMF_PROTEIN_TYROSINE_SERINE_THREONINE_PHOSPHATASE_ACTIVITY		33	0.5397316	1.7370869	0.006535948	0.025960883	0.999	2396	tags=36%, list=12%, signal=41%
GOBP_EPITHELIAL_CELL_DIFFERENTIATION_INVOLVED_IN_KIDNEY_DEVELOPMENT	GOBP_EPITHELIAL_CELL_DIFFERENTIATION_INVOLVED_IN_KIDNEY_DEVELOPMENT		31	0.5433101	1.7360845	0.0	0.026188483	0.999	4167	tags=45%, list=21%, signal=57%
GOBP_B_CELL_ACTIVATION	GOBP_B_CELL_ACTIVATION		220	0.3997121	1.7357883	0.0	0.026209764	0.999	5605	tags=44%, list=28%, signal=60%
GOBP_PERIPHERAL_NERVOUS_SYSTEM_DEVELOPMENT	GOBP_PERIPHERAL_NERVOUS_SYSTEM_DEVELOPMENT		66	0.47243756	1.7349237	0.001396648	0.026355987	0.999	5013	tags=50%, list=25%, signal=67%
GOBP_REGULATION_OF_RHO_PROTEIN_SIGNAL_TRANSDUCTION	GOBP_REGULATION_OF_RHO_PROTEIN_SIGNAL_TRANSDUCTION		77	0.46129414	1.7348808	0.0	0.026308987	0.999	2110	tags=31%, list=11%, signal=35%
GOBP_LYMPHOCYTE_MIGRATION	GOBP_LYMPHOCYTE_MIGRATION		87	0.44785616	1.7333722	0.0	0.026697725	0.999	2328	tags=30%, list=12%, signal=34%
GOBP_NEGATIVE_REGULATION_OF_PROTEIN_IMPORT_INTO_NUCLEUS	GOBP_NEGATIVE_REGULATION_OF_PROTEIN_IMPORT_INTO_NUCLEUS		16	0.64899194	1.7332035	0.0	0.026683817	1.0	5530	tags=75%, list=28%, signal=104%
GOBP_REGULATION_OF_STEM_CELL_DIVISION	GOBP_REGULATION_OF_STEM_CELL_DIVISION		15	0.6510775	1.7325425	0.0067001674	0.026838666	1.0	3504	tags=47%, list=18%, signal=57%
GOBP_ISOTYPE_SWITCHING_TO_IGG_ISOTYPES	GOBP_ISOTYPE_SWITCHING_TO_IGG_ISOTYPES		15	0.64041483	1.7323474	0.0033112583	0.026830183	1.0	1175	tags=27%, list=6%, signal=28%
GOCC_ENDOSOME_MEMBRANE	GOCC_ENDOSOME_MEMBRANE		245	0.39238325	1.7314688	0.0	0.02704296	1.0	4980	tags=37%, list=25%, signal=49%
GOBP_RESPONSE_TO_IRON_ION	GOBP_RESPONSE_TO_IRON_ION		19	0.61013126	1.7294669	0.0034482758	0.027547128	1.0	1462	tags=32%, list=7%, signal=34%
GOBP_PLATELET_AGGREGATION	GOBP_PLATELET_AGGREGATION		49	0.493874	1.7294133	0.0	0.02750373	1.0	3047	tags=41%, list=15%, signal=48%
GOMF_PHOSPHOLIPID_TRANSPORTER_ACTIVITY	GOMF_PHOSPHOLIPID_TRANSPORTER_ACTIVITY		55	0.47464228	1.7292523	0.0029498525	0.027474182	1.0	3658	tags=42%, list=18%, signal=51%
GOBP_REGULATION_OF_LEUKOCYTE_DEGRANULATION	GOBP_REGULATION_OF_LEUKOCYTE_DEGRANULATION		44	0.5130558	1.7285652	0.0030534351	0.027613554	1.0	2286	tags=34%, list=11%, signal=38%
GOBP_NEGATIVE_REGULATION_OF_CAMP_MEDIATED_SIGNALING	GOBP_NEGATIVE_REGULATION_OF_CAMP_MEDIATED_SIGNALING		15	0.6509043	1.7283927	0.011589404	0.027606085	1.0	588	tags=27%, list=3%, signal=27%
GOBP_SPINDLE_ASSEMBLY	GOBP_SPINDLE_ASSEMBLY		103	0.43795776	1.72805	0.0013351135	0.027656619	1.0	6817	tags=57%, list=34%, signal=86%
GOCC_CELL_SUBSTRATE_JUNCTION	GOCC_CELL_SUBSTRATE_JUNCTION		168	0.40484917	1.7278872	0.0	0.027649356	1.0	4620	tags=38%, list=23%, signal=49%
GOMF_PHOSPHATIDYLINOSITOL_BISPHOSPHATE_PHOSPHATASE_ACTIVITY	GOMF_PHOSPHATIDYLINOSITOL_BISPHOSPHATE_PHOSPHATASE_ACTIVITY		17	0.6258272	1.7263001	0.012638231	0.028041614	1.0	5375	tags=76%, list=27%, signal=105%
GOBP_POSITIVE_REGULATION_OF_PROTEIN_POLYMERIZATION	GOBP_POSITIVE_REGULATION_OF_PROTEIN_POLYMERIZATION		80	0.44422507	1.725486	0.0013831259	0.028192243	1.0	5621	tags=50%, list=28%, signal=69%
GOBP_VESICLE_DOCKING_INVOLVED_IN_EXOCYTOSIS	GOBP_VESICLE_DOCKING_INVOLVED_IN_EXOCYTOSIS		45	0.4985914	1.7252742	0.001472754	0.02820282	1.0	5461	tags=49%, list=27%, signal=67%
GOBP_NEGATIVE_REGULATION_OF_COAGULATION	GOBP_NEGATIVE_REGULATION_OF_COAGULATION		41	0.50806993	1.7251288	0.006060606	0.028188633	1.0	3122	tags=44%, list=16%, signal=52%
GOBP_MESENCHYMAL_CELL_DIFFERENTIATION	GOBP_MESENCHYMAL_CELL_DIFFERENTIATION		210	0.39994523	1.7249283	0.0	0.028174443	1.0	4012	tags=37%, list=20%, signal=45%
GOBP_HEART_VALVE_DEVELOPMENT	GOBP_HEART_VALVE_DEVELOPMENT		52	0.48715428	1.7246684	0.0014880953	0.028192785	1.0	4237	tags=46%, list=21%, signal=58%
GOBP_POSITIVE_REGULATION_OF_RESPONSE_TO_CYTOKINE_STIMULUS	GOBP_POSITIVE_REGULATION_OF_RESPONSE_TO_CYTOKINE_STIMULUS		57	0.48306546	1.7238771	0.0014534884	0.028335538	1.0	1922	tags=30%, list=10%, signal=33%
GOBP_RHO_PROTEIN_SIGNAL_TRANSDUCTION	GOBP_RHO_PROTEIN_SIGNAL_TRANSDUCTION		119	0.4261766	1.7234448	0.0	0.028405223	1.0	3562	tags=37%, list=18%, signal=45%
GOBP_NEGATIVE_REGULATION_OF_ACTIN_FILAMENT_POLYMERIZATION	GOBP_NEGATIVE_REGULATION_OF_ACTIN_FILAMENT_POLYMERIZATION		56	0.48040292	1.7233629	0.005641749	0.02835841	1.0	4850	tags=43%, list=24%, signal=56%
GOBP_RESPONSE_TO_TYPE_I_INTERFERON	GOBP_RESPONSE_TO_TYPE_I_INTERFERON		51	0.49366942	1.7227554	0.0029498525	0.028475989	1.0	4489	tags=41%, list=22%, signal=53%
GOBP_REGULATION_OF_PHAGOCYTOSIS	GOBP_REGULATION_OF_PHAGOCYTOSIS		97	0.4377436	1.7226456	0.0	0.028448062	1.0	4435	tags=43%, list=22%, signal=55%
GOBP_POSITIVE_REGULATION_OF_CELL_CELL_ADHESION	GOBP_POSITIVE_REGULATION_OF_CELL_CELL_ADHESION		256	0.38955513	1.722404	0.0	0.028441794	1.0	5923	tags=46%, list=30%, signal=65%
GOBP_REGULATION_OF_PHOSPHOLIPASE_ACTIVITY	GOBP_REGULATION_OF_PHOSPHOLIPASE_ACTIVITY		49	0.48596764	1.7212502	0.0042918455	0.028768571	1.0	1462	tags=27%, list=7%, signal=29%
GOCC_SPINDLE_MIDZONE	GOCC_SPINDLE_MIDZONE		35	0.5335993	1.7209874	0.0061443932	0.028769467	1.0	4415	tags=49%, list=22%, signal=62%
GOBP_REGULATION_OF_MICROTUBULE_BASED_PROCESS	GOBP_REGULATION_OF_MICROTUBULE_BASED_PROCESS		230	0.3944443	1.7202152	0.0	0.028929748	1.0	6350	tags=49%, list=32%, signal=71%
GOBP_EXOCYTIC_PROCESS	GOBP_EXOCYTIC_PROCESS		93	0.4372654	1.7199945	0.0	0.02894893	1.0	4242	tags=39%, list=21%, signal=49%
GOBP_REGULATION_OF_SYNCYTIUM_FORMATION_BY_PLASMA_MEMBRANE_FUSION	GOBP_REGULATION_OF_SYNCYTIUM_FORMATION_BY_PLASMA_MEMBRANE_FUSION		30	0.5391992	1.7197276	0.0064102565	0.028988805	1.0	5133	tags=53%, list=26%, signal=72%
GOBP_GRANULOCYTE_CHEMOTAXIS	GOBP_GRANULOCYTE_CHEMOTAXIS		97	0.43638027	1.7188942	0.0013755158	0.029176716	1.0	3656	tags=37%, list=18%, signal=45%
GOBP_POSITIVE_REGULATION_OF_CHEMOTAXIS	GOBP_POSITIVE_REGULATION_OF_CHEMOTAXIS		124	0.41673192	1.7188553	0.0	0.029121375	1.0	3656	tags=38%, list=18%, signal=46%
GOBP_ANTIGEN_PROCESSING_AND_PRESENTATION_OF_ENDOGENOUS_ANTIGEN	GOBP_ANTIGEN_PROCESSING_AND_PRESENTATION_OF_ENDOGENOUS_ANTIGEN		29	0.5443647	1.7181693	0.00770416	0.029271245	1.0	1750	tags=31%, list=9%, signal=34%
GOCC_SARCOLEMMA	GOCC_SARCOLEMMA		152	0.41340345	1.7176715	0.0	0.029391414	1.0	4645	tags=38%, list=23%, signal=49%
GOBP_PROTEIN_AUTOUBIQUITINATION	GOBP_PROTEIN_AUTOUBIQUITINATION		66	0.46223205	1.7174379	0.0014306152	0.029377947	1.0	4053	tags=30%, list=20%, signal=38%
GOBP_CIRCULATORY_SYSTEM_PROCESS	GOBP_CIRCULATORY_SYSTEM_PROCESS		438	0.37103334	1.7172738	0.0	0.02934882	1.0	4078	tags=33%, list=20%, signal=41%
GOBP_MORPHOGENESIS_OF_A_BRANCHING_STRUCTURE	GOBP_MORPHOGENESIS_OF_A_BRANCHING_STRUCTURE		209	0.39510122	1.716941	0.0	0.02939786	1.0	4381	tags=37%, list=22%, signal=47%
GOCC_CELL_CORTEX	GOCC_CELL_CORTEX		253	0.38558185	1.7166045	0.0	0.029441321	1.0	4564	tags=38%, list=23%, signal=48%
GOBP_REGULATION_OF_SUPRAMOLECULAR_FIBER_ORGANIZATION	GOBP_REGULATION_OF_SUPRAMOLECULAR_FIBER_ORGANIZATION		334	0.3802	1.7163446	0.0	0.029461438	1.0	4875	tags=38%, list=24%, signal=49%
GOBP_REGULATION_OF_BODY_FLUID_LEVELS	GOBP_REGULATION_OF_BODY_FLUID_LEVELS		272	0.3844327	1.7162951	0.0	0.029416807	1.0	3207	tags=30%, list=16%, signal=35%
GOBP_REGULATION_OF_RESPONSE_TO_CYTOKINE_STIMULUS	GOBP_REGULATION_OF_RESPONSE_TO_CYTOKINE_STIMULUS		128	0.4186513	1.7148256	0.0	0.029854622	1.0	4333	tags=37%, list=22%, signal=47%
GOBP_CYTOSKELETON_DEPENDENT_CYTOKINESIS	GOBP_CYTOSKELETON_DEPENDENT_CYTOKINESIS		83	0.44246143	1.7147007	0.0	0.029822124	1.0	4146	tags=37%, list=21%, signal=47%
GOBP_POSITIVE_REGULATION_OF_HEART_RATE	GOBP_POSITIVE_REGULATION_OF_HEART_RATE		23	0.5786363	1.7146959	0.0031201248	0.029756438	1.0	2317	tags=39%, list=12%, signal=44%
GOBP_CYTOKINESIS	GOBP_CYTOKINESIS		144	0.41262037	1.7137718	0.0	0.029990584	1.0	4504	tags=38%, list=23%, signal=49%
GOBP_REGULATION_OF_LEUKOCYTE_APOPTOTIC_PROCESS	GOBP_REGULATION_OF_LEUKOCYTE_APOPTOTIC_PROCESS		90	0.43674213	1.7132174	0.0	0.030139234	1.0	5377	tags=50%, list=27%, signal=68%
GOBP_FC_RECEPTOR_MEDIATED_STIMULATORY_SIGNALING_PATHWAY	GOBP_FC_RECEPTOR_MEDIATED_STIMULATORY_SIGNALING_PATHWAY		16	0.62914586	1.7130761	0.008460237	0.03011165	1.0	3977	tags=63%, list=20%, signal=78%
GOBP_VIRAL_LIFE_CYCLE	GOBP_VIRAL_LIFE_CYCLE		206	0.3967045	1.7128719	0.0	0.030129852	1.0	3629	tags=25%, list=18%, signal=31%
GOBP_POSTSYNAPTIC_NEUROTRANSMITTER_RECEPTOR_INTERNALIZATION	GOBP_POSTSYNAPTIC_NEUROTRANSMITTER_RECEPTOR_INTERNALIZATION		28	0.55445516	1.7124264	0.0015408321	0.030229276	1.0	6291	tags=57%, list=31%, signal=83%
GOBP_RAC_PROTEIN_SIGNAL_TRANSDUCTION	GOBP_RAC_PROTEIN_SIGNAL_TRANSDUCTION		47	0.49862316	1.711357	0.004457652	0.030599577	1.0	5113	tags=49%, list=26%, signal=66%
GOBP_ENDOTHELIAL_CELL_DEVELOPMENT	GOBP_ENDOTHELIAL_CELL_DEVELOPMENT		61	0.47074643	1.7113261	0.0014285714	0.030538218	1.0	2510	tags=34%, list=13%, signal=39%
GOBP_POSITIVE_REGULATION_OF_LYMPHOCYTE_MIGRATION	GOBP_POSITIVE_REGULATION_OF_LYMPHOCYTE_MIGRATION		31	0.54512674	1.710804	0.0064935065	0.030666651	1.0	2003	tags=35%, list=10%, signal=39%
GOBP_ATTACHMENT_OF_SPINDLE_MICROTUBULES_TO_KINETOCHORE	GOBP_ATTACHMENT_OF_SPINDLE_MICROTUBULES_TO_KINETOCHORE		37	0.51820576	1.7104464	0.0015267176	0.030695822	1.0	6782	tags=65%, list=34%, signal=98%
GOMF_PROTEIN_TYROSINE_KINASE_ACTIVITY	GOMF_PROTEIN_TYROSINE_KINASE_ACTIVITY		122	0.42011157	1.7091777	0.0	0.031031944	1.0	4435	tags=39%, list=22%, signal=50%
GOBP_REGULATION_OF_PLASMA_MEMBRANE_ORGANIZATION	GOBP_REGULATION_OF_PLASMA_MEMBRANE_ORGANIZATION		16	0.6400802	1.7089475	0.009569378	0.031033115	1.0	3860	tags=50%, list=19%, signal=62%
GOCC_APICAL_PLASMA_MEMBRANE	GOCC_APICAL_PLASMA_MEMBRANE		291	0.38435495	1.7086637	0.0	0.031044036	1.0	4146	tags=37%, list=21%, signal=46%
GOBP_NEGATIVE_REGULATION_OF_HUMORAL_IMMUNE_RESPONSE	GOBP_NEGATIVE_REGULATION_OF_HUMORAL_IMMUNE_RESPONSE		15	0.6453497	1.7067692	0.008	0.031634085	1.0	4025	tags=53%, list=20%, signal=67%
GOBP_INTERLEUKIN_5_PRODUCTION	GOBP_INTERLEUKIN_5_PRODUCTION		19	0.60897666	1.7065922	0.009836066	0.03163134	1.0	3336	tags=53%, list=17%, signal=63%
GOMF_GDP_BINDING	GOMF_GDP_BINDING		69	0.45783648	1.7064372	0.0	0.031613696	1.0	3828	tags=33%, list=19%, signal=41%
GOBP_MUSCLE_CELL_DIFFERENTIATION	GOBP_MUSCLE_CELL_DIFFERENTIATION		371	0.37338814	1.7059935	0.0	0.031695455	1.0	4386	tags=33%, list=22%, signal=42%
GOBP_NEGATIVE_REGULATION_OF_CYTOKINE_PRODUCTION	GOBP_NEGATIVE_REGULATION_OF_CYTOKINE_PRODUCTION		227	0.38926846	1.7058606	0.0	0.03166533	1.0	4362	tags=35%, list=22%, signal=45%
GOBP_REGULATION_OF_MICROTUBULE_POLYMERIZATION_OR_DEPOLYMERIZATION	GOBP_REGULATION_OF_MICROTUBULE_POLYMERIZATION_OR_DEPOLYMERIZATION		79	0.44237	1.7058308	0.0	0.031610586	1.0	5820	tags=48%, list=29%, signal=68%
GOCC_PLASMA_MEMBRANE_PROTEIN_COMPLEX	GOCC_PLASMA_MEMBRANE_PROTEIN_COMPLEX		464	0.36654246	1.705797	0.0	0.03155365	1.0	4300	tags=33%, list=22%, signal=41%
GOBP_MULTICELLULAR_ORGANISMAL_SIGNALING	GOBP_MULTICELLULAR_ORGANISMAL_SIGNALING		124	0.42140752	1.7057579	0.0	0.03150429	1.0	2873	tags=31%, list=14%, signal=36%
GOBP_REGULATION_OF_RESPONSE_TO_WOUNDING	GOBP_REGULATION_OF_RESPONSE_TO_WOUNDING		141	0.4151541	1.7048374	0.0	0.031698346	1.0	3258	tags=36%, list=16%, signal=43%
GOBP_MICROTUBULE_POLYMERIZATION_OR_DEPOLYMERIZATION	GOBP_MICROTUBULE_POLYMERIZATION_OR_DEPOLYMERIZATION		109	0.4267615	1.7045028	0.0	0.03175412	1.0	5676	tags=44%, list=28%, signal=61%
GOBP_CELLULAR_RESPONSE_TO_VASCULAR_ENDOTHELIAL_GROWTH_FACTOR_STIMULUS	GOBP_CELLULAR_RESPONSE_TO_VASCULAR_ENDOTHELIAL_GROWTH_FACTOR_STIMULUS		55	0.47609228	1.7035452	0.0	0.032029767	1.0	5113	tags=55%, list=26%, signal=73%
GOBP_REGULATION_OF_B_CELL_PROLIFERATION	GOBP_REGULATION_OF_B_CELL_PROLIFERATION		54	0.48272923	1.7034942	0.001447178	0.031979803	1.0	5210	tags=56%, list=26%, signal=75%
GOMF_CYTOKINE_RECEPTOR_BINDING	GOMF_CYTOKINE_RECEPTOR_BINDING		190	0.3980678	1.7021568	0.0	0.03234187	1.0	4006	tags=35%, list=20%, signal=44%
GOBP_ARTERY_DEVELOPMENT	GOBP_ARTERY_DEVELOPMENT		106	0.41946945	1.7020241	0.0	0.032313343	1.0	3875	tags=37%, list=19%, signal=45%
GOMF_PHOSPHATIDYLINOSITOL_BISPHOSPHATE_BINDING	GOMF_PHOSPHATIDYLINOSITOL_BISPHOSPHATE_BINDING		92	0.4341	1.7016034	0.0	0.032350704	1.0	5067	tags=46%, list=25%, signal=61%
GOCC_I_BAND	GOCC_I_BAND		121	0.4165987	1.7013882	0.0	0.032361	1.0	4602	tags=41%, list=23%, signal=53%
GOBP_CARDIAC_CONDUCTION	GOBP_CARDIAC_CONDUCTION		54	0.47714272	1.7010422	0.0	0.032436386	1.0	2873	tags=37%, list=14%, signal=43%
GOBP_POSITIVE_REGULATION_OF_GTPASE_ACTIVITY	GOBP_POSITIVE_REGULATION_OF_GTPASE_ACTIVITY		237	0.38883087	1.7009321	0.0	0.032407884	1.0	3958	tags=32%, list=20%, signal=40%
GOMF_PROTEIN_SERINE_THREONINE_KINASE_ACTIVATOR_ACTIVITY	GOMF_PROTEIN_SERINE_THREONINE_KINASE_ACTIVATOR_ACTIVITY		44	0.50058573	1.7009264	0.004518072	0.032343436	1.0	3950	tags=36%, list=20%, signal=45%
GOBP_BIOMINERALIZATION	GOBP_BIOMINERALIZATION		141	0.41380847	1.7007654	0.0	0.032336846	1.0	4518	tags=39%, list=23%, signal=50%
GOBP_ADENYLATE_CYCLASE_ACTIVATING_G_PROTEIN_COUPLED_RECEPTOR_SIGNALING_PATHWAY	GOBP_ADENYLATE_CYCLASE_ACTIVATING_G_PROTEIN_COUPLED_RECEPTOR_SIGNALING_PATHWAY		107	0.42619836	1.7005478	0.0013422819	0.032318305	1.0	3085	tags=34%, list=15%, signal=40%
GOBP_CARDIAC_ATRIUM_DEVELOPMENT	GOBP_CARDIAC_ATRIUM_DEVELOPMENT		31	0.5302581	1.7003299	0.006060606	0.032306973	1.0	4237	tags=45%, list=21%, signal=57%
GOBP_TISSUE_REMODELING	GOBP_TISSUE_REMODELING		167	0.4010074	1.6996075	0.0	0.03249187	1.0	4367	tags=40%, list=22%, signal=51%
GOBP_BASEMENT_MEMBRANE_ORGANIZATION	GOBP_BASEMENT_MEMBRANE_ORGANIZATION		33	0.53893673	1.6994503	0.004651163	0.032475557	1.0	2134	tags=36%, list=11%, signal=41%
GOBP_POSITIVE_REGULATION_OF_LEUKOCYTE_CHEMOTAXIS	GOBP_POSITIVE_REGULATION_OF_LEUKOCYTE_CHEMOTAXIS		78	0.45000806	1.6993228	0.0	0.032454602	1.0	3656	tags=42%, list=18%, signal=52%
GOMF_INOSITOL_PHOSPHATE_PHOSPHATASE_ACTIVITY	GOMF_INOSITOL_PHOSPHATE_PHOSPHATASE_ACTIVITY		17	0.611676	1.6989164	0.0050167223	0.032544926	1.0	5557	tags=65%, list=28%, signal=90%
GOMF_PHOSPHATIDYLINOSITOL_PHOSPHATE_PHOSPHATASE_ACTIVITY	GOMF_PHOSPHATIDYLINOSITOL_PHOSPHATE_PHOSPHATASE_ACTIVITY		25	0.5647625	1.6988842	0.012924071	0.032488327	1.0	5943	tags=72%, list=30%, signal=102%
GOBP_MITOTIC_METAPHASE_PLATE_CONGRESSION	GOBP_MITOTIC_METAPHASE_PLATE_CONGRESSION		50	0.47450665	1.6985697	0.0057971017	0.032526575	1.0	5946	tags=56%, list=30%, signal=80%
GOBP_REGULATION_OF_MYELINATION	GOBP_REGULATION_OF_MYELINATION		56	0.47026095	1.6985449	0.0042253523	0.032465607	1.0	2952	tags=36%, list=15%, signal=42%
GOBP_NEGATIVE_REGULATION_OF_PROTEIN_CONTAINING_COMPLEX_DISASSEMBLY	GOBP_NEGATIVE_REGULATION_OF_PROTEIN_CONTAINING_COMPLEX_DISASSEMBLY		77	0.44275928	1.698273	0.0	0.032482304	1.0	2066	tags=23%, list=10%, signal=26%
GOBP_B_CELL_PROLIFERATION	GOBP_B_CELL_PROLIFERATION		71	0.45424286	1.6958865	0.0028328612	0.03328275	1.0	5210	tags=54%, list=26%, signal=72%
GOBP_MUSCLE_TISSUE_DEVELOPMENT	GOBP_MUSCLE_TISSUE_DEVELOPMENT		397	0.3684641	1.6949953	0.0	0.0335483	1.0	4592	tags=35%, list=23%, signal=45%
GOMF_PROTEIN_KINASE_C_ACTIVITY	GOMF_PROTEIN_KINASE_C_ACTIVITY		17	0.5928704	1.6924267	0.008389262	0.034371622	1.0	2261	tags=41%, list=11%, signal=46%
GOBP_ENDOCARDIAL_CUSHION_FORMATION	GOBP_ENDOCARDIAL_CUSHION_FORMATION		29	0.5425258	1.6922878	0.0030721966	0.034349523	1.0	3995	tags=48%, list=20%, signal=60%
GOCC_PRESYNAPTIC_CYTOSOL	GOCC_PRESYNAPTIC_CYTOSOL		24	0.55923486	1.6918691	0.0074962517	0.03443942	1.0	4556	tags=54%, list=23%, signal=70%
GOBP_LAMELLIPODIUM_ASSEMBLY	GOBP_LAMELLIPODIUM_ASSEMBLY		65	0.45734936	1.6916089	0.0014347202	0.034458876	1.0	5554	tags=51%, list=28%, signal=70%
GOBP_SEMI_LUNAR_VALVE_DEVELOPMENT	GOBP_SEMI_LUNAR_VALVE_DEVELOPMENT		30	0.5299463	1.6909963	0.004511278	0.034585338	1.0	3985	tags=50%, list=20%, signal=62%
GOBP_MICROTUBULE_CYTOSKELETON_ORGANIZATION_INVOLVED_IN_MITOSIS	GOBP_MICROTUBULE_CYTOSKELETON_ORGANIZATION_INVOLVED_IN_MITOSIS		136	0.4094558	1.6906638	0.0	0.034600053	1.0	6817	tags=56%, list=34%, signal=84%
GOMF_PHOSPHOLIPID_SCRAMBLASE_ACTIVITY	GOMF_PHOSPHOLIPID_SCRAMBLASE_ACTIVITY		16	0.6233849	1.6905358	0.016313214	0.034577757	1.0	3658	tags=56%, list=18%, signal=69%
GOBP_ACTIN_FILAMENT_SEVERING	GOBP_ACTIN_FILAMENT_SEVERING		17	0.60906416	1.6895733	0.001669449	0.034880623	1.0	3311	tags=47%, list=17%, signal=56%
GOMF_ANTIGEN_BINDING	GOMF_ANTIGEN_BINDING		47	0.4799121	1.6891814	0.0028571428	0.03495433	1.0	1750	tags=30%, list=9%, signal=33%
GOBP_REGULATION_OF_PEPTIDYL_TYROSINE_PHOSPHORYLATION	GOBP_REGULATION_OF_PEPTIDYL_TYROSINE_PHOSPHORYLATION		219	0.38770795	1.6889769	0.0	0.034940667	1.0	3720	tags=34%, list=19%, signal=42%
GOMF_G_PROTEIN_ALPHA_SUBUNIT_BINDING	GOMF_G_PROTEIN_ALPHA_SUBUNIT_BINDING		34	0.5181328	1.6889511	0.003164557	0.0348788	1.0	2756	tags=35%, list=14%, signal=41%
GOBP_CELLULAR_COMPONENT_DISASSEMBLY	GOBP_CELLULAR_COMPONENT_DISASSEMBLY		377	0.36792216	1.6888945	0.0	0.034842275	1.0	4611	tags=32%, list=23%, signal=41%
GOBP_POSITIVE_REGULATION_OF_CELL_CYCLE_PROCESS	GOBP_POSITIVE_REGULATION_OF_CELL_CYCLE_PROCESS		219	0.38672176	1.6887336	0.0	0.034829	1.0	6329	tags=47%, list=32%, signal=67%
GOMF_POLYPEPTIDE_N_ACETYLGALACTOSAMINYLTRANSFERASE_ACTIVITY	GOMF_POLYPEPTIDE_N_ACETYLGALACTOSAMINYLTRANSFERASE_ACTIVITY		15	0.6242024	1.6885484	0.0067001674	0.03482699	1.0	3428	tags=40%, list=17%, signal=48%
GOMF_STRUCTURAL_CONSTITUENT_OF_MUSCLE	GOMF_STRUCTURAL_CONSTITUENT_OF_MUSCLE		17	0.6069526	1.6882615	0.016722407	0.03486328	1.0	5129	tags=71%, list=26%, signal=95%
GOBP_CELL_COMMUNICATION_BY_ELECTRICAL_COUPLING	GOBP_CELL_COMMUNICATION_BY_ELECTRICAL_COUPLING		15	0.62943256	1.6880592	0.0065789474	0.03486126	1.0	2092	tags=53%, list=10%, signal=60%
GOBP_IMMATURE_B_CELL_DIFFERENTIATION	GOBP_IMMATURE_B_CELL_DIFFERENTIATION		15	0.6247609	1.6880195	0.011382114	0.034818534	1.0	2532	tags=40%, list=13%, signal=46%
GOBP_POSITIVE_REGULATION_OF_MYELOID_LEUKOCYTE_MEDIATED_IMMUNITY	GOBP_POSITIVE_REGULATION_OF_MYELOID_LEUKOCYTE_MEDIATED_IMMUNITY		21	0.58428633	1.6874897	0.011513158	0.034927517	1.0	2639	tags=48%, list=13%, signal=55%
GOBP_REGULATION_OF_MEMBRANE_LIPID_DISTRIBUTION	GOBP_REGULATION_OF_MEMBRANE_LIPID_DISTRIBUTION		47	0.49181184	1.6866528	0.002980626	0.03515298	1.0	3840	tags=45%, list=19%, signal=55%
GOBP_AXO_DENDRITIC_TRANSPORT	GOBP_AXO_DENDRITIC_TRANSPORT		79	0.4431611	1.6864976	0.0013908206	0.03514588	1.0	6068	tags=44%, list=30%, signal=63%
GOBP_NEGATIVE_REGULATION_OF_LOCOMOTION	GOBP_NEGATIVE_REGULATION_OF_LOCOMOTION		296	0.37574172	1.6860838	0.0	0.035242043	1.0	3659	tags=32%, list=18%, signal=39%
GOBP_REGULATION_OF_TOLL_LIKE_RECEPTOR_4_SIGNALING_PATHWAY	GOBP_REGULATION_OF_TOLL_LIKE_RECEPTOR_4_SIGNALING_PATHWAY		19	0.5833134	1.6860114	0.011824325	0.0352033	1.0	2287	tags=42%, list=11%, signal=47%
GOBP_NEUROTRANSMITTER_RECEPTOR_INTERNALIZATION	GOBP_NEUROTRANSMITTER_RECEPTOR_INTERNALIZATION		35	0.5129521	1.6857749	0.006535948	0.035216317	1.0	6291	tags=54%, list=31%, signal=79%
GOBP_POSITIVE_REGULATION_OF_NF_KAPPAB_TRANSCRIPTION_FACTOR_ACTIVITY	GOBP_POSITIVE_REGULATION_OF_NF_KAPPAB_TRANSCRIPTION_FACTOR_ACTIVITY		128	0.41237792	1.6857635	0.0	0.035155546	1.0	4285	tags=37%, list=21%, signal=46%
GOBP_EPITHELIAL_CELL_DIFFERENTIATION	GOBP_EPITHELIAL_CELL_DIFFERENTIATION		498	0.3623839	1.6847074	0.0	0.035422742	1.0	4012	tags=32%, list=20%, signal=39%
GOBP_RESPONSE_TO_EPIDERMAL_GROWTH_FACTOR	GOBP_RESPONSE_TO_EPIDERMAL_GROWTH_FACTOR		36	0.5170384	1.684545	0.003125	0.035419755	1.0	6676	tags=58%, list=33%, signal=87%
GOBP_ATRIOVENTRICULAR_VALVE_DEVELOPMENT	GOBP_ATRIOVENTRICULAR_VALVE_DEVELOPMENT		25	0.5499462	1.6836842	0.007751938	0.03566806	1.0	4237	tags=44%, list=21%, signal=56%
GOBP_POSITIVE_REGULATION_OF_SMOOTH_MUSCLE_CELL_MIGRATION	GOBP_POSITIVE_REGULATION_OF_SMOOTH_MUSCLE_CELL_MIGRATION		57	0.47216737	1.6835132	0.00591716	0.035655633	1.0	4830	tags=53%, list=24%, signal=69%
GOMF_GUANYL_NUCLEOTIDE_BINDING	GOMF_GUANYL_NUCLEOTIDE_BINDING		321	0.37286308	1.6835073	0.0	0.035587974	1.0	5630	tags=41%, list=28%, signal=56%
GOMF_IMMUNOGLOBULIN_BINDING	GOMF_IMMUNOGLOBULIN_BINDING		17	0.61531216	1.6831114	0.009693054	0.035652928	1.0	354	tags=29%, list=2%, signal=30%
GOBP_HOMEOSTASIS_OF_NUMBER_OF_CELLS	GOBP_HOMEOSTASIS_OF_NUMBER_OF_CELLS		309	0.37477165	1.6830784	0.0	0.035600867	1.0	5886	tags=41%, list=29%, signal=58%
GOBP_REGULATION_OF_COMPLEMENT_ACTIVATION	GOBP_REGULATION_OF_COMPLEMENT_ACTIVATION		18	0.6077686	1.6827939	0.0016949152	0.035654757	1.0	2503	tags=39%, list=13%, signal=44%
GOBP_REGULATION_OF_T_CELL_CYTOKINE_PRODUCTION	GOBP_REGULATION_OF_T_CELL_CYTOKINE_PRODUCTION		26	0.54886067	1.6827041	0.009677419	0.035625007	1.0	3336	tags=46%, list=17%, signal=55%
GOCC_MICROTUBULE	GOCC_MICROTUBULE		389	0.3693209	1.6826527	0.0	0.035577707	1.0	4588	tags=35%, list=23%, signal=44%
GOBP_VIRAL_GENOME_REPLICATION	GOBP_VIRAL_GENOME_REPLICATION		105	0.42299992	1.6823976	0.0013623978	0.035605002	1.0	2672	tags=21%, list=13%, signal=24%
GOBP_MONOCYTE_DIFFERENTIATION	GOBP_MONOCYTE_DIFFERENTIATION		25	0.5699017	1.6822654	0.011254019	0.035571273	1.0	2784	tags=40%, list=14%, signal=46%
GOMF_ION_GATED_CHANNEL_ACTIVITY	GOMF_ION_GATED_CHANNEL_ACTIVITY		38	0.5040269	1.681842	0.002980626	0.035644382	1.0	3658	tags=47%, list=18%, signal=58%
GOBP_MICROTUBULE_DEPOLYMERIZATION	GOBP_MICROTUBULE_DEPOLYMERIZATION		46	0.48644295	1.6812295	0.0028490028	0.035834305	1.0	2066	tags=24%, list=10%, signal=27%
GOBP_REGULATION_OF_MESENCHYMAL_CELL_PROLIFERATION	GOBP_REGULATION_OF_MESENCHYMAL_CELL_PROLIFERATION		38	0.50054944	1.6810926	0.0015243902	0.035826284	1.0	4974	tags=45%, list=25%, signal=59%
GOBP_NEGATIVE_REGULATION_OF_MAP_KINASE_ACTIVITY	GOBP_NEGATIVE_REGULATION_OF_MAP_KINASE_ACTIVITY		57	0.46944568	1.6810157	0.0029368575	0.035800863	1.0	6279	tags=58%, list=31%, signal=84%
GOBP_ACTIVATED_T_CELL_PROLIFERATION	GOBP_ACTIVATED_T_CELL_PROLIFERATION		45	0.4887141	1.6806616	0.005839416	0.03586869	1.0	4285	tags=40%, list=21%, signal=51%
GOBP_STRIATED_MUSCLE_CELL_PROLIFERATION	GOBP_STRIATED_MUSCLE_CELL_PROLIFERATION		72	0.44989696	1.6803597	0.0028449502	0.03589498	1.0	4156	tags=36%, list=21%, signal=45%
GOMF_CARGO_RECEPTOR_ACTIVITY	GOMF_CARGO_RECEPTOR_ACTIVITY		67	0.45565566	1.6794859	0.0085227275	0.036164694	1.0	2373	tags=28%, list=12%, signal=32%
GOBP_POSITIVE_REGULATION_OF_LIPID_TRANSPORT	GOBP_POSITIVE_REGULATION_OF_LIPID_TRANSPORT		75	0.4474196	1.6792772	0.0	0.036175437	1.0	2830	tags=33%, list=14%, signal=39%
GOBP_REGULATION_OF_BIOMINERALIZATION	GOBP_REGULATION_OF_BIOMINERALIZATION		82	0.4418133	1.6790397	0.0013642565	0.036222573	1.0	4518	tags=41%, list=23%, signal=53%
GOBP_NEGATIVE_REGULATION_OF_NUCLEOCYTOPLASMIC_TRANSPORT	GOBP_NEGATIVE_REGULATION_OF_NUCLEOCYTOPLASMIC_TRANSPORT		25	0.5516552	1.6790099	0.014423077	0.036166716	1.0	5530	tags=60%, list=28%, signal=83%
GOBP_T_CELL_CYTOKINE_PRODUCTION	GOBP_T_CELL_CYTOKINE_PRODUCTION		34	0.50048876	1.6789899	0.00618238	0.036111083	1.0	3336	tags=44%, list=17%, signal=53%
GOBP_POSITIVE_REGULATION_OF_MYELOID_LEUKOCYTE_DIFFERENTIATION	GOBP_POSITIVE_REGULATION_OF_MYELOID_LEUKOCYTE_DIFFERENTIATION		57	0.46415174	1.6788222	0.0028860029	0.036089838	1.0	3368	tags=33%, list=17%, signal=40%
GOBP_REGULATION_OF_T_CELL_MEDIATED_CYTOTOXICITY	GOBP_REGULATION_OF_T_CELL_MEDIATED_CYTOTOXICITY		37	0.5050521	1.6780468	0.009404388	0.036319964	1.0	1750	tags=30%, list=9%, signal=33%
GOMF_PROTEIN_PHOSPHORYLATED_AMINO_ACID_BINDING	GOMF_PROTEIN_PHOSPHORYLATED_AMINO_ACID_BINDING		60	0.46192008	1.6778613	0.0028860029	0.036309045	1.0	6676	tags=60%, list=33%, signal=90%
GOBP_POSITIVE_REGULATION_OF_ALPHA_BETA_T_CELL_ACTIVATION	GOBP_POSITIVE_REGULATION_OF_ALPHA_BETA_T_CELL_ACTIVATION		61	0.4603113	1.6776758	0.0	0.03631515	1.0	5923	tags=56%, list=30%, signal=79%
GOMF_CALCIUM_DEPENDENT_PROTEIN_BINDING	GOMF_CALCIUM_DEPENDENT_PROTEIN_BINDING		74	0.4421016	1.6773392	0.0014124294	0.036359336	1.0	4159	tags=39%, list=21%, signal=49%
GOBP_CELLULAR_RESPONSE_TO_INTERLEUKIN_1	GOBP_CELLULAR_RESPONSE_TO_INTERLEUKIN_1		65	0.45549852	1.6770983	0.0057471264	0.036346424	1.0	5319	tags=48%, list=27%, signal=65%
GOBP_COMPLEMENT_ACTIVATION	GOBP_COMPLEMENT_ACTIVATION		39	0.5012487	1.6769574	0.004531722	0.03632486	1.0	3386	tags=41%, list=17%, signal=49%
GOCC_LAMELLIPODIUM	GOCC_LAMELLIPODIUM		159	0.3981874	1.6769365	0.0	0.036271848	1.0	3870	tags=34%, list=19%, signal=42%
GOCC_APICAL_PART_OF_CELL	GOCC_APICAL_PART_OF_CELL		377	0.3651412	1.6768209	0.0	0.03625263	1.0	4213	tags=36%, list=21%, signal=45%
GOBP_METANEPHROS_DEVELOPMENT	GOBP_METANEPHROS_DEVELOPMENT		73	0.4456328	1.676659	0.0	0.036233477	1.0	3914	tags=40%, list=20%, signal=49%
GOBP_TISSUE_MIGRATION	GOBP_TISSUE_MIGRATION		281	0.37546098	1.6762938	0.0	0.03631922	1.0	4012	tags=35%, list=20%, signal=43%
GOBP_POSITIVE_REGULATION_OF_HYDROLASE_ACTIVITY	GOBP_POSITIVE_REGULATION_OF_HYDROLASE_ACTIVITY		475	0.36101177	1.6759995	0.0	0.03636927	1.0	3700	tags=29%, list=19%, signal=34%
GOBP_NEGATIVE_REGULATION_OF_MYELOID_CELL_DIFFERENTIATION	GOBP_NEGATIVE_REGULATION_OF_MYELOID_CELL_DIFFERENTIATION		72	0.45456278	1.6758411	0.004373178	0.03635623	1.0	3999	tags=35%, list=20%, signal=43%
GOBP_NEPHRON_TUBULE_FORMATION	GOBP_NEPHRON_TUBULE_FORMATION		17	0.60059375	1.6758069	0.0146818925	0.036305808	1.0	3914	tags=41%, list=20%, signal=51%
GOBP_MUSCLE_CELL_DEVELOPMENT	GOBP_MUSCLE_CELL_DEVELOPMENT		188	0.3901029	1.6756346	0.0	0.036303528	1.0	4386	tags=35%, list=22%, signal=45%
GOBP_EMBRYONIC_FORELIMB_MORPHOGENESIS	GOBP_EMBRYONIC_FORELIMB_MORPHOGENESIS		26	0.5467869	1.6753134	0.009584664	0.036359206	1.0	3880	tags=46%, list=19%, signal=57%
GOBP_POSITIVE_REGULATION_OF_MYELINATION	GOBP_POSITIVE_REGULATION_OF_MYELINATION		22	0.57103324	1.6751285	0.014354067	0.03634858	1.0	1300	tags=36%, list=7%, signal=39%
GOBP_NEGATIVE_REGULATION_OF_PROTEIN_CONTAINING_COMPLEX_ASSEMBLY	GOBP_NEGATIVE_REGULATION_OF_PROTEIN_CONTAINING_COMPLEX_ASSEMBLY		129	0.41205534	1.6745926	0.0	0.036486797	1.0	4603	tags=38%, list=23%, signal=49%
GOBP_REGULATION_OF_CELL_ADHESION_MEDIATED_BY_INTEGRIN	GOBP_REGULATION_OF_CELL_ADHESION_MEDIATED_BY_INTEGRIN		38	0.5070002	1.6733967	0.0015128592	0.03683785	1.0	5387	tags=58%, list=27%, signal=79%
GOBP_PROTEIN_KINASE_C_SIGNALING	GOBP_PROTEIN_KINASE_C_SIGNALING		32	0.51991326	1.6730859	0.0075987843	0.03690081	1.0	3699	tags=50%, list=19%, signal=61%
GOBP_AXONAL_TRANSPORT	GOBP_AXONAL_TRANSPORT		60	0.4628509	1.6728903	0.0014164306	0.03689531	1.0	6068	tags=45%, list=30%, signal=64%
GOBP_LYMPHOCYTE_ACTIVATION_INVOLVED_IN_IMMUNE_RESPONSE	GOBP_LYMPHOCYTE_ACTIVATION_INVOLVED_IN_IMMUNE_RESPONSE		155	0.39640054	1.672658	0.0025608195	0.03692059	1.0	4773	tags=41%, list=24%, signal=53%
GOBP_TRANSFORMING_GROWTH_FACTOR_BETA_RECEPTOR_SIGNALING_PATHWAY	GOBP_TRANSFORMING_GROWTH_FACTOR_BETA_RECEPTOR_SIGNALING_PATHWAY		185	0.38679007	1.6721433	0.0	0.037022106	1.0	4997	tags=41%, list=25%, signal=54%
GOBP_EPITHELIAL_CELL_DEVELOPMENT	GOBP_EPITHELIAL_CELL_DEVELOPMENT		190	0.3909999	1.6717049	0.0	0.03713755	1.0	3747	tags=35%, list=19%, signal=43%
GOBP_REGULATION_OF_MUSCLE_CONTRACTION	GOBP_REGULATION_OF_MUSCLE_CONTRACTION		138	0.40512863	1.6711941	0.0013157895	0.03727262	1.0	4382	tags=36%, list=22%, signal=45%
GOBP_REGULATION_OF_TYPE_2_IMMUNE_RESPONSE	GOBP_REGULATION_OF_TYPE_2_IMMUNE_RESPONSE		27	0.5393929	1.670923	0.01088647	0.037309192	1.0	3336	tags=44%, list=17%, signal=53%
GOBP_PEPTIDYL_TYROSINE_MODIFICATION	GOBP_PEPTIDYL_TYROSINE_MODIFICATION		268	0.3759155	1.6708215	0.0	0.03728469	1.0	3720	tags=33%, list=19%, signal=40%
GOBP_POSITIVE_REGULATION_OF_CYTOSKELETON_ORGANIZATION	GOBP_POSITIVE_REGULATION_OF_CYTOSKELETON_ORGANIZATION		181	0.39739308	1.6707886	0.0	0.037223663	1.0	3522	tags=33%, list=18%, signal=40%
GOBP_REGULATION_OF_PLATELET_AGGREGATION	GOBP_REGULATION_OF_PLATELET_AGGREGATION		26	0.53439885	1.6705354	0.0064935065	0.03723983	1.0	2261	tags=38%, list=11%, signal=43%
GOBP_GLIOGENESIS	GOBP_GLIOGENESIS		323	0.3710242	1.6701853	0.0	0.037304904	1.0	3985	tags=33%, list=20%, signal=41%
GOBP_RECEPTOR_MEDIATED_ENDOCYTOSIS	GOBP_RECEPTOR_MEDIATED_ENDOCYTOSIS		230	0.38059866	1.6699677	0.0	0.037337177	1.0	4515	tags=35%, list=23%, signal=45%
GOBP_CD4_POSITIVE_ALPHA_BETA_T_CELL_ACTIVATION	GOBP_CD4_POSITIVE_ALPHA_BETA_T_CELL_ACTIVATION		98	0.42294154	1.6699672	0.001344086	0.03727247	1.0	4848	tags=47%, list=24%, signal=62%
GOCC_CONTRACTILE_FIBER	GOCC_CONTRACTILE_FIBER		199	0.388883	1.6689814	0.0	0.037609342	1.0	4382	tags=37%, list=22%, signal=47%
GOBP_REGULATION_OF_HEMOPOIESIS	GOBP_REGULATION_OF_HEMOPOIESIS		353	0.3671512	1.6682185	0.0	0.03783826	1.0	4006	tags=31%, list=20%, signal=39%
GOMF_CYCLIC_NUCLEOTIDE_BINDING	GOMF_CYCLIC_NUCLEOTIDE_BINDING		28	0.5379591	1.6666787	0.0031595577	0.03829179	1.0	1069	tags=29%, list=5%, signal=30%
GOBP_POSITIVE_REGULATION_OF_PLASMA_MEMBRANE_BOUNDED_CELL_PROJECTION_ASSEMBLY	GOBP_POSITIVE_REGULATION_OF_PLASMA_MEMBRANE_BOUNDED_CELL_PROJECTION_ASSEMBLY		99	0.4212566	1.665843	0.0013927576	0.038527034	1.0	3522	tags=34%, list=18%, signal=41%
GOMF_EPHRIN_RECEPTOR_BINDING	GOMF_EPHRIN_RECEPTOR_BINDING		31	0.5244905	1.6656948	0.006279435	0.03853905	1.0	3648	tags=48%, list=18%, signal=59%
GOBP_MORPHOGENESIS_OF_AN_EPITHELIUM	GOBP_MORPHOGENESIS_OF_AN_EPITHELIUM		487	0.3620187	1.6642592	0.0	0.039076302	1.0	4324	tags=33%, list=22%, signal=41%
GOBP_EXOCYTOSIS	GOBP_EXOCYTOSIS		341	0.36527026	1.6637993	0.0	0.03918088	1.0	5550	tags=43%, list=28%, signal=59%
GOBP_METANEPHROS_MORPHOGENESIS	GOBP_METANEPHROS_MORPHOGENESIS		19	0.57898706	1.6625998	0.018121911	0.039574295	1.0	3610	tags=42%, list=18%, signal=51%
GOBP_MESENCHYMAL_CELL_MIGRATION	GOBP_MESENCHYMAL_CELL_MIGRATION		54	0.4682978	1.662374	0.005925926	0.03956852	1.0	3610	tags=39%, list=18%, signal=47%
GOMF_NEUROTRANSMITTER_RECEPTOR_REGULATOR_ACTIVITY	GOMF_NEUROTRANSMITTER_RECEPTOR_REGULATOR_ACTIVITY		15	0.6281763	1.6618228	0.009933775	0.039745327	1.0	1422	tags=40%, list=7%, signal=43%
GOBP_EMBRYONIC_SKELETAL_SYSTEM_MORPHOGENESIS	GOBP_EMBRYONIC_SKELETAL_SYSTEM_MORPHOGENESIS		75	0.43734428	1.6617452	0.0014224751	0.03972131	1.0	4997	tags=43%, list=25%, signal=57%
GOBP_PRESYNAPSE_ORGANIZATION	GOBP_PRESYNAPSE_ORGANIZATION		50	0.47671494	1.661576	0.0029368575	0.039715208	1.0	1950	tags=26%, list=10%, signal=29%
GOBP_NEGATIVE_REGULATION_OF_RESPONSE_TO_WOUNDING	GOBP_NEGATIVE_REGULATION_OF_RESPONSE_TO_WOUNDING		76	0.44725636	1.66126	0.0014326648	0.039794013	1.0	3122	tags=37%, list=16%, signal=43%
GOBP_LAMELLIPODIUM_ORGANIZATION	GOBP_LAMELLIPODIUM_ORGANIZATION		82	0.43324748	1.6612555	0.007102273	0.03972668	1.0	4791	tags=45%, list=24%, signal=59%
GOBP_NEGATIVE_REGULATION_OF_MICROTUBULE_POLYMERIZATION_OR_DEPOLYMERIZATION	GOBP_NEGATIVE_REGULATION_OF_MICROTUBULE_POLYMERIZATION_OR_DEPOLYMERIZATION		42	0.48692977	1.6605465	0.01026393	0.039939314	1.0	2448	tags=26%, list=12%, signal=30%
GOBP_BLOOD_VESSEL_ENDOTHELIAL_CELL_MIGRATION	GOBP_BLOOD_VESSEL_ENDOTHELIAL_CELL_MIGRATION		107	0.41305283	1.6605397	0.0013192613	0.03987393	1.0	3933	tags=37%, list=20%, signal=46%
GOBP_REGULATION_OF_GLUCOSE_IMPORT	GOBP_REGULATION_OF_GLUCOSE_IMPORT		52	0.46830785	1.6602496	0.0056577087	0.039906953	1.0	5192	tags=46%, list=26%, signal=62%
GOBP_UROGENITAL_SYSTEM_DEVELOPMENT	GOBP_UROGENITAL_SYSTEM_DEVELOPMENT		329	0.365597	1.6601489	0.0	0.03986719	1.0	3937	tags=32%, list=20%, signal=39%
GOCC_PHOSPHATIDYLINOSITOL_3_KINASE_COMPLEX	GOCC_PHOSPHATIDYLINOSITOL_3_KINASE_COMPLEX		28	0.53501314	1.6598547	0.010802469	0.039868932	1.0	5923	tags=46%, list=30%, signal=66%
GOMF_CALCIUM_DEPENDENT_PHOSPHOLIPID_BINDING	GOMF_CALCIUM_DEPENDENT_PHOSPHOLIPID_BINDING		50	0.46496645	1.6595371	0.008902078	0.039905697	1.0	4231	tags=50%, list=21%, signal=63%
GOBP_CELL_ADHESION_MEDIATED_BY_INTEGRIN	GOBP_CELL_ADHESION_MEDIATED_BY_INTEGRIN		72	0.44581646	1.6594683	0.0	0.039870232	1.0	6224	tags=56%, list=31%, signal=80%
GOBP_NEGATIVE_REGULATION_OF_HEMOPOIESIS	GOBP_NEGATIVE_REGULATION_OF_HEMOPOIESIS		90	0.42580387	1.6594584	0.0013550136	0.039813414	1.0	3995	tags=36%, list=20%, signal=44%
GOBP_INOSITOL_PHOSPHATE_CATABOLIC_PROCESS	GOBP_INOSITOL_PHOSPHATE_CATABOLIC_PROCESS		17	0.6012373	1.6588289	0.016611295	0.040017005	1.0	5557	tags=59%, list=28%, signal=81%
GOBP_NEGATIVE_REGULATION_OF_PHOSPHORYLATION	GOBP_NEGATIVE_REGULATION_OF_PHOSPHORYLATION		355	0.3651067	1.6587532	0.0	0.039975613	1.0	5464	tags=41%, list=27%, signal=56%
GOBP_REGULATION_OF_ANTIGEN_PROCESSING_AND_PRESENTATION	GOBP_REGULATION_OF_ANTIGEN_PROCESSING_AND_PRESENTATION		18	0.5887403	1.6581297	0.011345219	0.040170982	1.0	1858	tags=39%, list=9%, signal=43%
GOBP_POSITIVE_REGULATION_OF_CHEMOKINE_PRODUCTION	GOBP_POSITIVE_REGULATION_OF_CHEMOKINE_PRODUCTION		58	0.46302038	1.6580185	0.004405286	0.040149044	1.0	2389	tags=31%, list=12%, signal=35%
GOBP_ESTABLISHMENT_OR_MAINTENANCE_OF_CELL_POLARITY	GOBP_ESTABLISHMENT_OR_MAINTENANCE_OF_CELL_POLARITY		211	0.38272732	1.657969	0.0	0.04010184	1.0	4504	tags=36%, list=23%, signal=46%
GOBP_REGULATION_OF_NIK_NF_KAPPAB_SIGNALING	GOBP_REGULATION_OF_NIK_NF_KAPPAB_SIGNALING		81	0.43595105	1.6578747	0.0028248588	0.04007595	1.0	2801	tags=30%, list=14%, signal=34%
GOBP_MAMMARY_GLAND_MORPHOGENESIS	GOBP_MAMMARY_GLAND_MORPHOGENESIS		54	0.4620398	1.6573343	0.0029112082	0.04025792	1.0	5778	tags=48%, list=29%, signal=68%
GOBP_NITRIC_OXIDE_SYNTHASE_BIOSYNTHETIC_PROCESS	GOBP_NITRIC_OXIDE_SYNTHASE_BIOSYNTHETIC_PROCESS		24	0.53827214	1.6568595	0.0153139355	0.040393107	1.0	5206	tags=50%, list=26%, signal=68%
GOBP_POSITIVE_REGULATION_OF_DEPHOSPHORYLATION	GOBP_POSITIVE_REGULATION_OF_DEPHOSPHORYLATION		59	0.44989285	1.6564153	0.0028129395	0.040501013	1.0	6707	tags=54%, list=34%, signal=81%
GOBP_POSITIVE_REGULATION_OF_ORGANELLE_ASSEMBLY	GOBP_POSITIVE_REGULATION_OF_ORGANELLE_ASSEMBLY		74	0.43846607	1.6561079	0.004166667	0.040555116	1.0	4074	tags=36%, list=20%, signal=46%
GOBP_REGULATION_OF_HUMORAL_IMMUNE_RESPONSE	GOBP_REGULATION_OF_HUMORAL_IMMUNE_RESPONSE		33	0.5115559	1.6560621	0.007886435	0.04050389	1.0	4025	tags=48%, list=20%, signal=61%
GOBP_REGULATION_OF_SMOOTH_MUSCLE_CONTRACTION	GOBP_REGULATION_OF_SMOOTH_MUSCLE_CONTRACTION		57	0.4661964	1.655485	0.0030395137	0.04066709	1.0	4166	tags=40%, list=21%, signal=51%
GOMF_TUMOR_NECROSIS_FACTOR_RECEPTOR_BINDING	GOMF_TUMOR_NECROSIS_FACTOR_RECEPTOR_BINDING		23	0.55199456	1.6554618	0.020667726	0.040610235	1.0	4006	tags=48%, list=20%, signal=60%
GOBP_RESPONSE_TO_INTERLEUKIN_1	GOBP_RESPONSE_TO_INTERLEUKIN_1		77	0.43794018	1.6548393	0.0027739252	0.04078362	1.0	5319	tags=45%, list=27%, signal=62%
GOBP_POSITIVE_REGULATION_OF_PEPTIDYL_TYROSINE_PHOSPHORYLATION	GOBP_POSITIVE_REGULATION_OF_PEPTIDYL_TYROSINE_PHOSPHORYLATION		154	0.3946045	1.6529965	0.0	0.04141375	1.0	4166	tags=38%, list=21%, signal=48%
GOBP_ERK1_AND_ERK2_CASCADE	GOBP_ERK1_AND_ERK2_CASCADE		291	0.36870533	1.6523137	0.0	0.041643452	1.0	4313	tags=36%, list=22%, signal=45%
GOBP_REGULATION_OF_INTERLEUKIN_4_PRODUCTION	GOBP_REGULATION_OF_INTERLEUKIN_4_PRODUCTION		26	0.5411327	1.6516433	0.01300813	0.041843183	1.0	3336	tags=42%, list=17%, signal=51%
GOBP_REGULATION_OF_ANATOMICAL_STRUCTURE_SIZE	GOBP_REGULATION_OF_ANATOMICAL_STRUCTURE_SIZE		467	0.35662776	1.6513686	0.0	0.041883	1.0	4375	tags=33%, list=22%, signal=42%
GOBP_NEGATIVE_REGULATION_OF_CELLULAR_RESPONSE_TO_GROWTH_FACTOR_STIMULUS	GOBP_NEGATIVE_REGULATION_OF_CELLULAR_RESPONSE_TO_GROWTH_FACTOR_STIMULUS		81	0.42980972	1.6513209	0.0013927576	0.041832194	1.0	5531	tags=47%, list=28%, signal=65%
GOBP_REGULATION_OF_COAGULATION	GOBP_REGULATION_OF_COAGULATION		59	0.4553876	1.6511902	0.004285714	0.04181929	1.0	3122	tags=41%, list=16%, signal=48%
GOBP_REGULATION_OF_MACROPHAGE_MIGRATION	GOBP_REGULATION_OF_MACROPHAGE_MIGRATION		44	0.47855955	1.6509005	0.004255319	0.041883405	1.0	3099	tags=39%, list=16%, signal=46%
GOBP_STRIATED_MUSCLE_CONTRACTION	GOBP_STRIATED_MUSCLE_CONTRACTION		137	0.39939326	1.6503639	0.0	0.042014945	1.0	2877	tags=29%, list=14%, signal=34%
GOBP_POSITIVE_REGULATION_OF_INFLAMMATORY_RESPONSE	GOBP_POSITIVE_REGULATION_OF_INFLAMMATORY_RESPONSE		117	0.41278678	1.649642	0.0	0.04223038	1.0	3403	tags=32%, list=17%, signal=39%
GOBP_REGULATION_OF_EPITHELIAL_TO_MESENCHYMAL_TRANSITION	GOBP_REGULATION_OF_EPITHELIAL_TO_MESENCHYMAL_TRANSITION		88	0.42191762	1.649485	0.005376344	0.042214904	1.0	3648	tags=40%, list=18%, signal=48%
GOBP_ACTIN_MEDIATED_CELL_CONTRACTION	GOBP_ACTIN_MEDIATED_CELL_CONTRACTION		83	0.4315476	1.6489447	0.0013888889	0.042389985	1.0	5272	tags=48%, list=26%, signal=65%
GOCC_EARLY_ENDOSOME	GOCC_EARLY_ENDOSOME		300	0.36784452	1.6484654	0.0	0.04253664	1.0	4476	tags=34%, list=22%, signal=43%
GOBP_NERVE_DEVELOPMENT	GOBP_NERVE_DEVELOPMENT		71	0.44290894	1.6477926	0.0014265336	0.042751867	1.0	4605	tags=41%, list=23%, signal=53%
GOBP_REGULATION_OF_ACTIN_FILAMENT_ORGANIZATION	GOBP_REGULATION_OF_ACTIN_FILAMENT_ORGANIZATION		238	0.37297216	1.6477239	0.0	0.042726364	1.0	3891	tags=32%, list=19%, signal=39%
GOBP_EMBRYONIC_SKELETAL_SYSTEM_DEVELOPMENT	GOBP_EMBRYONIC_SKELETAL_SYSTEM_DEVELOPMENT		104	0.40752274	1.6472937	0.0	0.0428569	1.0	5233	tags=41%, list=26%, signal=56%
GOMF_UBIQUITIN_LIKE_PROTEIN_BINDING	GOMF_UBIQUITIN_LIKE_PROTEIN_BINDING		101	0.4164635	1.6471385	0.0	0.042859122	1.0	6607	tags=48%, list=33%, signal=71%
GOBP_RESPONSE_TO_TRANSFORMING_GROWTH_FACTOR_BETA	GOBP_RESPONSE_TO_TRANSFORMING_GROWTH_FACTOR_BETA		220	0.3769355	1.6467372	0.0	0.04295041	1.0	4033	tags=33%, list=20%, signal=41%
GOBP_CARDIAC_MUSCLE_CONTRACTION	GOBP_CARDIAC_MUSCLE_CONTRACTION		104	0.4139199	1.6457688	0.0	0.04326679	1.0	2877	tags=32%, list=14%, signal=37%
GOBP_REGULATION_OF_NATURAL_KILLER_CELL_MEDIATED_IMMUNITY	GOBP_REGULATION_OF_NATURAL_KILLER_CELL_MEDIATED_IMMUNITY		37	0.49065492	1.6457301	0.0076569677	0.043213125	1.0	4807	tags=46%, list=24%, signal=60%
GOBP_EMBRYONIC_HEMOPOIESIS	GOBP_EMBRYONIC_HEMOPOIESIS		30	0.5099144	1.645503	0.01065449	0.043246202	1.0	3615	tags=43%, list=18%, signal=53%
GOMF_PHOSPHATIDYLINOSITOL_PHOSPHATE_BINDING	GOMF_PHOSPHATIDYLINOSITOL_PHOSPHATE_BINDING		156	0.39474437	1.6454306	0.0012578616	0.043209292	1.0	5067	tags=40%, list=25%, signal=54%
GOBP_POSITIVE_REGULATION_OF_CARDIAC_MUSCLE_CELL_PROLIFERATION	GOBP_POSITIVE_REGULATION_OF_CARDIAC_MUSCLE_CELL_PROLIFERATION		25	0.55414546	1.6453308	0.008064516	0.04317613	1.0	3875	tags=44%, list=19%, signal=55%
GOBP_PROTEIN_NEDDYLATION	GOBP_PROTEIN_NEDDYLATION		18	0.59199756	1.6451926	0.015797788	0.04315769	1.0	5775	tags=56%, list=29%, signal=78%
GOBP_CELL_SURFACE_RECEPTOR_SIGNALING_PATHWAY_INVOLVED_IN_HEART_DEVELOPMENT	GOBP_CELL_SURFACE_RECEPTOR_SIGNALING_PATHWAY_INVOLVED_IN_HEART_DEVELOPMENT		23	0.5490777	1.6451912	0.01300813	0.043089937	1.0	3875	tags=48%, list=19%, signal=59%
GOBP_REGULATION_OF_CELL_MORPHOGENESIS	GOBP_REGULATION_OF_CELL_MORPHOGENESIS		298	0.3662392	1.645015	0.0	0.04307178	1.0	5404	tags=41%, list=27%, signal=55%
GOBP_ESTABLISHMENT_OF_ORGANELLE_LOCALIZATION	GOBP_ESTABLISHMENT_OF_ORGANELLE_LOCALIZATION		391	0.3582931	1.6450051	0.0	0.043008022	1.0	6136	tags=43%, list=31%, signal=61%
GOBP_PROTEIN_LOCALIZATION_TO_PLASMA_MEMBRANE	GOBP_PROTEIN_LOCALIZATION_TO_PLASMA_MEMBRANE		274	0.36804816	1.6449817	0.0	0.0429518	1.0	5577	tags=41%, list=28%, signal=56%
GOBP_POSITIVE_REGULATION_OF_CELL_ACTIVATION	GOBP_POSITIVE_REGULATION_OF_CELL_ACTIVATION		317	0.36407852	1.64451	0.0	0.04306694	1.0	4848	tags=37%, list=24%, signal=48%
GOBP_POSITIVE_REGULATION_OF_SMAD_PROTEIN_SIGNAL_TRANSDUCTION	GOBP_POSITIVE_REGULATION_OF_SMAD_PROTEIN_SIGNAL_TRANSDUCTION		17	0.6006876	1.6440789	0.008319467	0.043190632	1.0	3610	tags=47%, list=18%, signal=57%
GOBP_VASCULAR_ENDOTHELIAL_GROWTH_FACTOR_SIGNALING_PATHWAY	GOBP_VASCULAR_ENDOTHELIAL_GROWTH_FACTOR_SIGNALING_PATHWAY		38	0.49033108	1.6438885	0.0072886297	0.043215897	1.0	3734	tags=47%, list=19%, signal=58%
GOBP_REGULATION_OF_B_CELL_ACTIVATION	GOBP_REGULATION_OF_B_CELL_ACTIVATION		112	0.4071774	1.6430519	0.0	0.043503504	1.0	5603	tags=48%, list=28%, signal=67%
GOBP_GLIAL_CELL_DIFFERENTIATION	GOBP_GLIAL_CELL_DIFFERENTIATION		233	0.37329388	1.6428951	0.0	0.043510113	1.0	3939	tags=34%, list=20%, signal=42%
GOBP_REGULATION_OF_PROTEIN_CONTAINING_COMPLEX_DISASSEMBLY	GOBP_REGULATION_OF_PROTEIN_CONTAINING_COMPLEX_DISASSEMBLY		113	0.41194564	1.6428179	0.0013386881	0.043468166	1.0	3950	tags=32%, list=20%, signal=39%
GOBP_REGULATION_OF_VASCULOGENESIS	GOBP_REGULATION_OF_VASCULOGENESIS		16	0.60105526	1.6427826	0.008237232	0.043422636	1.0	2510	tags=50%, list=13%, signal=57%
GOBP_NEGATIVE_REGULATION_OF_HOMOTYPIC_CELL_CELL_ADHESION	GOBP_NEGATIVE_REGULATION_OF_HOMOTYPIC_CELL_CELL_ADHESION		19	0.5871409	1.6424686	0.0130293155	0.043487236	1.0	3047	tags=42%, list=15%, signal=50%
GOBP_VIRAL_PROCESS	GOBP_VIRAL_PROCESS		294	0.36940718	1.6419084	0.0	0.043610577	1.0	5910	tags=38%, list=30%, signal=54%
GOMF_POTASSIUM_CHANNEL_ACTIVITY	GOMF_POTASSIUM_CHANNEL_ACTIVITY		91	0.42042503	1.6410396	0.0027510317	0.04388806	1.0	3207	tags=34%, list=16%, signal=40%
GOBP_POSITIVE_REGULATION_OF_BINDING	GOBP_POSITIVE_REGULATION_OF_BINDING		169	0.38607952	1.6409013	0.0	0.043892417	1.0	4792	tags=34%, list=24%, signal=45%
GOBP_GRANULOCYTE_ACTIVATION	GOBP_GRANULOCYTE_ACTIVATION		36	0.49695832	1.640875	0.0073855245	0.04383408	1.0	2406	tags=33%, list=12%, signal=38%
GOBP_LIPOPOLYSACCHARIDE_MEDIATED_SIGNALING_PATHWAY	GOBP_LIPOPOLYSACCHARIDE_MEDIATED_SIGNALING_PATHWAY		52	0.461947	1.6408068	0.01183432	0.043793757	1.0	4946	tags=48%, list=25%, signal=64%
GOBP_POSITIVE_REGULATION_OF_INTERFERON_BETA_PRODUCTION	GOBP_POSITIVE_REGULATION_OF_INTERFERON_BETA_PRODUCTION		37	0.49792603	1.6402272	0.00927357	0.043976452	1.0	2578	tags=27%, list=13%, signal=31%
GOBP_POSITIVE_REGULATION_OF_BONE_MINERALIZATION	GOBP_POSITIVE_REGULATION_OF_BONE_MINERALIZATION		39	0.49505267	1.6399759	0.0060975607	0.04400735	1.0	4382	tags=44%, list=22%, signal=56%
GOBP_NEGATIVE_REGULATION_OF_LEUKOCYTE_CHEMOTAXIS	GOBP_NEGATIVE_REGULATION_OF_LEUKOCYTE_CHEMOTAXIS		16	0.58945525	1.6396319	0.01642036	0.04405932	1.0	2639	tags=44%, list=13%, signal=50%
GOCC_SPINDLE_MICROTUBULE	GOCC_SPINDLE_MICROTUBULE		68	0.44079122	1.6389861	0.0028653296	0.04425149	1.0	5946	tags=50%, list=30%, signal=71%
GOBP_POSITIVE_REGULATION_OF_CYTOSOLIC_CALCIUM_ION_CONCENTRATION	GOBP_POSITIVE_REGULATION_OF_CYTOSOLIC_CALCIUM_ION_CONCENTRATION		163	0.39143044	1.6389089	0.0	0.044219606	1.0	4418	tags=37%, list=22%, signal=47%
GOBP_REGULATION_OF_CENTRIOLE_REPLICATION	GOBP_REGULATION_OF_CENTRIOLE_REPLICATION		21	0.5586747	1.6377009	0.011326861	0.04468893	1.0	3637	tags=43%, list=18%, signal=52%
GOBP_NEGATIVE_REGULATION_OF_SUPRAMOLECULAR_FIBER_ORGANIZATION	GOBP_NEGATIVE_REGULATION_OF_SUPRAMOLECULAR_FIBER_ORGANIZATION		153	0.3871054	1.6374217	0.0	0.044721678	1.0	4875	tags=35%, list=24%, signal=46%
GOBP_NEUTROPHIL_HOMEOSTASIS	GOBP_NEUTROPHIL_HOMEOSTASIS		26	0.5328533	1.637047	0.017295597	0.044809252	1.0	2287	tags=31%, list=11%, signal=35%
GOBP_ANATOMICAL_STRUCTURE_HOMEOSTASIS	GOBP_ANATOMICAL_STRUCTURE_HOMEOSTASIS		284	0.3678599	1.6368159	0.0	0.04484018	1.0	3368	tags=28%, list=17%, signal=33%
GOBP_REGULATION_OF_CARDIAC_MUSCLE_CELL_PROLIFERATION	GOBP_REGULATION_OF_CARDIAC_MUSCLE_CELL_PROLIFERATION		43	0.48127577	1.636674	0.0028818443	0.044844605	1.0	4156	tags=44%, list=21%, signal=56%
GOBP_NEGATIVE_REGULATION_OF_CELLULAR_RESPONSE_TO_INSULIN_STIMULUS	GOBP_NEGATIVE_REGULATION_OF_CELLULAR_RESPONSE_TO_INSULIN_STIMULUS		45	0.470973	1.6365842	0.0030674846	0.04481739	1.0	5464	tags=49%, list=27%, signal=67%
GOBP_VESICLE_MEDIATED_TRANSPORT_TO_THE_PLASMA_MEMBRANE	GOBP_VESICLE_MEDIATED_TRANSPORT_TO_THE_PLASMA_MEMBRANE		130	0.39926577	1.6365248	0.0	0.044769246	1.0	5565	tags=46%, list=28%, signal=64%
GOBP_INTERLEUKIN_13_PRODUCTION	GOBP_INTERLEUKIN_13_PRODUCTION		19	0.57184666	1.636305	0.015100671	0.04479139	1.0	5206	tags=63%, list=26%, signal=85%
GOMF_MANNOSE_BINDING	GOMF_MANNOSE_BINDING		19	0.56738347	1.6361561	0.018032787	0.04479253	1.0	2534	tags=32%, list=13%, signal=36%
GOBP_VASCULAR_PROCESS_IN_CIRCULATORY_SYSTEM	GOBP_VASCULAR_PROCESS_IN_CIRCULATORY_SYSTEM		190	0.37558085	1.6356535	0.0012578616	0.044957586	1.0	4164	tags=36%, list=21%, signal=45%
GOBP_ACTIN_FILAMENT_BUNDLE_ORGANIZATION	GOBP_ACTIN_FILAMENT_BUNDLE_ORGANIZATION		159	0.38944715	1.634927	0.0	0.04524406	1.0	2514	tags=26%, list=13%, signal=29%
GOCC_PROTEIN_PHOSPHATASE_TYPE_2A_COMPLEX	GOCC_PROTEIN_PHOSPHATASE_TYPE_2A_COMPLEX		18	0.57786536	1.6347973	0.014010508	0.045240983	1.0	4730	tags=61%, list=24%, signal=80%
GOBP_NEUTROPHIL_ACTIVATION_INVOLVED_IN_IMMUNE_RESPONSE	GOBP_NEUTROPHIL_ACTIVATION_INVOLVED_IN_IMMUNE_RESPONSE		17	0.5877865	1.6340126	0.012965964	0.04550558	1.0	2406	tags=47%, list=12%, signal=53%
GOMF_CELL_CELL_ADHESION_MEDIATOR_ACTIVITY	GOMF_CELL_CELL_ADHESION_MEDIATOR_ACTIVITY		30	0.50922555	1.6338302	0.009077156	0.045510653	1.0	4760	tags=47%, list=24%, signal=61%
GOBP_RUFFLE_ORGANIZATION	GOBP_RUFFLE_ORGANIZATION		54	0.45451558	1.6336225	0.004310345	0.045525998	1.0	4642	tags=44%, list=23%, signal=58%
GOBP_SMOOTH_MUSCLE_TISSUE_DEVELOPMENT	GOBP_SMOOTH_MUSCLE_TISSUE_DEVELOPMENT		25	0.5409113	1.6336194	0.026275115	0.045458455	1.0	5578	tags=64%, list=28%, signal=89%
GOBP_PYROPTOSIS	GOBP_PYROPTOSIS		19	0.571309	1.6335351	0.017770598	0.045422126	1.0	5334	tags=68%, list=27%, signal=93%
GOBP_ACTION_POTENTIAL	GOBP_ACTION_POTENTIAL		119	0.40262026	1.6332433	0.0	0.045475602	1.0	2532	tags=27%, list=13%, signal=31%
GOMF_GUANYL_NUCLEOTIDE_EXCHANGE_FACTOR_ACTIVITY	GOMF_GUANYL_NUCLEOTIDE_EXCHANGE_FACTOR_ACTIVITY		188	0.37933087	1.6330875	0.0	0.045468666	1.0	3982	tags=34%, list=20%, signal=41%
GOMF_SIGNALING_RECEPTOR_COMPLEX_ADAPTOR_ACTIVITY	GOMF_SIGNALING_RECEPTOR_COMPLEX_ADAPTOR_ACTIVITY		39	0.4863467	1.6329882	0.009146341	0.045439534	1.0	4666	tags=46%, list=23%, signal=60%
GOBP_REGULATION_OF_ACUTE_INFLAMMATORY_RESPONSE	GOBP_REGULATION_OF_ACUTE_INFLAMMATORY_RESPONSE		34	0.50633466	1.6329241	0.016975308	0.04540686	1.0	4028	tags=38%, list=20%, signal=48%
GOBP_MICROTUBULE_POLYMERIZATION	GOBP_MICROTUBULE_POLYMERIZATION		75	0.4328974	1.6325833	0.004341534	0.045465242	1.0	5621	tags=47%, list=28%, signal=65%
GOBP_POSITIVE_REGULATION_OF_RHO_PROTEIN_SIGNAL_TRANSDUCTION	GOBP_POSITIVE_REGULATION_OF_RHO_PROTEIN_SIGNAL_TRANSDUCTION		26	0.53532076	1.6323808	0.015527951	0.045470513	1.0	1862	tags=35%, list=9%, signal=38%
GOBP_SARCOMERE_ORGANIZATION	GOBP_SARCOMERE_ORGANIZATION		41	0.48926464	1.6321014	0.016949153	0.045531932	1.0	3440	tags=34%, list=17%, signal=41%
GOBP_STEM_CELL_DEVELOPMENT	GOBP_STEM_CELL_DEVELOPMENT		82	0.42676362	1.63206	0.0013947001	0.04548397	1.0	3610	tags=34%, list=18%, signal=42%
GOBP_PROTEIN_LOCALIZATION_TO_CELL_PERIPHERY	GOBP_PROTEIN_LOCALIZATION_TO_CELL_PERIPHERY		336	0.3624528	1.631415	0.0	0.045698702	1.0	5597	tags=42%, list=28%, signal=57%
GOCC_ZYMOGEN_GRANULE	GOCC_ZYMOGEN_GRANULE		19	0.5782023	1.6307725	0.01076923	0.04589928	1.0	4885	tags=58%, list=24%, signal=77%
GOBP_POSITIVE_REGULATION_OF_LYMPHOCYTE_ACTIVATION	GOBP_POSITIVE_REGULATION_OF_LYMPHOCYTE_ACTIVATION		257	0.37067714	1.6303399	0.0	0.04602448	1.0	4402	tags=34%, list=22%, signal=43%
GOBP_POSITIVE_REGULATION_OF_OSTEOBLAST_DIFFERENTIATION	GOBP_POSITIVE_REGULATION_OF_OSTEOBLAST_DIFFERENTIATION		65	0.44626513	1.6300298	0.0074294205	0.04609145	1.0	4794	tags=43%, list=24%, signal=56%
GOBP_SYNAPTIC_VESICLE_TRANSPORT	GOBP_SYNAPTIC_VESICLE_TRANSPORT		45	0.46654722	1.6298136	0.0029761905	0.04613458	1.0	4397	tags=31%, list=22%, signal=40%
GOBP_MYELIN_ASSEMBLY	GOBP_MYELIN_ASSEMBLY		24	0.53883606	1.6296706	0.02739726	0.0461471	1.0	3047	tags=38%, list=15%, signal=44%
GOMF_UBIQUITIN_LIKE_PROTEIN_CONJUGATING_ENZYME_ACTIVITY	GOMF_UBIQUITIN_LIKE_PROTEIN_CONJUGATING_ENZYME_ACTIVITY		35	0.50066596	1.6288213	0.012269938	0.046458423	1.0	6607	tags=51%, list=33%, signal=77%
GOBP_REGULATION_OF_NUCLEOCYTOPLASMIC_TRANSPORT	GOBP_REGULATION_OF_NUCLEOCYTOPLASMIC_TRANSPORT		117	0.39906245	1.6284072	0.0	0.046558175	1.0	5971	tags=49%, list=30%, signal=69%
GOBP_REGULATION_OF_POTASSIUM_ION_TRANSMEMBRANE_TRANSPORTER_ACTIVITY	GOBP_REGULATION_OF_POTASSIUM_ION_TRANSMEMBRANE_TRANSPORTER_ACTIVITY		54	0.45198277	1.628079	0.010130246	0.04662554	1.0	4119	tags=39%, list=21%, signal=49%
GOBP_REGULATION_OF_CD4_POSITIVE_ALPHA_BETA_T_CELL_ACTIVATION	GOBP_REGULATION_OF_CD4_POSITIVE_ALPHA_BETA_T_CELL_ACTIVATION		62	0.45301294	1.6275841	0.00723589	0.046768457	1.0	5923	tags=53%, list=30%, signal=75%
GOBP_SISTER_CHROMATID_COHESION	GOBP_SISTER_CHROMATID_COHESION		42	0.48110715	1.6273875	0.00887574	0.046776537	1.0	3985	tags=48%, list=20%, signal=59%
GOMF_LAMININ_BINDING	GOMF_LAMININ_BINDING		24	0.54329205	1.627281	0.010989011	0.0467511	1.0	3252	tags=50%, list=16%, signal=60%
GOBP_ARTERY_MORPHOGENESIS	GOBP_ARTERY_MORPHOGENESIS		74	0.4307595	1.6272415	0.0013661202	0.046700735	1.0	3875	tags=43%, list=19%, signal=53%
GOBP_MONONUCLEAR_CELL_DIFFERENTIATION	GOBP_MONONUCLEAR_CELL_DIFFERENTIATION		383	0.35525838	1.6271517	0.0	0.046682242	1.0	3875	tags=30%, list=19%, signal=36%
GOBP_INTERLEUKIN_4_PRODUCTION	GOBP_INTERLEUKIN_4_PRODUCTION		32	0.4992006	1.6268673	0.013215859	0.04676081	1.0	3875	tags=41%, list=19%, signal=50%
GOBP_POSITIVE_REGULATION_OF_CELLULAR_COMPONENT_BIOGENESIS	GOBP_POSITIVE_REGULATION_OF_CELLULAR_COMPONENT_BIOGENESIS		462	0.35129428	1.6265165	0.0	0.046843864	1.0	5569	tags=42%, list=28%, signal=57%
GOBP_MORPHOGENESIS_OF_AN_ENDOTHELIUM	GOBP_MORPHOGENESIS_OF_AN_ENDOTHELIUM		20	0.5704343	1.6265004	0.011456628	0.04678522	1.0	4324	tags=55%, list=22%, signal=70%
GOBP_REGULATION_OF_CARDIAC_MUSCLE_CELL_ACTION_POTENTIAL	GOBP_REGULATION_OF_CARDIAC_MUSCLE_CELL_ACTION_POTENTIAL		24	0.53659713	1.6257721	0.01529052	0.047086276	1.0	1614	tags=33%, list=8%, signal=36%
GOBP_CELLULAR_RESPONSE_TO_IONIZING_RADIATION	GOBP_CELLULAR_RESPONSE_TO_IONIZING_RADIATION		65	0.44042328	1.6254271	0.0043668123	0.047183372	1.0	4573	tags=37%, list=23%, signal=48%
GOBP_PERICARDIUM_DEVELOPMENT	GOBP_PERICARDIUM_DEVELOPMENT		24	0.5382512	1.6237829	0.013355592	0.047885302	1.0	4997	tags=54%, list=25%, signal=72%
GOCC_PROTEASOME_CORE_COMPLEX	GOCC_PROTEASOME_CORE_COMPLEX		19	0.56765324	1.6236308	0.024390243	0.047886938	1.0	647	tags=11%, list=3%, signal=11%
GOBP_REGULATION_OF_TYPE_I_INTERFERON_MEDIATED_SIGNALING_PATHWAY	GOBP_REGULATION_OF_TYPE_I_INTERFERON_MEDIATED_SIGNALING_PATHWAY		35	0.4937176	1.6233481	0.0075872536	0.04794621	1.0	4480	tags=40%, list=22%, signal=51%
GOBP_ADENYLATE_CYCLASE_MODULATING_G_PROTEIN_COUPLED_RECEPTOR_SIGNALING_PATHWAY	GOBP_ADENYLATE_CYCLASE_MODULATING_G_PROTEIN_COUPLED_RECEPTOR_SIGNALING_PATHWAY		161	0.38620585	1.6231073	0.0	0.047987446	1.0	3088	tags=30%, list=15%, signal=36%
GOBP_THYMUS_DEVELOPMENT	GOBP_THYMUS_DEVELOPMENT		47	0.46729222	1.6228601	0.013493253	0.048035298	1.0	4342	tags=36%, list=22%, signal=46%
GOBP_BRANCHING_MORPHOGENESIS_OF_AN_EPITHELIAL_TUBE	GOBP_BRANCHING_MORPHOGENESIS_OF_AN_EPITHELIAL_TUBE		163	0.3861908	1.6227729	0.0	0.0480102	1.0	4381	tags=37%, list=22%, signal=47%
GOMF_POTASSIUM_ION_TRANSMEMBRANE_TRANSPORTER_ACTIVITY	GOMF_POTASSIUM_ION_TRANSMEMBRANE_TRANSPORTER_ACTIVITY		118	0.40392613	1.6225964	0.0040268456	0.048009973	1.0	3280	tags=32%, list=16%, signal=38%
GOBP_ORGAN_GROWTH	GOBP_ORGAN_GROWTH		179	0.3789115	1.6225458	0.0	0.047970366	1.0	4997	tags=40%, list=25%, signal=52%
GOBP_ENDOTHELIAL_CELL_APOPTOTIC_PROCESS	GOBP_ENDOTHELIAL_CELL_APOPTOTIC_PROCESS		48	0.4711184	1.6224508	0.004373178	0.047945525	1.0	3610	tags=40%, list=18%, signal=48%
GOBP_VASCULAR_ENDOTHELIAL_GROWTH_FACTOR_PRODUCTION	GOBP_VASCULAR_ENDOTHELIAL_GROWTH_FACTOR_PRODUCTION		30	0.5027368	1.6224438	0.01255887	0.047879815	1.0	2558	tags=37%, list=13%, signal=42%
GOMF_TUBULIN_BINDING	GOMF_TUBULIN_BINDING		328	0.3552099	1.6216636	0.0	0.048135225	1.0	4415	tags=32%, list=22%, signal=40%
GOMF_PHOSPHATIDYLINOSITOL_3_4_BISPHOSPHATE_BINDING	GOMF_PHOSPHATIDYLINOSITOL_3_4_BISPHOSPHATE_BINDING		25	0.5268043	1.6215647	0.018032787	0.04810544	1.0	5527	tags=60%, list=28%, signal=83%
GOBP_NEGATIVE_REGULATION_OF_EXOCYTOSIS	GOBP_NEGATIVE_REGULATION_OF_EXOCYTOSIS		31	0.5190428	1.621406	0.015479876	0.04810339	1.0	5538	tags=65%, list=28%, signal=89%
GOBP_CHEMICAL_HOMEOSTASIS_WITHIN_A_TISSUE	GOBP_CHEMICAL_HOMEOSTASIS_WITHIN_A_TISSUE		21	0.5545474	1.6205875	0.016393442	0.04840688	1.0	2369	tags=38%, list=12%, signal=43%
GOBP_POSITIVE_REGULATION_OF_CHROMOSOME_SEGREGATION	GOBP_POSITIVE_REGULATION_OF_CHROMOSOME_SEGREGATION		28	0.5149512	1.6200788	0.013975156	0.04860772	1.0	4146	tags=46%, list=21%, signal=58%
GOBP_CELL_MATRIX_ADHESION	GOBP_CELL_MATRIX_ADHESION		195	0.37362167	1.6200523	0.0	0.048549786	1.0	3425	tags=30%, list=17%, signal=36%
GOBP_REGULATION_OF_BLOOD_VESSEL_ENDOTHELIAL_CELL_MIGRATION	GOBP_REGULATION_OF_BLOOD_VESSEL_ENDOTHELIAL_CELL_MIGRATION		83	0.42103624	1.6196955	0.0056899004	0.048676845	1.0	3933	tags=39%, list=20%, signal=48%
GOBP_POSITIVE_REGULATION_OF_GLUCOSE_IMPORT	GOBP_POSITIVE_REGULATION_OF_GLUCOSE_IMPORT		32	0.5002952	1.6196434	0.00927357	0.048630405	1.0	5192	tags=50%, list=26%, signal=67%
GOBP_MACROPHAGE_MIGRATION	GOBP_MACROPHAGE_MIGRATION		58	0.4501559	1.6191864	0.00739645	0.0487794	1.0	3112	tags=38%, list=16%, signal=45%
GOBP_TISSUE_HOMEOSTASIS	GOBP_TISSUE_HOMEOSTASIS		233	0.3695447	1.6186585	0.0	0.048952576	1.0	3368	tags=28%, list=17%, signal=34%
GOMF_CCR_CHEMOKINE_RECEPTOR_BINDING	GOMF_CCR_CHEMOKINE_RECEPTOR_BINDING		29	0.5187026	1.6184989	0.012269938	0.04895434	1.0	3517	tags=45%, list=18%, signal=54%
GOBP_POSITIVE_REGULATION_OF_MAP_KINASE_ACTIVITY	GOBP_POSITIVE_REGULATION_OF_MAP_KINASE_ACTIVITY		117	0.3958446	1.6180305	0.0	0.049122177	1.0	5549	tags=44%, list=28%, signal=60%
GOBP_CYTOPLASMIC_PATTERN_RECOGNITION_RECEPTOR_SIGNALING_PATHWAY	GOBP_CYTOPLASMIC_PATTERN_RECOGNITION_RECEPTOR_SIGNALING_PATHWAY		42	0.48521763	1.6178449	0.011976048	0.049138017	1.0	1851	tags=26%, list=9%, signal=29%
GOBP_CHONDROCYTE_DEVELOPMENT	GOBP_CHONDROCYTE_DEVELOPMENT		28	0.5177077	1.6176448	0.01983471	0.049178097	1.0	2489	tags=36%, list=12%, signal=41%
GOBP_CHROMOSOME_CONDENSATION	GOBP_CHROMOSOME_CONDENSATION		30	0.52192575	1.6174343	0.01399689	0.049209755	1.0	3819	tags=40%, list=19%, signal=49%
GOCC_TIGHT_JUNCTION	GOCC_TIGHT_JUNCTION		113	0.40328258	1.617136	0.001321004	0.049263798	1.0	3811	tags=38%, list=19%, signal=47%
GOBP_TRANSFORMING_GROWTH_FACTOR_BETA_PRODUCTION	GOBP_TRANSFORMING_GROWTH_FACTOR_BETA_PRODUCTION		31	0.50867486	1.6170636	0.0045592706	0.049239334	1.0	2215	tags=35%, list=11%, signal=40%
GOBP_REGULATION_OF_MORPHOGENESIS_OF_AN_EPITHELIUM	GOBP_REGULATION_OF_MORPHOGENESIS_OF_AN_EPITHELIUM		57	0.44808802	1.6167666	0.004322767	0.04930121	1.0	4324	tags=42%, list=22%, signal=54%
GOBP_C21_STEROID_HORMONE_BIOSYNTHETIC_PROCESS	GOBP_C21_STEROID_HORMONE_BIOSYNTHETIC_PROCESS		15	0.6091474	1.6166636	0.020236088	0.04927685	1.0	2830	tags=47%, list=14%, signal=54%
GOBP_REGULATION_OF_MICROTUBULE_POLYMERIZATION	GOBP_REGULATION_OF_MICROTUBULE_POLYMERIZATION		51	0.4589149	1.6161933	0.0057720058	0.049399182	1.0	6806	tags=63%, list=34%, signal=95%
GOBP_REGULATION_OF_PROTEIN_LOCALIZATION_TO_NUCLEUS	GOBP_REGULATION_OF_PROTEIN_LOCALIZATION_TO_NUCLEUS		132	0.39313307	1.6160579	0.001345895	0.04940666	1.0	4989	tags=37%, list=25%, signal=49%
GOBP_ERYTHROCYTE_HOMEOSTASIS	GOBP_ERYTHROCYTE_HOMEOSTASIS		136	0.39000893	1.6147921	0.0	0.049909387	1.0	5325	tags=38%, list=27%, signal=52%
GOBP_INNERVATION	GOBP_INNERVATION		28	0.5193833	1.614629	0.018897638	0.04991281	1.0	4605	tags=54%, list=23%, signal=70%
GOMF_KINASE_REGULATOR_ACTIVITY	GOMF_KINASE_REGULATOR_ACTIVITY		207	0.3732516	1.614019	0.0	0.050145507	1.0	4480	tags=31%, list=22%, signal=39%
GOBP_REGULATION_OF_ATTACHMENT_OF_SPINDLE_MICROTUBULES_TO_KINETOCHORE	GOBP_REGULATION_OF_ATTACHMENT_OF_SPINDLE_MICROTUBULES_TO_KINETOCHORE		19	0.57083964	1.6139203	0.016286645	0.050110687	1.0	6744	tags=68%, list=34%, signal=103%
GOBP_NEGATIVE_REGULATION_OF_MICROTUBULE_POLYMERIZATION	GOBP_NEGATIVE_REGULATION_OF_MICROTUBULE_POLYMERIZATION		15	0.6037523	1.6133084	0.02152318	0.050331987	1.0	6806	tags=73%, list=34%, signal=111%
GOMF_CALCIUM_ACTIVATED_CATION_CHANNEL_ACTIVITY	GOMF_CALCIUM_ACTIVATED_CATION_CHANNEL_ACTIVITY		20	0.55547184	1.6132044	0.011345219	0.050314356	1.0	3070	tags=50%, list=15%, signal=59%
GOBP_REGULATION_OF_GLUCOSE_TRANSMEMBRANE_TRANSPORT	GOBP_REGULATION_OF_GLUCOSE_TRANSMEMBRANE_TRANSPORT		69	0.42917144	1.6129097	0.007173601	0.05038808	1.0	5619	tags=49%, list=28%, signal=68%
GOBP_CELL_COMMUNICATION_INVOLVED_IN_CARDIAC_CONDUCTION	GOBP_CELL_COMMUNICATION_INVOLVED_IN_CARDIAC_CONDUCTION		34	0.48779833	1.6128873	0.01529052	0.050329525	1.0	2873	tags=38%, list=14%, signal=45%
GOBP_SPLEEN_DEVELOPMENT	GOBP_SPLEEN_DEVELOPMENT		36	0.49487275	1.6126708	0.010590015	0.050374735	1.0	5102	tags=50%, list=26%, signal=67%
GOBP_BONE_RESORPTION	GOBP_BONE_RESORPTION		65	0.43291098	1.6125091	0.008658009	0.05038699	1.0	2365	tags=29%, list=12%, signal=33%
GOBP_POTASSIUM_ION_TRANSPORT	GOBP_POTASSIUM_ION_TRANSPORT		189	0.37760928	1.6118025	0.0	0.050612308	1.0	4164	tags=35%, list=21%, signal=44%
GOMF_PHOSPHOTYROSINE_RESIDUE_BINDING	GOMF_PHOSPHOTYROSINE_RESIDUE_BINDING		46	0.46135053	1.6115009	0.004484305	0.05069619	1.0	6676	tags=63%, list=33%, signal=94%
GOBP_NEGATIVE_REGULATION_OF_INTERLEUKIN_1_BETA_PRODUCTION	GOBP_NEGATIVE_REGULATION_OF_INTERLEUKIN_1_BETA_PRODUCTION		23	0.5409652	1.6110998	0.016051365	0.0508265	1.0	5579	tags=70%, list=28%, signal=96%
GOBP_POSITIVE_REGULATION_OF_PROTEIN_SERINE_THREONINE_KINASE_ACTIVITY	GOBP_POSITIVE_REGULATION_OF_PROTEIN_SERINE_THREONINE_KINASE_ACTIVITY		175	0.3752942	1.6105138	0.0	0.051089536	1.0	4626	tags=35%, list=23%, signal=46%
GOBP_POSITIVE_REGULATION_OF_CATION_CHANNEL_ACTIVITY	GOBP_POSITIVE_REGULATION_OF_CATION_CHANNEL_ACTIVITY		76	0.4248621	1.6103716	0.0027472528	0.051092993	1.0	3762	tags=36%, list=19%, signal=44%
GOBP_POSITIVE_REGULATION_OF_ERK1_AND_ERK2_CASCADE	GOBP_POSITIVE_REGULATION_OF_ERK1_AND_ERK2_CASCADE		191	0.37263066	1.610177	0.0	0.051127337	1.0	4313	tags=36%, list=22%, signal=46%
GOBP_MALE_SEX_DIFFERENTIATION	GOBP_MALE_SEX_DIFFERENTIATION		117	0.39876515	1.6098453	0.0013368984	0.05120837	1.0	5236	tags=42%, list=26%, signal=56%
GOBP_PSEUDOPODIUM_ORGANIZATION	GOBP_PSEUDOPODIUM_ORGANIZATION		15	0.60871905	1.6097311	0.020905923	0.051196046	1.0	3522	tags=53%, list=18%, signal=65%
GOCC_CORNIFIED_ENVELOPE	GOCC_CORNIFIED_ENVELOPE		16	0.5942188	1.6097174	0.023333333	0.051134158	1.0	3148	tags=56%, list=16%, signal=67%
GOBP_MORPHOGENESIS_OF_AN_EPITHELIAL_FOLD	GOBP_MORPHOGENESIS_OF_AN_EPITHELIAL_FOLD		24	0.5315591	1.6096891	0.015923567	0.05107856	1.0	2558	tags=42%, list=13%, signal=48%
GOBP_STRIATED_MUSCLE_CELL_DIFFERENTIATION	GOBP_STRIATED_MUSCLE_CELL_DIFFERENTIATION		271	0.35880855	1.6092316	0.001183432	0.05125223	1.0	4386	tags=32%, list=22%, signal=40%
GOBP_CARDIAC_MUSCLE_CELL_PROLIFERATION	GOBP_CARDIAC_MUSCLE_CELL_PROLIFERATION		55	0.45339853	1.6081691	0.0029112082	0.05168954	1.0	4156	tags=40%, list=21%, signal=50%
GOBP_NEGATIVE_REGULATION_OF_ALPHA_BETA_T_CELL_ACTIVATION	GOBP_NEGATIVE_REGULATION_OF_ALPHA_BETA_T_CELL_ACTIVATION		35	0.49173474	1.6076416	0.00913242	0.051869605	1.0	3832	tags=43%, list=19%, signal=53%
GOBP_REGULATION_OF_CELL_SUBSTRATE_ADHESION	GOBP_REGULATION_OF_CELL_SUBSTRATE_ADHESION		196	0.37328106	1.6059477	0.0	0.052623402	1.0	3656	tags=32%, list=18%, signal=39%
GOBP_MACROPHAGE_ACTIVATION	GOBP_MACROPHAGE_ACTIVATION		86	0.41481668	1.6058797	0.0014144272	0.05258324	1.0	2677	tags=31%, list=13%, signal=36%
GOBP_HEART_TRABECULA_MORPHOGENESIS	GOBP_HEART_TRABECULA_MORPHOGENESIS		34	0.4896293	1.6056442	0.013293944	0.052623127	1.0	3875	tags=41%, list=19%, signal=51%
GOMF_ACETYLCHOLINE_RECEPTOR_BINDING	GOMF_ACETYLCHOLINE_RECEPTOR_BINDING		17	0.5963889	1.6053777	0.011475409	0.052699607	1.0	1422	tags=35%, list=7%, signal=38%
GOBP_ESTABLISHMENT_OF_MITOCHONDRION_LOCALIZATION	GOBP_ESTABLISHMENT_OF_MITOCHONDRION_LOCALIZATION		24	0.53792924	1.6053499	0.015673982	0.05264555	1.0	2340	tags=38%, list=12%, signal=42%
GOBP_MEMBRANE_DOCKING	GOBP_MEMBRANE_DOCKING		84	0.41347885	1.6053134	0.007012623	0.052593272	1.0	5538	tags=46%, list=28%, signal=64%
GOBP_CELL_DIFFERENTIATION_INVOLVED_IN_KIDNEY_DEVELOPMENT	GOBP_CELL_DIFFERENTIATION_INVOLVED_IN_KIDNEY_DEVELOPMENT		40	0.47329563	1.6051936	0.010355029	0.05258385	1.0	4167	tags=40%, list=21%, signal=50%
GOBP_REGULATION_OF_VASCULAR_PERMEABILITY	GOBP_REGULATION_OF_VASCULAR_PERMEABILITY		41	0.47508863	1.6051487	0.0058479533	0.052534945	1.0	3656	tags=39%, list=18%, signal=48%
GOCC_PROTEIN_COMPLEX_INVOLVED_IN_CELL_ADHESION	GOCC_PROTEIN_COMPLEX_INVOLVED_IN_CELL_ADHESION		49	0.455991	1.6047794	0.013235294	0.052653894	1.0	4969	tags=45%, list=25%, signal=60%
GOBP_POSITIVE_REGULATION_OF_NERVOUS_SYSTEM_PROCESS	GOBP_POSITIVE_REGULATION_OF_NERVOUS_SYSTEM_PROCESS		45	0.47501972	1.6043748	0.010432191	0.052788958	1.0	2658	tags=36%, list=13%, signal=41%
GOBP_POSITIVE_REGULATION_OF_SUPRAMOLECULAR_FIBER_ORGANIZATION	GOBP_POSITIVE_REGULATION_OF_SUPRAMOLECULAR_FIBER_ORGANIZATION		160	0.3788246	1.6041315	0.0012484394	0.05285543	1.0	4441	tags=37%, list=22%, signal=47%
GOBP_NEGATIVE_REGULATION_OF_NITRIC_OXIDE_METABOLIC_PROCESS	GOBP_NEGATIVE_REGULATION_OF_NITRIC_OXIDE_METABOLIC_PROCESS		15	0.59878194	1.6039629	0.021666666	0.052868556	1.0	4005	tags=47%, list=20%, signal=58%
GOBP_ACTIN_FILAMENT_BASED_MOVEMENT	GOBP_ACTIN_FILAMENT_BASED_MOVEMENT		113	0.40090695	1.6036559	0.0	0.05293933	1.0	4579	tags=42%, list=23%, signal=54%
GOBP_EMBRYONIC_HEART_TUBE_MORPHOGENESIS	GOBP_EMBRYONIC_HEART_TUBE_MORPHOGENESIS		55	0.44319564	1.6035373	0.0059435363	0.05291753	1.0	4255	tags=36%, list=21%, signal=46%
GOBP_POSITIVE_REGULATION_OF_CELL_DEVELOPMENT	GOBP_POSITIVE_REGULATION_OF_CELL_DEVELOPMENT		326	0.35475218	1.6032456	0.0	0.052993856	1.0	2882	tags=24%, list=14%, signal=28%
GOBP_SMOOTH_MUSCLE_CONTRACTION	GOBP_SMOOTH_MUSCLE_CONTRACTION		100	0.4073157	1.6024228	0.0013333333	0.05335145	1.0	4605	tags=39%, list=23%, signal=50%
GOBP_INTERLEUKIN_12_PRODUCTION	GOBP_INTERLEUKIN_12_PRODUCTION		46	0.46032062	1.6023735	0.0028818443	0.053300664	1.0	5128	tags=52%, list=26%, signal=70%
GOBP_GAS_TRANSPORT	GOBP_GAS_TRANSPORT		15	0.5952443	1.6022733	0.027914613	0.05329497	1.0	3207	tags=47%, list=16%, signal=56%
GOBP_REGULATION_OF_CELL_CYCLE_G2_M_PHASE_TRANSITION	GOBP_REGULATION_OF_CELL_CYCLE_G2_M_PHASE_TRANSITION		101	0.40072352	1.6021163	0.0027247956	0.05330295	1.0	4476	tags=34%, list=22%, signal=43%
GOBP_REGULATION_OF_BIOLOGICAL_PROCESS_INVOLVED_IN_SYMBIOTIC_INTERACTION	GOBP_REGULATION_OF_BIOLOGICAL_PROCESS_INVOLVED_IN_SYMBIOTIC_INTERACTION		55	0.4490713	1.6019582	0.0029498525	0.053318314	1.0	2798	tags=33%, list=14%, signal=38%
GOBP_RESPIRATORY_BURST	GOBP_RESPIRATORY_BURST		22	0.5391924	1.601642	0.016366612	0.05341917	1.0	2120	tags=32%, list=11%, signal=36%
GOMF_UBIQUITIN_BINDING	GOMF_UBIQUITIN_BINDING		80	0.42257285	1.6013634	0.0028328612	0.05347806	1.0	6607	tags=46%, list=33%, signal=69%
GOBP_NON_MEMBRANE_BOUNDED_ORGANELLE_ASSEMBLY	GOBP_NON_MEMBRANE_BOUNDED_ORGANELLE_ASSEMBLY		328	0.3553966	1.6011846	0.0	0.05350856	1.0	4602	tags=31%, list=23%, signal=40%
GOBP_TYPE_I_INTERFERON_PRODUCTION	GOBP_TYPE_I_INTERFERON_PRODUCTION		92	0.40458658	1.6011826	0.0014224751	0.05344146	1.0	2578	tags=22%, list=13%, signal=25%
GOBP_POSITIVE_REGULATION_OF_TYPE_I_INTERFERON_PRODUCTION	GOBP_POSITIVE_REGULATION_OF_TYPE_I_INTERFERON_PRODUCTION		57	0.44964623	1.6008415	0.0071123755	0.053540215	1.0	2578	tags=25%, list=13%, signal=28%
GOBP_REGULATION_OF_GLIAL_CELL_DIFFERENTIATION	GOBP_REGULATION_OF_GLIAL_CELL_DIFFERENTIATION		85	0.41204682	1.6004351	0.0056657223	0.053699773	1.0	2875	tags=33%, list=14%, signal=38%
GOBP_REGULATION_OF_ACTION_POTENTIAL	GOBP_REGULATION_OF_ACTION_POTENTIAL		54	0.44728574	1.6002004	0.010189229	0.05376379	1.0	2532	tags=30%, list=13%, signal=34%
GOBP_NEGATIVE_REGULATION_OF_LEUKOCYTE_MIGRATION	GOBP_NEGATIVE_REGULATION_OF_LEUKOCYTE_MIGRATION		41	0.46760118	1.6	0.007575758	0.05380819	1.0	5377	tags=51%, list=27%, signal=70%
GOBP_POSITIVE_REGULATION_OF_VIRAL_LIFE_CYCLE	GOBP_POSITIVE_REGULATION_OF_VIRAL_LIFE_CYCLE		17	0.58372104	1.5999931	0.021001615	0.05374558	1.0	1082	tags=24%, list=5%, signal=25%
GOMF_MICROTUBULE_BINDING	GOMF_MICROTUBULE_BINDING		235	0.36455923	1.5997872	0.0011976048	0.053784054	1.0	4244	tags=31%, list=21%, signal=39%
GOBP_AORTA_DEVELOPMENT	GOBP_AORTA_DEVELOPMENT		66	0.43271095	1.5997779	0.004237288	0.053720176	1.0	3875	tags=35%, list=19%, signal=43%
GOBP_POSITIVE_REGULATION_OF_OSSIFICATION	GOBP_POSITIVE_REGULATION_OF_OSSIFICATION		51	0.44407174	1.5992532	0.00723589	0.053919908	1.0	4382	tags=37%, list=22%, signal=48%
GOBP_REGULATION_OF_PROTEIN_LOCALIZATION_TO_CELL_PERIPHERY	GOBP_REGULATION_OF_PROTEIN_LOCALIZATION_TO_CELL_PERIPHERY		126	0.39094082	1.5985626	0.0026631157	0.054198444	1.0	5597	tags=45%, list=28%, signal=62%
GOBP_CARDIAC_MUSCLE_CELL_DIFFERENTIATION	GOBP_CARDIAC_MUSCLE_CELL_DIFFERENTIATION		123	0.39555195	1.5978185	0.0027359782	0.054514617	1.0	4375	tags=37%, list=22%, signal=48%
GOBP_REGULATION_OF_EXTRACELLULAR_MATRIX_ORGANIZATION	GOBP_REGULATION_OF_EXTRACELLULAR_MATRIX_ORGANIZATION		50	0.45925152	1.5974884	0.004405286	0.05457845	1.0	4007	tags=44%, list=20%, signal=55%
GOBP_RESPONSE_TO_TUMOR_NECROSIS_FACTOR	GOBP_RESPONSE_TO_TUMOR_NECROSIS_FACTOR		159	0.37777948	1.597092	0.0012722646	0.05468315	1.0	4494	tags=33%, list=22%, signal=43%
GOBP_POSITIVE_REGULATION_OF_TRANSCRIPTION_REGULATORY_REGION_DNA_BINDING	GOBP_POSITIVE_REGULATION_OF_TRANSCRIPTION_REGULATORY_REGION_DNA_BINDING		20	0.5547259	1.596958	0.024549918	0.054687645	1.0	4283	tags=45%, list=21%, signal=57%
GOBP_PROTEIN_CONTAINING_COMPLEX_DISASSEMBLY	GOBP_PROTEIN_CONTAINING_COMPLEX_DISASSEMBLY		211	0.3676536	1.5965227	0.0	0.054818325	1.0	4850	tags=33%, list=24%, signal=43%
GOBP_LYMPHOCYTE_CHEMOTAXIS	GOBP_LYMPHOCYTE_CHEMOTAXIS		45	0.46128175	1.5963342	0.0045523522	0.054866668	1.0	2328	tags=36%, list=12%, signal=40%
GOBP_PRODUCTION_OF_MOLECULAR_MEDIATOR_OF_IMMUNE_RESPONSE	GOBP_PRODUCTION_OF_MOLECULAR_MEDIATOR_OF_IMMUNE_RESPONSE		214	0.36763757	1.5962869	0.0	0.054818284	1.0	3760	tags=31%, list=19%, signal=38%
GOBP_REGULATION_OF_POSTSYNAPTIC_MEMBRANE_NEUROTRANSMITTER_RECEPTOR_LEVELS	GOBP_REGULATION_OF_POSTSYNAPTIC_MEMBRANE_NEUROTRANSMITTER_RECEPTOR_LEVELS		84	0.41598117	1.5957841	0.005540166	0.055017173	1.0	6350	tags=52%, list=32%, signal=76%
GOMF_SMAD_BINDING	GOMF_SMAD_BINDING		77	0.4209223	1.5956551	0.0083916085	0.05498917	1.0	3758	tags=34%, list=19%, signal=41%
GOBP_VESICLE_MEDIATED_TRANSPORT_IN_SYNAPSE	GOBP_VESICLE_MEDIATED_TRANSPORT_IN_SYNAPSE		232	0.36153495	1.5954487	0.0023781213	0.055002198	1.0	5771	tags=42%, list=29%, signal=58%
GOBP_REGULATION_OF_INTRACELLULAR_PROTEIN_TRANSPORT	GOBP_REGULATION_OF_INTRACELLULAR_PROTEIN_TRANSPORT		200	0.36847252	1.5951167	0.0	0.055102404	1.0	6868	tags=52%, list=34%, signal=78%
GOBP_DEVELOPMENT_OF_PRIMARY_MALE_SEXUAL_CHARACTERISTICS	GOBP_DEVELOPMENT_OF_PRIMARY_MALE_SEXUAL_CHARACTERISTICS		98	0.40392312	1.5948336	0.00538358	0.05518509	1.0	5236	tags=42%, list=26%, signal=56%
GOBP_POSITIVE_REGULATION_OF_BIOMINERALIZATION	GOBP_POSITIVE_REGULATION_OF_BIOMINERALIZATION		46	0.46162376	1.5946543	0.013931888	0.05521627	1.0	4382	tags=41%, list=22%, signal=53%
GOBP_POSITIVE_REGULATION_OF_LAMELLIPODIUM_ORGANIZATION	GOBP_POSITIVE_REGULATION_OF_LAMELLIPODIUM_ORGANIZATION		32	0.49361086	1.5945972	0.014040561	0.0551809	1.0	3522	tags=44%, list=18%, signal=53%
GOBP_NEGATIVE_REGULATION_OF_BLOOD_PRESSURE	GOBP_NEGATIVE_REGULATION_OF_BLOOD_PRESSURE		45	0.4556489	1.5945665	0.01055807	0.05511804	1.0	4078	tags=38%, list=20%, signal=47%
GOBP_REGULATED_EXOCYTOSIS	GOBP_REGULATED_EXOCYTOSIS		234	0.3626787	1.5943501	0.0	0.055164043	1.0	5474	tags=43%, list=27%, signal=59%
GOBP_BIOLOGICAL_PROCESS_INVOLVED_IN_SYMBIOTIC_INTERACTION	GOBP_BIOLOGICAL_PROCESS_INVOLVED_IN_SYMBIOTIC_INTERACTION		194	0.36615878	1.5942249	0.0	0.055155072	1.0	3858	tags=28%, list=19%, signal=35%
GOBP_FORELIMB_MORPHOGENESIS	GOBP_FORELIMB_MORPHOGENESIS		34	0.4922702	1.5940615	0.017133957	0.055174965	1.0	3880	tags=41%, list=19%, signal=51%
GOBP_NATURAL_KILLER_CELL_MEDIATED_IMMUNITY	GOBP_NATURAL_KILLER_CELL_MEDIATED_IMMUNITY		52	0.4537904	1.5937701	0.020260492	0.05523519	1.0	6558	tags=54%, list=33%, signal=80%
GOBP_MITOTIC_SPINDLE_ASSEMBLY	GOBP_MITOTIC_SPINDLE_ASSEMBLY		59	0.440136	1.5937535	0.007173601	0.055184253	1.0	6817	tags=63%, list=34%, signal=95%
GOCC_DENSE_CORE_GRANULE	GOCC_DENSE_CORE_GRANULE		30	0.50119376	1.5935135	0.022116903	0.055221155	1.0	4191	tags=43%, list=21%, signal=55%
GOBP_CYTOKINETIC_PROCESS	GOBP_CYTOKINETIC_PROCESS		37	0.48853907	1.5934646	0.009345794	0.055180404	1.0	4159	tags=46%, list=21%, signal=58%
GOBP_CELL_JUNCTION_DISASSEMBLY	GOBP_CELL_JUNCTION_DISASSEMBLY		20	0.55189335	1.5934447	0.019354839	0.05512534	1.0	4569	tags=55%, list=23%, signal=71%
GOBP_MICROVILLUS_ASSEMBLY	GOBP_MICROVILLUS_ASSEMBLY		18	0.57736725	1.5916839	0.02173913	0.05590619	1.0	3705	tags=61%, list=19%, signal=75%
GOBP_IMMUNOGLOBULIN_PRODUCTION	GOBP_IMMUNOGLOBULIN_PRODUCTION		106	0.39785147	1.5911055	0.004115226	0.05609371	1.0	2773	tags=25%, list=14%, signal=29%
GOBP_PROTEIN_K48_LINKED_UBIQUITINATION	GOBP_PROTEIN_K48_LINKED_UBIQUITINATION		62	0.42860314	1.5910629	0.0057142857	0.056049168	1.0	6580	tags=52%, list=33%, signal=77%
GOBP_REGULATION_OF_POTASSIUM_ION_TRANSMEMBRANE_TRANSPORT	GOBP_REGULATION_OF_POTASSIUM_ION_TRANSMEMBRANE_TRANSPORT		75	0.42380548	1.5906521	0.004213483	0.056161813	1.0	4119	tags=36%, list=21%, signal=45%
GOBP_B_CELL_DIFFERENTIATION	GOBP_B_CELL_DIFFERENTIATION		118	0.39485636	1.5906445	0.0013422819	0.056095917	1.0	5146	tags=40%, list=26%, signal=53%
GOCC_INTERMEDIATE_FILAMENT	GOCC_INTERMEDIATE_FILAMENT		64	0.43377617	1.5896468	0.004316547	0.05649331	1.0	1834	tags=23%, list=9%, signal=26%
GOBP_CHROMOSOME_LOCALIZATION	GOBP_CHROMOSOME_LOCALIZATION		77	0.42252403	1.5892934	0.008474576	0.056599546	1.0	5946	tags=49%, list=30%, signal=70%
GOBP_REGULATION_OF_NEUTROPHIL_MIGRATION	GOBP_REGULATION_OF_NEUTROPHIL_MIGRATION		42	0.46795774	1.5890341	0.0088495575	0.056686997	1.0	5760	tags=62%, list=29%, signal=87%
GOBP_HEMATOPOIETIC_PROGENITOR_CELL_DIFFERENTIATION	GOBP_HEMATOPOIETIC_PROGENITOR_CELL_DIFFERENTIATION		142	0.38129097	1.588584	0.0	0.05686387	1.0	5589	tags=43%, list=28%, signal=59%
GOBP_SCHWANN_CELL_DIFFERENTIATION	GOBP_SCHWANN_CELL_DIFFERENTIATION		40	0.47157076	1.5877874	0.009118541	0.05719498	1.0	5463	tags=52%, list=27%, signal=72%
GOBP_T_CELL_DIFFERENTIATION	GOBP_T_CELL_DIFFERENTIATION		263	0.35809544	1.5874841	0.0	0.057280038	1.0	4186	tags=31%, list=21%, signal=38%
GOMF_ADENYLYLTRANSFERASE_ACTIVITY	GOMF_ADENYLYLTRANSFERASE_ACTIVITY		25	0.52084506	1.5872569	0.021806853	0.05732233	1.0	1607	tags=24%, list=8%, signal=26%
GOCC_EXTRINSIC_COMPONENT_OF_PLASMA_MEMBRANE	GOCC_EXTRINSIC_COMPONENT_OF_PLASMA_MEMBRANE		162	0.3755052	1.5871735	0.0	0.0572896	1.0	5598	tags=42%, list=28%, signal=58%
GOBP_TRABECULA_FORMATION	GOBP_TRABECULA_FORMATION		24	0.5251641	1.5870551	0.021943573	0.057264052	1.0	3786	tags=46%, list=19%, signal=56%
GOBP_DEPHOSPHORYLATION	GOBP_DEPHOSPHORYLATION		314	0.35302734	1.5865605	0.0	0.0574303	1.0	5428	tags=39%, list=27%, signal=53%
GOCC_CLUSTER_OF_ACTIN_BASED_CELL_PROJECTIONS	GOCC_CLUSTER_OF_ACTIN_BASED_CELL_PROJECTIONS		164	0.37918442	1.5863793	0.0	0.057469387	1.0	5129	tags=40%, list=26%, signal=54%
GOBP_REGULATION_OF_POTASSIUM_ION_TRANSPORT	GOBP_REGULATION_OF_POTASSIUM_ION_TRANSPORT		91	0.40073356	1.5859693	0.0041436465	0.05759125	1.0	4164	tags=36%, list=21%, signal=46%
GOBP_RETROGRADE_AXONAL_TRANSPORT	GOBP_RETROGRADE_AXONAL_TRANSPORT		22	0.5317631	1.5857102	0.018032787	0.057635643	1.0	4244	tags=45%, list=21%, signal=58%
GOBP_MITOTIC_SISTER_CHROMATID_COHESION	GOBP_MITOTIC_SISTER_CHROMATID_COHESION		19	0.55351007	1.5851386	0.027072757	0.0578777	1.0	3985	tags=53%, list=20%, signal=66%
GOBP_NEGATIVE_REGULATION_OF_CELL_MIGRATION_INVOLVED_IN_SPROUTING_ANGIOGENESIS	GOBP_NEGATIVE_REGULATION_OF_CELL_MIGRATION_INVOLVED_IN_SPROUTING_ANGIOGENESIS		15	0.5942792	1.5850698	0.01842546	0.057845958	1.0	7738	tags=93%, list=39%, signal=152%
GOBP_RESPONSE_TO_CHEMOKINE	GOBP_RESPONSE_TO_CHEMOKINE		59	0.4377081	1.5850506	0.008720931	0.057791907	1.0	3794	tags=39%, list=19%, signal=48%
GOCC_BASAL_PART_OF_CELL	GOCC_BASAL_PART_OF_CELL		242	0.35745516	1.584985	0.0	0.05776444	1.0	4954	tags=40%, list=25%, signal=52%
GOBP_MOVEMENT_IN_HOST	GOBP_MOVEMENT_IN_HOST		97	0.4007889	1.5849713	0.002793296	0.057700872	1.0	2895	tags=26%, list=14%, signal=30%
GOBP_ENDOTHELIAL_CELL_MIGRATION	GOBP_ENDOTHELIAL_CELL_MIGRATION		198	0.36264926	1.584504	0.0	0.057866033	1.0	3995	tags=35%, list=20%, signal=43%
GOBP_ENDOTHELIAL_CELL_PROLIFERATION	GOBP_ENDOTHELIAL_CELL_PROLIFERATION		139	0.38370377	1.5844557	0.0038510913	0.057819113	1.0	3933	tags=38%, list=20%, signal=47%
GOBP_CELL_PROLIFERATION_INVOLVED_IN_HEART_MORPHOGENESIS	GOBP_CELL_PROLIFERATION_INVOLVED_IN_HEART_MORPHOGENESIS		19	0.5536061	1.5837227	0.019323671	0.05814104	1.0	4237	tags=47%, list=21%, signal=60%
GOBP_POSITIVE_REGULATION_OF_RECEPTOR_SIGNALING_PATHWAY_VIA_STAT	GOBP_POSITIVE_REGULATION_OF_RECEPTOR_SIGNALING_PATHWAY_VIA_STAT		37	0.47524446	1.58367	0.015015015	0.058098067	1.0	3172	tags=35%, list=16%, signal=42%
GOBP_MEMBRANE_DEPOLARIZATION_DURING_CARDIAC_MUSCLE_CELL_ACTION_POTENTIAL	GOBP_MEMBRANE_DEPOLARIZATION_DURING_CARDIAC_MUSCLE_CELL_ACTION_POTENTIAL		15	0.5907463	1.5832176	0.029459901	0.05822614	1.0	2873	tags=53%, list=14%, signal=62%
GOBP_POSITIVE_REGULATION_OF_MACROPHAGE_MIGRATION	GOBP_POSITIVE_REGULATION_OF_MACROPHAGE_MIGRATION		27	0.5182566	1.582979	0.017027864	0.058259442	1.0	3656	tags=44%, list=18%, signal=54%
GOCC_MEMBRANE_MICRODOMAIN	GOCC_MEMBRANE_MICRODOMAIN		338	0.34936956	1.5828631	0.0	0.05825681	1.0	3440	tags=27%, list=17%, signal=32%
GOBP_REGULATION_OF_LEUKOCYTE_DIFFERENTIATION	GOBP_REGULATION_OF_LEUKOCYTE_DIFFERENTIATION		279	0.35405087	1.582635	0.0	0.058305245	1.0	4006	tags=30%, list=20%, signal=38%
GOCC_EXTRINSIC_COMPONENT_OF_MEMBRANE	GOCC_EXTRINSIC_COMPONENT_OF_MEMBRANE		285	0.3523672	1.5820235	0.0	0.058516517	1.0	5598	tags=39%, list=28%, signal=53%
GOBP_REGULATION_OF_SMAD_PROTEIN_SIGNAL_TRANSDUCTION	GOBP_REGULATION_OF_SMAD_PROTEIN_SIGNAL_TRANSDUCTION		29	0.5049276	1.5813836	0.023696683	0.058749232	1.0	3610	tags=38%, list=18%, signal=46%
GOBP_NEGATIVE_REGULATION_OF_CELL_MATRIX_ADHESION	GOBP_NEGATIVE_REGULATION_OF_CELL_MATRIX_ADHESION		31	0.49639073	1.5810204	0.016975308	0.058857527	1.0	3125	tags=42%, list=16%, signal=50%
GOCC_MICROTUBULE_ASSOCIATED_COMPLEX	GOCC_MICROTUBULE_ASSOCIATED_COMPLEX		124	0.39017892	1.5802001	0.0013020834	0.059218783	1.0	4588	tags=39%, list=23%, signal=50%
GOMF_PHOSPHATIDYLINOSITOL_BINDING	GOMF_PHOSPHATIDYLINOSITOL_BINDING		236	0.3588929	1.5796379	0.0	0.059455533	1.0	4676	tags=36%, list=23%, signal=47%
GOBP_POSITIVE_REGULATION_OF_OLIGODENDROCYTE_DIFFERENTIATION	GOBP_POSITIVE_REGULATION_OF_OLIGODENDROCYTE_DIFFERENTIATION		28	0.5061581	1.5789438	0.019578313	0.0597546	1.0	3199	tags=39%, list=16%, signal=47%
GOBP_REGULATION_OF_PROTEOLYSIS_INVOLVED_IN_PROTEIN_CATABOLIC_PROCESS	GOBP_REGULATION_OF_PROTEOLYSIS_INVOLVED_IN_PROTEIN_CATABOLIC_PROCESS		195	0.36819726	1.5789052	0.0	0.059703477	1.0	6251	tags=41%, list=31%, signal=58%
GOMF_G_PROTEIN_ACTIVITY	GOMF_G_PROTEIN_ACTIVITY		36	0.48542	1.5788556	0.009478673	0.05967037	1.0	6874	tags=67%, list=34%, signal=101%
GOBP_MAINTENANCE_OF_BLOOD_BRAIN_BARRIER	GOBP_MAINTENANCE_OF_BLOOD_BRAIN_BARRIER		16	0.58378047	1.5779852	0.029411765	0.060067154	1.0	1572	tags=44%, list=8%, signal=47%
GOMF_RECEPTOR_SERINE_THREONINE_KINASE_BINDING	GOMF_RECEPTOR_SERINE_THREONINE_KINASE_BINDING		27	0.50728464	1.5779512	0.017488075	0.06001182	1.0	4643	tags=48%, list=23%, signal=63%
GOBP_NLRP3_INFLAMMASOME_COMPLEX_ASSEMBLY	GOBP_NLRP3_INFLAMMASOME_COMPLEX_ASSEMBLY		18	0.56081116	1.5772021	0.021069692	0.06031702	1.0	4626	tags=56%, list=23%, signal=72%
GOBP_ACTIN_FILAMENT_DEPOLYMERIZATION	GOBP_ACTIN_FILAMENT_DEPOLYMERIZATION		52	0.440893	1.5771899	0.0057142857	0.060251918	1.0	4457	tags=40%, list=22%, signal=52%
GOMF_TUMOR_NECROSIS_FACTOR_RECEPTOR_SUPERFAMILY_BINDING	GOMF_TUMOR_NECROSIS_FACTOR_RECEPTOR_SUPERFAMILY_BINDING		35	0.48385105	1.5771065	0.02359882	0.060230523	1.0	4454	tags=40%, list=22%, signal=51%
GOBP_CARDIAC_LEFT_VENTRICLE_MORPHOGENESIS	GOBP_CARDIAC_LEFT_VENTRICLE_MORPHOGENESIS		16	0.5722019	1.5766721	0.0321489	0.060396865	1.0	3875	tags=50%, list=19%, signal=62%
GOBP_INTERFERON_GAMMA_MEDIATED_SIGNALING_PATHWAY	GOBP_INTERFERON_GAMMA_MEDIATED_SIGNALING_PATHWAY		19	0.54716986	1.5764327	0.019512195	0.060478594	1.0	1748	tags=32%, list=9%, signal=35%
GOCC_MIDBODY	GOCC_MIDBODY		149	0.38243946	1.576363	0.001270648	0.060446173	1.0	4159	tags=30%, list=21%, signal=38%
GOBP_POSITIVE_REGULATION_OF_CD4_POSITIVE_ALPHA_BETA_T_CELL_ACTIVATION	GOBP_POSITIVE_REGULATION_OF_CD4_POSITIVE_ALPHA_BETA_T_CELL_ACTIVATION		34	0.4859975	1.5761609	0.013533834	0.060468066	1.0	5923	tags=62%, list=30%, signal=88%
GOBP_POSITIVE_REGULATION_OF_AMYLOID_PRECURSOR_PROTEIN_CATABOLIC_PROCESS	GOBP_POSITIVE_REGULATION_OF_AMYLOID_PRECURSOR_PROTEIN_CATABOLIC_PROCESS		23	0.5259533	1.575462	0.017377567	0.06078015	1.0	1936	tags=35%, list=10%, signal=38%
GOBP_REGULATION_OF_POSTSYNAPTIC_NEUROTRANSMITTER_RECEPTOR_INTERNALIZATION	GOBP_REGULATION_OF_POSTSYNAPTIC_NEUROTRANSMITTER_RECEPTOR_INTERNALIZATION		20	0.5412701	1.5754273	0.023809524	0.06072049	1.0	6291	tags=55%, list=31%, signal=80%
GOCC_LUMENAL_SIDE_OF_MEMBRANE	GOCC_LUMENAL_SIDE_OF_MEMBRANE		15	0.60502124	1.5750369	0.028119508	0.060881168	1.0	608	tags=20%, list=3%, signal=21%
GOMF_CHEMOKINE_RECEPTOR_BINDING	GOMF_CHEMOKINE_RECEPTOR_BINDING		45	0.4628802	1.5748389	0.010309278	0.06090929	1.0	3517	tags=42%, list=18%, signal=51%
GOCC_CLATHRIN_COATED_ENDOCYTIC_VESICLE	GOCC_CLATHRIN_COATED_ENDOCYTIC_VESICLE		23	0.5243447	1.5744392	0.017571885	0.061070595	1.0	7535	tags=70%, list=38%, signal=112%
GOBP_CELL_CELL_JUNCTION_ORGANIZATION	GOBP_CELL_CELL_JUNCTION_ORGANIZATION		169	0.37039587	1.5741792	0.0	0.061153322	1.0	4989	tags=41%, list=25%, signal=55%
GOBP_PROTEIN_POLYUBIQUITINATION	GOBP_PROTEIN_POLYUBIQUITINATION		219	0.36040515	1.5739272	0.0	0.061225347	1.0	6607	tags=46%, list=33%, signal=68%
GOBP_POSITIVE_REGULATION_OF_PHOSPHATIDYLINOSITOL_3_KINASE_SIGNALING	GOBP_POSITIVE_REGULATION_OF_PHOSPHATIDYLINOSITOL_3_KINASE_SIGNALING		67	0.42088208	1.5729628	0.013062409	0.0616933	1.0	3253	tags=34%, list=16%, signal=41%
GOBP_INOSITOL_PHOSPHATE_METABOLIC_PROCESS	GOBP_INOSITOL_PHOSPHATE_METABOLIC_PROCESS		48	0.44612953	1.5727092	0.016793894	0.061762903	1.0	2947	tags=33%, list=15%, signal=39%
GOBP_AXIS_ELONGATION	GOBP_AXIS_ELONGATION		29	0.50680214	1.5723671	0.014040561	0.061874148	1.0	4313	tags=48%, list=22%, signal=61%
GOBP_DEVELOPMENT_OF_PRIMARY_SEXUAL_CHARACTERISTICS	GOBP_DEVELOPMENT_OF_PRIMARY_SEXUAL_CHARACTERISTICS		176	0.37138683	1.5718457	0.0	0.06212309	1.0	5236	tags=38%, list=26%, signal=50%
GOMF_ATPASE_COUPLED_INTRAMEMBRANE_LIPID_TRANSPORTER_ACTIVITY	GOMF_ATPASE_COUPLED_INTRAMEMBRANE_LIPID_TRANSPORTER_ACTIVITY		27	0.51350576	1.5718414	0.021671826	0.062053215	1.0	4874	tags=59%, list=24%, signal=78%
GOMF_NUCLEAR_IMPORT_SIGNAL_RECEPTOR_ACTIVITY	GOMF_NUCLEAR_IMPORT_SIGNAL_RECEPTOR_ACTIVITY		15	0.58757323	1.5714372	0.02184874	0.062193226	1.0	6652	tags=67%, list=33%, signal=100%
GOBP_POSITIVE_REGULATION_OF_PROTEIN_CONTAINING_COMPLEX_DISASSEMBLY	GOBP_POSITIVE_REGULATION_OF_PROTEIN_CONTAINING_COMPLEX_DISASSEMBLY		28	0.49899292	1.5712547	0.01854714	0.06221944	1.0	3171	tags=36%, list=16%, signal=42%
GOMF_GATED_CHANNEL_ACTIVITY	GOMF_GATED_CHANNEL_ACTIVITY		243	0.35685942	1.5703833	0.0011848342	0.06263636	1.0	4022	tags=33%, list=20%, signal=41%
GOBP_REGULATION_OF_INTRACELLULAR_TRANSPORT	GOBP_REGULATION_OF_INTRACELLULAR_TRANSPORT		296	0.3508893	1.5703613	0.0	0.06257943	1.0	6122	tags=45%, list=31%, signal=64%
GOMF_METAL_ION_TRANSMEMBRANE_TRANSPORTER_ACTIVITY	GOMF_METAL_ION_TRANSMEMBRANE_TRANSPORTER_ACTIVITY		328	0.3426281	1.5702446	0.0	0.06256528	1.0	4436	tags=33%, list=22%, signal=41%
GOBP_SOMITE_DEVELOPMENT	GOBP_SOMITE_DEVELOPMENT		72	0.4192267	1.57024	0.008534851	0.062495336	1.0	3875	tags=31%, list=19%, signal=38%
GOBP_REGULATION_OF_MUSCLE_SYSTEM_PROCESS	GOBP_REGULATION_OF_MUSCLE_SYSTEM_PROCESS		218	0.3626572	1.5701598	0.0	0.062463988	1.0	4418	tags=34%, list=22%, signal=44%
GOMF_G_PROTEIN_BETA_SUBUNIT_BINDING	GOMF_G_PROTEIN_BETA_SUBUNIT_BINDING		22	0.53240174	1.5700436	0.022364218	0.062458	1.0	5187	tags=50%, list=26%, signal=67%
GOBP_NEGATIVE_REGULATION_OF_CD4_POSITIVE_ALPHA_BETA_T_CELL_ACTIVATION	GOBP_NEGATIVE_REGULATION_OF_CD4_POSITIVE_ALPHA_BETA_T_CELL_ACTIVATION		29	0.4940964	1.5700421	0.013473053	0.062387105	1.0	2387	tags=34%, list=12%, signal=39%
GOBP_POSITIVE_REGULATION_OF_BLOOD_VESSEL_ENDOTHELIAL_CELL_MIGRATION	GOBP_POSITIVE_REGULATION_OF_BLOOD_VESSEL_ENDOTHELIAL_CELL_MIGRATION		50	0.4462787	1.5698831	0.0072886297	0.06239832	1.0	3933	tags=40%, list=20%, signal=50%
GOCC_CIS_GOLGI_NETWORK	GOCC_CIS_GOLGI_NETWORK		57	0.4378476	1.5696317	0.0072254334	0.062455665	1.0	1819	tags=21%, list=9%, signal=23%
GOBP_NEGATIVE_REGULATION_OF_KINASE_ACTIVITY	GOBP_NEGATIVE_REGULATION_OF_KINASE_ACTIVITY		206	0.3626342	1.5695918	0.0012468828	0.06241127	1.0	5464	tags=39%, list=27%, signal=53%
GOBP_DETECTION_OF_STIMULUS	GOBP_DETECTION_OF_STIMULUS		157	0.36897975	1.5693971	0.0012285012	0.06245003	1.0	4626	tags=35%, list=23%, signal=45%
GOBP_HEPATOCYTE_APOPTOTIC_PROCESS	GOBP_HEPATOCYTE_APOPTOTIC_PROCESS		23	0.5176275	1.5692943	0.025316456	0.062441308	1.0	4494	tags=43%, list=22%, signal=56%
GOMF_TRANSLATION_FACTOR_ACTIVITY_RNA_BINDING	GOMF_TRANSLATION_FACTOR_ACTIVITY_RNA_BINDING		67	0.42226973	1.5690182	0.007062147	0.06252595	1.0	5768	tags=36%, list=29%, signal=50%
GOMF_LOW_DENSITY_LIPOPROTEIN_PARTICLE_BINDING	GOMF_LOW_DENSITY_LIPOPROTEIN_PARTICLE_BINDING		15	0.59429747	1.568749	0.026058631	0.06262117	1.0	2669	tags=53%, list=13%, signal=62%
GOBP_POSITIVE_REGULATION_OF_VASCULAR_ASSOCIATED_SMOOTH_MUSCLE_CELL_PROLIFERATION	GOBP_POSITIVE_REGULATION_OF_VASCULAR_ASSOCIATED_SMOOTH_MUSCLE_CELL_PROLIFERATION		34	0.47826388	1.5686516	0.022865854	0.062595256	1.0	6089	tags=56%, list=30%, signal=80%
GOBP_ENDOCYTIC_RECYCLING	GOBP_ENDOCYTIC_RECYCLING		66	0.42699683	1.5683	0.005830904	0.062729135	1.0	4600	tags=39%, list=23%, signal=51%
GOMF_CHEMOKINE_BINDING	GOMF_CHEMOKINE_BINDING		22	0.53834957	1.5681394	0.028081123	0.06273322	1.0	4329	tags=59%, list=22%, signal=75%
GOMF_NUCLEOSIDE_TRIPHOSPHATASE_REGULATOR_ACTIVITY	GOMF_NUCLEOSIDE_TRIPHOSPHATASE_REGULATOR_ACTIVITY		390	0.339213	1.5678476	0.0	0.06283553	1.0	5554	tags=40%, list=28%, signal=54%
GOBP_PROTEIN_LOCALIZATION_TO_CELL_CELL_JUNCTION	GOBP_PROTEIN_LOCALIZATION_TO_CELL_CELL_JUNCTION		24	0.51683193	1.567681	0.03821656	0.06285146	1.0	3203	tags=46%, list=16%, signal=55%
GOMF_PHOSPHOLIPID_BINDING	GOMF_PHOSPHOLIPID_BINDING		384	0.3420156	1.5672809	0.0	0.06300035	1.0	4240	tags=34%, list=21%, signal=42%
GOBP_NEGATIVE_REGULATION_OF_PROTEIN_LOCALIZATION_TO_MEMBRANE	GOBP_NEGATIVE_REGULATION_OF_PROTEIN_LOCALIZATION_TO_MEMBRANE		29	0.50391686	1.5672538	0.018154312	0.06294041	1.0	6436	tags=66%, list=32%, signal=96%
GOBP_G_PROTEIN_COUPLED_RECEPTOR_SIGNALING_PATHWAY_INVOLVED_IN_HEART_PROCESS	GOBP_G_PROTEIN_COUPLED_RECEPTOR_SIGNALING_PATHWAY_INVOLVED_IN_HEART_PROCESS		16	0.57199216	1.5669212	0.03284072	0.06306681	1.0	5827	tags=63%, list=29%, signal=88%
GOBP_NEGATIVE_REGULATION_OF_MONONUCLEAR_CELL_MIGRATION	GOBP_NEGATIVE_REGULATION_OF_MONONUCLEAR_CELL_MIGRATION		16	0.5682183	1.5658303	0.030995106	0.06359304	1.0	1498	tags=31%, list=7%, signal=34%
GOBP_REGULATION_OF_BLOOD_PRESSURE	GOBP_REGULATION_OF_BLOOD_PRESSURE		152	0.3764907	1.5657221	0.0038809832	0.06357927	1.0	4078	tags=35%, list=20%, signal=43%
GOBP_PLASMA_MEMBRANE_TUBULATION	GOBP_PLASMA_MEMBRANE_TUBULATION		19	0.5466051	1.565537	0.029850746	0.063594185	1.0	3860	tags=42%, list=19%, signal=52%
GOBP_POSITIVE_REGULATION_OF_PHOSPHOPROTEIN_PHOSPHATASE_ACTIVITY	GOBP_POSITIVE_REGULATION_OF_PHOSPHOPROTEIN_PHOSPHATASE_ACTIVITY		20	0.5533134	1.5646149	0.027070064	0.06400474	1.0	5603	tags=60%, list=28%, signal=83%
GOCC_PHAGOCYTIC_VESICLE_MEMBRANE	GOCC_PHAGOCYTIC_VESICLE_MEMBRANE		18	0.55614287	1.564446	0.031613976	0.06402811	1.0	3139	tags=39%, list=16%, signal=46%
GOBP_POSITIVE_REGULATION_OF_CYTOKINE_PRODUCTION_INVOLVED_IN_IMMUNE_RESPONSE	GOBP_POSITIVE_REGULATION_OF_CYTOKINE_PRODUCTION_INVOLVED_IN_IMMUNE_RESPONSE		68	0.41893592	1.5642315	0.009831461	0.06407066	1.0	3419	tags=34%, list=17%, signal=41%
GOBP_POSITIVE_REGULATION_OF_NEUROGENESIS	GOBP_POSITIVE_REGULATION_OF_NEUROGENESIS		261	0.35675865	1.5641639	0.0	0.064034544	1.0	2882	tags=24%, list=14%, signal=28%
GOCC_CELL_CELL_CONTACT_ZONE	GOCC_CELL_CELL_CONTACT_ZONE		80	0.40885848	1.5633645	0.004310345	0.064418815	1.0	3079	tags=31%, list=15%, signal=37%
GOBP_FEMALE_PREGNANCY	GOBP_FEMALE_PREGNANCY		108	0.38634703	1.5627202	0.005284016	0.06473311	1.0	2558	tags=24%, list=13%, signal=27%
GOBP_OLEFINIC_COMPOUND_BIOSYNTHETIC_PROCESS	GOBP_OLEFINIC_COMPOUND_BIOSYNTHETIC_PROCESS		15	0.5818556	1.5624403	0.032094594	0.06482863	1.0	2830	tags=47%, list=14%, signal=54%
GOBP_POSITIVE_REGULATION_OF_NIK_NF_KAPPAB_SIGNALING	GOBP_POSITIVE_REGULATION_OF_NIK_NF_KAPPAB_SIGNALING		54	0.4373669	1.5621895	0.010385756	0.064904965	1.0	2287	tags=24%, list=11%, signal=27%
GOBP_POSITIVE_REGULATION_OF_PATHWAY_RESTRICTED_SMAD_PROTEIN_PHOSPHORYLATION	GOBP_POSITIVE_REGULATION_OF_PATHWAY_RESTRICTED_SMAD_PROTEIN_PHOSPHORYLATION		41	0.46679512	1.561955	0.017777778	0.064973496	1.0	3610	tags=39%, list=18%, signal=48%
GOBP_MODULATION_OF_PROCESS_OF_ANOTHER_ORGANISM	GOBP_MODULATION_OF_PROCESS_OF_ANOTHER_ORGANISM		25	0.52146256	1.5616708	0.02056962	0.06505874	1.0	4970	tags=60%, list=25%, signal=80%
GOBP_NEGATIVE_REGULATION_OF_SMALL_GTPASE_MEDIATED_SIGNAL_TRANSDUCTION	GOBP_NEGATIVE_REGULATION_OF_SMALL_GTPASE_MEDIATED_SIGNAL_TRANSDUCTION		58	0.42948115	1.5616544	0.011494253	0.06500262	1.0	6022	tags=55%, list=30%, signal=79%
GOBP_MEGAKARYOCYTE_DIFFERENTIATION	GOBP_MEGAKARYOCYTE_DIFFERENTIATION		42	0.46002752	1.5613738	0.010218978	0.065067865	1.0	3143	tags=33%, list=16%, signal=39%
GOBP_REGULATION_OF_CELLULAR_COMPONENT_SIZE	GOBP_REGULATION_OF_CELLULAR_COMPONENT_SIZE		341	0.34416455	1.560817	0.0	0.065323554	1.0	4367	tags=32%, list=22%, signal=40%
GOBP_AUTONOMIC_NERVOUS_SYSTEM_DEVELOPMENT	GOBP_AUTONOMIC_NERVOUS_SYSTEM_DEVELOPMENT		34	0.4873888	1.5607742	0.015698588	0.06527629	1.0	4926	tags=47%, list=25%, signal=62%
GOBP_REGULATION_OF_VASOCONSTRICTION	GOBP_REGULATION_OF_VASOCONSTRICTION		66	0.41805524	1.5604656	0.014326648	0.06538209	1.0	4164	tags=44%, list=21%, signal=55%
GOBP_REGULATION_OF_LAMELLIPODIUM_ASSEMBLY	GOBP_REGULATION_OF_LAMELLIPODIUM_ASSEMBLY		34	0.4822629	1.5602101	0.012461059	0.06543306	1.0	4642	tags=47%, list=23%, signal=61%
GOBP_REGULATION_OF_LYMPHOCYTE_CHEMOTAXIS	GOBP_REGULATION_OF_LYMPHOCYTE_CHEMOTAXIS		20	0.5471088	1.5594183	0.029411765	0.06575382	1.0	2003	tags=40%, list=10%, signal=44%
GOMF_DNA_BINDING_TRANSCRIPTION_ACTIVATOR_ACTIVITY	GOMF_DNA_BINDING_TRANSCRIPTION_ACTIVATOR_ACTIVITY		390	0.33859286	1.5593241	0.0	0.065721504	1.0	5146	tags=35%, list=26%, signal=47%
GOBP_CARDIAC_SEPTUM_MORPHOGENESIS	GOBP_CARDIAC_SEPTUM_MORPHOGENESIS		68	0.4239717	1.558527	0.002770083	0.06609322	1.0	3938	tags=37%, list=20%, signal=46%
GOMF_GTPASE_BINDING	GOMF_GTPASE_BINDING		291	0.34892985	1.5584359	0.0	0.066084675	1.0	5554	tags=38%, list=28%, signal=52%
GOBP_REGULATION_OF_CELLULAR_RESPONSE_TO_GROWTH_FACTOR_STIMULUS	GOBP_REGULATION_OF_CELLULAR_RESPONSE_TO_GROWTH_FACTOR_STIMULUS		270	0.35132438	1.5581028	0.0011587485	0.066223286	1.0	4997	tags=38%, list=25%, signal=50%
GOBP_NEGATIVE_REGULATION_OF_CELL_SUBSTRATE_ADHESION	GOBP_NEGATIVE_REGULATION_OF_CELL_SUBSTRATE_ADHESION		52	0.43776956	1.5578022	0.01594203	0.06629827	1.0	3406	tags=35%, list=17%, signal=42%
GOBP_NEGATIVE_REGULATION_OF_NEURON_DEATH	GOBP_NEGATIVE_REGULATION_OF_NEURON_DEATH		230	0.35517293	1.5577313	0.0	0.066268176	1.0	4146	tags=31%, list=21%, signal=38%
GOBP_RUFFLE_ASSEMBLY	GOBP_RUFFLE_ASSEMBLY		43	0.44863367	1.5571727	0.020648967	0.066534005	1.0	4642	tags=44%, list=23%, signal=57%
GOBP_ENDOCRINE_PROCESS	GOBP_ENDOCRINE_PROCESS		69	0.41249073	1.557021	0.0029411765	0.06655793	1.0	3889	tags=35%, list=19%, signal=43%
GOBP_HEART_VALVE_MORPHOGENESIS	GOBP_HEART_VALVE_MORPHOGENESIS		41	0.46009028	1.5566765	0.008915304	0.06667791	1.0	3985	tags=41%, list=20%, signal=52%
GOBP_EPITHELIAL_TO_MESENCHYMAL_TRANSITION_INVOLVED_IN_ENDOCARDIAL_CUSHION_FORMATION	GOBP_EPITHELIAL_TO_MESENCHYMAL_TRANSITION_INVOLVED_IN_ENDOCARDIAL_CUSHION_FORMATION		18	0.560287	1.5563198	0.028619528	0.06682487	1.0	3995	tags=50%, list=20%, signal=62%
GOBP_REGULATION_OF_CARDIOCYTE_DIFFERENTIATION	GOBP_REGULATION_OF_CARDIOCYTE_DIFFERENTIATION		24	0.5210802	1.5561314	0.015873017	0.06688115	1.0	4367	tags=50%, list=22%, signal=64%
GOBP_REGULATION_OF_GRANULOCYTE_CHEMOTAXIS	GOBP_REGULATION_OF_GRANULOCYTE_CHEMOTAXIS		46	0.4451134	1.5560288	0.00949367	0.06688326	1.0	5477	tags=54%, list=27%, signal=75%
GOBP_INTERLEUKIN_1_MEDIATED_SIGNALING_PATHWAY	GOBP_INTERLEUKIN_1_MEDIATED_SIGNALING_PATHWAY		20	0.5409558	1.5554968	0.023584906	0.06707103	1.0	4782	tags=50%, list=24%, signal=66%
GOBP_VENOUS_BLOOD_VESSEL_DEVELOPMENT	GOBP_VENOUS_BLOOD_VESSEL_DEVELOPMENT		19	0.5501415	1.5554223	0.017515924	0.06703899	1.0	5445	tags=68%, list=27%, signal=94%
GOBP_NEGATIVE_REGULATION_OF_VASCULAR_ASSOCIATED_SMOOTH_MUSCLE_CELL_PROLIFERATION	GOBP_NEGATIVE_REGULATION_OF_VASCULAR_ASSOCIATED_SMOOTH_MUSCLE_CELL_PROLIFERATION		27	0.4963051	1.5553615	0.030546624	0.067009546	1.0	1950	tags=30%, list=10%, signal=33%
GOBP_REGULATION_OF_BICELLULAR_TIGHT_JUNCTION_ASSEMBLY	GOBP_REGULATION_OF_BICELLULAR_TIGHT_JUNCTION_ASSEMBLY		19	0.55559355	1.5543306	0.028346457	0.067484505	1.0	4875	tags=58%, list=24%, signal=76%
GOMF_PATTERN_RECOGNITION_RECEPTOR_ACTIVITY	GOMF_PATTERN_RECOGNITION_RECEPTOR_ACTIVITY		19	0.5490128	1.554023	0.03210273	0.06760445	1.0	4789	tags=53%, list=24%, signal=69%
GOBP_INFLAMMASOME_COMPLEX_ASSEMBLY	GOBP_INFLAMMASOME_COMPLEX_ASSEMBLY		19	0.5436972	1.5536445	0.030508475	0.06773681	1.0	3830	tags=47%, list=19%, signal=59%
GOBP_OVULATION_CYCLE	GOBP_OVULATION_CYCLE		48	0.4446745	1.5536063	0.010339734	0.067689344	1.0	1596	tags=21%, list=8%, signal=23%
GOBP_MACROPHAGE_DIFFERENTIATION	GOBP_MACROPHAGE_DIFFERENTIATION		37	0.46717513	1.5534204	0.027565084	0.06773138	1.0	1592	tags=27%, list=8%, signal=29%
GOBP_TRANSMEMBRANE_RECEPTOR_PROTEIN_SERINE_THREONINE_KINASE_SIGNALING_PATHWAY	GOBP_TRANSMEMBRANE_RECEPTOR_PROTEIN_SERINE_THREONINE_KINASE_SIGNALING_PATHWAY		331	0.34407467	1.5528352	0.0	0.067963555	1.0	4139	tags=31%, list=21%, signal=38%
GOBP_NEGATIVE_REGULATION_OF_MEIOTIC_CELL_CYCLE	GOBP_NEGATIVE_REGULATION_OF_MEIOTIC_CELL_CYCLE		15	0.5764805	1.5524088	0.031096563	0.068180904	1.0	3378	tags=40%, list=17%, signal=48%
GOBP_POSITIVE_REGULATION_OF_I_KAPPAB_KINASE_NF_KAPPAB_SIGNALING	GOBP_POSITIVE_REGULATION_OF_I_KAPPAB_KINASE_NF_KAPPAB_SIGNALING		106	0.38974664	1.5523212	0.009234829	0.06816169	1.0	2449	tags=25%, list=12%, signal=29%
GOBP_REGULATION_OF_HEMATOPOIETIC_PROGENITOR_CELL_DIFFERENTIATION	GOBP_REGULATION_OF_HEMATOPOIETIC_PROGENITOR_CELL_DIFFERENTIATION		37	0.47147316	1.5522664	0.019578313	0.06812508	1.0	5559	tags=49%, list=28%, signal=67%
GOBP_POSITIVE_REGULATION_OF_DEFENSE_RESPONSE_TO_VIRUS_BY_HOST	GOBP_POSITIVE_REGULATION_OF_DEFENSE_RESPONSE_TO_VIRUS_BY_HOST		24	0.52395386	1.5517789	0.024960998	0.06834738	1.0	6465	tags=67%, list=32%, signal=98%
GOBP_NEGATIVE_REGULATION_OF_PHOSPHORUS_METABOLIC_PROCESS	GOBP_NEGATIVE_REGULATION_OF_PHOSPHORUS_METABOLIC_PROCESS		410	0.33856934	1.5516208	0.0	0.06835512	1.0	5464	tags=40%, list=27%, signal=53%
GOBP_TIGHT_JUNCTION_ORGANIZATION	GOBP_TIGHT_JUNCTION_ORGANIZATION		64	0.42197195	1.5514462	0.015384615	0.06838751	1.0	5103	tags=47%, list=26%, signal=63%
GOCC_STEREOCILIUM_BUNDLE	GOCC_STEREOCILIUM_BUNDLE		49	0.44212756	1.5514054	0.007440476	0.06834714	1.0	4920	tags=41%, list=25%, signal=54%
GOBP_T_CELL_ACTIVATION_INVOLVED_IN_IMMUNE_RESPONSE	GOBP_T_CELL_ACTIVATION_INVOLVED_IN_IMMUNE_RESPONSE		83	0.40288627	1.5505663	0.012345679	0.06874474	1.0	4733	tags=45%, list=24%, signal=58%
GOBP_REGULATION_OF_BLOOD_CIRCULATION	GOBP_REGULATION_OF_BLOOD_CIRCULATION		208	0.3593421	1.5505518	0.0037313432	0.06867948	1.0	4207	tags=35%, list=21%, signal=43%
GOBP_POSITIVE_REGULATION_OF_PHOSPHOLIPASE_ACTIVITY	GOBP_POSITIVE_REGULATION_OF_PHOSPHOLIPASE_ACTIVITY		37	0.4684142	1.5504938	0.01674277	0.06864263	1.0	1151	tags=24%, list=6%, signal=26%
GOBP_POSITIVE_REGULATION_OF_DNA_BINDING_TRANSCRIPTION_FACTOR_ACTIVITY	GOBP_POSITIVE_REGULATION_OF_DNA_BINDING_TRANSCRIPTION_FACTOR_ACTIVITY		226	0.3527893	1.5502476	0.0	0.06869819	1.0	3826	tags=30%, list=19%, signal=36%
GOBP_REGULATION_OF_LIPOPOLYSACCHARIDE_MEDIATED_SIGNALING_PATHWAY	GOBP_REGULATION_OF_LIPOPOLYSACCHARIDE_MEDIATED_SIGNALING_PATHWAY		23	0.5192766	1.5501379	0.025764896	0.068705685	1.0	4789	tags=52%, list=24%, signal=69%
GOBP_ENTRY_INTO_HOST	GOBP_ENTRY_INTO_HOST		78	0.41084567	1.5494957	0.010014306	0.068997875	1.0	2895	tags=27%, list=14%, signal=31%
GOBP_REGULATION_OF_PRODUCTION_OF_MOLECULAR_MEDIATOR_OF_IMMUNE_RESPONSE	GOBP_REGULATION_OF_PRODUCTION_OF_MOLECULAR_MEDIATOR_OF_IMMUNE_RESPONSE		155	0.37011144	1.5494066	0.0	0.06898908	1.0	3760	tags=32%, list=19%, signal=39%
GOBP_NEGATIVE_REGULATION_OF_LYMPHOCYTE_MEDIATED_IMMUNITY	GOBP_NEGATIVE_REGULATION_OF_LYMPHOCYTE_MEDIATED_IMMUNITY		42	0.46538788	1.5493302	0.015243903	0.068969235	1.0	4533	tags=38%, list=23%, signal=49%
GOBP_NEGATIVE_REGULATION_OF_OSTEOCLAST_DIFFERENTIATION	GOBP_NEGATIVE_REGULATION_OF_OSTEOCLAST_DIFFERENTIATION		27	0.5101511	1.5487204	0.022727273	0.06925297	1.0	3891	tags=37%, list=19%, signal=46%
GOBP_FIBROBLAST_MIGRATION	GOBP_FIBROBLAST_MIGRATION		65	0.41638982	1.5483682	0.008486563	0.069367304	1.0	5830	tags=52%, list=29%, signal=74%
GOBP_CELLULAR_RESPONSE_TO_LIPID	GOBP_CELLULAR_RESPONSE_TO_LIPID		436	0.33488348	1.5479227	0.0	0.069565766	1.0	4317	tags=31%, list=22%, signal=39%
GOBP_REGULATION_OF_HISTONE_ACETYLATION	GOBP_REGULATION_OF_HISTONE_ACETYLATION		65	0.41476172	1.5474191	0.008633094	0.06980786	1.0	4571	tags=35%, list=23%, signal=46%
GOBP_REGULATION_OF_ESTABLISHMENT_OR_MAINTENANCE_OF_CELL_POLARITY	GOBP_REGULATION_OF_ESTABLISHMENT_OR_MAINTENANCE_OF_CELL_POLARITY		25	0.50424254	1.5470198	0.026058631	0.06999802	1.0	4322	tags=48%, list=22%, signal=61%
GOBP_REGULATION_OF_EXOCYTOSIS	GOBP_REGULATION_OF_EXOCYTOSIS		209	0.35763916	1.5467751	0.0012019231	0.07004294	1.0	5874	tags=47%, list=29%, signal=66%
GOBP_RENAL_TUBULE_DEVELOPMENT	GOBP_RENAL_TUBULE_DEVELOPMENT		91	0.39378712	1.5457135	0.004132231	0.070632465	1.0	3937	tags=34%, list=20%, signal=42%
GOBP_REGULATION_OF_PHOSPHOLIPASE_C_ACTIVITY	GOBP_REGULATION_OF_PHOSPHOLIPASE_C_ACTIVITY		29	0.49178502	1.5454789	0.025039123	0.07070206	1.0	1308	tags=28%, list=7%, signal=29%
GOBP_RELAXATION_OF_CARDIAC_MUSCLE	GOBP_RELAXATION_OF_CARDIAC_MUSCLE		16	0.5595623	1.545404	0.030944625	0.070679456	1.0	2877	tags=38%, list=14%, signal=44%
GOBP_ANTEROGRADE_AXONAL_TRANSPORT	GOBP_ANTEROGRADE_AXONAL_TRANSPORT		48	0.43932718	1.545192	0.013803681	0.0707357	1.0	6068	tags=44%, list=30%, signal=63%
GOBP_VESICLE_DOCKING	GOBP_VESICLE_DOCKING		63	0.42648172	1.544964	0.012605042	0.07078825	1.0	5461	tags=46%, list=27%, signal=63%
GOBP_REGULATION_OF_ODONTOGENESIS	GOBP_REGULATION_OF_ODONTOGENESIS		17	0.5572113	1.5449523	0.032467533	0.070719644	1.0	3610	tags=35%, list=18%, signal=43%
GOBP_REGULATION_OF_ORGANELLE_ASSEMBLY	GOBP_REGULATION_OF_ORGANELLE_ASSEMBLY		187	0.3672623	1.5448765	0.0024660912	0.07068877	1.0	3944	tags=29%, list=20%, signal=36%
GOBP_RESPONSE_TO_HEPATOCYTE_GROWTH_FACTOR	GOBP_RESPONSE_TO_HEPATOCYTE_GROWTH_FACTOR		15	0.57942235	1.5448726	0.034257747	0.07062041	1.0	4782	tags=60%, list=24%, signal=79%
GOBP_RRNA_CATABOLIC_PROCESS	GOBP_RRNA_CATABOLIC_PROCESS		20	0.5389151	1.5447942	0.034920637	0.07059565	1.0	4956	tags=35%, list=25%, signal=46%
GOBP_AXON_DEVELOPMENT	GOBP_AXON_DEVELOPMENT		458	0.33289737	1.5444674	0.0	0.07072272	1.0	3648	tags=28%, list=18%, signal=34%
GOBP_NOTCH_SIGNALING_PATHWAY	GOBP_NOTCH_SIGNALING_PATHWAY		157	0.3661633	1.5444084	0.0	0.0706847	1.0	4322	tags=31%, list=22%, signal=40%
GOBP_EPITHELIAL_CELL_APOPTOTIC_PROCESS	GOBP_EPITHELIAL_CELL_APOPTOTIC_PROCESS		127	0.37703806	1.5443546	0.0026455026	0.0706514	1.0	4494	tags=36%, list=22%, signal=46%
GOCC_MITOTIC_SPINDLE	GOCC_MITOTIC_SPINDLE		154	0.36951378	1.5439738	0.0012468828	0.07082828	1.0	6878	tags=53%, list=34%, signal=81%
GOBP_NIK_NF_KAPPAB_SIGNALING	GOBP_NIK_NF_KAPPAB_SIGNALING		100	0.39044964	1.5439074	0.0069252076	0.07079139	1.0	2801	tags=26%, list=14%, signal=30%
GOBP_POSITIVE_REGULATION_OF_PROTEIN_DEPHOSPHORYLATION	GOBP_POSITIVE_REGULATION_OF_PROTEIN_DEPHOSPHORYLATION		46	0.44204712	1.5438201	0.018209409	0.07077611	1.0	6707	tags=52%, list=34%, signal=78%
GOBP_AMYLOID_PRECURSOR_PROTEIN_METABOLIC_PROCESS	GOBP_AMYLOID_PRECURSOR_PROTEIN_METABOLIC_PROCESS		70	0.416747	1.5436661	0.0069637885	0.070781276	1.0	2504	tags=29%, list=13%, signal=33%
GOMF_GLYCOSAMINOGLYCAN_BINDING	GOMF_GLYCOSAMINOGLYCAN_BINDING		177	0.36139953	1.5435083	0.003649635	0.07081851	1.0	2465	tags=26%, list=12%, signal=29%
GOBP_CHONDROCYTE_DIFFERENTIATION	GOBP_CHONDROCYTE_DIFFERENTIATION		99	0.39058062	1.5431768	0.009395973	0.07095241	1.0	3995	tags=35%, list=20%, signal=44%
GOBP_PANCREAS_DEVELOPMENT	GOBP_PANCREAS_DEVELOPMENT		67	0.41736317	1.5430839	0.013235294	0.070943184	1.0	5690	tags=52%, list=28%, signal=73%
GOBP_REGULATION_OF_I_KAPPAB_KINASE_NF_KAPPAB_SIGNALING	GOBP_REGULATION_OF_I_KAPPAB_KINASE_NF_KAPPAB_SIGNALING		166	0.3635322	1.5430809	0.0012239902	0.070870645	1.0	2449	tags=22%, list=12%, signal=25%
GOBP_STEM_CELL_DIFFERENTIATION	GOBP_STEM_CELL_DIFFERENTIATION		225	0.35204792	1.5427636	0.0011890606	0.0709994	1.0	4367	tags=30%, list=22%, signal=38%
GOBP_REGULATION_OF_ANTIGEN_RECEPTOR_MEDIATED_SIGNALING_PATHWAY	GOBP_REGULATION_OF_ANTIGEN_RECEPTOR_MEDIATED_SIGNALING_PATHWAY		50	0.44351637	1.5424744	0.018922852	0.07110057	1.0	3832	tags=44%, list=19%, signal=54%
GOMF_GROWTH_FACTOR_BINDING	GOMF_GROWTH_FACTOR_BINDING		130	0.37310216	1.5424206	0.006501951	0.071057744	1.0	4454	tags=38%, list=22%, signal=49%
GOBP_NEGATIVE_REGULATION_OF_NEURON_APOPTOTIC_PROCESS	GOBP_NEGATIVE_REGULATION_OF_NEURON_APOPTOTIC_PROCESS		169	0.36305717	1.542252	0.0012820513	0.07109227	1.0	4146	tags=32%, list=21%, signal=40%
GOBP_MITOCHONDRION_LOCALIZATION	GOBP_MITOCHONDRION_LOCALIZATION		45	0.45268992	1.5421603	0.010494753	0.0710804	1.0	2810	tags=33%, list=14%, signal=39%
GOBP_REGULATION_OF_MYELOID_CELL_APOPTOTIC_PROCESS	GOBP_REGULATION_OF_MYELOID_CELL_APOPTOTIC_PROCESS		32	0.47463208	1.5419873	0.03343465	0.071115874	1.0	1154	tags=22%, list=6%, signal=23%
GOBP_CHONDROITIN_SULFATE_METABOLIC_PROCESS	GOBP_CHONDROITIN_SULFATE_METABOLIC_PROCESS		26	0.50161153	1.541902	0.029827315	0.07110637	1.0	950	tags=23%, list=5%, signal=24%
GOBP_POSITIVE_REGULATION_OF_TRANSMEMBRANE_TRANSPORT	GOBP_POSITIVE_REGULATION_OF_TRANSMEMBRANE_TRANSPORT		215	0.35301754	1.5414749	0.0	0.07128957	1.0	5192	tags=38%, list=26%, signal=51%
GOBP_MONOCYTE_CHEMOTACTIC_PROTEIN_1_PRODUCTION	GOBP_MONOCYTE_CHEMOTACTIC_PROTEIN_1_PRODUCTION		17	0.5532936	1.5412737	0.021594685	0.07133778	1.0	5000	tags=59%, list=25%, signal=78%
GOBP_MYELOID_CELL_APOPTOTIC_PROCESS	GOBP_MYELOID_CELL_APOPTOTIC_PROCESS		36	0.46764347	1.5412078	0.026153846	0.071319915	1.0	1154	tags=22%, list=6%, signal=24%
GOBP_REGULATION_OF_EPITHELIAL_CELL_PROLIFERATION	GOBP_REGULATION_OF_EPITHELIAL_CELL_PROLIFERATION		338	0.33840844	1.5411043	0.0	0.07131145	1.0	5377	tags=39%, list=27%, signal=53%
GOMF_PHOSPHATIDYLINOSITOL_3_4_5_TRISPHOSPHATE_BINDING	GOMF_PHOSPHATIDYLINOSITOL_3_4_5_TRISPHOSPHATE_BINDING		36	0.46643335	1.5410728	0.018154312	0.07126068	1.0	5229	tags=50%, list=26%, signal=68%
GOBP_POSITIVE_REGULATION_OF_PROTEOLYSIS_INVOLVED_IN_PROTEIN_CATABOLIC_PROCESS	GOBP_POSITIVE_REGULATION_OF_PROTEOLYSIS_INVOLVED_IN_PROTEIN_CATABOLIC_PROCESS		115	0.38306743	1.5408967	0.0040650405	0.07127936	1.0	6374	tags=45%, list=32%, signal=66%
GOBP_REGULATION_OF_OSTEOCLAST_DIFFERENTIATION	GOBP_REGULATION_OF_OSTEOCLAST_DIFFERENTIATION		64	0.4237415	1.5403438	0.011444922	0.07152714	1.0	4367	tags=39%, list=22%, signal=50%
GOBP_MONOAMINE_TRANSPORT	GOBP_MONOAMINE_TRANSPORT		77	0.4076278	1.540305	0.0071326676	0.071476266	1.0	4242	tags=40%, list=21%, signal=51%
GOBP_REGULATION_OF_G_PROTEIN_COUPLED_RECEPTOR_SIGNALING_PATHWAY	GOBP_REGULATION_OF_G_PROTEIN_COUPLED_RECEPTOR_SIGNALING_PATHWAY		111	0.38276213	1.5402352	0.00802139	0.07145367	1.0	4634	tags=36%, list=23%, signal=47%
GOBP_VASCULAR_ASSOCIATED_SMOOTH_MUSCLE_CELL_DIFFERENTIATION	GOBP_VASCULAR_ASSOCIATED_SMOOTH_MUSCLE_CELL_DIFFERENTIATION		38	0.46422648	1.5396922	0.013636364	0.07171131	1.0	3409	tags=42%, list=17%, signal=51%
GOMF_CALMODULIN_BINDING	GOMF_CALMODULIN_BINDING		176	0.3608101	1.5387481	0.001222494	0.07224635	1.0	4946	tags=38%, list=25%, signal=49%
GOBP_CONNECTIVE_TISSUE_DEVELOPMENT	GOBP_CONNECTIVE_TISSUE_DEVELOPMENT		232	0.35211405	1.5383152	0.0	0.07243715	1.0	3995	tags=30%, list=20%, signal=37%
GOBP_RESPONSE_TO_GROWTH_HORMONE	GOBP_RESPONSE_TO_GROWTH_HORMONE		21	0.5294659	1.5381856	0.03169572	0.07245223	1.0	6881	tags=62%, list=34%, signal=94%
GOBP_REGULATION_OF_NUCLEASE_ACTIVITY	GOBP_REGULATION_OF_NUCLEASE_ACTIVITY		21	0.5250191	1.5379086	0.045751635	0.07254089	1.0	2287	tags=29%, list=11%, signal=32%
GOBP_MATURE_B_CELL_DIFFERENTIATION	GOBP_MATURE_B_CELL_DIFFERENTIATION		31	0.4773184	1.5375553	0.029173419	0.072673656	1.0	3722	tags=35%, list=19%, signal=44%
GOBP_REGULATION_OF_MYOBLAST_FUSION	GOBP_REGULATION_OF_MYOBLAST_FUSION		21	0.52743745	1.5372595	0.030821918	0.072780535	1.0	5133	tags=52%, list=26%, signal=70%
GOBP_OLIGODENDROCYTE_DEVELOPMENT	GOBP_OLIGODENDROCYTE_DEVELOPMENT		43	0.4537984	1.5366869	0.010494753	0.07304305	1.0	2311	tags=35%, list=12%, signal=39%
GOCC_ADHERENS_JUNCTION	GOCC_ADHERENS_JUNCTION		125	0.37683353	1.536526	0.0064850845	0.07307132	1.0	3897	tags=34%, list=19%, signal=42%
GOBP_CYTOKINE_PRODUCTION_INVOLVED_IN_IMMUNE_RESPONSE	GOBP_CYTOKINE_PRODUCTION_INVOLVED_IN_IMMUNE_RESPONSE		114	0.37549925	1.5358002	0.0026990552	0.073401645	1.0	3557	tags=32%, list=18%, signal=39%
GOBP_BONE_REMODELING	GOBP_BONE_REMODELING		86	0.3972186	1.5353837	0.010680908	0.073590875	1.0	2821	tags=29%, list=14%, signal=34%
GOMF_CHANNEL_REGULATOR_ACTIVITY	GOMF_CHANNEL_REGULATOR_ACTIVITY		124	0.3765246	1.5350765	0.0064267353	0.073694035	1.0	4119	tags=32%, list=21%, signal=40%
GOBP_AORTIC_VALVE_DEVELOPMENT	GOBP_AORTIC_VALVE_DEVELOPMENT		24	0.5109458	1.534775	0.027914613	0.07380362	1.0	3985	tags=50%, list=20%, signal=62%
GOBP_POSITIVE_REGULATION_OF_TYPE_I_INTERFERON_MEDIATED_SIGNALING_PATHWAY	GOBP_POSITIVE_REGULATION_OF_TYPE_I_INTERFERON_MEDIATED_SIGNALING_PATHWAY		17	0.5619529	1.5347294	0.0397351	0.073763885	1.0	302	tags=24%, list=2%, signal=24%
GOBP_RESPONSE_TO_INTERLEUKIN_4	GOBP_RESPONSE_TO_INTERLEUKIN_4		29	0.49101034	1.5346564	0.01369863	0.073741496	1.0	5579	tags=48%, list=28%, signal=67%
GOBP_MORPHOGENESIS_OF_EMBRYONIC_EPITHELIUM	GOBP_MORPHOGENESIS_OF_EMBRYONIC_EPITHELIUM		167	0.36199492	1.534646	0.0050125313	0.07367999	1.0	3784	tags=28%, list=19%, signal=34%
GOBP_C21_STEROID_HORMONE_METABOLIC_PROCESS	GOBP_C21_STEROID_HORMONE_METABOLIC_PROCESS		23	0.5078763	1.5345055	0.03846154	0.07369707	1.0	3108	tags=43%, list=16%, signal=51%
GOBP_REGULATION_OF_MACROPHAGE_DIFFERENTIATION	GOBP_REGULATION_OF_MACROPHAGE_DIFFERENTIATION		19	0.546489	1.5344366	0.026578072	0.073654145	1.0	1592	tags=32%, list=8%, signal=34%
GOBP_POTASSIUM_ION_TRANSMEMBRANE_TRANSPORT	GOBP_POTASSIUM_ION_TRANSMEMBRANE_TRANSPORT		160	0.3658871	1.5344144	0.0012180269	0.07359523	1.0	4119	tags=33%, list=21%, signal=41%
GOBP_POSITIVE_REGULATION_OF_CELL_CYCLE_CHECKPOINT	GOBP_POSITIVE_REGULATION_OF_CELL_CYCLE_CHECKPOINT		15	0.570864	1.5341996	0.040472176	0.073640086	1.0	6782	tags=67%, list=34%, signal=101%
GOBP_POSITIVE_REGULATION_OF_HEMOPOIESIS	GOBP_POSITIVE_REGULATION_OF_HEMOPOIESIS		169	0.36386427	1.5340161	0.0024420025	0.07367325	1.0	3381	tags=27%, list=17%, signal=32%
GOCC_MYOFILAMENT	GOCC_MYOFILAMENT		21	0.5255215	1.5338091	0.04376013	0.073709875	1.0	4382	tags=48%, list=22%, signal=61%
GOBP_RECEPTOR_CATABOLIC_PROCESS	GOBP_RECEPTOR_CATABOLIC_PROCESS		26	0.49742386	1.5319879	0.037277147	0.074763544	1.0	4676	tags=50%, list=23%, signal=65%
GOBP_NEGATIVE_REGULATION_OF_REPRODUCTIVE_PROCESS	GOBP_NEGATIVE_REGULATION_OF_REPRODUCTIVE_PROCESS		55	0.43769848	1.5317879	0.014992503	0.07482283	1.0	6171	tags=55%, list=31%, signal=79%
GOCC_EARLY_ENDOSOME_MEMBRANE	GOCC_EARLY_ENDOSOME_MEMBRANE		80	0.40327784	1.531599	0.004219409	0.07485355	1.0	4322	tags=38%, list=22%, signal=48%
GOBP_CELL_JUNCTION_ASSEMBLY	GOBP_CELL_JUNCTION_ASSEMBLY		371	0.33869234	1.5310032	0.0011160715	0.07516073	1.0	4580	tags=35%, list=23%, signal=44%
GOMF_SOLUTE_SODIUM_SYMPORTER_ACTIVITY	GOMF_SOLUTE_SODIUM_SYMPORTER_ACTIVITY		48	0.43536612	1.5307721	0.022624435	0.07522891	1.0	2876	tags=33%, list=14%, signal=39%
GOBP_MITOCHONDRIAL_CALCIUM_ION_HOMEOSTASIS	GOBP_MITOCHONDRIAL_CALCIUM_ION_HOMEOSTASIS		25	0.50087535	1.5307115	0.028081123	0.07519524	1.0	4071	tags=40%, list=20%, signal=50%
GOBP_RESPONSE_TO_ACETYLCHOLINE	GOBP_RESPONSE_TO_ACETYLCHOLINE		35	0.47467622	1.5306653	0.021212121	0.0751536	1.0	5177	tags=43%, list=26%, signal=58%
GOBP_PHOSPHOLIPID_DEPHOSPHORYLATION	GOBP_PHOSPHOLIPID_DEPHOSPHORYLATION		39	0.449328	1.5305982	0.02232143	0.075116575	1.0	4596	tags=51%, list=23%, signal=66%
GOCC_MYELIN_SHEATH	GOCC_MYELIN_SHEATH		200	0.3564937	1.5304774	0.0024813896	0.07512616	1.0	3590	tags=28%, list=18%, signal=33%
GOCC_RECYCLING_ENDOSOME	GOCC_RECYCLING_ENDOSOME		131	0.37333712	1.5304625	0.0052287583	0.07506433	1.0	5140	tags=37%, list=26%, signal=50%
GOMF_NUCLEOCYTOPLASMIC_CARRIER_ACTIVITY	GOMF_NUCLEOCYTOPLASMIC_CARRIER_ACTIVITY		26	0.5011864	1.5304159	0.03767661	0.07502855	1.0	6652	tags=54%, list=33%, signal=81%
GOBP_POSITIVE_REGULATION_OF_PRODUCTION_OF_MOLECULAR_MEDIATOR_OF_IMMUNE_RESPONSE	GOBP_POSITIVE_REGULATION_OF_PRODUCTION_OF_MOLECULAR_MEDIATOR_OF_IMMUNE_RESPONSE		107	0.38230923	1.5303954	0.00538358	0.074964605	1.0	3419	tags=32%, list=17%, signal=38%
GOMF_TRANSMEMBRANE_RECEPTOR_PROTEIN_TYROSINE_KINASE_ACTIVITY	GOMF_TRANSMEMBRANE_RECEPTOR_PROTEIN_TYROSINE_KINASE_ACTIVITY		55	0.42217395	1.5294375	0.017725259	0.075479954	1.0	2723	tags=33%, list=14%, signal=38%
GOBP_APOPTOTIC_PROCESS_INVOLVED_IN_DEVELOPMENT	GOBP_APOPTOTIC_PROCESS_INVOLVED_IN_DEVELOPMENT		35	0.46320823	1.5287877	0.027982326	0.07579266	1.0	5579	tags=51%, list=28%, signal=71%
GOBP_NEGATIVE_REGULATION_OF_RHO_PROTEIN_SIGNAL_TRANSDUCTION	GOBP_NEGATIVE_REGULATION_OF_RHO_PROTEIN_SIGNAL_TRANSDUCTION		23	0.5174971	1.5282543	0.03588907	0.0760825	1.0	2110	tags=35%, list=11%, signal=39%
GOBP_REGULATION_OF_MEMBRANE_INVAGINATION	GOBP_REGULATION_OF_MEMBRANE_INVAGINATION		22	0.5242873	1.5276885	0.020766772	0.076386966	1.0	4362	tags=50%, list=22%, signal=64%
GOBP_POSITIVE_REGULATION_OF_TRANSFERASE_ACTIVITY	GOBP_POSITIVE_REGULATION_OF_TRANSFERASE_ACTIVITY		459	0.32870066	1.5273833	0.0	0.07649801	1.0	4673	tags=33%, list=23%, signal=42%
GOBP_PIGMENTATION	GOBP_PIGMENTATION		95	0.3881456	1.527179	0.012032085	0.076531306	1.0	3995	tags=28%, list=20%, signal=35%
GOMF_PHOSPHATASE_BINDING	GOMF_PHOSPHATASE_BINDING		215	0.35024878	1.5270171	0.004854369	0.07655872	1.0	5621	tags=42%, list=28%, signal=58%
GOBP_TYROSINE_PHOSPHORYLATION_OF_STAT_PROTEIN	GOBP_TYROSINE_PHOSPHORYLATION_OF_STAT_PROTEIN		59	0.4162795	1.5268556	0.016442452	0.07660424	1.0	4166	tags=42%, list=21%, signal=53%
GOBP_ENGULFMENT_OF_APOPTOTIC_CELL	GOBP_ENGULFMENT_OF_APOPTOTIC_CELL		17	0.5582339	1.5268044	0.035369776	0.07656182	1.0	5851	tags=65%, list=29%, signal=91%
GOBP_POSITIVE_REGULATION_OF_MAST_CELL_ACTIVATION_INVOLVED_IN_IMMUNE_RESPONSE	GOBP_POSITIVE_REGULATION_OF_MAST_CELL_ACTIVATION_INVOLVED_IN_IMMUNE_RESPONSE		17	0.55014277	1.5267942	0.040453073	0.07649591	1.0	1840	tags=35%, list=9%, signal=39%
GOBP_POSITIVE_REGULATION_OF_ACTIN_FILAMENT_POLYMERIZATION	GOBP_POSITIVE_REGULATION_OF_ACTIN_FILAMENT_POLYMERIZATION		48	0.4389889	1.5261034	0.016105417	0.07683848	1.0	5074	tags=46%, list=25%, signal=61%
GOBP_REGULATION_OF_AMYLOID_PRECURSOR_PROTEIN_CATABOLIC_PROCESS	GOBP_REGULATION_OF_AMYLOID_PRECURSOR_PROTEIN_CATABOLIC_PROCESS		41	0.45285374	1.5261004	0.018376723	0.07676571	1.0	4012	tags=41%, list=20%, signal=52%
GOBP_REGULATION_OF_SKELETAL_MUSCLE_TISSUE_DEVELOPMENT	GOBP_REGULATION_OF_SKELETAL_MUSCLE_TISSUE_DEVELOPMENT		23	0.5103115	1.5257427	0.040625	0.0769126	1.0	4456	tags=52%, list=22%, signal=67%
GOBP_REGULATION_OF_DEFENSE_RESPONSE_TO_VIRUS	GOBP_REGULATION_OF_DEFENSE_RESPONSE_TO_VIRUS		56	0.42323434	1.5257238	0.016516516	0.07684893	1.0	2578	tags=25%, list=13%, signal=29%
GOCC_ENDOCYTIC_VESICLE_MEMBRANE	GOCC_ENDOCYTIC_VESICLE_MEMBRANE		34	0.4680027	1.5255945	0.026986506	0.07685452	1.0	3139	tags=29%, list=16%, signal=35%
GOBP_REGULATION_OF_SKELETAL_MUSCLE_CELL_DIFFERENTIATION	GOBP_REGULATION_OF_SKELETAL_MUSCLE_CELL_DIFFERENTIATION		21	0.5221163	1.525362	0.0547504	0.07693854	1.0	959	tags=24%, list=5%, signal=25%
GOBP_EPIDERMIS_MORPHOGENESIS	GOBP_EPIDERMIS_MORPHOGENESIS		28	0.49316627	1.5252154	0.029320987	0.07695182	1.0	2451	tags=29%, list=12%, signal=33%
GOBP_EPITHELIAL_CELL_PROLIFERATION	GOBP_EPITHELIAL_CELL_PROLIFERATION		402	0.33434045	1.524619	0.0	0.07724765	1.0	5387	tags=39%, list=27%, signal=53%
GOBP_INTERFERON_GAMMA_PRODUCTION	GOBP_INTERFERON_GAMMA_PRODUCTION		97	0.38161182	1.5243615	0.0067385444	0.07732647	1.0	4455	tags=35%, list=22%, signal=45%
GOBP_NEGATIVE_REGULATION_OF_ENDOTHELIAL_CELL_PROLIFERATION	GOBP_NEGATIVE_REGULATION_OF_ENDOTHELIAL_CELL_PROLIFERATION		41	0.44593847	1.524231	0.026234567	0.07733628	1.0	3857	tags=41%, list=19%, signal=51%
GOBP_REGULATION_OF_DNA_TEMPLATED_DNA_REPLICATION	GOBP_REGULATION_OF_DNA_TEMPLATED_DNA_REPLICATION		53	0.4289176	1.5241803	0.013081395	0.07729707	1.0	4758	tags=36%, list=24%, signal=47%
GOBP_NEURON_PROJECTION_GUIDANCE	GOBP_NEURON_PROJECTION_GUIDANCE		210	0.35165614	1.5241532	0.0	0.07723901	1.0	4120	tags=33%, list=21%, signal=41%
GOCC_SARCOPLASMIC_RETICULUM_MEMBRANE	GOCC_SARCOPLASMIC_RETICULUM_MEMBRANE		19	0.55013657	1.5241532	0.035541195	0.07716552	1.0	4078	tags=37%, list=20%, signal=46%
GOBP_OSSIFICATION	GOBP_OSSIFICATION		334	0.34015244	1.5240998	0.0	0.077123195	1.0	4552	tags=34%, list=23%, signal=43%
GOBP_PROTEIN_DEPHOSPHORYLATION	GOBP_PROTEIN_DEPHOSPHORYLATION		229	0.34823528	1.5239385	0.0	0.07716166	1.0	6026	tags=42%, list=30%, signal=59%
GOMF_G_PROTEIN_COUPLED_RECEPTOR_ACTIVITY	GOMF_G_PROTEIN_COUPLED_RECEPTOR_ACTIVITY		242	0.34464958	1.5236712	0.0	0.07725334	1.0	4329	tags=34%, list=22%, signal=43%
GOBP_PATHWAY_RESTRICTED_SMAD_PROTEIN_PHOSPHORYLATION	GOBP_PATHWAY_RESTRICTED_SMAD_PROTEIN_PHOSPHORYLATION		57	0.4275834	1.5234449	0.017142856	0.077331446	1.0	3610	tags=39%, list=18%, signal=47%
GOBP_REGULATION_OF_TUBE_SIZE	GOBP_REGULATION_OF_TUBE_SIZE		137	0.36533827	1.5231929	0.0025641026	0.07741172	1.0	4164	tags=36%, list=21%, signal=46%
GOBP_HEART_PROCESS	GOBP_HEART_PROCESS		200	0.3547044	1.523103	0.0025094103	0.07739153	1.0	4078	tags=32%, list=20%, signal=40%
GOBP_POSITIVE_REGULATION_OF_INTERLEUKIN_4_PRODUCTION	GOBP_POSITIVE_REGULATION_OF_INTERLEUKIN_4_PRODUCTION		20	0.5249669	1.5228873	0.042207792	0.07743956	1.0	3336	tags=45%, list=17%, signal=54%
GOBP_NEGATIVE_REGULATION_OF_CELL_CYCLE_PROCESS	GOBP_NEGATIVE_REGULATION_OF_CELL_CYCLE_PROCESS		274	0.34045446	1.5218996	0.0	0.07799629	1.0	5579	tags=36%, list=28%, signal=49%
GOCC_CENTRIOLE	GOCC_CENTRIOLE		115	0.38074207	1.5216686	0.006811989	0.07807258	1.0	3637	tags=28%, list=18%, signal=34%
GOBP_NEGATIVE_REGULATION_OF_CELL_CYCLE	GOBP_NEGATIVE_REGULATION_OF_CELL_CYCLE		339	0.3354803	1.5211422	0.0	0.0783366	1.0	5124	tags=33%, list=26%, signal=43%
GOBP_NEGATIVE_REGULATION_OF_PLATELET_ACTIVATION	GOBP_NEGATIVE_REGULATION_OF_PLATELET_ACTIVATION		18	0.553981	1.521086	0.040192924	0.07829245	1.0	3122	tags=44%, list=16%, signal=53%
GOBP_REGULATION_OF_PROTEIN_LOCALIZATION_TO_MEMBRANE	GOBP_REGULATION_OF_PROTEIN_LOCALIZATION_TO_MEMBRANE		178	0.35434914	1.5209652	0.004968944	0.07829672	1.0	5419	tags=40%, list=27%, signal=55%
GOBP_SYNAPTIC_VESICLE_RECYCLING	GOBP_SYNAPTIC_VESICLE_RECYCLING		79	0.3997286	1.5209543	0.014245015	0.07822862	1.0	4569	tags=34%, list=23%, signal=44%
GOMF_TRANSLATION_REGULATOR_ACTIVITY_NUCLEIC_ACID_BINDING	GOMF_TRANSLATION_REGULATOR_ACTIVITY_NUCLEIC_ACID_BINDING		84	0.39964053	1.5202554	0.015006822	0.078620546	1.0	5212	tags=32%, list=26%, signal=43%
GOCC_PROTEASOME_COMPLEX	GOCC_PROTEASOME_COMPLEX		60	0.4223948	1.5193635	0.01174743	0.079112224	1.0	6812	tags=42%, list=34%, signal=63%
GOBP_MICROVILLUS_ORGANIZATION	GOBP_MICROVILLUS_ORGANIZATION		24	0.5110669	1.5193422	0.03618421	0.079050064	1.0	4500	tags=54%, list=23%, signal=70%
GOBP_INTRINSIC_APOPTOTIC_SIGNALING_PATHWAY_IN_RESPONSE_TO_DNA_DAMAGE	GOBP_INTRINSIC_APOPTOTIC_SIGNALING_PATHWAY_IN_RESPONSE_TO_DNA_DAMAGE		107	0.37874532	1.519327	0.00405954	0.0789913	1.0	5586	tags=42%, list=28%, signal=58%
GOCC_RECEPTOR_COMPLEX	GOCC_RECEPTOR_COMPLEX		342	0.33261496	1.5192755	0.0011210763	0.07894143	1.0	2779	tags=25%, list=14%, signal=28%
GOBP_INTERLEUKIN_2_PRODUCTION	GOBP_INTERLEUKIN_2_PRODUCTION		61	0.4178943	1.5190256	0.020348838	0.07901124	1.0	2265	tags=26%, list=11%, signal=29%
GOBP_POSITIVE_REGULATION_OF_INTRACELLULAR_PROTEIN_TRANSPORT	GOBP_POSITIVE_REGULATION_OF_INTRACELLULAR_PROTEIN_TRANSPORT		132	0.3675755	1.5185277	0.005277045	0.07927683	1.0	6868	tags=52%, list=34%, signal=78%
GOMF_CATION_CHANNEL_ACTIVITY	GOMF_CATION_CHANNEL_ACTIVITY		248	0.34186232	1.518308	0.0011600928	0.0793496	1.0	3280	tags=27%, list=16%, signal=31%
GOBP_REGULATION_OF_LAMELLIPODIUM_ORGANIZATION	GOBP_REGULATION_OF_LAMELLIPODIUM_ORGANIZATION		43	0.4460044	1.5182494	0.0295858	0.079310395	1.0	4642	tags=47%, list=23%, signal=60%
GOCC_TRANS_GOLGI_NETWORK_TRANSPORT_VESICLE	GOCC_TRANS_GOLGI_NETWORK_TRANSPORT_VESICLE		28	0.49249008	1.5181234	0.023510972	0.07931906	1.0	4515	tags=39%, list=23%, signal=51%
GOBP_GLIAL_CELL_DEVELOPMENT	GOBP_GLIAL_CELL_DEVELOPMENT		110	0.3786711	1.5180988	0.0053981105	0.079264775	1.0	3840	tags=37%, list=19%, signal=46%
GOBP_NEURONAL_ACTION_POTENTIAL	GOBP_NEURONAL_ACTION_POTENTIAL		41	0.44368747	1.5178801	0.023112481	0.07933403	1.0	2441	tags=29%, list=12%, signal=33%
GOBP_TUBE_FORMATION	GOBP_TUBE_FORMATION		164	0.35706675	1.5170497	0.008739077	0.07981456	1.0	3784	tags=28%, list=19%, signal=34%
GOCC_IMMUNOLOGICAL_SYNAPSE	GOCC_IMMUNOLOGICAL_SYNAPSE		38	0.45234656	1.5166686	0.02359882	0.08000662	1.0	3669	tags=45%, list=18%, signal=55%
GOBP_REGULATION_OF_CELL_PROJECTION_ASSEMBLY	GOBP_REGULATION_OF_CELL_PROJECTION_ASSEMBLY		179	0.355658	1.5158571	0.0037037036	0.08046405	1.0	3870	tags=31%, list=19%, signal=38%
GOBP_TRACHEA_DEVELOPMENT	GOBP_TRACHEA_DEVELOPMENT		17	0.5537606	1.5152211	0.039933443	0.08083823	1.0	3610	tags=53%, list=18%, signal=65%
GOBP_ATTACHMENT_OF_MITOTIC_SPINDLE_MICROTUBULES_TO_KINETOCHORE	GOBP_ATTACHMENT_OF_MITOTIC_SPINDLE_MICROTUBULES_TO_KINETOCHORE		19	0.5366791	1.5151511	0.040453073	0.08080561	1.0	5920	tags=63%, list=30%, signal=90%
GOBP_NEGATIVE_REGULATION_OF_MAPK_CASCADE	GOBP_NEGATIVE_REGULATION_OF_MAPK_CASCADE		158	0.35757387	1.5145558	0.004848485	0.08113172	1.0	5407	tags=42%, list=27%, signal=57%
GOCC_NEURON_PROJECTION_TERMINUS	GOCC_NEURON_PROJECTION_TERMINUS		168	0.3547918	1.5145452	0.0024721879	0.0810654	1.0	4507	tags=38%, list=23%, signal=48%
GOBP_NEGATIVE_REGULATION_OF_CELL_PROJECTION_ORGANIZATION	GOBP_NEGATIVE_REGULATION_OF_CELL_PROJECTION_ORGANIZATION		191	0.35116252	1.5144775	0.0012239902	0.081028365	1.0	2902	tags=26%, list=15%, signal=30%
GOBP_POSITIVE_REGULATION_OF_PROTEIN_KINASE_ACTIVITY	GOBP_POSITIVE_REGULATION_OF_PROTEIN_KINASE_ACTIVITY		308	0.33516002	1.5140983	0.0011627907	0.08121589	1.0	4164	tags=30%, list=21%, signal=37%
GOBP_EOSINOPHIL_MIGRATION	GOBP_EOSINOPHIL_MIGRATION		19	0.53490376	1.5140249	0.038016528	0.0811895	1.0	4166	tags=53%, list=21%, signal=66%
GOBP_REGULATION_OF_PROTEIN_ACETYLATION	GOBP_REGULATION_OF_PROTEIN_ACETYLATION		86	0.3938057	1.5137154	0.0054054055	0.08129729	1.0	4706	tags=38%, list=24%, signal=50%
GOBP_NEGATIVE_REGULATION_OF_INFLAMMATORY_RESPONSE	GOBP_NEGATIVE_REGULATION_OF_INFLAMMATORY_RESPONSE		111	0.37684897	1.5136697	0.004	0.081245035	1.0	2801	tags=28%, list=14%, signal=32%
GOBP_NEGATIVE_REGULATION_OF_BEHAVIOR	GOBP_NEGATIVE_REGULATION_OF_BEHAVIOR		16	0.55081517	1.513618	0.044515103	0.08121103	1.0	5116	tags=56%, list=26%, signal=76%
GOBP_REGULATION_OF_REGULATED_SECRETORY_PATHWAY	GOBP_REGULATION_OF_REGULATED_SECRETORY_PATHWAY		152	0.3620698	1.5135143	0.00625	0.08120396	1.0	5854	tags=46%, list=29%, signal=65%
GOBP_AORTA_MORPHOGENESIS	GOBP_AORTA_MORPHOGENESIS		34	0.46242926	1.5131276	0.026397515	0.08134973	1.0	3875	tags=44%, list=19%, signal=55%
GOBP_GLIAL_CELL_APOPTOTIC_PROCESS	GOBP_GLIAL_CELL_APOPTOTIC_PROCESS		20	0.5250949	1.5128047	0.04761905	0.081496134	1.0	3985	tags=50%, list=20%, signal=62%
GOBP_POSITIVE_REGULATION_OF_KINASE_ACTIVITY	GOBP_POSITIVE_REGULATION_OF_KINASE_ACTIVITY		374	0.32995728	1.5125126	0.0011286682	0.081613526	1.0	4666	tags=33%, list=23%, signal=42%
GOBP_POSITIVE_REGULATION_OF_ORGANELLE_ORGANIZATION	GOBP_POSITIVE_REGULATION_OF_ORGANELLE_ORGANIZATION		468	0.32760873	1.5124547	0.001109878	0.08158252	1.0	5621	tags=39%, list=28%, signal=53%
GOMF_TRANSMEMBRANE_RECEPTOR_PROTEIN_KINASE_ACTIVITY	GOMF_TRANSMEMBRANE_RECEPTOR_PROTEIN_KINASE_ACTIVITY		72	0.39843762	1.5122421	0.009749304	0.08165504	1.0	3648	tags=38%, list=18%, signal=46%
GOBP_REGULATION_OF_PROTEIN_LOCALIZATION_TO_PLASMA_MEMBRANE	GOBP_REGULATION_OF_PROTEIN_LOCALIZATION_TO_PLASMA_MEMBRANE		102	0.38542554	1.5122318	0.012145749	0.08158585	1.0	5192	tags=41%, list=26%, signal=55%
GOBP_TRABECULA_MORPHOGENESIS	GOBP_TRABECULA_MORPHOGENESIS		51	0.4286133	1.5121167	0.024390243	0.08160926	1.0	3875	tags=37%, list=19%, signal=46%
GOBP_POSITIVE_REGULATION_OF_LIPID_LOCALIZATION	GOBP_POSITIVE_REGULATION_OF_LIPID_LOCALIZATION		96	0.38518867	1.5120801	0.014884979	0.0815668	1.0	2830	tags=29%, list=14%, signal=34%
GOBP_REGULATION_OF_FIBROBLAST_GROWTH_FACTOR_RECEPTOR_SIGNALING_PATHWAY	GOBP_REGULATION_OF_FIBROBLAST_GROWTH_FACTOR_RECEPTOR_SIGNALING_PATHWAY		29	0.48057875	1.511752	0.034810126	0.08171858	1.0	4605	tags=48%, list=23%, signal=63%
GOBP_POSITIVE_REGULATION_OF_PROTEIN_IMPORT_INTO_NUCLEUS	GOBP_POSITIVE_REGULATION_OF_PROTEIN_IMPORT_INTO_NUCLEUS		45	0.43886152	1.5117284	0.023988007	0.081658036	1.0	4944	tags=40%, list=25%, signal=53%
GOBP_GLOMERULAR_EPITHELIUM_DEVELOPMENT	GOBP_GLOMERULAR_EPITHELIUM_DEVELOPMENT		17	0.5530956	1.5115738	0.043252595	0.08169635	1.0	4912	tags=53%, list=25%, signal=70%
GOBP_ESTABLISHMENT_OF_CELL_POLARITY	GOBP_ESTABLISHMENT_OF_CELL_POLARITY		142	0.363115	1.510679	0.006418485	0.08223203	1.0	4482	tags=34%, list=22%, signal=43%
GOBP_PROTEIN_AUTOPHOSPHORYLATION	GOBP_PROTEIN_AUTOPHOSPHORYLATION		218	0.34671402	1.5098959	0.0011947431	0.08271134	1.0	4507	tags=33%, list=23%, signal=42%
GOBP_NEGATIVE_REGULATION_OF_ERK1_AND_ERK2_CASCADE	GOBP_NEGATIVE_REGULATION_OF_ERK1_AND_ERK2_CASCADE		68	0.40452498	1.5095838	0.015714286	0.082839295	1.0	5407	tags=49%, list=27%, signal=66%
GOBP_CELL_FATE_DETERMINATION	GOBP_CELL_FATE_DETERMINATION		31	0.47893962	1.5092214	0.03250774	0.0829774	1.0	3610	tags=39%, list=18%, signal=47%
GOBP_REGULATION_OF_CATION_CHANNEL_ACTIVITY	GOBP_REGULATION_OF_CATION_CHANNEL_ACTIVITY		157	0.35712203	1.5092021	0.007518797	0.08291603	1.0	4066	tags=32%, list=20%, signal=40%
GOMF_STRUCTURAL_MOLECULE_ACTIVITY	GOMF_STRUCTURAL_MOLECULE_ACTIVITY		480	0.3239232	1.5083525	0.0	0.08348439	1.0	5066	tags=31%, list=25%, signal=41%
GOBP_CELLULAR_RESPONSE_TO_MECHANICAL_STIMULUS	GOBP_CELLULAR_RESPONSE_TO_MECHANICAL_STIMULUS		35	0.46704227	1.5072764	0.030487806	0.08415196	1.0	5449	tags=49%, list=27%, signal=67%
GOMF_APOLIPOPROTEIN_BINDING	GOMF_APOLIPOPROTEIN_BINDING		17	0.55307984	1.5072308	0.040133778	0.084107585	1.0	1849	tags=29%, list=9%, signal=32%
GOBP_POSITIVE_REGULATION_OF_ENDOTHELIAL_CELL_PROLIFERATION	GOBP_POSITIVE_REGULATION_OF_ENDOTHELIAL_CELL_PROLIFERATION		85	0.38876984	1.5067062	0.005625879	0.08441742	1.0	3743	tags=39%, list=19%, signal=48%
GOBP_INFLAMMATORY_CELL_APOPTOTIC_PROCESS	GOBP_INFLAMMATORY_CELL_APOPTOTIC_PROCESS		20	0.5238198	1.5065736	0.037953794	0.0844338	1.0	3621	tags=40%, list=18%, signal=49%
GOBP_IMMUNOGLOBULIN_PRODUCTION_INVOLVED_IN_IMMUNOGLOBULIN_MEDIATED_IMMUNE_RESPONSE	GOBP_IMMUNOGLOBULIN_PRODUCTION_INVOLVED_IN_IMMUNOGLOBULIN_MEDIATED_IMMUNE_RESPONSE		59	0.41546473	1.5062073	0.020114943	0.08460742	1.0	4910	tags=37%, list=25%, signal=49%
GOBP_REGULATION_OF_SYSTEMIC_ARTERIAL_BLOOD_PRESSURE	GOBP_REGULATION_OF_SYSTEMIC_ARTERIAL_BLOOD_PRESSURE		75	0.39924622	1.5059551	0.018055556	0.084711365	1.0	4028	tags=36%, list=20%, signal=45%
GOBP_POSITIVE_REGULATION_OF_EPITHELIAL_CELL_APOPTOTIC_PROCESS	GOBP_POSITIVE_REGULATION_OF_EPITHELIAL_CELL_APOPTOTIC_PROCESS		37	0.45568374	1.5055623	0.029641185	0.08489279	1.0	4871	tags=49%, list=24%, signal=64%
GOBP_POSITIVE_REGULATION_OF_PROTEIN_KINASE_B_SIGNALING	GOBP_POSITIVE_REGULATION_OF_PROTEIN_KINASE_B_SIGNALING		100	0.37916815	1.5055391	0.0039893617	0.08483028	1.0	4139	tags=38%, list=21%, signal=48%
GOMF_PHOSPHATIDYLINOSITOL_MONOPHOSPHATE_PHOSPHATASE_ACTIVITY	GOMF_PHOSPHATIDYLINOSITOL_MONOPHOSPHATE_PHOSPHATASE_ACTIVITY		16	0.5603019	1.5050924	0.041322313	0.08504886	1.0	5557	tags=69%, list=28%, signal=95%
GOBP_EPITHELIAL_CELL_MORPHOGENESIS	GOBP_EPITHELIAL_CELL_MORPHOGENESIS		38	0.45923948	1.5049499	0.035769828	0.08508123	1.0	6282	tags=63%, list=31%, signal=92%
GOCC_GTPASE_COMPLEX	GOCC_GTPASE_COMPLEX		36	0.4524671	1.5038549	0.035114504	0.08575781	1.0	5598	tags=50%, list=28%, signal=69%
GOBP_POSITIVE_REGULATION_OF_SKELETAL_MUSCLE_TISSUE_DEVELOPMENT	GOBP_POSITIVE_REGULATION_OF_SKELETAL_MUSCLE_TISSUE_DEVELOPMENT		17	0.55237937	1.5036511	0.037162162	0.08581444	1.0	4382	tags=59%, list=22%, signal=75%
GOBP_MYELIN_MAINTENANCE	GOBP_MYELIN_MAINTENANCE		15	0.55839753	1.503573	0.052459016	0.08580338	1.0	1950	tags=40%, list=10%, signal=44%
GOMF_UBIQUITIN_LIKE_PROTEIN_LIGASE_BINDING	GOMF_UBIQUITIN_LIKE_PROTEIN_LIGASE_BINDING		297	0.3350918	1.5034639	0.0011534025	0.085796505	1.0	5507	tags=38%, list=28%, signal=51%
GOMF_PHOSPHOPROTEIN_PHOSPHATASE_ACTIVITY	GOMF_PHOSPHOPROTEIN_PHOSPHATASE_ACTIVITY		153	0.35608003	1.5034215	0.001305483	0.08574498	1.0	4701	tags=33%, list=24%, signal=43%
GOBP_MUSCLE_ORGAN_DEVELOPMENT	GOBP_MUSCLE_ORGAN_DEVELOPMENT		284	0.33473584	1.502856	0.0	0.086059004	1.0	4849	tags=35%, list=24%, signal=45%
GOBP_REGULATION_OF_AXONOGENESIS	GOBP_REGULATION_OF_AXONOGENESIS		164	0.35586536	1.5026025	0.005148005	0.08616489	1.0	2902	tags=26%, list=15%, signal=30%
GOMF_L_AMINO_ACID_TRANSMEMBRANE_TRANSPORTER_ACTIVITY	GOMF_L_AMINO_ACID_TRANSMEMBRANE_TRANSPORTER_ACTIVITY		50	0.42833886	1.5020766	0.024709303	0.08643358	1.0	2707	tags=28%, list=14%, signal=32%
GOBP_POSITIVE_REGULATION_OF_UBIQUITIN_PROTEIN_TRANSFERASE_ACTIVITY	GOBP_POSITIVE_REGULATION_OF_UBIQUITIN_PROTEIN_TRANSFERASE_ACTIVITY		26	0.4922465	1.5012783	0.037650604	0.0868943	1.0	5506	tags=50%, list=28%, signal=69%
GOBP_POSITIVE_REGULATION_OF_EPITHELIAL_TO_MESENCHYMAL_TRANSITION	GOBP_POSITIVE_REGULATION_OF_EPITHELIAL_TO_MESENCHYMAL_TRANSITION		45	0.44177407	1.5008843	0.016296295	0.08710371	1.0	2077	tags=29%, list=10%, signal=32%
GOBP_REGULATION_OF_SPINDLE_ORGANIZATION	GOBP_REGULATION_OF_SPINDLE_ORGANIZATION		41	0.4399933	1.5008476	0.029007634	0.08705645	1.0	7814	tags=66%, list=39%, signal=108%
GOBP_EMBRYONIC_CRANIAL_SKELETON_MORPHOGENESIS	GOBP_EMBRYONIC_CRANIAL_SKELETON_MORPHOGENESIS		46	0.4229044	1.5003906	0.019667171	0.08730444	1.0	5233	tags=39%, list=26%, signal=53%
GOBP_POSITIVE_REGULATION_OF_NERVOUS_SYSTEM_DEVELOPMENT	GOBP_POSITIVE_REGULATION_OF_NERVOUS_SYSTEM_DEVELOPMENT		314	0.334593	1.500377	0.0022988506	0.0872375	1.0	2882	tags=23%, list=14%, signal=26%
GOBP_DEFINITIVE_HEMOPOIESIS	GOBP_DEFINITIVE_HEMOPOIESIS		22	0.5144317	1.5003195	0.032786883	0.08720253	1.0	5354	tags=45%, list=27%, signal=62%
GOBP_POSITIVE_REGULATION_OF_ION_TRANSPORT	GOBP_POSITIVE_REGULATION_OF_ION_TRANSPORT		268	0.33804923	1.5002753	0.0	0.087152354	1.0	4311	tags=32%, list=22%, signal=41%
GOCC_CLATHRIN_COAT_OF_COATED_PIT	GOCC_CLATHRIN_COAT_OF_COATED_PIT		17	0.5453486	1.5001115	0.045088567	0.08718649	1.0	6775	tags=59%, list=34%, signal=89%
GOBP_CELL_DIFFERENTIATION_INVOLVED_IN_METANEPHROS_DEVELOPMENT	GOBP_CELL_DIFFERENTIATION_INVOLVED_IN_METANEPHROS_DEVELOPMENT		17	0.54747933	1.4997493	0.045234248	0.0873864	1.0	4912	tags=53%, list=25%, signal=70%
GOBP_REGULATION_OF_UBIQUITIN_DEPENDENT_PROTEIN_CATABOLIC_PROCESS	GOBP_REGULATION_OF_UBIQUITIN_DEPENDENT_PROTEIN_CATABOLIC_PROCESS		152	0.35928884	1.4996084	0.003717472	0.087389685	1.0	5681	tags=36%, list=28%, signal=50%
GOBP_REGULATION_OF_PROTEASOMAL_PROTEIN_CATABOLIC_PROCESS	GOBP_REGULATION_OF_PROTEASOMAL_PROTEIN_CATABOLIC_PROCESS		165	0.35053638	1.4993812	0.0012722646	0.087481014	1.0	6497	tags=42%, list=33%, signal=61%
GOBP_NEGATIVE_REGULATION_OF_INTRACELLULAR_SIGNAL_TRANSDUCTION	GOBP_NEGATIVE_REGULATION_OF_INTRACELLULAR_SIGNAL_TRANSDUCTION		462	0.32417902	1.4993368	0.0	0.08743476	1.0	5477	tags=37%, list=27%, signal=50%
GOCC_GOLGI_MEDIAL_CISTERNA	GOCC_GOLGI_MEDIAL_CISTERNA		18	0.53206015	1.4992785	0.047694754	0.08740808	1.0	2024	tags=22%, list=10%, signal=25%
GOBP_INTERLEUKIN_8_PRODUCTION	GOBP_INTERLEUKIN_8_PRODUCTION		58	0.41826832	1.4987385	0.023121387	0.08766589	1.0	4782	tags=45%, list=24%, signal=59%
GOBP_POSITIVE_REGULATION_OF_ANIMAL_ORGAN_MORPHOGENESIS	GOBP_POSITIVE_REGULATION_OF_ANIMAL_ORGAN_MORPHOGENESIS		29	0.4864698	1.4986978	0.030254778	0.08762274	1.0	3875	tags=41%, list=19%, signal=51%
GOMF_METALLOENDOPEPTIDASE_ACTIVITY	GOMF_METALLOENDOPEPTIDASE_ACTIVITY		81	0.38917112	1.4978086	0.017310252	0.08820246	1.0	4230	tags=35%, list=21%, signal=44%
GOBP_POSITIVE_REGULATION_OF_MUSCLE_TISSUE_DEVELOPMENT	GOBP_POSITIVE_REGULATION_OF_MUSCLE_TISSUE_DEVELOPMENT		21	0.51900256	1.4971783	0.0381558	0.08857345	1.0	4382	tags=57%, list=22%, signal=73%
GOBP_REGULATION_OF_EPITHELIAL_CELL_MIGRATION	GOBP_REGULATION_OF_EPITHELIAL_CELL_MIGRATION		215	0.3447735	1.4970123	0.0012484394	0.088620394	1.0	3995	tags=33%, list=20%, signal=41%
GOBP_PROTEIN_TRIMERIZATION	GOBP_PROTEIN_TRIMERIZATION		16	0.55075073	1.4969475	0.037277147	0.08858675	1.0	917	tags=31%, list=5%, signal=33%
GOCC_SYNAPTIC_VESICLE_MEMBRANE	GOCC_SYNAPTIC_VESICLE_MEMBRANE		95	0.38386697	1.4968579	0.008097166	0.08857462	1.0	5639	tags=46%, list=28%, signal=64%
GOBP_REGULATION_OF_DEFENSE_RESPONSE_TO_VIRUS_BY_HOST	GOBP_REGULATION_OF_DEFENSE_RESPONSE_TO_VIRUS_BY_HOST		31	0.48226085	1.4967034	0.032208588	0.08860013	1.0	4641	tags=45%, list=23%, signal=59%
GOMF_PHOSPHATIDYLINOSITOL_3_KINASE_BINDING	GOMF_PHOSPHATIDYLINOSITOL_3_KINASE_BINDING		37	0.45689508	1.4966086	0.022151899	0.08859397	1.0	6707	tags=59%, list=34%, signal=89%
GOBP_NEPHRON_EPITHELIUM_DEVELOPMENT	GOBP_NEPHRON_EPITHELIUM_DEVELOPMENT		97	0.379481	1.496006	0.010943913	0.08892008	1.0	3914	tags=33%, list=20%, signal=41%
GOBP_REGULATION_OF_ESTABLISHMENT_OF_CELL_POLARITY	GOBP_REGULATION_OF_ESTABLISHMENT_OF_CELL_POLARITY		20	0.5232455	1.4954822	0.051495016	0.08919862	1.0	3425	tags=45%, list=17%, signal=54%
GOBP_REGULATION_OF_B_CELL_APOPTOTIC_PROCESS	GOBP_REGULATION_OF_B_CELL_APOPTOTIC_PROCESS		21	0.51294523	1.4951289	0.057377048	0.08937946	1.0	5210	tags=48%, list=26%, signal=64%
GOBP_REGULATION_OF_PRESYNAPSE_ORGANIZATION	GOBP_REGULATION_OF_PRESYNAPSE_ORGANIZATION		34	0.4563402	1.494701	0.03422619	0.08958683	1.0	1536	tags=26%, list=8%, signal=29%
GOBP_CD8_POSITIVE_ALPHA_BETA_T_CELL_ACTIVATION	GOBP_CD8_POSITIVE_ALPHA_BETA_T_CELL_ACTIVATION		27	0.47514206	1.4945172	0.035881434	0.08964245	1.0	1666	tags=26%, list=8%, signal=28%
GOBP_CELL_SUBSTRATE_JUNCTION_ORGANIZATION	GOBP_CELL_SUBSTRATE_JUNCTION_ORGANIZATION		96	0.3786059	1.4942745	0.013717421	0.089767	1.0	4642	tags=39%, list=23%, signal=50%
GOMF_CALCIUM_CHANNEL_REGULATOR_ACTIVITY	GOMF_CALCIUM_CHANNEL_REGULATOR_ACTIVITY		34	0.4602464	1.4938248	0.041411042	0.089996345	1.0	3949	tags=41%, list=20%, signal=51%
GOBP_BLASTOCYST_DEVELOPMENT	GOBP_BLASTOCYST_DEVELOPMENT		134	0.36170906	1.493756	0.0066401064	0.08995486	1.0	6006	tags=44%, list=30%, signal=63%
GOBP_EAR_DEVELOPMENT	GOBP_EAR_DEVELOPMENT		205	0.34353194	1.4933226	0.0012106538	0.09018061	1.0	3937	tags=32%, list=20%, signal=39%
GOBP_B_CELL_APOPTOTIC_PROCESS	GOBP_B_CELL_APOPTOTIC_PROCESS		26	0.48828483	1.4931573	0.038897894	0.090232745	1.0	5210	tags=50%, list=26%, signal=68%
GOCC_CLATHRIN_COATED_PIT	GOCC_CLATHRIN_COATED_PIT		64	0.40796733	1.4931258	0.013432836	0.09017595	1.0	4569	tags=39%, list=23%, signal=50%
GOMF_CELL_ADHESION_MOLECULE_BINDING	GOMF_CELL_ADHESION_MOLECULE_BINDING		262	0.33896217	1.4929534	0.0023781213	0.09022792	1.0	4989	tags=39%, list=25%, signal=51%
GOBP_KIDNEY_EPITHELIUM_DEVELOPMENT	GOBP_KIDNEY_EPITHELIUM_DEVELOPMENT		129	0.35909912	1.4918678	0.0050955415	0.0909155	1.0	3914	tags=33%, list=20%, signal=40%
GOMF_PHOSPHOPROTEIN_BINDING	GOMF_PHOSPHOPROTEIN_BINDING		102	0.37508076	1.4917914	0.00947226	0.09089442	1.0	5522	tags=42%, list=28%, signal=58%
GOBP_CELL_MIGRATION_INVOLVED_IN_HEART_DEVELOPMENT	GOBP_CELL_MIGRATION_INVOLVED_IN_HEART_DEVELOPMENT		18	0.5447393	1.4916462	0.052715655	0.09092067	1.0	4237	tags=56%, list=21%, signal=70%
GOBP_POSITIVE_REGULATION_OF_EPITHELIAL_CELL_MIGRATION	GOBP_POSITIVE_REGULATION_OF_EPITHELIAL_CELL_MIGRATION		141	0.36150676	1.4915931	0.0012820513	0.09087851	1.0	3995	tags=35%, list=20%, signal=43%
GOBP_POSITIVE_REGULATION_OF_MICROTUBULE_POLYMERIZATION_OR_DEPOLYMERIZATION	GOBP_POSITIVE_REGULATION_OF_MICROTUBULE_POLYMERIZATION_OR_DEPOLYMERIZATION		31	0.46316546	1.4915102	0.035769828	0.090869546	1.0	7725	tags=77%, list=39%, signal=126%
GOBP_POSITIVE_REGULATION_OF_WOUND_HEALING	GOBP_POSITIVE_REGULATION_OF_WOUND_HEALING		46	0.4304745	1.4909154	0.027607363	0.09123602	1.0	3153	tags=41%, list=16%, signal=49%
GOBP_TOLL_LIKE_RECEPTOR_2_SIGNALING_PATHWAY	GOBP_TOLL_LIKE_RECEPTOR_2_SIGNALING_PATHWAY		15	0.5566982	1.4907724	0.05650685	0.091291904	1.0	4187	tags=47%, list=21%, signal=59%
GOBP_POSITIVE_REGULATION_OF_INTRACELLULAR_TRANSPORT	GOBP_POSITIVE_REGULATION_OF_INTRACELLULAR_TRANSPORT		167	0.3525898	1.4906406	0.006451613	0.0913106	1.0	6793	tags=50%, list=34%, signal=75%
GOBP_POSITIVE_REGULATION_OF_PROTEOLYSIS	GOBP_POSITIVE_REGULATION_OF_PROTEOLYSIS		310	0.3299905	1.4904817	0.0023501762	0.091356255	1.0	6603	tags=45%, list=33%, signal=66%
GOBP_REGULATION_OF_HEART_CONTRACTION	GOBP_REGULATION_OF_HEART_CONTRACTION		155	0.35568246	1.4904804	0.00635324	0.091278106	1.0	4078	tags=32%, list=20%, signal=40%
GOBP_DEVELOPMENT_OF_PRIMARY_FEMALE_SEXUAL_CHARACTERISTICS	GOBP_DEVELOPMENT_OF_PRIMARY_FEMALE_SEXUAL_CHARACTERISTICS		93	0.38049558	1.4904284	0.01212938	0.091241926	1.0	4871	tags=34%, list=24%, signal=45%
GOBP_SUBSTRATE_ADHESION_DEPENDENT_CELL_SPREADING	GOBP_SUBSTRATE_ADHESION_DEPENDENT_CELL_SPREADING		102	0.37382466	1.4895488	0.010914052	0.09182032	1.0	5387	tags=44%, list=27%, signal=60%
GOMF_PROTEIN_LIPID_COMPLEX_BINDING	GOMF_PROTEIN_LIPID_COMPLEX_BINDING		23	0.5082275	1.4892659	0.049759228	0.09194198	1.0	1849	tags=39%, list=9%, signal=43%
GOBP_POSITIVE_REGULATION_OF_PEPTIDASE_ACTIVITY	GOBP_POSITIVE_REGULATION_OF_PEPTIDASE_ACTIVITY		153	0.35389656	1.4892639	0.00660502	0.0918636	1.0	6707	tags=49%, list=34%, signal=73%
GOBP_MONOCARBOXYLIC_ACID_TRANSPORT	GOBP_MONOCARBOXYLIC_ACID_TRANSPORT		86	0.38624936	1.4888102	0.00979021	0.09211133	1.0	2716	tags=24%, list=14%, signal=28%
GOBP_APOPTOTIC_CELL_CLEARANCE	GOBP_APOPTOTIC_CELL_CLEARANCE		43	0.43852705	1.4887478	0.024024025	0.09207745	1.0	2287	tags=33%, list=11%, signal=37%
GOBP_DEVELOPMENTAL_GROWTH_INVOLVED_IN_MORPHOGENESIS	GOBP_DEVELOPMENTAL_GROWTH_INVOLVED_IN_MORPHOGENESIS		239	0.33756173	1.488604	0.0	0.09209444	1.0	4601	tags=36%, list=23%, signal=46%
GOBP_REGULATION_OF_EPITHELIAL_CELL_APOPTOTIC_PROCESS	GOBP_REGULATION_OF_EPITHELIAL_CELL_APOPTOTIC_PROCESS		96	0.37634093	1.4882361	0.010854817	0.09227761	1.0	5540	tags=44%, list=28%, signal=60%
GOBP_ESTABLISHMENT_OF_ENDOTHELIAL_BARRIER	GOBP_ESTABLISHMENT_OF_ENDOTHELIAL_BARRIER		44	0.4370896	1.4871359	0.024024025	0.093046695	1.0	2510	tags=32%, list=13%, signal=36%
GOBP_RECEPTOR_METABOLIC_PROCESS	GOBP_RECEPTOR_METABOLIC_PROCESS		62	0.40471905	1.4870594	0.02638889	0.0930359	1.0	4119	tags=37%, list=21%, signal=47%
GOBP_REGULATION_OF_MYOBLAST_PROLIFERATION	GOBP_REGULATION_OF_MYOBLAST_PROLIFERATION		18	0.5390429	1.4866421	0.04276316	0.09323373	1.0	1450	tags=22%, list=7%, signal=24%
GOBP_REGULATION_OF_ACTIN_CYTOSKELETON_REORGANIZATION	GOBP_REGULATION_OF_ACTIN_CYTOSKELETON_REORGANIZATION		36	0.453396	1.4863111	0.03276131	0.09339674	1.0	3522	tags=47%, list=18%, signal=57%
GOBP_EOSINOPHIL_CHEMOTAXIS	GOBP_EOSINOPHIL_CHEMOTAXIS		15	0.56858903	1.486148	0.041594453	0.093414456	1.0	3568	tags=53%, list=18%, signal=65%
GOBP_POSITIVE_REGULATION_OF_GLUCOSE_TRANSMEMBRANE_TRANSPORT	GOBP_POSITIVE_REGULATION_OF_GLUCOSE_TRANSMEMBRANE_TRANSPORT		40	0.43737575	1.486115	0.032738097	0.09335624	1.0	5192	tags=45%, list=26%, signal=61%
GOBP_REGULATION_OF_COLLAGEN_METABOLIC_PROCESS	GOBP_REGULATION_OF_COLLAGEN_METABOLIC_PROCESS		45	0.42990473	1.4861023	0.02827381	0.09328228	1.0	4840	tags=53%, list=24%, signal=70%
GOBP_POSITIVE_REGULATION_OF_ERYTHROCYTE_DIFFERENTIATION	GOBP_POSITIVE_REGULATION_OF_ERYTHROCYTE_DIFFERENTIATION		27	0.48294476	1.4859729	0.044728436	0.09330191	1.0	3497	tags=33%, list=17%, signal=40%
GOMF_PROTEIN_TYROSINE_KINASE_BINDING	GOMF_PROTEIN_TYROSINE_KINASE_BINDING		111	0.3729852	1.4858888	0.008321775	0.09328313	1.0	5177	tags=38%, list=26%, signal=51%
GOMF_METALLOPEPTIDASE_ACTIVITY	GOMF_METALLOPEPTIDASE_ACTIVITY		145	0.35716152	1.4852335	0.007989348	0.093677215	1.0	6085	tags=43%, list=30%, signal=61%
GOBP_ACTIN_CYTOSKELETON_REORGANIZATION	GOBP_ACTIN_CYTOSKELETON_REORGANIZATION		102	0.37486717	1.4848654	0.011080332	0.09389093	1.0	5150	tags=46%, list=26%, signal=62%
GOBP_POSITIVE_REGULATION_OF_SYNCYTIUM_FORMATION_BY_PLASMA_MEMBRANE_FUSION	GOBP_POSITIVE_REGULATION_OF_SYNCYTIUM_FORMATION_BY_PLASMA_MEMBRANE_FUSION		23	0.49729937	1.484437	0.029185869	0.09414036	1.0	5133	tags=52%, list=26%, signal=70%
GOCC_APICAL_JUNCTION_COMPLEX	GOCC_APICAL_JUNCTION_COMPLEX		128	0.3654123	1.4838266	0.010596027	0.094500475	1.0	3811	tags=35%, list=19%, signal=43%
GOBP_LEUKOCYTE_APOPTOTIC_PROCESS	GOBP_LEUKOCYTE_APOPTOTIC_PROCESS		110	0.37047115	1.4838145	0.011952192	0.09443193	1.0	5377	tags=45%, list=27%, signal=62%
GOBP_EMBRYONIC_DIGESTIVE_TRACT_DEVELOPMENT	GOBP_EMBRYONIC_DIGESTIVE_TRACT_DEVELOPMENT		28	0.47231203	1.483814	0.044444446	0.09435271	1.0	5578	tags=50%, list=28%, signal=69%
GOBP_POSITIVE_REGULATION_OF_MACROPHAGE_CHEMOTAXIS	GOBP_POSITIVE_REGULATION_OF_MACROPHAGE_CHEMOTAXIS		21	0.522484	1.4836545	0.0421875	0.09438317	1.0	3656	tags=43%, list=18%, signal=52%
GOBP_CHLORIDE_TRANSMEMBRANE_TRANSPORT	GOBP_CHLORIDE_TRANSMEMBRANE_TRANSPORT		38	0.4422955	1.4834917	0.03709199	0.09442134	1.0	4892	tags=50%, list=24%, signal=66%
GOBP_VASCULAR_ENDOTHELIAL_CELL_PROLIFERATION	GOBP_VASCULAR_ENDOTHELIAL_CELL_PROLIFERATION		27	0.4843164	1.4829675	0.042789225	0.09475583	1.0	3933	tags=48%, list=20%, signal=60%
GOBP_REGULATORY_T_CELL_DIFFERENTIATION	GOBP_REGULATORY_T_CELL_DIFFERENTIATION		31	0.46966153	1.4827058	0.030721966	0.09486194	1.0	3210	tags=29%, list=16%, signal=35%
GOBP_RECEPTOR_LOCALIZATION_TO_SYNAPSE	GOBP_RECEPTOR_LOCALIZATION_TO_SYNAPSE		68	0.4007963	1.4822246	0.018258426	0.09515776	1.0	4367	tags=38%, list=22%, signal=49%
GOBP_ACTIVATION_OF_CYSTEINE_TYPE_ENDOPEPTIDASE_ACTIVITY_INVOLVED_IN_APOPTOTIC_PROCESS	GOBP_ACTIVATION_OF_CYSTEINE_TYPE_ENDOPEPTIDASE_ACTIVITY_INVOLVED_IN_APOPTOTIC_PROCESS		70	0.39768967	1.481644	0.029787235	0.095505856	1.0	6707	tags=50%, list=34%, signal=75%
GOCC_BASOLATERAL_PLASMA_MEMBRANE	GOCC_BASOLATERAL_PLASMA_MEMBRANE		197	0.34757876	1.4816177	0.0012285012	0.09544265	1.0	4954	tags=40%, list=25%, signal=52%
GOBP_EATING_BEHAVIOR	GOBP_EATING_BEHAVIOR		34	0.46367005	1.481583	0.03576751	0.09537966	1.0	4063	tags=38%, list=20%, signal=48%
GOMF_PROTEIN_MACROMOLECULE_ADAPTOR_ACTIVITY	GOMF_PROTEIN_MACROMOLECULE_ADAPTOR_ACTIVITY		275	0.33312163	1.4812013	0.0023952096	0.09559554	1.0	5553	tags=36%, list=28%, signal=49%
GOMF_NOTCH_BINDING	GOMF_NOTCH_BINDING		22	0.49748555	1.4807235	0.056923077	0.09587507	1.0	5946	tags=45%, list=30%, signal=65%
GOBP_REGULATION_OF_UBIQUITIN_PROTEIN_TRANSFERASE_ACTIVITY	GOBP_REGULATION_OF_UBIQUITIN_PROTEIN_TRANSFERASE_ACTIVITY		50	0.42343873	1.4804406	0.027576197	0.09601924	1.0	5506	tags=40%, list=28%, signal=55%
GOCC_LATERAL_PLASMA_MEMBRANE	GOCC_LATERAL_PLASMA_MEMBRANE		61	0.40625146	1.4801488	0.030172413	0.09614854	1.0	5038	tags=39%, list=25%, signal=52%
GOBP_EMBRYONIC_ORGAN_MORPHOGENESIS	GOBP_EMBRYONIC_ORGAN_MORPHOGENESIS		253	0.33590817	1.4795885	0.0024125453	0.09647113	1.0	4927	tags=36%, list=25%, signal=47%
GOBP_RECEPTOR_INTERNALIZATION	GOBP_RECEPTOR_INTERNALIZATION		119	0.36332637	1.4792885	0.007832898	0.09662543	1.0	4515	tags=35%, list=23%, signal=45%
GOBP_SISTER_CHROMATID_SEGREGATION	GOBP_SISTER_CHROMATID_SEGREGATION		198	0.34523937	1.4786918	0.0012484394	0.09695885	1.0	6592	tags=46%, list=33%, signal=69%
GOCC_POTASSIUM_CHANNEL_COMPLEX	GOCC_POTASSIUM_CHANNEL_COMPLEX		74	0.39116672	1.4786773	0.01830986	0.096885346	1.0	2725	tags=30%, list=14%, signal=34%
GOBP_METAPHASE_PLATE_CONGRESSION	GOBP_METAPHASE_PLATE_CONGRESSION		62	0.40137962	1.4784408	0.020833334	0.09696145	1.0	5946	tags=50%, list=30%, signal=71%
GOBP_MICROTUBULE_BASED_PROTEIN_TRANSPORT	GOBP_MICROTUBULE_BASED_PROTEIN_TRANSPORT		15	0.55251986	1.4779712	0.060402684	0.09727055	1.0	6868	tags=67%, list=34%, signal=101%
GOBP_DETECTION_OF_EXTERNAL_STIMULUS	GOBP_DETECTION_OF_EXTERNAL_STIMULUS		103	0.37039232	1.4773273	0.010943913	0.0976304	1.0	5109	tags=38%, list=26%, signal=51%
GOBP_NEGATIVE_REGULATION_OF_TRANSFERASE_ACTIVITY	GOBP_NEGATIVE_REGULATION_OF_TRANSFERASE_ACTIVITY		241	0.3379822	1.4770355	0.0012121212	0.09775641	1.0	5621	tags=38%, list=28%, signal=52%
GOBP_BLOOD_VESSEL_REMODELING	GOBP_BLOOD_VESSEL_REMODELING		47	0.42300618	1.4768444	0.03422619	0.09780841	1.0	4010	tags=40%, list=20%, signal=50%
GOBP_IMPORT_INTO_NUCLEUS	GOBP_IMPORT_INTO_NUCLEUS		161	0.35397497	1.4764962	0.0051150895	0.097983286	1.0	6148	tags=42%, list=31%, signal=60%
GOBP_CRANIAL_NERVE_DEVELOPMENT	GOBP_CRANIAL_NERVE_DEVELOPMENT		41	0.43471703	1.4762714	0.040298507	0.09807912	1.0	3635	tags=32%, list=18%, signal=39%
GOBP_PEPTIDYL_TYROSINE_DEPHOSPHORYLATION	GOBP_PEPTIDYL_TYROSINE_DEPHOSPHORYLATION		31	0.46219888	1.4758673	0.051643193	0.09832923	1.0	969	tags=23%, list=5%, signal=24%
GOBP_REGULATION_OF_LYMPHOCYTE_APOPTOTIC_PROCESS	GOBP_REGULATION_OF_LYMPHOCYTE_APOPTOTIC_PROCESS		61	0.39708003	1.475732	0.031343285	0.098358646	1.0	5295	tags=48%, list=26%, signal=64%
GOBP_ANTIBACTERIAL_HUMORAL_RESPONSE	GOBP_ANTIBACTERIAL_HUMORAL_RESPONSE		34	0.45300254	1.4753432	0.04094488	0.09860079	1.0	4672	tags=50%, list=23%, signal=65%
GOBP_REGULATION_OF_DEFENSE_RESPONSE_TO_BACTERIUM	GOBP_REGULATION_OF_DEFENSE_RESPONSE_TO_BACTERIUM		17	0.5417993	1.475115	0.05148206	0.09869486	1.0	4840	tags=53%, list=24%, signal=70%
GOBP_BLASTOCYST_FORMATION	GOBP_BLASTOCYST_FORMATION		53	0.41863084	1.4745466	0.026745914	0.099058464	1.0	6755	tags=49%, list=34%, signal=74%
GOBP_POSITIVE_REGULATION_OF_CELL_CYCLE	GOBP_POSITIVE_REGULATION_OF_CELL_CYCLE		299	0.32516408	1.4743347	0.0011520737	0.09918093	1.0	6347	tags=43%, list=32%, signal=62%
GOBP_NEGATIVE_REGULATION_OF_PROTEIN_MODIFICATION_PROCESS	GOBP_NEGATIVE_REGULATION_OF_PROTEIN_MODIFICATION_PROCESS		467	0.31747395	1.4739883	0.0	0.09934125	1.0	5457	tags=36%, list=27%, signal=49%
GOBP_NEUTRAL_AMINO_ACID_TRANSPORT	GOBP_NEUTRAL_AMINO_ACID_TRANSPORT		35	0.4551299	1.4734521	0.0408472	0.09969478	1.0	4318	tags=37%, list=22%, signal=47%
GOBP_REGULATION_OF_NEURON_PROJECTION_DEVELOPMENT	GOBP_REGULATION_OF_NEURON_PROJECTION_DEVELOPMENT		490	0.32025844	1.4728734	0.0	0.10005533	1.0	2902	tags=23%, list=15%, signal=27%
GOMF_AMINO_ACID_CATION_SYMPORTER_ACTIVITY	GOMF_AMINO_ACID_CATION_SYMPORTER_ACTIVITY		16	0.5414684	1.472701	0.053356282	0.10010501	1.0	1657	tags=38%, list=8%, signal=41%
GOBP_REGULATION_OF_PROTEIN_KINASE_B_SIGNALING	GOBP_REGULATION_OF_PROTEIN_KINASE_B_SIGNALING		144	0.35342875	1.4721292	0.008	0.100501545	1.0	3656	tags=32%, list=18%, signal=39%
GOBP_POSITIVE_REGULATION_OF_MITOTIC_CELL_CYCLE_PHASE_TRANSITION	GOBP_POSITIVE_REGULATION_OF_MITOTIC_CELL_CYCLE_PHASE_TRANSITION		88	0.38021544	1.471867	0.017759563	0.100620165	1.0	6329	tags=48%, list=32%, signal=70%
GOBP_REGULATION_OF_NEURON_DIFFERENTIATION	GOBP_REGULATION_OF_NEURON_DIFFERENTIATION		202	0.34311083	1.471774	0.0	0.10062167	1.0	3623	tags=28%, list=18%, signal=34%
GOBP_SPROUTING_ANGIOGENESIS	GOBP_SPROUTING_ANGIOGENESIS		106	0.3692832	1.4717464	0.009358289	0.100556836	1.0	3857	tags=36%, list=19%, signal=44%
GOBP_REGULATION_OF_ENDOCYTOSIS	GOBP_REGULATION_OF_ENDOCYTOSIS		207	0.3384032	1.4717256	0.006060606	0.10049216	1.0	4454	tags=34%, list=22%, signal=44%
GOBP_HEART_GROWTH	GOBP_HEART_GROWTH		104	0.36939687	1.4716334	0.008	0.10047024	1.0	4701	tags=38%, list=24%, signal=49%
GOCC_INTERSTITIAL_MATRIX	GOCC_INTERSTITIAL_MATRIX		15	0.5545272	1.4716041	0.05042017	0.10040763	1.0	3933	tags=53%, list=20%, signal=66%
GOBP_REGULATION_OF_TRANSMEMBRANE_TRANSPORT	GOBP_REGULATION_OF_TRANSMEMBRANE_TRANSPORT		496	0.31548136	1.4715999	0.0	0.1003281	1.0	4313	tags=30%, list=22%, signal=37%
GOBP_REGULATION_OF_CARDIAC_MUSCLE_CONTRACTION	GOBP_REGULATION_OF_CARDIAC_MUSCLE_CONTRACTION		60	0.3993136	1.4715402	0.016105417	0.10029114	1.0	2725	tags=28%, list=14%, signal=33%
GOCC_BRUSH_BORDER	GOCC_BRUSH_BORDER		123	0.3634307	1.4715083	0.010899182	0.10023254	1.0	4500	tags=37%, list=23%, signal=47%
GOBP_POSITIVE_REGULATION_OF_PROTEIN_CATABOLIC_PROCESS	GOBP_POSITIVE_REGULATION_OF_PROTEIN_CATABOLIC_PROCESS		176	0.34118837	1.4714658	0.0037082818	0.100184485	1.0	6171	tags=41%, list=31%, signal=59%
GOBP_REGULATION_OF_SMOOTH_MUSCLE_CELL_DIFFERENTIATION	GOBP_REGULATION_OF_SMOOTH_MUSCLE_CELL_DIFFERENTIATION		25	0.49217558	1.4713024	0.028892456	0.10023557	1.0	3874	tags=44%, list=19%, signal=55%
GOBP_POSITIVE_REGULATION_OF_VASCULAR_ENDOTHELIAL_GROWTH_FACTOR_PRODUCTION	GOBP_POSITIVE_REGULATION_OF_VASCULAR_ENDOTHELIAL_GROWTH_FACTOR_PRODUCTION		21	0.51009905	1.4707156	0.05305466	0.10061233	1.0	5236	tags=57%, list=26%, signal=77%
GOBP_MULTI_MULTICELLULAR_ORGANISM_PROCESS	GOBP_MULTI_MULTICELLULAR_ORGANISM_PROCESS		128	0.3557716	1.4697794	0.009345794	0.101240695	1.0	2558	tags=23%, list=13%, signal=27%
GOBP_ORGANELLE_TRANSPORT_ALONG_MICROTUBULE	GOBP_ORGANELLE_TRANSPORT_ALONG_MICROTUBULE		79	0.3862588	1.4694384	0.013642564	0.10144289	1.0	6091	tags=44%, list=30%, signal=63%
GOBP_ACTIVATION_OF_GTPASE_ACTIVITY	GOBP_ACTIVATION_OF_GTPASE_ACTIVITY		97	0.37801102	1.4693006	0.01212938	0.10148315	1.0	5532	tags=42%, list=28%, signal=58%
GOBP_NEGATIVE_REGULATION_OF_SMOOTH_MUSCLE_CELL_PROLIFERATION	GOBP_NEGATIVE_REGULATION_OF_SMOOTH_MUSCLE_CELL_PROLIFERATION		57	0.40470177	1.4691896	0.0216763	0.10149252	1.0	1950	tags=25%, list=10%, signal=27%
GOBP_REGULATION_OF_PROTEIN_BINDING	GOBP_REGULATION_OF_PROTEIN_BINDING		192	0.34286615	1.4687693	0.0024301338	0.101733364	1.0	4511	tags=31%, list=23%, signal=40%
GOBP_CELLULAR_RESPONSE_TO_LOW_DENSITY_LIPOPROTEIN_PARTICLE_STIMULUS	GOBP_CELLULAR_RESPONSE_TO_LOW_DENSITY_LIPOPROTEIN_PARTICLE_STIMULUS		17	0.5340409	1.4687691	0.04418985	0.10165158	1.0	3047	tags=47%, list=15%, signal=55%
GOBP_CARDIAC_SEPTUM_DEVELOPMENT	GOBP_CARDIAC_SEPTUM_DEVELOPMENT		108	0.3673706	1.468739	0.010723861	0.10158951	1.0	3938	tags=31%, list=20%, signal=38%
GOBP_NEGATIVE_REGULATION_OF_NIK_NF_KAPPAB_SIGNALING	GOBP_NEGATIVE_REGULATION_OF_NIK_NF_KAPPAB_SIGNALING		22	0.51212746	1.4687042	0.052715655	0.10154267	1.0	3148	tags=45%, list=16%, signal=54%
GOBP_POSITIVE_REGULATION_OF_CELL_CYCLE_PHASE_TRANSITION	GOBP_POSITIVE_REGULATION_OF_CELL_CYCLE_PHASE_TRANSITION		108	0.36590424	1.4683211	0.014304291	0.10174361	1.0	6329	tags=45%, list=32%, signal=66%
GOBP_ORGANIC_HYDROXY_COMPOUND_TRANSPORT	GOBP_ORGANIC_HYDROXY_COMPOUND_TRANSPORT		211	0.3380474	1.4681474	0.0036057692	0.10180485	1.0	4317	tags=35%, list=22%, signal=44%
GOBP_POSITIVE_REGULATION_OF_UBIQUITIN_DEPENDENT_PROTEIN_CATABOLIC_PROCESS	GOBP_POSITIVE_REGULATION_OF_UBIQUITIN_DEPENDENT_PROTEIN_CATABOLIC_PROCESS		98	0.37403062	1.4678634	0.014824797	0.10195483	1.0	5681	tags=41%, list=28%, signal=57%
GOBP_REGULATION_OF_INSULIN_RECEPTOR_SIGNALING_PATHWAY	GOBP_REGULATION_OF_INSULIN_RECEPTOR_SIGNALING_PATHWAY		70	0.39669073	1.4675713	0.020028612	0.10208698	1.0	5464	tags=44%, list=27%, signal=61%
GOBP_PROTEIN_KINASE_B_SIGNALING	GOBP_PROTEIN_KINASE_B_SIGNALING		173	0.34698084	1.4673486	0.0038709678	0.10217591	1.0	4203	tags=36%, list=21%, signal=45%
GOBP_POSITIVE_REGULATION_OF_LAMELLIPODIUM_ASSEMBLY	GOBP_POSITIVE_REGULATION_OF_LAMELLIPODIUM_ASSEMBLY		26	0.48415235	1.4671448	0.050473187	0.10226568	1.0	4642	tags=46%, list=23%, signal=60%
GOBP_RECEPTOR_SIGNALING_PATHWAY_VIA_STAT	GOBP_RECEPTOR_SIGNALING_PATHWAY_VIA_STAT		128	0.3581673	1.4667466	0.010512483	0.102506764	1.0	4300	tags=36%, list=22%, signal=45%
GOBP_MAST_CELL_MIGRATION	GOBP_MAST_CELL_MIGRATION		15	0.54759187	1.4664532	0.04778157	0.10264148	1.0	3401	tags=53%, list=17%, signal=64%
GOBP_REGULATION_OF_PHOSPHATIDYLINOSITOL_3_KINASE_SIGNALING	GOBP_REGULATION_OF_PHOSPHATIDYLINOSITOL_3_KINASE_SIGNALING		89	0.37919864	1.4664314	0.012729844	0.102581054	1.0	5458	tags=45%, list=27%, signal=62%
GOMF_VOLTAGE_GATED_CHANNEL_ACTIVITY	GOMF_VOLTAGE_GATED_CHANNEL_ACTIVITY		145	0.35518426	1.4648349	0.0077220076	0.1038023	1.0	3070	tags=28%, list=15%, signal=33%
GOBP_POSITIVE_REGULATION_OF_MAST_CELL_ACTIVATION	GOBP_POSITIVE_REGULATION_OF_MAST_CELL_ACTIVATION		22	0.48892733	1.4640499	0.05229794	0.10436933	1.0	1840	tags=32%, list=9%, signal=35%
GOMF_NITRIC_OXIDE_SYNTHASE_BINDING	GOMF_NITRIC_OXIDE_SYNTHASE_BINDING		19	0.5183665	1.4633782	0.042207792	0.10479328	1.0	4397	tags=37%, list=22%, signal=47%
GOMF_SPHINGOLIPID_BINDING	GOMF_SPHINGOLIPID_BINDING		29	0.4670246	1.4633073	0.056574922	0.10476929	1.0	2134	tags=24%, list=11%, signal=27%
GOCC_PERICENTRIC_HETEROCHROMATIN	GOCC_PERICENTRIC_HETEROCHROMATIN		26	0.47865632	1.4632204	0.05374593	0.10478346	1.0	3409	tags=31%, list=17%, signal=37%
GOBP_ORGANELLE_MEMBRANE_FUSION	GOBP_ORGANELLE_MEMBRANE_FUSION		112	0.3662822	1.4632189	0.014945652	0.104700364	1.0	4231	tags=34%, list=21%, signal=43%
GOMF_POTASSIUM_CHANNEL_REGULATOR_ACTIVITY	GOMF_POTASSIUM_CHANNEL_REGULATOR_ACTIVITY		43	0.42354837	1.4631343	0.019877676	0.10468844	1.0	2441	tags=28%, list=12%, signal=32%
GOBP_APOPTOTIC_PROCESS_INVOLVED_IN_MORPHOGENESIS	GOBP_APOPTOTIC_PROCESS_INVOLVED_IN_MORPHOGENESIS		24	0.47863618	1.4624741	0.05778491	0.10514136	1.0	3610	tags=42%, list=18%, signal=51%
GOBP_REGULATION_OF_MEMBRANE_POTENTIAL	GOBP_REGULATION_OF_MEMBRANE_POTENTIAL		373	0.32011864	1.4624058	0.0	0.10510798	1.0	4119	tags=28%, list=21%, signal=35%
GOBP_POSITIVE_REGULATION_OF_CALCIUM_ION_TRANSPORT	GOBP_POSITIVE_REGULATION_OF_CALCIUM_ION_TRANSPORT		121	0.358261	1.4622463	0.013192612	0.105132714	1.0	4944	tags=42%, list=25%, signal=56%
GOBP_POSITIVE_REGULATION_OF_ION_TRANSMEMBRANE_TRANSPORT	GOBP_POSITIVE_REGULATION_OF_ION_TRANSMEMBRANE_TRANSPORT		167	0.3501082	1.4608061	0.00498132	0.10623321	1.0	2525	tags=23%, list=13%, signal=27%
GOBP_POSITIVE_REGULATION_OF_TRANSMEMBRANE_RECEPTOR_PROTEIN_SERINE_THREONINE_KINASE_SIGNALING_PATHWAY	GOBP_POSITIVE_REGULATION_OF_TRANSMEMBRANE_RECEPTOR_PROTEIN_SERINE_THREONINE_KINASE_SIGNALING_PATHWAY		106	0.36722267	1.4607128	0.01632653	0.10622572	1.0	3875	tags=29%, list=19%, signal=36%
GOBP_REGULATION_OF_VESICLE_SIZE	GOBP_REGULATION_OF_VESICLE_SIZE		18	0.5211975	1.4604502	0.074554294	0.106354564	1.0	7169	tags=56%, list=36%, signal=87%
GOBP_POSITIVE_REGULATION_OF_MYELOID_LEUKOCYTE_CYTOKINE_PRODUCTION_INVOLVED_IN_IMMUNE_RESPONSE	GOBP_POSITIVE_REGULATION_OF_MYELOID_LEUKOCYTE_CYTOKINE_PRODUCTION_INVOLVED_IN_IMMUNE_RESPONSE		37	0.44044217	1.4596878	0.04307692	0.10687632	1.0	2449	tags=30%, list=12%, signal=34%
GOBP_PULMONARY_VALVE_DEVELOPMENT	GOBP_PULMONARY_VALVE_DEVELOPMENT		21	0.5050971	1.459681	0.052969504	0.10680134	1.0	3875	tags=48%, list=19%, signal=59%
GOCC_SPINDLE	GOCC_SPINDLE		310	0.32476056	1.459607	0.0011614402	0.10677512	1.0	6878	tags=47%, list=34%, signal=70%
GOMF_CYCLIC_NUCLEOTIDE_PHOSPHODIESTERASE_ACTIVITY	GOMF_CYCLIC_NUCLEOTIDE_PHOSPHODIESTERASE_ACTIVITY		24	0.4832898	1.4593551	0.04730832	0.106877364	1.0	2172	tags=33%, list=11%, signal=37%
GOBP_POSITIVE_REGULATION_OF_TYROSINE_PHOSPHORYLATION_OF_STAT_PROTEIN	GOBP_POSITIVE_REGULATION_OF_TYROSINE_PHOSPHORYLATION_OF_STAT_PROTEIN		42	0.43428797	1.4583255	0.044615384	0.10755629	1.0	3253	tags=40%, list=16%, signal=48%
GOMF_PROTEIN_PHOSPHATASE_BINDING	GOMF_PROTEIN_PHOSPHATASE_BINDING		168	0.34535798	1.4580561	0.006289308	0.10772067	1.0	5621	tags=43%, list=28%, signal=59%
GOBP_NEGATIVE_REGULATION_OF_PEPTIDYL_TYROSINE_PHOSPHORYLATION	GOBP_NEGATIVE_REGULATION_OF_PEPTIDYL_TYROSINE_PHOSPHORYLATION		52	0.41698596	1.4573034	0.035661217	0.1082132	1.0	3589	tags=37%, list=18%, signal=44%
GOCC_BASEMENT_MEMBRANE	GOCC_BASEMENT_MEMBRANE		99	0.36591193	1.4564506	0.019178081	0.10883553	1.0	3424	tags=33%, list=17%, signal=40%
GOMF_JUN_KINASE_BINDING	GOMF_JUN_KINASE_BINDING		16	0.53088146	1.4562943	0.059021924	0.1088955	1.0	5000	tags=50%, list=25%, signal=67%
GOBP_POSITIVE_REGULATION_OF_BMP_SIGNALING_PATHWAY	GOBP_POSITIVE_REGULATION_OF_BMP_SIGNALING_PATHWAY		35	0.44306365	1.4556991	0.03259259	0.10932708	1.0	4997	tags=46%, list=25%, signal=61%
GOBP_EPITHELIAL_TO_MESENCHYMAL_TRANSITION	GOBP_EPITHELIAL_TO_MESENCHYMAL_TRANSITION		140	0.34992877	1.4556847	0.006361323	0.109252505	1.0	4012	tags=35%, list=20%, signal=43%
GOBP_NEGATIVE_REGULATION_OF_GTPASE_ACTIVITY	GOBP_NEGATIVE_REGULATION_OF_GTPASE_ACTIVITY		29	0.46843046	1.4556512	0.055555556	0.109198995	1.0	6297	tags=59%, list=32%, signal=85%
GOBP_NEURON_APOPTOTIC_PROCESS	GOBP_NEURON_APOPTOTIC_PROCESS		283	0.32518336	1.4556118	0.0011695906	0.109162934	1.0	4495	tags=30%, list=22%, signal=39%
GOCC_FILAMENTOUS_ACTIN	GOCC_FILAMENTOUS_ACTIN		33	0.4504657	1.4553313	0.052710842	0.10933153	1.0	2123	tags=27%, list=11%, signal=30%
GOBP_POSITIVE_REGULATION_OF_G_PROTEIN_COUPLED_RECEPTOR_SIGNALING_PATHWAY	GOBP_POSITIVE_REGULATION_OF_G_PROTEIN_COUPLED_RECEPTOR_SIGNALING_PATHWAY		23	0.49984285	1.4547884	0.05057096	0.109714456	1.0	4296	tags=48%, list=21%, signal=61%
GOBP_NEGATIVE_REGULATION_OF_INTRACELLULAR_TRANSPORT	GOBP_NEGATIVE_REGULATION_OF_INTRACELLULAR_TRANSPORT		58	0.4043011	1.4545451	0.035310734	0.109818876	1.0	5827	tags=53%, list=29%, signal=75%
GOBP_POSITIVE_REGULATION_OF_PROTEIN_BINDING	GOBP_POSITIVE_REGULATION_OF_PROTEIN_BINDING		90	0.37255195	1.4544473	0.017663043	0.10981422	1.0	4792	tags=36%, list=24%, signal=47%
GOBP_COLLAGEN_METABOLIC_PROCESS	GOBP_COLLAGEN_METABOLIC_PROCESS		91	0.37381956	1.4542011	0.01897019	0.10991292	1.0	1973	tags=25%, list=10%, signal=28%
GOBP_RESPONSE_TO_BMP	GOBP_RESPONSE_TO_BMP		139	0.34758478	1.4542004	0.006476684	0.10982751	1.0	3875	tags=27%, list=19%, signal=34%
GOBP_REGULATION_OF_RECEPTOR_SIGNALING_PATHWAY_VIA_STAT	GOBP_REGULATION_OF_RECEPTOR_SIGNALING_PATHWAY_VIA_STAT		76	0.38358223	1.4539459	0.03443526	0.10995591	1.0	3172	tags=29%, list=16%, signal=34%
GOBP_ACUTE_INFLAMMATORY_RESPONSE	GOBP_ACUTE_INFLAMMATORY_RESPONSE		76	0.38615492	1.4530767	0.025787966	0.1105814	1.0	5236	tags=39%, list=26%, signal=53%
GOBP_REGULATION_OF_GLIOGENESIS	GOBP_REGULATION_OF_GLIOGENESIS		119	0.35621083	1.4528729	0.011857707	0.11065377	1.0	3610	tags=32%, list=18%, signal=39%
GOBP_PINOCYTOSIS	GOBP_PINOCYTOSIS		21	0.49626103	1.4527017	0.0448505	0.11071529	1.0	4285	tags=43%, list=21%, signal=54%
GOBP_EMBRYONIC_ORGAN_DEVELOPMENT	GOBP_EMBRYONIC_ORGAN_DEVELOPMENT		414	0.31625074	1.4526817	0.0	0.110648565	1.0	4997	tags=34%, list=25%, signal=45%
GOBP_POSITIVE_REGULATION_OF_INTERLEUKIN_2_PRODUCTION	GOBP_POSITIVE_REGULATION_OF_INTERLEUKIN_2_PRODUCTION		32	0.45328313	1.452614	0.037369207	0.11061805	1.0	2265	tags=31%, list=11%, signal=35%
GOBP_CELL_CELL_JUNCTION_ASSEMBLY	GOBP_CELL_CELL_JUNCTION_ASSEMBLY		120	0.3597201	1.4525322	0.009079118	0.110593855	1.0	4989	tags=43%, list=25%, signal=56%
GOBP_REGULATION_OF_CELLULAR_RESPONSE_TO_INSULIN_STIMULUS	GOBP_REGULATION_OF_CELLULAR_RESPONSE_TO_INSULIN_STIMULUS		76	0.38101467	1.4522809	0.030259365	0.11072469	1.0	4782	tags=39%, list=24%, signal=52%
GOMF_SODIUM_ION_TRANSMEMBRANE_TRANSPORTER_ACTIVITY	GOMF_SODIUM_ION_TRANSMEMBRANE_TRANSPORTER_ACTIVITY		108	0.36228997	1.4514431	0.013404826	0.11135163	1.0	2876	tags=27%, list=14%, signal=31%
GOCC_GOLGI_APPARATUS_SUBCOMPARTMENT	GOCC_GOLGI_APPARATUS_SUBCOMPARTMENT		269	0.32763848	1.4502053	0.005882353	0.11232597	1.0	5931	tags=38%, list=30%, signal=53%
GOBP_OSTEOBLAST_DIFFERENTIATION	GOBP_OSTEOBLAST_DIFFERENTIATION		182	0.3397992	1.4493066	0.0012562814	0.11300391	1.0	5153	tags=39%, list=26%, signal=52%
GOBP_INTERLEUKIN_6_MEDIATED_SIGNALING_PATHWAY	GOBP_INTERLEUKIN_6_MEDIATED_SIGNALING_PATHWAY		15	0.5468261	1.4488947	0.056572378	0.11326148	1.0	4290	tags=60%, list=21%, signal=76%
GOBP_PROSTANOID_METABOLIC_PROCESS	GOBP_PROSTANOID_METABOLIC_PROCESS		39	0.43403256	1.448863	0.041221373	0.11320041	1.0	3478	tags=31%, list=17%, signal=37%
GOCC_A_BAND	GOCC_A_BAND		31	0.45304498	1.4487547	0.053968254	0.11320117	1.0	5920	tags=55%, list=30%, signal=78%
GOBP_PROTEIN_AUTOPROCESSING	GOBP_PROTEIN_AUTOPROCESSING		20	0.5058666	1.447481	0.060260586	0.114158444	1.0	5334	tags=55%, list=27%, signal=75%
GOMF_NUCLEAR_RECEPTOR_COACTIVATOR_ACTIVITY	GOMF_NUCLEAR_RECEPTOR_COACTIVATOR_ACTIVITY		50	0.4055407	1.4467951	0.037993923	0.11465773	1.0	3504	tags=28%, list=18%, signal=34%
GOBP_SEGMENTATION	GOBP_SEGMENTATION		91	0.36973977	1.4467237	0.01923077	0.11464138	1.0	5441	tags=40%, list=27%, signal=54%
GOBP_REGULATION_OF_DNA_BINDING_TRANSCRIPTION_FACTOR_ACTIVITY	GOBP_REGULATION_OF_DNA_BINDING_TRANSCRIPTION_FACTOR_ACTIVITY		367	0.31991655	1.446717	0.0	0.11455885	1.0	4317	tags=31%, list=22%, signal=39%
GOBP_CELL_PROJECTION_ASSEMBLY	GOBP_CELL_PROJECTION_ASSEMBLY		488	0.31249744	1.4465449	0.0010989011	0.114593245	1.0	3782	tags=26%, list=19%, signal=32%
GOBP_BARBED_END_ACTIN_FILAMENT_CAPPING	GOBP_BARBED_END_ACTIN_FILAMENT_CAPPING		23	0.492081	1.4461195	0.06549521	0.11487767	1.0	4850	tags=43%, list=24%, signal=57%
GOBP_I_KAPPAB_KINASE_NF_KAPPAB_SIGNALING	GOBP_I_KAPPAB_KINASE_NF_KAPPAB_SIGNALING		197	0.33397546	1.4458646	0.0037783375	0.11501101	1.0	5452	tags=37%, list=27%, signal=50%
GOCC_CYTOPLASMIC_MICROTUBULE	GOCC_CYTOPLASMIC_MICROTUBULE		71	0.38823596	1.445688	0.024817519	0.11507365	1.0	5820	tags=48%, list=29%, signal=67%
GOBP_CRANIAL_SKELETAL_SYSTEM_DEVELOPMENT	GOBP_CRANIAL_SKELETAL_SYSTEM_DEVELOPMENT		69	0.3869436	1.4454416	0.026354318	0.11519153	1.0	5233	tags=41%, list=26%, signal=55%
GOBP_AMINO_ACID_TRANSMEMBRANE_TRANSPORT	GOBP_AMINO_ACID_TRANSMEMBRANE_TRANSPORT		74	0.38476616	1.445216	0.026647966	0.11528518	1.0	2707	tags=26%, list=14%, signal=30%
GOCC_MITOTIC_SPINDLE_POLE	GOCC_MITOTIC_SPINDLE_POLE		36	0.4387958	1.4450808	0.038338657	0.11531892	1.0	6817	tags=56%, list=34%, signal=84%
GOBP_ODONTOGENESIS	GOBP_ODONTOGENESIS		94	0.369964	1.4447836	0.025531914	0.11544757	1.0	4342	tags=31%, list=22%, signal=39%
GOBP_INTERFERON_BETA_PRODUCTION	GOBP_INTERFERON_BETA_PRODUCTION		56	0.40203074	1.4446121	0.02406015	0.11550978	1.0	2578	tags=21%, list=13%, signal=25%
GOBP_NEGATIVE_REGULATION_OF_BIOMINERALIZATION	GOBP_NEGATIVE_REGULATION_OF_BIOMINERALIZATION		18	0.5220198	1.4443315	0.07258064	0.11564438	1.0	4311	tags=56%, list=22%, signal=71%
GOBP_REGULATION_OF_REPRODUCTIVE_PROCESS	GOBP_REGULATION_OF_REPRODUCTIVE_PROCESS		162	0.3447537	1.4441164	0.008939974	0.11572586	1.0	4871	tags=36%, list=24%, signal=47%
GOBP_SUPEROXIDE_ANION_GENERATION	GOBP_SUPEROXIDE_ANION_GENERATION		31	0.45163023	1.4439467	0.050151974	0.11579477	1.0	5000	tags=45%, list=25%, signal=60%
GOBP_SECRETION_BY_TISSUE	GOBP_SECRETION_BY_TISSUE		43	0.42029274	1.4438162	0.033383913	0.11579551	1.0	4166	tags=35%, list=21%, signal=44%
GOBP_REGULATION_OF_FIBROBLAST_MIGRATION	GOBP_REGULATION_OF_FIBROBLAST_MIGRATION		44	0.42234957	1.443814	0.04552352	0.11570946	1.0	5477	tags=55%, list=27%, signal=75%
GOBP_NEGATIVE_REGULATION_OF_PROTEIN_LOCALIZATION_TO_CELL_PERIPHERY	GOBP_NEGATIVE_REGULATION_OF_PROTEIN_LOCALIZATION_TO_CELL_PERIPHERY		26	0.46456575	1.4431545	0.056013178	0.11620272	1.0	6436	tags=65%, list=32%, signal=96%
GOBP_POSTSYNAPTIC_SIGNAL_TRANSDUCTION	GOBP_POSTSYNAPTIC_SIGNAL_TRANSDUCTION		43	0.42141047	1.442978	0.032012194	0.11626937	1.0	6148	tags=49%, list=31%, signal=70%
GOBP_CELL_CYCLE_G2_M_PHASE_TRANSITION	GOBP_CELL_CYCLE_G2_M_PHASE_TRANSITION		140	0.34971437	1.441662	0.019157087	0.11732665	1.0	4476	tags=31%, list=22%, signal=39%
GOCC_RETROMER_COMPLEX	GOCC_RETROMER_COMPLEX		18	0.51421523	1.4416307	0.07777778	0.11725821	1.0	7450	tags=89%, list=37%, signal=142%
GOMF_INTEGRIN_BINDING	GOMF_INTEGRIN_BINDING		128	0.35058782	1.4415239	0.019305019	0.11726301	1.0	3342	tags=29%, list=17%, signal=34%
GOBP_POSITIVE_REGULATION_OF_OSTEOCLAST_DIFFERENTIATION	GOBP_POSITIVE_REGULATION_OF_OSTEOCLAST_DIFFERENTIATION		28	0.45992908	1.4414098	0.06549521	0.11727851	1.0	4367	tags=43%, list=22%, signal=55%
GOBP_BLOOD_VESSEL_ENDOTHELIAL_CELL_PROLIFERATION_INVOLVED_IN_SPROUTING_ANGIOGENESIS	GOBP_BLOOD_VESSEL_ENDOTHELIAL_CELL_PROLIFERATION_INVOLVED_IN_SPROUTING_ANGIOGENESIS		19	0.5150909	1.441361	0.05882353	0.117228664	1.0	3857	tags=53%, list=19%, signal=65%
GOBP_CARDIAC_CELL_DEVELOPMENT	GOBP_CARDIAC_CELL_DEVELOPMENT		90	0.37033293	1.4411358	0.024032043	0.117339835	1.0	4375	tags=37%, list=22%, signal=47%
GOBP_DETECTION_OF_EXTERNAL_BIOTIC_STIMULUS	GOBP_DETECTION_OF_EXTERNAL_BIOTIC_STIMULUS		20	0.4982598	1.4409317	0.057507988	0.117422014	1.0	2537	tags=35%, list=13%, signal=40%
GOCC_FILOPODIUM	GOCC_FILOPODIUM		83	0.3774644	1.4409224	0.027894003	0.11734772	1.0	2305	tags=25%, list=12%, signal=28%
GOBP_REGULATION_OF_CARDIAC_MUSCLE_CELL_CONTRACTION	GOBP_REGULATION_OF_CARDIAC_MUSCLE_CELL_CONTRACTION		34	0.44276762	1.4402343	0.048818897	0.117867075	1.0	2231	tags=29%, list=11%, signal=33%
GOMF_INTRACELLULAR_CALCIUM_ACTIVATED_CHLORIDE_CHANNEL_ACTIVITY	GOMF_INTRACELLULAR_CALCIUM_ACTIVATED_CHLORIDE_CHANNEL_ACTIVITY		17	0.52786195	1.4400254	0.06771654	0.117953	1.0	5735	tags=65%, list=29%, signal=91%
GOBP_POLYOL_METABOLIC_PROCESS	GOBP_POLYOL_METABOLIC_PROCESS		100	0.36227375	1.4399419	0.019125683	0.11794239	1.0	2719	tags=28%, list=14%, signal=32%
GOBP_NEGATIVE_REGULATION_OF_SECRETION	GOBP_NEGATIVE_REGULATION_OF_SECRETION		154	0.34286562	1.4398797	0.0064850845	0.1179107	1.0	4231	tags=32%, list=21%, signal=41%
GOMF_PASSIVE_TRANSMEMBRANE_TRANSPORTER_ACTIVITY	GOMF_PASSIVE_TRANSMEMBRANE_TRANSPORTER_ACTIVITY		351	0.31600013	1.4392155	0.0	0.11839935	1.0	3667	tags=28%, list=18%, signal=33%
GOBP_REGULATION_OF_HEART_GROWTH	GOBP_REGULATION_OF_HEART_GROWTH		77	0.3752258	1.4391168	0.026243094	0.11839106	1.0	4860	tags=39%, list=24%, signal=51%
GOBP_REGULATION_OF_MACROPHAGE_CHEMOTAXIS	GOBP_REGULATION_OF_MACROPHAGE_CHEMOTAXIS		29	0.4582144	1.4389684	0.060031597	0.11844726	1.0	3656	tags=38%, list=18%, signal=46%
GOMF_ACIDIC_AMINO_ACID_TRANSMEMBRANE_TRANSPORTER_ACTIVITY	GOMF_ACIDIC_AMINO_ACID_TRANSMEMBRANE_TRANSPORTER_ACTIVITY		15	0.5453834	1.4384637	0.06546645	0.11879501	1.0	1572	tags=27%, list=8%, signal=29%
GOMF_CLATHRIN_BINDING	GOMF_CLATHRIN_BINDING		60	0.39768317	1.4376849	0.02991453	0.11938548	1.0	5553	tags=43%, list=28%, signal=60%
GOBP_LEUKOCYTE_ACTIVATION_INVOLVED_IN_INFLAMMATORY_RESPONSE	GOBP_LEUKOCYTE_ACTIVATION_INVOLVED_IN_INFLAMMATORY_RESPONSE		39	0.42685184	1.4370579	0.04962406	0.11984758	1.0	1849	tags=31%, list=9%, signal=34%
GOCC_CYTOSOLIC_REGION	GOCC_CYTOSOLIC_REGION		41	0.4294908	1.4367938	0.04855842	0.11999471	1.0	2894	tags=32%, list=14%, signal=37%
GOBP_PROTEOGLYCAN_METABOLIC_PROCESS	GOBP_PROTEOGLYCAN_METABOLIC_PROCESS		76	0.3745912	1.4366994	0.021621622	0.1199888	1.0	2804	tags=25%, list=14%, signal=29%
GOBP_REGULATION_OF_P38MAPK_CASCADE	GOBP_REGULATION_OF_P38MAPK_CASCADE		39	0.43210897	1.436543	0.047407407	0.12004458	1.0	2048	tags=28%, list=10%, signal=31%
GOBP_POSITIVE_REGULATION_OF_LYMPHOCYTE_APOPTOTIC_PROCESS	GOBP_POSITIVE_REGULATION_OF_LYMPHOCYTE_APOPTOTIC_PROCESS		17	0.51690525	1.4364423	0.06095552	0.12004107	1.0	6347	tags=65%, list=32%, signal=95%
GOBP_POSITIVE_REGULATION_OF_LEUKOCYTE_DEGRANULATION	GOBP_POSITIVE_REGULATION_OF_LEUKOCYTE_DEGRANULATION		25	0.47324342	1.4361707	0.06396256	0.12018794	1.0	1840	tags=28%, list=9%, signal=31%
GOBP_CELL_CYCLE_CHECKPOINT_SIGNALING	GOBP_CELL_CYCLE_CHECKPOINT_SIGNALING		174	0.33996746	1.4356594	0.0074626864	0.120554306	1.0	5189	tags=33%, list=26%, signal=44%
GOBP_REGULATION_OF_OSSIFICATION	GOBP_REGULATION_OF_OSSIFICATION		109	0.36020896	1.4354395	0.025367156	0.12066152	1.0	4518	tags=32%, list=23%, signal=41%
GOBP_NEGATIVE_REGULATION_OF_INTERLEUKIN_1_PRODUCTION	GOBP_NEGATIVE_REGULATION_OF_INTERLEUKIN_1_PRODUCTION		30	0.455233	1.4350269	0.06568144	0.12094304	1.0	5579	tags=60%, list=28%, signal=83%
GOBP_CELL_FATE_COMMITMENT	GOBP_CELL_FATE_COMMITMENT		212	0.33032402	1.4338862	0.007380074	0.12183996	1.0	5441	tags=37%, list=27%, signal=51%
GOMF_SPHINGOLIPID_TRANSPORTER_ACTIVITY	GOMF_SPHINGOLIPID_TRANSPORTER_ACTIVITY		16	0.5269754	1.4332421	0.06946688	0.122366086	1.0	4874	tags=50%, list=24%, signal=66%
GOBP_GLIAL_CELL_MIGRATION	GOBP_GLIAL_CELL_MIGRATION		67	0.38379806	1.4330513	0.033045977	0.12245841	1.0	3084	tags=31%, list=15%, signal=37%
GOCC_POSTSYNAPTIC_SPECIALIZATION	GOCC_POSTSYNAPTIC_SPECIALIZATION		386	0.31404522	1.432579	0.0	0.12278213	1.0	4564	tags=31%, list=23%, signal=39%
GOBP_RECEPTOR_RECYCLING	GOBP_RECEPTOR_RECYCLING		34	0.44099146	1.4324869	0.049401198	0.12278434	1.0	3590	tags=38%, list=18%, signal=47%
GOBP_REGULATION_OF_MACROPHAGE_ACTIVATION	GOBP_REGULATION_OF_MACROPHAGE_ACTIVATION		45	0.41590598	1.4321482	0.038863976	0.12298903	1.0	1967	tags=24%, list=10%, signal=27%
GOBP_NEGATIVE_REGULATION_OF_LEUKOCYTE_APOPTOTIC_PROCESS	GOBP_NEGATIVE_REGULATION_OF_LEUKOCYTE_APOPTOTIC_PROCESS		56	0.39705282	1.4319522	0.042674255	0.123075716	1.0	4588	tags=43%, list=23%, signal=55%
GOMF_NEUTRAL_AMINO_ACID_TRANSMEMBRANE_TRANSPORTER_ACTIVITY	GOMF_NEUTRAL_AMINO_ACID_TRANSMEMBRANE_TRANSPORTER_ACTIVITY		31	0.44747	1.4316894	0.062015504	0.12322856	1.0	2707	tags=29%, list=14%, signal=34%
GOBP_POSITIVE_REGULATION_OF_FIBROBLAST_MIGRATION	GOBP_POSITIVE_REGULATION_OF_FIBROBLAST_MIGRATION		22	0.47971344	1.4315886	0.07553366	0.123231165	1.0	4946	tags=55%, list=25%, signal=72%
GOBP_POSITIVE_REGULATION_OF_NEUTROPHIL_MIGRATION	GOBP_POSITIVE_REGULATION_OF_NEUTROPHIL_MIGRATION		32	0.43467543	1.4314188	0.06782334	0.123301044	1.0	5603	tags=56%, list=28%, signal=78%
GOBP_MRNA_TRANSPORT	GOBP_MRNA_TRANSPORT		102	0.3674237	1.4310564	0.018716577	0.123522036	1.0	7099	tags=46%, list=36%, signal=71%
GOBP_SENSORY_PERCEPTION_OF_TEMPERATURE_STIMULUS	GOBP_SENSORY_PERCEPTION_OF_TEMPERATURE_STIMULUS		26	0.45894238	1.430856	0.07538462	0.12360881	1.0	4626	tags=38%, list=23%, signal=50%
GOBP_POSITIVE_REGULATION_OF_CELL_SUBSTRATE_ADHESION	GOBP_POSITIVE_REGULATION_OF_CELL_SUBSTRATE_ADHESION		123	0.35244265	1.4307805	0.016	0.12357794	1.0	2126	tags=24%, list=11%, signal=26%
GOBP_GLUCOSE_IMPORT	GOBP_GLUCOSE_IMPORT		66	0.38666937	1.4283682	0.030812325	0.12569895	1.0	5192	tags=41%, list=26%, signal=55%
GOBP_STEM_CELL_PROLIFERATION	GOBP_STEM_CELL_PROLIFERATION		123	0.34866753	1.4283574	0.020253165	0.12562028	1.0	3995	tags=28%, list=20%, signal=34%
GOCC_NODE_OF_RANVIER	GOCC_NODE_OF_RANVIER		18	0.5128829	1.4282897	0.08080808	0.12557872	1.0	2182	tags=39%, list=11%, signal=44%
GOBP_NEGATIVE_REGULATION_OF_EPITHELIAL_CELL_PROLIFERATION	GOBP_NEGATIVE_REGULATION_OF_EPITHELIAL_CELL_PROLIFERATION		138	0.34723666	1.428226	0.014285714	0.12554635	1.0	3995	tags=30%, list=20%, signal=37%
GOBP_SYNAPSE_ORGANIZATION	GOBP_SYNAPSE_ORGANIZATION		426	0.31082055	1.4281701	0.0	0.12549892	1.0	4567	tags=31%, list=23%, signal=39%
GOBP_VENTRICULAR_TRABECULA_MYOCARDIUM_MORPHOGENESIS	GOBP_VENTRICULAR_TRABECULA_MYOCARDIUM_MORPHOGENESIS		16	0.5247969	1.4277829	0.08227848	0.12575781	1.0	3875	tags=44%, list=19%, signal=54%
GOCC_GAP_JUNCTION	GOCC_GAP_JUNCTION		20	0.5052569	1.4277356	0.061588332	0.12570924	1.0	4875	tags=55%, list=24%, signal=73%
GOBP_POSITIVE_REGULATION_OF_PHAGOCYTOSIS	GOBP_POSITIVE_REGULATION_OF_PHAGOCYTOSIS		69	0.37946656	1.427691	0.041786745	0.12565738	1.0	4362	tags=38%, list=22%, signal=48%
GOCC_ION_CHANNEL_COMPLEX	GOCC_ION_CHANNEL_COMPLEX		224	0.32745293	1.4273542	0.0047114254	0.12589957	1.0	2725	tags=25%, list=14%, signal=28%
GOBP_NEGATIVE_REGULATION_OF_MUSCLE_CONTRACTION	GOBP_NEGATIVE_REGULATION_OF_MUSCLE_CONTRACTION		25	0.46994656	1.4272588	0.06022187	0.12590049	1.0	4166	tags=40%, list=21%, signal=50%
GOCC_SECRETORY_GRANULE	GOCC_SECRETORY_GRANULE		285	0.3219379	1.427164	0.0023094688	0.12589532	1.0	5553	tags=39%, list=28%, signal=53%
GOBP_LENS_FIBER_CELL_DIFFERENTIATION	GOBP_LENS_FIBER_CELL_DIFFERENTIATION		30	0.4541507	1.4270957	0.049535602	0.12587743	1.0	3093	tags=40%, list=15%, signal=47%
GOBP_POSITIVE_REGULATION_OF_SMOOTH_MUSCLE_CONTRACTION	GOBP_POSITIVE_REGULATION_OF_SMOOTH_MUSCLE_CONTRACTION		27	0.46797812	1.4267621	0.06412214	0.12611273	1.0	3889	tags=37%, list=19%, signal=46%
GOBP_DETECTION_OF_MECHANICAL_STIMULUS	GOBP_DETECTION_OF_MECHANICAL_STIMULUS		52	0.4031126	1.4267185	0.04414003	0.12605572	1.0	5771	tags=46%, list=29%, signal=65%
GOBP_POSITIVE_REGULATION_OF_STRESS_ACTIVATED_PROTEIN_KINASE_SIGNALING_CASCADE	GOBP_POSITIVE_REGULATION_OF_STRESS_ACTIVATED_PROTEIN_KINASE_SIGNALING_CASCADE		120	0.35521716	1.4266298	0.025065962	0.12604277	1.0	4285	tags=37%, list=21%, signal=46%
GOBP_FC_RECEPTOR_SIGNALING_PATHWAY	GOBP_FC_RECEPTOR_SIGNALING_PATHWAY		16	0.5285483	1.4264764	0.079934746	0.1260952	1.0	571	tags=25%, list=3%, signal=26%
GOBP_POSITIVE_REGULATION_OF_MUSCLE_CONTRACTION	GOBP_POSITIVE_REGULATION_OF_MUSCLE_CONTRACTION		43	0.4162912	1.4260616	0.039215688	0.12641852	1.0	5038	tags=40%, list=25%, signal=53%
GOMF_CARBOHYDRATE_BINDING	GOMF_CARBOHYDRATE_BINDING		206	0.327279	1.4260465	0.007528231	0.12634282	1.0	4865	tags=36%, list=24%, signal=48%
GOBP_PROTEIN_LOCALIZATION_TO_NUCLEUS	GOBP_PROTEIN_LOCALIZATION_TO_NUCLEUS		286	0.32034916	1.425944	0.0046457606	0.12635528	1.0	5022	tags=31%, list=25%, signal=41%
GOBP_T_CELL_HOMEOSTASIS	GOBP_T_CELL_HOMEOSTASIS		43	0.4221455	1.4258338	0.041666668	0.12636507	1.0	7983	tags=63%, list=40%, signal=104%
GOBP_NEGATIVE_REGULATION_OF_NERVOUS_SYSTEM_PROCESS	GOBP_NEGATIVE_REGULATION_OF_NERVOUS_SYSTEM_PROCESS		17	0.51746106	1.4251024	0.070512824	0.12697262	1.0	1988	tags=41%, list=10%, signal=46%
GOBP_MODIFIED_AMINO_ACID_TRANSPORT	GOBP_MODIFIED_AMINO_ACID_TRANSPORT		30	0.44695583	1.4250925	0.05936073	0.12689081	1.0	1542	tags=30%, list=8%, signal=32%
GOCC_PROTEASOME_ACCESSORY_COMPLEX	GOCC_PROTEASOME_ACCESSORY_COMPLEX		22	0.484158	1.4250394	0.06646059	0.12684804	1.0	6640	tags=45%, list=33%, signal=68%
GOCC_INTERMEDIATE_FILAMENT_CYTOSKELETON	GOCC_INTERMEDIATE_FILAMENT_CYTOSKELETON		96	0.36307657	1.4250125	0.03410641	0.12677996	1.0	3782	tags=26%, list=19%, signal=32%
GOBP_REGULATION_OF_EXTRINSIC_APOPTOTIC_SIGNALING_PATHWAY	GOBP_REGULATION_OF_EXTRINSIC_APOPTOTIC_SIGNALING_PATHWAY		138	0.34599113	1.4248308	0.019132653	0.12687045	1.0	4461	tags=36%, list=22%, signal=45%
GOMF_ANION_CATION_SYMPORTER_ACTIVITY	GOMF_ANION_CATION_SYMPORTER_ACTIVITY		18	0.50436974	1.4247828	0.08108108	0.12681837	1.0	3847	tags=50%, list=19%, signal=62%
GOBP_REGULATION_OF_T_HELPER_1_TYPE_IMMUNE_RESPONSE	GOBP_REGULATION_OF_T_HELPER_1_TYPE_IMMUNE_RESPONSE		23	0.4827206	1.4243903	0.06511628	0.12709348	1.0	5206	tags=52%, list=26%, signal=70%
GOBP_NEGATIVE_REGULATION_OF_CATION_CHANNEL_ACTIVITY	GOBP_NEGATIVE_REGULATION_OF_CATION_CHANNEL_ACTIVITY		40	0.42137063	1.4239532	0.054093566	0.12739956	1.0	5272	tags=48%, list=26%, signal=64%
GOBP_POSITIVE_REGULATION_OF_RESPONSE_TO_WOUNDING	GOBP_POSITIVE_REGULATION_OF_RESPONSE_TO_WOUNDING		60	0.3957477	1.4236118	0.050221566	0.12763524	1.0	3258	tags=37%, list=16%, signal=44%
GOBP_REGULATION_OF_TRANSMEMBRANE_RECEPTOR_PROTEIN_SERINE_THREONINE_KINASE_SIGNALING_PATHWAY	GOBP_REGULATION_OF_TRANSMEMBRANE_RECEPTOR_PROTEIN_SERINE_THREONINE_KINASE_SIGNALING_PATHWAY		233	0.32514963	1.4236056	0.0037783375	0.12754677	1.0	4997	tags=34%, list=25%, signal=45%
GOBP_POSITIVE_REGULATION_OF_ACTIVATED_T_CELL_PROLIFERATION	GOBP_POSITIVE_REGULATION_OF_ACTIVATED_T_CELL_PROLIFERATION		24	0.46062356	1.4233562	0.0659164	0.1276998	1.0	5549	tags=42%, list=28%, signal=58%
GOCC_FLEMMING_BODY	GOCC_FLEMMING_BODY		18	0.51905733	1.4230897	0.07590759	0.12786028	1.0	2919	tags=33%, list=15%, signal=39%
GOBP_POSITIVE_REGULATION_OF_CELL_PROJECTION_ORGANIZATION	GOBP_POSITIVE_REGULATION_OF_CELL_PROJECTION_ORGANIZATION		383	0.30949563	1.4230635	0.0011363636	0.12779362	1.0	3663	tags=26%, list=18%, signal=31%
GOBP_REGULATION_OF_ION_TRANSMEMBRANE_TRANSPORT	GOBP_REGULATION_OF_ION_TRANSMEMBRANE_TRANSPORT		415	0.31122145	1.4227569	0.002259887	0.12799458	1.0	4119	tags=29%, list=21%, signal=36%
GOBP_DIVALENT_INORGANIC_CATION_HOMEOSTASIS	GOBP_DIVALENT_INORGANIC_CATION_HOMEOSTASIS		294	0.31811115	1.4225771	0.00591716	0.12806736	1.0	3750	tags=29%, list=19%, signal=35%
GOBP_REGULATION_OF_AMYLOID_BETA_FORMATION	GOBP_REGULATION_OF_AMYLOID_BETA_FORMATION		34	0.43905693	1.4224291	0.045383412	0.12811507	1.0	4782	tags=47%, list=24%, signal=62%
GOBP_NEURON_DEATH	GOBP_NEURON_DEATH		390	0.3103951	1.4221019	0.0	0.12834394	1.0	4495	tags=29%, list=22%, signal=37%
GOBP_SIGNAL_TRANSDUCTION_INVOLVED_IN_REGULATION_OF_GENE_EXPRESSION	GOBP_SIGNAL_TRANSDUCTION_INVOLVED_IN_REGULATION_OF_GENE_EXPRESSION		19	0.4939654	1.4218724	0.07264297	0.12845993	1.0	5441	tags=47%, list=27%, signal=65%
GOBP_RESPONSE_TO_CATECHOLAMINE	GOBP_RESPONSE_TO_CATECHOLAMINE		58	0.3925616	1.4214675	0.04505814	0.12875728	1.0	5745	tags=47%, list=29%, signal=65%
GOBP_DETECTION_OF_BIOTIC_STIMULUS	GOBP_DETECTION_OF_BIOTIC_STIMULUS		29	0.45522317	1.4213609	0.088509314	0.12875763	1.0	4789	tags=41%, list=24%, signal=54%
GOMF_ENZYME_ACTIVATOR_ACTIVITY	GOMF_ENZYME_ACTIVATOR_ACTIVITY		448	0.30628237	1.4212122	0.0	0.12878892	1.0	3220	tags=22%, list=16%, signal=26%
GOBP_POSITIVE_REGULATION_OF_CELL_MIGRATION_INVOLVED_IN_SPROUTING_ANGIOGENESIS	GOBP_POSITIVE_REGULATION_OF_CELL_MIGRATION_INVOLVED_IN_SPROUTING_ANGIOGENESIS		18	0.5077141	1.4210662	0.076677315	0.12880757	1.0	1450	tags=33%, list=7%, signal=36%
GOBP_POSITIVE_REGULATION_OF_HORMONE_METABOLIC_PROCESS	GOBP_POSITIVE_REGULATION_OF_HORMONE_METABOLIC_PROCESS		19	0.5009828	1.4209113	0.07981221	0.12886454	1.0	4232	tags=53%, list=21%, signal=67%
GOBP_EMBRYONIC_PLACENTA_MORPHOGENESIS	GOBP_EMBRYONIC_PLACENTA_MORPHOGENESIS		27	0.46656755	1.4205873	0.055205047	0.1290545	1.0	5385	tags=41%, list=27%, signal=56%
GOBP_REGULATION_OF_NERVOUS_SYSTEM_DEVELOPMENT	GOBP_REGULATION_OF_NERVOUS_SYSTEM_DEVELOPMENT		491	0.30384666	1.4203881	0.0	0.12913439	1.0	4327	tags=30%, list=22%, signal=37%
GOBP_REGULATION_OF_CELL_CYCLE_PHASE_TRANSITION	GOBP_REGULATION_OF_CELL_CYCLE_PHASE_TRANSITION		396	0.31087136	1.42027	0.0033333334	0.1291478	1.0	6347	tags=39%, list=32%, signal=57%
GOBP_CALCIUM_DEPENDENT_CELL_CELL_ADHESION_VIA_PLASMA_MEMBRANE_CELL_ADHESION_MOLECULES	GOBP_CALCIUM_DEPENDENT_CELL_CELL_ADHESION_VIA_PLASMA_MEMBRANE_CELL_ADHESION_MOLECULES		30	0.44258064	1.4201818	0.06528662	0.12912655	1.0	5412	tags=50%, list=27%, signal=68%
GOBP_REGULATION_OF_NEUROGENESIS	GOBP_REGULATION_OF_NEUROGENESIS		403	0.30830342	1.4193246	0.0011273957	0.12981492	1.0	4608	tags=32%, list=23%, signal=41%
GOCC_STEREOCILIUM	GOCC_STEREOCILIUM		42	0.41810602	1.4189761	0.051928785	0.13004713	1.0	3672	tags=31%, list=18%, signal=38%
GOBP_ENDOSOMAL_TRANSPORT	GOBP_ENDOSOMAL_TRANSPORT		205	0.32948992	1.4188912	0.0073349634	0.13002943	1.0	5910	tags=40%, list=30%, signal=56%
GOBP_POSITIVE_REGULATION_OF_PEPTIDYL_LYSINE_ACETYLATION	GOBP_POSITIVE_REGULATION_OF_PEPTIDYL_LYSINE_ACETYLATION		42	0.41164252	1.4187809	0.04366812	0.1300462	1.0	4383	tags=36%, list=22%, signal=46%
GOBP_NEGATIVE_REGULATION_OF_PROTEIN_BINDING	GOBP_NEGATIVE_REGULATION_OF_PROTEIN_BINDING		86	0.36697954	1.4186935	0.029453015	0.13002829	1.0	5480	tags=41%, list=27%, signal=56%
GOBP_DETECTION_OF_MECHANICAL_STIMULUS_INVOLVED_IN_SENSORY_PERCEPTION	GOBP_DETECTION_OF_MECHANICAL_STIMULUS_INVOLVED_IN_SENSORY_PERCEPTION		40	0.4218265	1.4186133	0.06442167	0.13000233	1.0	2193	tags=28%, list=11%, signal=31%
GOBP_REGULATION_OF_STRESS_ACTIVATED_PROTEIN_KINASE_SIGNALING_CASCADE	GOBP_REGULATION_OF_STRESS_ACTIVATED_PROTEIN_KINASE_SIGNALING_CASCADE		186	0.3322129	1.4184875	0.00729927	0.1300216	1.0	5531	tags=40%, list=28%, signal=55%
GOMF_UBIQUITINATION_LIKE_MODIFICATION_DEPENDENT_PROTEIN_BINDING	GOMF_UBIQUITINATION_LIKE_MODIFICATION_DEPENDENT_PROTEIN_BINDING		15	0.53336763	1.4178467	0.07912458	0.13055679	1.0	5938	tags=60%, list=30%, signal=85%
GOBP_REGULATION_OF_TRANSPORTER_ACTIVITY	GOBP_REGULATION_OF_TRANSPORTER_ACTIVITY		254	0.3209901	1.4177248	0.008244994	0.1305972	1.0	4119	tags=30%, list=21%, signal=38%
GOMF_SOLUTE_CATION_SYMPORTER_ACTIVITY	GOMF_SOLUTE_CATION_SYMPORTER_ACTIVITY		72	0.3839482	1.4167871	0.03526093	0.13139613	1.0	4318	tags=36%, list=22%, signal=46%
GOBP_POSITIVE_REGULATION_OF_SECRETION	GOBP_POSITIVE_REGULATION_OF_SECRETION		301	0.314338	1.4162877	0.005793743	0.13176876	1.0	4317	tags=30%, list=22%, signal=38%
GOBP_NEGATIVE_REGULATION_OF_PROTEIN_LOCALIZATION	GOBP_NEGATIVE_REGULATION_OF_PROTEIN_LOCALIZATION		186	0.32889602	1.415891	0.0085574575	0.13204794	1.0	5673	tags=40%, list=28%, signal=56%
GOBP_BODY_FLUID_SECRETION	GOBP_BODY_FLUID_SECRETION		75	0.37675452	1.4154341	0.037302725	0.1324417	1.0	4166	tags=32%, list=21%, signal=40%
GOCC_CLATHRIN_COAT	GOCC_CLATHRIN_COAT		42	0.41895196	1.4152402	0.056402437	0.13253082	1.0	7294	tags=52%, list=36%, signal=82%
GOBP_EMBRYONIC_HINDLIMB_MORPHOGENESIS	GOBP_EMBRYONIC_HINDLIMB_MORPHOGENESIS		27	0.4636132	1.4151928	0.060064934	0.13248356	1.0	4237	tags=44%, list=21%, signal=56%
GOMF_GTPASE_ACTIVATOR_ACTIVITY	GOMF_GTPASE_ACTIVATOR_ACTIVITY		218	0.3259879	1.415083	0.01183432	0.13250597	1.0	5459	tags=38%, list=27%, signal=52%
GOBP_NEGATIVE_REGULATION_OF_AXON_EXTENSION_INVOLVED_IN_AXON_GUIDANCE	GOBP_NEGATIVE_REGULATION_OF_AXON_EXTENSION_INVOLVED_IN_AXON_GUIDANCE		23	0.47489554	1.4148203	0.07496252	0.13266903	1.0	2902	tags=39%, list=15%, signal=46%
GOBP_INTEGRIN_ACTIVATION	GOBP_INTEGRIN_ACTIVATION		24	0.47279176	1.4147311	0.057660624	0.13266672	1.0	5387	tags=50%, list=27%, signal=68%
GOMF_TRANSLATION_INITIATION_FACTOR_ACTIVITY	GOMF_TRANSLATION_INITIATION_FACTOR_ACTIVITY		42	0.4196385	1.4147114	0.053030305	0.13258766	1.0	7471	tags=48%, list=37%, signal=76%
GOBP_SYNAPTIC_VESICLE_LOCALIZATION	GOBP_SYNAPTIC_VESICLE_LOCALIZATION		56	0.3921092	1.414685	0.045655377	0.13251355	1.0	5408	tags=36%, list=27%, signal=49%
GOBP_HUMORAL_IMMUNE_RESPONSE_MEDIATED_BY_CIRCULATING_IMMUNOGLOBULIN	GOBP_HUMORAL_IMMUNE_RESPONSE_MEDIATED_BY_CIRCULATING_IMMUNOGLOBULIN		39	0.42704347	1.4142324	0.05598756	0.13287361	1.0	4025	tags=36%, list=20%, signal=45%
GOCC_RECYCLING_ENDOSOME_MEMBRANE	GOCC_RECYCLING_ENDOSOME_MEMBRANE		49	0.40897235	1.4141654	0.044927537	0.13285562	1.0	1929	tags=27%, list=10%, signal=29%
GOBP_P_BODY_ASSEMBLY	GOBP_P_BODY_ASSEMBLY		18	0.50303066	1.413492	0.08239096	0.13338369	1.0	4491	tags=44%, list=22%, signal=57%
GOBP_FIBROBLAST_PROLIFERATION	GOBP_FIBROBLAST_PROLIFERATION		130	0.3480803	1.4130255	0.023529412	0.13369484	1.0	4313	tags=31%, list=22%, signal=39%
GOBP_NEURON_CELLULAR_HOMEOSTASIS	GOBP_NEURON_CELLULAR_HOMEOSTASIS		39	0.42685825	1.4128832	0.03500761	0.13373826	1.0	1772	tags=23%, list=9%, signal=25%
GOBP_BONE_GROWTH	GOBP_BONE_GROWTH		32	0.4384742	1.4125104	0.06554878	0.1339801	1.0	1072	tags=22%, list=5%, signal=23%
GOCC_GOLGI_CISTERNA	GOCC_GOLGI_CISTERNA		55	0.39546132	1.4124423	0.045189504	0.13395244	1.0	3621	tags=27%, list=18%, signal=33%
GOBP_REGULATION_OF_BMP_SIGNALING_PATHWAY	GOBP_REGULATION_OF_BMP_SIGNALING_PATHWAY		83	0.3660986	1.4122397	0.0359116	0.13407443	1.0	3875	tags=30%, list=19%, signal=37%
GOBP_CELLULAR_DIVALENT_INORGANIC_CATION_HOMEOSTASIS	GOBP_CELLULAR_DIVALENT_INORGANIC_CATION_HOMEOSTASIS		263	0.31671873	1.411618	0.0012135922	0.13457021	1.0	4436	tags=33%, list=22%, signal=42%
GOBP_INTEGRIN_MEDIATED_SIGNALING_PATHWAY	GOBP_INTEGRIN_MEDIATED_SIGNALING_PATHWAY		91	0.36256242	1.4115682	0.033426184	0.1345302	1.0	4989	tags=43%, list=25%, signal=57%
GOBP_POSITIVE_REGULATION_OF_INTERFERON_GAMMA_PRODUCTION	GOBP_POSITIVE_REGULATION_OF_INTERFERON_GAMMA_PRODUCTION		63	0.38149107	1.4115489	0.03671072	0.13445526	1.0	5128	tags=41%, list=26%, signal=55%
GOBP_EMBRYONIC_CAMERA_TYPE_EYE_MORPHOGENESIS	GOBP_EMBRYONIC_CAMERA_TYPE_EYE_MORPHOGENESIS		25	0.46393278	1.4115287	0.083462134	0.13438208	1.0	2263	tags=28%, list=11%, signal=32%
GOBP_REGULATION_OF_CELL_JUNCTION_ASSEMBLY	GOBP_REGULATION_OF_CELL_JUNCTION_ASSEMBLY		195	0.32917556	1.4113517	0.011070111	0.13446864	1.0	4548	tags=34%, list=23%, signal=44%
GOBP_HETEROTYPIC_CELL_CELL_ADHESION	GOBP_HETEROTYPIC_CELL_CELL_ADHESION		48	0.40586174	1.4111402	0.04863222	0.1345857	1.0	1148	tags=21%, list=6%, signal=22%
GOBP_REGULATION_OF_GENE_EXPRESSION_BY_GENOMIC_IMPRINTING	GOBP_REGULATION_OF_GENE_EXPRESSION_BY_GENOMIC_IMPRINTING		18	0.5025935	1.4109938	0.07377049	0.13461128	1.0	4885	tags=44%, list=24%, signal=59%
GOBP_MIDBODY_ABSCISSION	GOBP_MIDBODY_ABSCISSION		15	0.5345867	1.4108894	0.09268293	0.13461336	1.0	3369	tags=40%, list=17%, signal=48%
GOBP_NEGATIVE_REGULATION_OF_NEURON_PROJECTION_DEVELOPMENT	GOBP_NEGATIVE_REGULATION_OF_NEURON_PROJECTION_DEVELOPMENT		143	0.34286994	1.4104484	0.018518519	0.1349512	1.0	2902	tags=26%, list=15%, signal=30%
GOBP_C4_DICARBOXYLATE_TRANSPORT	GOBP_C4_DICARBOXYLATE_TRANSPORT		23	0.46510214	1.4098196	0.07096774	0.13545658	1.0	1572	tags=26%, list=8%, signal=28%
GOBP_NEGATIVE_REGULATION_OF_MITOTIC_CELL_CYCLE_PHASE_TRANSITION	GOBP_NEGATIVE_REGULATION_OF_MITOTIC_CELL_CYCLE_PHASE_TRANSITION		165	0.33590332	1.4091741	0.0064102565	0.13599114	1.0	5189	tags=33%, list=26%, signal=45%
GOBP_REGULATION_OF_LYMPHOCYTE_DIFFERENTIATION	GOBP_REGULATION_OF_LYMPHOCYTE_DIFFERENTIATION		179	0.32976395	1.4089051	0.0084951455	0.13616265	1.0	3832	tags=28%, list=19%, signal=34%
GOCC_EXTRACELLULAR_EXOSOME	GOCC_EXTRACELLULAR_EXOSOME		73	0.37699935	1.4088428	0.038243625	0.1361258	1.0	3767	tags=32%, list=19%, signal=39%
GOBP_MATURE_B_CELL_DIFFERENTIATION_INVOLVED_IN_IMMUNE_RESPONSE	GOBP_MATURE_B_CELL_DIFFERENTIATION_INVOLVED_IN_IMMUNE_RESPONSE		24	0.47353843	1.4084738	0.080314964	0.13638908	1.0	983	tags=21%, list=5%, signal=22%
GOBP_POSITIVE_REGULATION_OF_REGULATED_SECRETORY_PATHWAY	GOBP_POSITIVE_REGULATION_OF_REGULATED_SECRETORY_PATHWAY		49	0.40229458	1.4082918	0.05792683	0.13646963	1.0	1840	tags=22%, list=9%, signal=25%
GOBP_POSITIVE_REGULATION_OF_PROTEIN_ACETYLATION	GOBP_POSITIVE_REGULATION_OF_PROTEIN_ACETYLATION		51	0.3963694	1.4081426	0.048961423	0.13652354	1.0	4706	tags=39%, list=24%, signal=51%
GOBP_RESPIRATORY_SYSTEM_DEVELOPMENT	GOBP_RESPIRATORY_SYSTEM_DEVELOPMENT		218	0.32306644	1.408076	0.007317073	0.1365042	1.0	4264	tags=34%, list=21%, signal=43%
GOBP_SCHWANN_CELL_DEVELOPMENT	GOBP_SCHWANN_CELL_DEVELOPMENT		33	0.4320753	1.4079412	0.070063695	0.1365577	1.0	6641	tags=61%, list=33%, signal=91%
GOBP_NEGATIVE_REGULATION_OF_VASCULAR_PERMEABILITY	GOBP_NEGATIVE_REGULATION_OF_VASCULAR_PERMEABILITY		18	0.51313454	1.4077308	0.07823129	0.1366802	1.0	1631	tags=33%, list=8%, signal=36%
GOBP_POSITIVE_REGULATION_OF_CELL_CYCLE_G2_M_PHASE_TRANSITION	GOBP_POSITIVE_REGULATION_OF_CELL_CYCLE_G2_M_PHASE_TRANSITION		30	0.45436057	1.4074508	0.061032865	0.13683854	1.0	2933	tags=30%, list=15%, signal=35%
GOBP_KILLING_OF_CELLS_OF_ANOTHER_ORGANISM	GOBP_KILLING_OF_CELLS_OF_ANOTHER_ORGANISM		47	0.41131392	1.4073696	0.038690478	0.13682775	1.0	4843	tags=45%, list=24%, signal=59%
GOBP_ESTABLISHMENT_OF_PROTEIN_LOCALIZATION_TO_PLASMA_MEMBRANE	GOBP_ESTABLISHMENT_OF_PROTEIN_LOCALIZATION_TO_PLASMA_MEMBRANE		59	0.39214897	1.4072127	0.047413792	0.13688743	1.0	5565	tags=47%, list=28%, signal=66%
GOBP_NEGATIVE_REGULATION_OF_REGULATED_SECRETORY_PATHWAY	GOBP_NEGATIVE_REGULATION_OF_REGULATED_SECRETORY_PATHWAY		22	0.4899928	1.4070348	0.06412214	0.13695723	1.0	5362	tags=59%, list=27%, signal=81%
GOCC_ANCHORED_COMPONENT_OF_PLASMA_MEMBRANE	GOCC_ANCHORED_COMPONENT_OF_PLASMA_MEMBRANE		58	0.38601643	1.4069521	0.05006954	0.13694015	1.0	3060	tags=34%, list=15%, signal=41%
GOBP_REGULATION_OF_METAL_ION_TRANSPORT	GOBP_REGULATION_OF_METAL_ION_TRANSPORT		369	0.30749953	1.4066709	0.0044345898	0.13713102	1.0	4311	tags=31%, list=22%, signal=39%
GOBP_NEUROINFLAMMATORY_RESPONSE	GOBP_NEUROINFLAMMATORY_RESPONSE		58	0.38305005	1.4058541	0.044576522	0.13784245	1.0	1849	tags=26%, list=9%, signal=28%
GOBP_ANDROGEN_METABOLIC_PROCESS	GOBP_ANDROGEN_METABOLIC_PROCESS		16	0.51440096	1.405428	0.09256198	0.13814749	1.0	1388	tags=31%, list=7%, signal=34%
GOBP_REGULATION_OF_NERVOUS_SYSTEM_PROCESS	GOBP_REGULATION_OF_NERVOUS_SYSTEM_PROCESS		151	0.33729395	1.4050847	0.015209125	0.13838601	1.0	2658	tags=23%, list=13%, signal=27%
GOBP_DNA_REPLICATION_CHECKPOINT_SIGNALING	GOBP_DNA_REPLICATION_CHECKPOINT_SIGNALING		16	0.5223007	1.4048349	0.08580858	0.13854864	1.0	4713	tags=38%, list=24%, signal=49%
GOBP_APICAL_JUNCTION_ASSEMBLY	GOBP_APICAL_JUNCTION_ASSEMBLY		62	0.3856474	1.4043727	0.039244186	0.13891351	1.0	5103	tags=48%, list=26%, signal=65%
GOMF_G_PROTEIN_COUPLED_RECEPTOR_BINDING	GOMF_G_PROTEIN_COUPLED_RECEPTOR_BINDING		224	0.32252148	1.4038677	0.011976048	0.1393498	1.0	2513	tags=21%, list=13%, signal=23%
GOBP_POSITIVE_REGULATION_OF_DNA_BINDING	GOBP_POSITIVE_REGULATION_OF_DNA_BINDING		49	0.39800987	1.4036832	0.050670642	0.13941851	1.0	5043	tags=35%, list=25%, signal=46%
GOBP_POSITIVE_REGULATION_OF_T_HELPER_CELL_DIFFERENTIATION	GOBP_POSITIVE_REGULATION_OF_T_HELPER_CELL_DIFFERENTIATION		19	0.49168035	1.402673	0.090614885	0.1403273	1.0	5923	tags=63%, list=30%, signal=90%
GOCC_CHROMOSOME_CENTROMERIC_REGION	GOCC_CHROMOSOME_CENTROMERIC_REGION		201	0.32566166	1.4021816	0.009852217	0.1407215	1.0	6907	tags=44%, list=35%, signal=66%
GOBP_POSITIVE_REGULATION_OF_ALCOHOL_BIOSYNTHETIC_PROCESS	GOBP_POSITIVE_REGULATION_OF_ALCOHOL_BIOSYNTHETIC_PROCESS		24	0.47076416	1.4019444	0.055555556	0.14085485	1.0	2830	tags=46%, list=14%, signal=53%
GOBP_NEGATIVE_REGULATION_OF_SMOOTH_MUSCLE_CELL_MIGRATION	GOBP_NEGATIVE_REGULATION_OF_SMOOTH_MUSCLE_CELL_MIGRATION		32	0.43282855	1.4017555	0.056231003	0.14095977	1.0	3478	tags=34%, list=17%, signal=42%
GOBP_REGULATION_OF_CARDIAC_MUSCLE_CELL_DIFFERENTIATION	GOBP_REGULATION_OF_CARDIAC_MUSCLE_CELL_DIFFERENTIATION		17	0.51087195	1.401036	0.08557845	0.1415952	1.0	4367	tags=47%, list=22%, signal=60%
GOCC_SECRETORY_VESICLE	GOCC_SECRETORY_VESICLE		465	0.30355927	1.4008845	0.0011049723	0.14165021	1.0	4371	tags=29%, list=22%, signal=36%
GOMF_BETA_TUBULIN_BINDING	GOMF_BETA_TUBULIN_BINDING		40	0.4122969	1.4005622	0.06758833	0.14187323	1.0	4354	tags=43%, list=22%, signal=54%
GOBP_RESPONSE_TO_ACIDIC_PH	GOBP_RESPONSE_TO_ACIDIC_PH		18	0.49546045	1.3999643	0.094370864	0.14237654	1.0	3124	tags=33%, list=16%, signal=39%
GOBP_CLATHRIN_COAT_ASSEMBLY	GOBP_CLATHRIN_COAT_ASSEMBLY		17	0.50710595	1.3998983	0.106687896	0.14234404	1.0	3094	tags=35%, list=15%, signal=42%
GOBP_EPHRIN_RECEPTOR_SIGNALING_PATHWAY	GOBP_EPHRIN_RECEPTOR_SIGNALING_PATHWAY		32	0.43463564	1.3997136	0.0754717	0.14241906	1.0	3875	tags=41%, list=19%, signal=50%
GOBP_T_CELL_DIFFERENTIATION_INVOLVED_IN_IMMUNE_RESPONSE	GOBP_T_CELL_DIFFERENTIATION_INVOLVED_IN_IMMUNE_RESPONSE		59	0.38784385	1.3996689	0.048158642	0.14236371	1.0	4733	tags=47%, list=24%, signal=62%
GOBP_ALDEHYDE_BIOSYNTHETIC_PROCESS	GOBP_ALDEHYDE_BIOSYNTHETIC_PROCESS		16	0.5076962	1.3995593	0.077441074	0.14237387	1.0	2830	tags=50%, list=14%, signal=58%
GOBP_MEMBRANE_FISSION	GOBP_MEMBRANE_FISSION		30	0.45090625	1.3993679	0.073836274	0.14249195	1.0	6124	tags=60%, list=31%, signal=86%
GOMF_KINASE_INHIBITOR_ACTIVITY	GOMF_KINASE_INHIBITOR_ACTIVITY		62	0.38903138	1.398962	0.04727794	0.14279833	1.0	4378	tags=27%, list=22%, signal=35%
GOBP_REGULATION_OF_PEPTIDASE_ACTIVITY	GOBP_REGULATION_OF_PEPTIDASE_ACTIVITY		315	0.30913576	1.3987851	0.0011695906	0.14289223	1.0	5603	tags=38%, list=28%, signal=52%
GOBP_REGULATION_OF_MUSCLE_CELL_DIFFERENTIATION	GOBP_REGULATION_OF_MUSCLE_CELL_DIFFERENTIATION		133	0.33665824	1.3985218	0.017971758	0.1430633	1.0	5762	tags=40%, list=29%, signal=56%
GOCC_NEURONAL_DENSE_CORE_VESICLE	GOCC_NEURONAL_DENSE_CORE_VESICLE		15	0.5281119	1.3985037	0.11774461	0.14298493	1.0	4191	tags=47%, list=21%, signal=59%
GOMF_PEPTIDASE_ACTIVATOR_ACTIVITY	GOMF_PEPTIDASE_ACTIVATOR_ACTIVITY		39	0.41164568	1.3981792	0.05801527	0.14320846	1.0	4580	tags=33%, list=23%, signal=43%
GOMF_VOLTAGE_GATED_POTASSIUM_CHANNEL_ACTIVITY	GOMF_VOLTAGE_GATED_POTASSIUM_CHANNEL_ACTIVITY		68	0.37544876	1.3975272	0.039829303	0.1437601	1.0	2996	tags=29%, list=15%, signal=34%
GOBP_NEGATIVE_REGULATION_OF_TRANSPORT	GOBP_NEGATIVE_REGULATION_OF_TRANSPORT		409	0.30195138	1.3969657	0.0022172949	0.14420965	1.0	5670	tags=40%, list=28%, signal=54%
GOBP_CHEMICAL_SYNAPTIC_TRANSMISSION_POSTSYNAPTIC	GOBP_CHEMICAL_SYNAPTIC_TRANSMISSION_POSTSYNAPTIC		87	0.3577621	1.3969268	0.035161745	0.14415357	1.0	2429	tags=23%, list=12%, signal=26%
GOCC_INTRINSIC_COMPONENT_OF_SYNAPTIC_MEMBRANE	GOCC_INTRINSIC_COMPONENT_OF_SYNAPTIC_MEMBRANE		200	0.31772304	1.396829	0.0073710075	0.14414361	1.0	2842	tags=25%, list=14%, signal=28%
GOCC_AXON_INITIAL_SEGMENT	GOCC_AXON_INITIAL_SEGMENT		24	0.45573223	1.3962837	0.074484944	0.14459741	1.0	2182	tags=38%, list=11%, signal=42%
GOMF_INSULIN_RECEPTOR_BINDING	GOMF_INSULIN_RECEPTOR_BINDING		25	0.46244165	1.3957978	0.088709675	0.14500396	1.0	5444	tags=48%, list=27%, signal=66%
GOBP_REGULATION_OF_ORGAN_GROWTH	GOBP_REGULATION_OF_ORGAN_GROWTH		103	0.34983382	1.3957499	0.032010242	0.14494975	1.0	4946	tags=39%, list=25%, signal=51%
GOBP_EMBRYONIC_EYE_MORPHOGENESIS	GOBP_EMBRYONIC_EYE_MORPHOGENESIS		29	0.44580317	1.3954654	0.07777778	0.14513472	1.0	2263	tags=28%, list=11%, signal=31%
GOBP_MAMMARY_GLAND_DEVELOPMENT	GOBP_MAMMARY_GLAND_DEVELOPMENT		120	0.34188607	1.3953757	0.021563342	0.14513288	1.0	5208	tags=36%, list=26%, signal=48%
GOBP_POTASSIUM_ION_IMPORT_ACROSS_PLASMA_MEMBRANE	GOBP_POTASSIUM_ION_IMPORT_ACROSS_PLASMA_MEMBRANE		34	0.42865655	1.3953154	0.08181818	0.14508879	1.0	5220	tags=47%, list=26%, signal=64%
GOMF_CHEMOKINE_ACTIVITY	GOMF_CHEMOKINE_ACTIVITY		31	0.435968	1.3948444	0.05972435	0.14547303	1.0	3517	tags=42%, list=18%, signal=51%
GOBP_RESPONSE_TO_RETINOIC_ACID	GOBP_RESPONSE_TO_RETINOIC_ACID		68	0.38052675	1.394791	0.03661972	0.14542566	1.0	5522	tags=49%, list=28%, signal=67%
GOBP_POSITIVE_REGULATION_OF_ALPHA_BETA_T_CELL_DIFFERENTIATION	GOBP_POSITIVE_REGULATION_OF_ALPHA_BETA_T_CELL_DIFFERENTIATION		40	0.4033986	1.3947054	0.06708268	0.14541414	1.0	5923	tags=52%, list=30%, signal=74%
GOCC_CATION_CHANNEL_COMPLEX	GOCC_CATION_CHANNEL_COMPLEX		175	0.32746038	1.3945339	0.01875	0.14549041	1.0	2535	tags=24%, list=13%, signal=27%
GOBP_ENDOCRINE_SYSTEM_DEVELOPMENT	GOBP_ENDOCRINE_SYSTEM_DEVELOPMENT		98	0.3528585	1.3938774	0.04607046	0.14606103	1.0	3875	tags=33%, list=19%, signal=40%
GOBP_KERATINOCYTE_DIFFERENTIATION	GOBP_KERATINOCYTE_DIFFERENTIATION		83	0.3594301	1.3936015	0.04702628	0.14625108	1.0	5354	tags=37%, list=27%, signal=51%
GOMF_KINASE_ACTIVATOR_ACTIVITY	GOMF_KINASE_ACTIVATOR_ACTIVITY		100	0.35102984	1.3934325	0.029139074	0.1463364	1.0	2809	tags=23%, list=14%, signal=27%
GOBP_POSITIVE_REGULATION_OF_NUCLEOCYTOPLASMIC_TRANSPORT	GOBP_POSITIVE_REGULATION_OF_NUCLEOCYTOPLASMIC_TRANSPORT		66	0.37208104	1.3928791	0.055800293	0.14680167	1.0	6744	tags=53%, list=34%, signal=80%
GOCC_PRESYNAPTIC_MEMBRANE	GOCC_PRESYNAPTIC_MEMBRANE		165	0.32997233	1.3925781	0.024547804	0.14701734	1.0	2857	tags=26%, list=14%, signal=30%
GOBP_NEGATIVE_REGULATION_OF_ANTIGEN_RECEPTOR_MEDIATED_SIGNALING_PATHWAY	GOBP_NEGATIVE_REGULATION_OF_ANTIGEN_RECEPTOR_MEDIATED_SIGNALING_PATHWAY		24	0.4691374	1.3923819	0.080996886	0.14713278	1.0	3656	tags=50%, list=18%, signal=61%
GOBP_DETERMINATION_OF_ADULT_LIFESPAN	GOBP_DETERMINATION_OF_ADULT_LIFESPAN		26	0.45973083	1.3923765	0.06825397	0.14703818	1.0	1147	tags=15%, list=6%, signal=16%
GOBP_POSITIVE_REGULATION_OF_DNA_RECOMBINATION	GOBP_POSITIVE_REGULATION_OF_DNA_RECOMBINATION		58	0.38493562	1.3923262	0.05940594	0.14700022	1.0	4773	tags=33%, list=24%, signal=43%
GOBP_REGULATION_OF_CAMP_MEDIATED_SIGNALING	GOBP_REGULATION_OF_CAMP_MEDIATED_SIGNALING		37	0.41616488	1.3920358	0.080314964	0.14717823	1.0	2510	tags=27%, list=13%, signal=31%
GOBP_SEX_DIFFERENTIATION	GOBP_SEX_DIFFERENTIATION		221	0.32317173	1.3920294	0.00973236	0.14709002	1.0	4871	tags=34%, list=24%, signal=44%
GOBP_POSITIVE_REGULATION_OF_ENDOTHELIAL_CELL_MIGRATION	GOBP_POSITIVE_REGULATION_OF_ENDOTHELIAL_CELL_MIGRATION		99	0.3516669	1.3917072	0.028767124	0.1473516	1.0	3995	tags=35%, list=20%, signal=44%
GOBP_DENDRITE_DEVELOPMENT	GOBP_DENDRITE_DEVELOPMENT		271	0.31350234	1.391326	0.0081206495	0.14764395	1.0	4504	tags=28%, list=23%, signal=36%
GOBP_CENTRIOLE_ASSEMBLY	GOBP_CENTRIOLE_ASSEMBLY		40	0.4080393	1.3908316	0.056886226	0.14806685	1.0	3637	tags=33%, list=18%, signal=40%
GOBP_POSITIVE_REGULATION_OF_AXONOGENESIS	GOBP_POSITIVE_REGULATION_OF_AXONOGENESIS		87	0.35982013	1.3907118	0.04281768	0.14808914	1.0	2809	tags=23%, list=14%, signal=27%
GOBP_DETECTION_OF_TEMPERATURE_STIMULUS	GOBP_DETECTION_OF_TEMPERATURE_STIMULUS		24	0.4550225	1.3904984	0.069510266	0.14822939	1.0	4626	tags=38%, list=23%, signal=49%
GOBP_POSITIVE_REGULATION_OF_CYTOKINESIS	GOBP_POSITIVE_REGULATION_OF_CYTOKINESIS		32	0.4289922	1.390337	0.06676783	0.14829263	1.0	6878	tags=63%, list=34%, signal=95%
GOBP_PRODUCTION_OF_MOLECULAR_MEDIATOR_INVOLVED_IN_INFLAMMATORY_RESPONSE	GOBP_PRODUCTION_OF_MOLECULAR_MEDIATOR_INVOLVED_IN_INFLAMMATORY_RESPONSE		73	0.3671921	1.390275	0.043600563	0.14824714	1.0	2712	tags=26%, list=14%, signal=30%
GOMF_INORGANIC_ANION_TRANSMEMBRANE_TRANSPORTER_ACTIVITY	GOMF_INORGANIC_ANION_TRANSMEMBRANE_TRANSPORTER_ACTIVITY		109	0.35031715	1.3896856	0.04103967	0.14878657	1.0	4892	tags=41%, list=24%, signal=54%
GOBP_ANATOMICAL_STRUCTURE_REGRESSION	GOBP_ANATOMICAL_STRUCTURE_REGRESSION		15	0.5328954	1.3896188	0.07692308	0.14876841	1.0	1230	tags=33%, list=6%, signal=35%
GOMF_PROTEIN_KINASE_A_CATALYTIC_SUBUNIT_BINDING	GOMF_PROTEIN_KINASE_A_CATALYTIC_SUBUNIT_BINDING		15	0.5128069	1.3890125	0.10344828	0.14927682	1.0	4885	tags=47%, list=24%, signal=62%
GOBP_REGULATION_OF_PROTEASOMAL_UBIQUITIN_DEPENDENT_PROTEIN_CATABOLIC_PROCESS	GOBP_REGULATION_OF_PROTEASOMAL_UBIQUITIN_DEPENDENT_PROTEIN_CATABOLIC_PROCESS		125	0.3412922	1.3886522	0.024707412	0.14956225	1.0	5681	tags=36%, list=28%, signal=50%
GOBP_REGULATION_OF_CD4_POSITIVE_ALPHA_BETA_T_CELL_DIFFERENTIATION	GOBP_REGULATION_OF_CD4_POSITIVE_ALPHA_BETA_T_CELL_DIFFERENTIATION		41	0.40817702	1.3885494	0.06422018	0.14957736	1.0	5923	tags=54%, list=30%, signal=76%
GOBP_PROSTANOID_BIOSYNTHETIC_PROCESS	GOBP_PROSTANOID_BIOSYNTHETIC_PROCESS		23	0.46702525	1.3884991	0.07619048	0.14953962	1.0	2507	tags=30%, list=13%, signal=35%
GOBP_PHOSPHOLIPASE_C_ACTIVATING_G_PROTEIN_COUPLED_RECEPTOR_SIGNALING_PATHWAY	GOBP_PHOSPHOLIPASE_C_ACTIVATING_G_PROTEIN_COUPLED_RECEPTOR_SIGNALING_PATHWAY		60	0.39129704	1.3880126	0.04874652	0.1499359	1.0	3403	tags=33%, list=17%, signal=40%
GOBP_PROTEIN_LOCALIZATION_TO_ENDOSOME	GOBP_PROTEIN_LOCALIZATION_TO_ENDOSOME		23	0.46859038	1.3878758	0.09294872	0.1499838	1.0	3701	tags=43%, list=19%, signal=53%
GOMF_CYSTEINE_TYPE_ENDOPEPTIDASE_ACTIVITY	GOMF_CYSTEINE_TYPE_ENDOPEPTIDASE_ACTIVITY		80	0.36133444	1.3871171	0.043895748	0.15064384	1.0	4620	tags=38%, list=23%, signal=49%
GOBP_COLLATERAL_SPROUTING	GOBP_COLLATERAL_SPROUTING		25	0.4479463	1.3871021	0.07715582	0.15056415	1.0	2756	tags=28%, list=14%, signal=32%
GOBP_DIGESTIVE_TRACT_MORPHOGENESIS	GOBP_DIGESTIVE_TRACT_MORPHOGENESIS		45	0.39856926	1.3864083	0.07014925	0.1511634	1.0	2558	tags=27%, list=13%, signal=31%
GOBP_MATERNAL_PLACENTA_DEVELOPMENT	GOBP_MATERNAL_PLACENTA_DEVELOPMENT		28	0.4470195	1.386223	0.072981365	0.1512522	1.0	4946	tags=43%, list=25%, signal=57%
GOBP_LIPID_EXPORT_FROM_CELL	GOBP_LIPID_EXPORT_FROM_CELL		41	0.4059232	1.3855063	0.06097561	0.1519154	1.0	2830	tags=27%, list=14%, signal=31%
GOCC_LATE_ENDOSOME_MEMBRANE	GOCC_LATE_ENDOSOME_MEMBRANE		74	0.36244953	1.3852082	0.03884892	0.15213905	1.0	6075	tags=45%, list=30%, signal=64%
GOBP_ADULT_LOCOMOTORY_BEHAVIOR	GOBP_ADULT_LOCOMOTORY_BEHAVIOR		91	0.34825513	1.3851734	0.034246575	0.1520763	1.0	4920	tags=36%, list=25%, signal=48%
GOBP_NEGATIVE_REGULATION_OF_AXON_EXTENSION	GOBP_NEGATIVE_REGULATION_OF_AXON_EXTENSION		43	0.40401167	1.3846416	0.0727003	0.15252955	1.0	2902	tags=33%, list=15%, signal=38%
GOMF_MANNOSIDASE_ACTIVITY	GOMF_MANNOSIDASE_ACTIVITY		15	0.51641536	1.3840342	0.09492635	0.15308565	1.0	2739	tags=27%, list=14%, signal=31%
GOCC_INTEGRIN_COMPLEX	GOCC_INTEGRIN_COMPLEX		30	0.43782145	1.3835601	0.07275542	0.15348631	1.0	6674	tags=57%, list=33%, signal=85%
GOBP_REGULATION_OF_MEMBRANE_REPOLARIZATION	GOBP_REGULATION_OF_MEMBRANE_REPOLARIZATION		28	0.44345206	1.3832157	0.077922076	0.15374547	1.0	4066	tags=39%, list=20%, signal=49%
GOMF_ACETYLGALACTOSAMINYLTRANSFERASE_ACTIVITY	GOMF_ACETYLGALACTOSAMINYLTRANSFERASE_ACTIVITY		28	0.44423997	1.3830872	0.07098766	0.15378127	1.0	3428	tags=29%, list=17%, signal=34%
GOBP_ANTIMICROBIAL_HUMORAL_RESPONSE	GOBP_ANTIMICROBIAL_HUMORAL_RESPONSE		72	0.3651798	1.3830756	0.048672568	0.15369639	1.0	5288	tags=49%, list=26%, signal=66%
GOBP_LABYRINTHINE_LAYER_MORPHOGENESIS	GOBP_LABYRINTHINE_LAYER_MORPHOGENESIS		22	0.46779785	1.3828149	0.08277027	0.15386951	1.0	5385	tags=41%, list=27%, signal=56%
GOBP_REGULATION_OF_LONG_TERM_NEURONAL_SYNAPTIC_PLASTICITY	GOBP_REGULATION_OF_LONG_TERM_NEURONAL_SYNAPTIC_PLASTICITY		30	0.43827853	1.3821317	0.083333336	0.15446444	1.0	550	tags=20%, list=3%, signal=21%
GOBP_POSITIVE_REGULATION_OF_CD4_POSITIVE_ALPHA_BETA_T_CELL_DIFFERENTIATION	GOBP_POSITIVE_REGULATION_OF_CD4_POSITIVE_ALPHA_BETA_T_CELL_DIFFERENTIATION		25	0.45061782	1.3819479	0.08832808	0.15454857	1.0	5923	tags=60%, list=30%, signal=85%
GOBP_REGULATION_OF_RAC_PROTEIN_SIGNAL_TRANSDUCTION	GOBP_REGULATION_OF_RAC_PROTEIN_SIGNAL_TRANSDUCTION		25	0.4520797	1.3816036	0.091935486	0.15480302	1.0	2126	tags=28%, list=11%, signal=31%
GOMF_MOLECULAR_ADAPTOR_ACTIVITY	GOMF_MOLECULAR_ADAPTOR_ACTIVITY		326	0.30513793	1.3815542	0.0022650056	0.15475252	1.0	5295	tags=32%, list=26%, signal=43%
GOBP_CELLULAR_RESPONSE_TO_ABIOTIC_STIMULUS	GOBP_CELLULAR_RESPONSE_TO_ABIOTIC_STIMULUS		257	0.309957	1.3810169	0.011750882	0.15522552	1.0	5598	tags=35%, list=28%, signal=49%
GOBP_SENSORY_PERCEPTION	GOBP_SENSORY_PERCEPTION		438	0.29682297	1.380974	0.00440044	0.15517415	1.0	5236	tags=34%, list=26%, signal=45%
GOBP_COLLAGEN_FIBRIL_ORGANIZATION	GOBP_COLLAGEN_FIBRIL_ORGANIZATION		53	0.38592276	1.3809265	0.06841339	0.15512511	1.0	3143	tags=34%, list=16%, signal=40%
GOBP_REGULATION_OF_RUFFLE_ASSEMBLY	GOBP_REGULATION_OF_RUFFLE_ASSEMBLY		28	0.44444552	1.3808749	0.073836274	0.15507683	1.0	4457	tags=43%, list=22%, signal=55%
GOCC_POSTSYNAPTIC_MEMBRANE	GOCC_POSTSYNAPTIC_MEMBRANE		269	0.31019378	1.3808266	0.008064516	0.15502629	1.0	2842	tags=25%, list=14%, signal=29%
GOBP_POSITIVE_REGULATION_OF_MACROPHAGE_ACTIVATION	GOBP_POSITIVE_REGULATION_OF_MACROPHAGE_ACTIVATION		22	0.46551245	1.3808008	0.09283388	0.15494955	1.0	2639	tags=27%, list=13%, signal=31%
GOCC_SYNAPTIC_MEMBRANE	GOCC_SYNAPTIC_MEMBRANE		390	0.3038561	1.3804405	0.0033670033	0.1552552	1.0	2857	tags=24%, list=14%, signal=27%
GOCC_SPERM_HEAD	GOCC_SPERM_HEAD		18	0.49162295	1.3803713	0.10567823	0.15522417	1.0	3629	tags=33%, list=18%, signal=41%
GOBP_SKELETAL_MUSCLE_CONTRACTION	GOBP_SKELETAL_MUSCLE_CONTRACTION		31	0.43385848	1.3801001	0.075	0.15542552	1.0	2307	tags=29%, list=12%, signal=33%
GOBP_SKELETAL_SYSTEM_DEVELOPMENT	GOBP_SKELETAL_SYSTEM_DEVELOPMENT		438	0.3004768	1.3800111	0.0032715376	0.15542153	1.0	4821	tags=32%, list=24%, signal=41%
GOBP_NEGATIVE_REGULATION_OF_CELLULAR_SENESCENCE	GOBP_NEGATIVE_REGULATION_OF_CELLULAR_SENESCENCE		19	0.48630056	1.3796725	0.09210526	0.15567024	1.0	1591	tags=26%, list=8%, signal=29%
GOMF_RNA_POLYMERASE_II_SPECIFIC_DNA_BINDING_TRANSCRIPTION_FACTOR_BINDING	GOMF_RNA_POLYMERASE_II_SPECIFIC_DNA_BINDING_TRANSCRIPTION_FACTOR_BINDING		329	0.30333143	1.3796598	0.009049774	0.15557908	1.0	5787	tags=37%, list=29%, signal=51%
GOBP_POSITIVE_REGULATION_OF_DOUBLE_STRAND_BREAK_REPAIR_VIA_HOMOLOGOUS_RECOMBINATION	GOBP_POSITIVE_REGULATION_OF_DOUBLE_STRAND_BREAK_REPAIR_VIA_HOMOLOGOUS_RECOMBINATION		32	0.4308269	1.3794907	0.072837636	0.15567982	1.0	4702	tags=31%, list=24%, signal=41%
GOBP_ORGANOPHOSPHATE_ESTER_TRANSPORT	GOBP_ORGANOPHOSPHATE_ESTER_TRANSPORT		99	0.35061818	1.3792537	0.042016808	0.1558392	1.0	3658	tags=33%, list=18%, signal=41%
GOBP_B_CELL_ACTIVATION_INVOLVED_IN_IMMUNE_RESPONSE	GOBP_B_CELL_ACTIVATION_INVOLVED_IN_IMMUNE_RESPONSE		70	0.3764213	1.3787192	0.03960396	0.15631282	1.0	4910	tags=37%, list=25%, signal=49%
GOBP_VIRAL_RELEASE_FROM_HOST_CELL	GOBP_VIRAL_RELEASE_FROM_HOST_CELL		22	0.4689739	1.3786397	0.084142394	0.15631431	1.0	6171	tags=50%, list=31%, signal=72%
GOBP_POSITIVE_REGULATION_OF_NEURON_DIFFERENTIATION	GOBP_POSITIVE_REGULATION_OF_NEURON_DIFFERENTIATION		97	0.34970427	1.3784142	0.038978495	0.15645327	1.0	3946	tags=33%, list=20%, signal=41%
GOBP_LENS_DEVELOPMENT_IN_CAMERA_TYPE_EYE	GOBP_LENS_DEVELOPMENT_IN_CAMERA_TYPE_EYE		71	0.36721173	1.3784072	0.05882353	0.15635745	1.0	4061	tags=37%, list=20%, signal=46%
GOBP_REGULATION_OF_PROTEIN_LOCALIZATION_TO_CELL_SURFACE	GOBP_REGULATION_OF_PROTEIN_LOCALIZATION_TO_CELL_SURFACE		37	0.41541418	1.3782744	0.08125	0.15642335	1.0	3970	tags=41%, list=20%, signal=50%
GOBP_POSITIVE_REGULATION_OF_NITRIC_OXIDE_SYNTHASE_BIOSYNTHETIC_PROCESS	GOBP_POSITIVE_REGULATION_OF_NITRIC_OXIDE_SYNTHASE_BIOSYNTHETIC_PROCESS		19	0.49668184	1.3782023	0.10367893	0.15641132	1.0	5206	tags=42%, list=26%, signal=57%
GOBP_ORGANELLE_FUSION	GOBP_ORGANELLE_FUSION		140	0.33416134	1.3779495	0.024265645	0.15658665	1.0	4231	tags=31%, list=21%, signal=39%
GOBP_POSITIVE_REGULATION_OF_ACTIN_CYTOSKELETON_REORGANIZATION	GOBP_POSITIVE_REGULATION_OF_ACTIN_CYTOSKELETON_REORGANIZATION		19	0.48714638	1.3775605	0.09195402	0.15689352	1.0	3522	tags=47%, list=18%, signal=57%
GOMF_VOLTAGE_GATED_CATION_CHANNEL_ACTIVITY	GOMF_VOLTAGE_GATED_CATION_CHANNEL_ACTIVITY		110	0.34383798	1.3775057	0.04347826	0.15685587	1.0	2996	tags=28%, list=15%, signal=33%
GOBP_NEGATIVE_REGULATION_OF_MUSCLE_CELL_DIFFERENTIATION	GOBP_NEGATIVE_REGULATION_OF_MUSCLE_CELL_DIFFERENTIATION		55	0.38837087	1.3772105	0.06110283	0.15707757	1.0	5217	tags=40%, list=26%, signal=54%
GOMF_PEPTIDASE_REGULATOR_ACTIVITY	GOMF_PEPTIDASE_REGULATOR_ACTIVITY		156	0.3299515	1.3772105	0.01511335	0.15697733	1.0	4580	tags=35%, list=23%, signal=45%
GOBP_PROTEIN_K63_LINKED_UBIQUITINATION	GOBP_PROTEIN_K63_LINKED_UBIQUITINATION		56	0.38126197	1.3768114	0.047058824	0.15730613	1.0	6607	tags=54%, list=33%, signal=80%
GOBP_POST_GOLGI_VESICLE_MEDIATED_TRANSPORT	GOBP_POST_GOLGI_VESICLE_MEDIATED_TRANSPORT		93	0.35029817	1.3766063	0.035856575	0.15743853	1.0	5515	tags=38%, list=28%, signal=52%
GOMF_DISORDERED_DOMAIN_SPECIFIC_BINDING	GOMF_DISORDERED_DOMAIN_SPECIFIC_BINDING		36	0.4228325	1.3763828	0.06334842	0.15756325	1.0	4997	tags=47%, list=25%, signal=63%
GOMF_SIGNALING_RECEPTOR_REGULATOR_ACTIVITY	GOMF_SIGNALING_RECEPTOR_REGULATOR_ACTIVITY		311	0.30741838	1.3763056	0.008139535	0.15754224	1.0	3610	tags=27%, list=18%, signal=32%
GOBP_CARTILAGE_DEVELOPMENT	GOBP_CARTILAGE_DEVELOPMENT		167	0.3255923	1.3761926	0.02208589	0.15756673	1.0	3995	tags=29%, list=20%, signal=36%
GOMF_ORGANIC_CATION_TRANSMEMBRANE_TRANSPORTER_ACTIVITY	GOMF_ORGANIC_CATION_TRANSMEMBRANE_TRANSPORTER_ACTIVITY		24	0.46504316	1.3760543	0.09737249	0.15762077	1.0	1542	tags=25%, list=8%, signal=27%
GOBP_BILE_ACID_AND_BILE_SALT_TRANSPORT	GOBP_BILE_ACID_AND_BILE_SALT_TRANSPORT		20	0.4648071	1.3759086	0.074484944	0.1576814	1.0	4317	tags=45%, list=22%, signal=57%
GOBP_COLLAGEN_BIOSYNTHETIC_PROCESS	GOBP_COLLAGEN_BIOSYNTHETIC_PROCESS		48	0.39213207	1.3754123	0.067746684	0.15811113	1.0	4840	tags=46%, list=24%, signal=60%
GOBP_POSITIVE_REGULATION_OF_DNA_BIOSYNTHETIC_PROCESS	GOBP_POSITIVE_REGULATION_OF_DNA_BIOSYNTHETIC_PROCESS		75	0.36068973	1.3752592	0.04299584	0.15817	1.0	4758	tags=39%, list=24%, signal=51%
GOMF_CATION_TRANSMEMBRANE_TRANSPORTER_ACTIVITY	GOMF_CATION_TRANSMEMBRANE_TRANSPORTER_ACTIVITY		476	0.2927176	1.3749933	0.0032930844	0.15835172	1.0	3552	tags=24%, list=18%, signal=28%
GOMF_TRANSFORMING_GROWTH_FACTOR_BETA_RECEPTOR_BINDING	GOMF_TRANSFORMING_GROWTH_FACTOR_BETA_RECEPTOR_BINDING		22	0.47127467	1.374848	0.08974359	0.15839535	1.0	4997	tags=45%, list=25%, signal=61%
GOBP_PROTEIN_LOCALIZATION_TO_CHROMATIN	GOBP_PROTEIN_LOCALIZATION_TO_CHROMATIN		32	0.43005988	1.3747854	0.088	0.15836728	1.0	5599	tags=47%, list=28%, signal=65%
GOBP_POSITIVE_REGULATION_OF_INTERLEUKIN_12_PRODUCTION	GOBP_POSITIVE_REGULATION_OF_INTERLEUKIN_12_PRODUCTION		31	0.4295215	1.3746055	0.08395802	0.15844859	1.0	5128	tags=55%, list=26%, signal=74%
GOBP_MAMMARY_GLAND_DUCT_MORPHOGENESIS	GOBP_MAMMARY_GLAND_DUCT_MORPHOGENESIS		38	0.41458616	1.3743238	0.074074075	0.15866485	1.0	5778	tags=45%, list=29%, signal=63%
GOMF_PHOSPHATASE_ACTIVITY	GOMF_PHOSPHATASE_ACTIVITY		233	0.31704038	1.3740991	0.015240328	0.158837	1.0	4701	tags=32%, list=24%, signal=41%
GOBP_NUCLEOSOME_ASSEMBLY	GOBP_NUCLEOSOME_ASSEMBLY		40	0.40807033	1.3736718	0.06697108	0.15921596	1.0	8010	tags=65%, list=40%, signal=108%
GOBP_REGULATION_OF_MEMBRANE_DEPOLARIZATION	GOBP_REGULATION_OF_MEMBRANE_DEPOLARIZATION		42	0.404557	1.3726639	0.07580175	0.16021675	1.0	2317	tags=24%, list=12%, signal=27%
GOBP_ENDODERM_DEVELOPMENT	GOBP_ENDODERM_DEVELOPMENT		56	0.37902293	1.3724877	0.06184012	0.1603172	1.0	5805	tags=38%, list=29%, signal=53%
GOBP_REGULATION_OF_CATION_TRANSMEMBRANE_TRANSPORT	GOBP_REGULATION_OF_CATION_TRANSMEMBRANE_TRANSPORT		332	0.30297723	1.372473	0.007963595	0.16023232	1.0	4119	tags=29%, list=21%, signal=35%
GOBP_CALCIUM_ION_TRANSPORT	GOBP_CALCIUM_ION_TRANSPORT		360	0.30180624	1.3723775	0.009009009	0.16022317	1.0	4602	tags=32%, list=23%, signal=41%
GOBP_AMINO_ACID_IMPORT_ACROSS_PLASMA_MEMBRANE	GOBP_AMINO_ACID_IMPORT_ACROSS_PLASMA_MEMBRANE		40	0.40393725	1.3723613	0.07165109	0.16014431	1.0	2707	tags=25%, list=14%, signal=29%
GOBP_REGULATION_OF_RECEPTOR_RECYCLING	GOBP_REGULATION_OF_RECEPTOR_RECYCLING		25	0.45317826	1.3723083	0.09389672	0.16010362	1.0	3590	tags=44%, list=18%, signal=54%
GOBP_PLASMA_MEMBRANE_REPAIR	GOBP_PLASMA_MEMBRANE_REPAIR		26	0.44314522	1.3722149	0.08801214	0.16011085	1.0	3369	tags=35%, list=17%, signal=42%
GOBP_REGULATION_OF_STRIATED_MUSCLE_CONTRACTION	GOBP_REGULATION_OF_STRIATED_MUSCLE_CONTRACTION		73	0.36315343	1.3721514	0.062586926	0.16007324	1.0	4579	tags=36%, list=23%, signal=46%
GOBP_REGULATION_OF_MICROTUBULE_DEPOLYMERIZATION	GOBP_REGULATION_OF_MICROTUBULE_DEPOLYMERIZATION		31	0.42588633	1.3721257	0.08308157	0.15999612	1.0	2066	tags=19%, list=10%, signal=22%
GOBP_REGULATION_OF_BINDING	GOBP_REGULATION_OF_BINDING		348	0.30156565	1.3714651	0.006795017	0.16061582	1.0	4626	tags=28%, list=23%, signal=36%
GOBP_PROTEIN_LOCALIZATION_TO_CELL_JUNCTION	GOBP_PROTEIN_LOCALIZATION_TO_CELL_JUNCTION		113	0.3438802	1.3714428	0.044678055	0.16053839	1.0	3634	tags=30%, list=18%, signal=37%
GOBP_NEUROTRANSMITTER_RECEPTOR_TRANSPORT	GOBP_NEUROTRANSMITTER_RECEPTOR_TRANSPORT		27	0.44111148	1.3714218	0.08049536	0.16046408	1.0	3552	tags=37%, list=18%, signal=45%
GOBP_NEGATIVE_REGULATION_OF_AXONOGENESIS	GOBP_NEGATIVE_REGULATION_OF_AXONOGENESIS		62	0.37680903	1.3713828	0.06818182	0.160411	1.0	2902	tags=32%, list=15%, signal=38%
GOBP_CRANIAL_NERVE_MORPHOGENESIS	GOBP_CRANIAL_NERVE_MORPHOGENESIS		22	0.4581165	1.3711734	0.09667195	0.16054782	1.0	425	tags=18%, list=2%, signal=19%
GOBP_MICROTUBULE_ORGANIZING_CENTER_ORGANIZATION	GOBP_MICROTUBULE_ORGANIZING_CENTER_ORGANIZATION		135	0.3348635	1.3709211	0.032299742	0.16070345	1.0	6868	tags=48%, list=34%, signal=73%
GOMF_MITOGEN_ACTIVATED_PROTEIN_KINASE_KINASE_BINDING	GOMF_MITOGEN_ACTIVATED_PROTEIN_KINASE_KINASE_BINDING		18	0.48526162	1.3704263	0.09546166	0.16113302	1.0	2504	tags=22%, list=13%, signal=25%
GOBP_NUCLEAR_CHROMOSOME_SEGREGATION	GOBP_NUCLEAR_CHROMOSOME_SEGREGATION		257	0.3077153	1.3701143	0.011976048	0.16138777	1.0	6010	tags=39%, list=30%, signal=54%
GOBP_POSITIVE_REGULATION_OF_SIGNALING_RECEPTOR_ACTIVITY	GOBP_POSITIVE_REGULATION_OF_SIGNALING_RECEPTOR_ACTIVITY		36	0.4122135	1.3700572	0.080620155	0.16135617	1.0	4028	tags=33%, list=20%, signal=42%
GOBP_SENSORY_PERCEPTION_OF_MECHANICAL_STIMULUS	GOBP_SENSORY_PERCEPTION_OF_MECHANICAL_STIMULUS		183	0.32206067	1.3698432	0.025990099	0.16151753	1.0	4984	tags=33%, list=25%, signal=44%
GOBP_CELL_CYCLE_PHASE_TRANSITION	GOBP_CELL_CYCLE_PHASE_TRANSITION		500	0.29434064	1.369766	0.0010881393	0.16149606	1.0	4796	tags=29%, list=24%, signal=38%
GOBP_NEGATIVE_REGULATION_OF_LYMPHOCYTE_DIFFERENTIATION	GOBP_NEGATIVE_REGULATION_OF_LYMPHOCYTE_DIFFERENTIATION		44	0.39691648	1.3697413	0.06505295	0.16142657	1.0	3832	tags=34%, list=19%, signal=42%
GOBP_POSITIVE_REGULATION_OF_TRANSPORTER_ACTIVITY	GOBP_POSITIVE_REGULATION_OF_TRANSPORTER_ACTIVITY		113	0.34508193	1.3695714	0.04845222	0.16152425	1.0	4066	tags=30%, list=20%, signal=38%
GOBP_SODIUM_ION_TRANSMEMBRANE_TRANSPORT	GOBP_SODIUM_ION_TRANSMEMBRANE_TRANSPORT		111	0.3431607	1.3695472	0.031811897	0.16145056	1.0	4375	tags=32%, list=22%, signal=41%
GOMF_CALCIUM_DEPENDENT_PROTEIN_KINASE_ACTIVITY	GOMF_CALCIUM_DEPENDENT_PROTEIN_KINASE_ACTIVITY		24	0.4621718	1.3694624	0.06896552	0.16144721	1.0	2261	tags=29%, list=11%, signal=33%
GOBP_PLACENTA_DEVELOPMENT	GOBP_PLACENTA_DEVELOPMENT		141	0.33164716	1.3689543	0.03183024	0.16188122	1.0	5569	tags=36%, list=28%, signal=50%
GOBP_METANEPHRIC_EPITHELIUM_DEVELOPMENT	GOBP_METANEPHRIC_EPITHELIUM_DEVELOPMENT		21	0.4645143	1.3687913	0.11058452	0.161974	1.0	4912	tags=38%, list=25%, signal=50%
GOMF_HEPARIN_BINDING	GOMF_HEPARIN_BINDING		124	0.33581632	1.3682265	0.03963012	0.16249268	1.0	2395	tags=25%, list=12%, signal=28%
GOMF_ACTIVE_ION_TRANSMEMBRANE_TRANSPORTER_ACTIVITY	GOMF_ACTIVE_ION_TRANSMEMBRANE_TRANSPORTER_ACTIVITY		191	0.32024786	1.3682054	0.01754386	0.16241272	1.0	4178	tags=30%, list=21%, signal=38%
GOBP_MITOTIC_G2_M_TRANSITION_CHECKPOINT	GOBP_MITOTIC_G2_M_TRANSITION_CHECKPOINT		47	0.3986457	1.3680376	0.072289154	0.1624811	1.0	5056	tags=38%, list=25%, signal=51%
GOBP_NEGATIVE_REGULATION_OF_OSSIFICATION	GOBP_NEGATIVE_REGULATION_OF_OSSIFICATION		32	0.43271437	1.3679929	0.084375	0.16242364	1.0	2251	tags=25%, list=11%, signal=28%
GOBP_SPINDLE_CHECKPOINT_SIGNALING	GOBP_SPINDLE_CHECKPOINT_SIGNALING		48	0.39407736	1.3678576	0.06921944	0.16248922	1.0	5189	tags=38%, list=26%, signal=51%
GOBP_REGULATION_OF_EXTRINSIC_APOPTOTIC_SIGNALING_PATHWAY_VIA_DEATH_DOMAIN_RECEPTORS	GOBP_REGULATION_OF_EXTRINSIC_APOPTOTIC_SIGNALING_PATHWAY_VIA_DEATH_DOMAIN_RECEPTORS		46	0.40130562	1.3675195	0.072378136	0.16276066	1.0	3776	tags=37%, list=19%, signal=45%
GOBP_POSITIVE_REGULATION_OF_MYOBLAST_FUSION	GOBP_POSITIVE_REGULATION_OF_MYOBLAST_FUSION		16	0.5006479	1.3675044	0.10474632	0.16267358	1.0	5133	tags=50%, list=26%, signal=67%
GOCC_BRUSH_BORDER_MEMBRANE	GOCC_BRUSH_BORDER_MEMBRANE		67	0.36403745	1.3674941	0.057142857	0.16258238	1.0	4157	tags=34%, list=21%, signal=43%
GOCC_APICOLATERAL_PLASMA_MEMBRANE	GOCC_APICOLATERAL_PLASMA_MEMBRANE		21	0.47290382	1.3666693	0.08957655	0.1634184	1.0	3438	tags=29%, list=17%, signal=34%
GOBP_SEMAPHORIN_PLEXIN_SIGNALING_PATHWAY	GOBP_SEMAPHORIN_PLEXIN_SIGNALING_PATHWAY		39	0.40535864	1.3662859	0.077496275	0.16375938	1.0	3523	tags=36%, list=18%, signal=43%
GOBP_POSITIVE_REGULATION_OF_EXTRACELLULAR_MATRIX_ORGANIZATION	GOBP_POSITIVE_REGULATION_OF_EXTRACELLULAR_MATRIX_ORGANIZATION		25	0.4448834	1.366128	0.088607594	0.16381305	1.0	2465	tags=36%, list=12%, signal=41%
GOBP_REGULATION_OF_ACTIN_FILAMENT_BASED_MOVEMENT	GOBP_REGULATION_OF_ACTIN_FILAMENT_BASED_MOVEMENT		42	0.40316007	1.3659973	0.061349694	0.16385588	1.0	2231	tags=26%, list=11%, signal=29%
GOBP_NUCLEAR_TRANSPORT	GOBP_NUCLEAR_TRANSPORT		307	0.30620813	1.3659611	0.012716763	0.16379806	1.0	6744	tags=43%, list=34%, signal=63%
GOBP_PROTEIN_LOCALIZATION_TO_CHROMOSOME_CENTROMERIC_REGION	GOBP_PROTEIN_LOCALIZATION_TO_CHROMOSOME_CENTROMERIC_REGION		23	0.45824975	1.3655432	0.10114192	0.16417259	1.0	4294	tags=43%, list=21%, signal=55%
GOBP_POSITIVE_REGULATION_OF_HEART_GROWTH	GOBP_POSITIVE_REGULATION_OF_HEART_GROWTH		42	0.3976066	1.3653715	0.06896552	0.16427885	1.0	3933	tags=33%, list=20%, signal=41%
GOBP_CHONDROITIN_SULFATE_PROTEOGLYCAN_METABOLIC_PROCESS	GOBP_CHONDROITIN_SULFATE_PROTEOGLYCAN_METABOLIC_PROCESS		33	0.4239248	1.3648356	0.08394698	0.16474597	1.0	950	tags=18%, list=5%, signal=19%
GOBP_REGULATION_OF_DEPHOSPHORYLATION	GOBP_REGULATION_OF_DEPHOSPHORYLATION		123	0.3338553	1.364824	0.043870967	0.16465683	1.0	5873	tags=41%, list=29%, signal=58%
GOCC_M_BAND	GOCC_M_BAND		15	0.50553167	1.3647754	0.10696921	0.16461007	1.0	4599	tags=60%, list=23%, signal=78%
GOBP_NEGATIVE_REGULATION_OF_ORGANELLE_ORGANIZATION	GOBP_NEGATIVE_REGULATION_OF_ORGANELLE_ORGANIZATION		332	0.29972932	1.3647672	0.0056818184	0.16452117	1.0	5207	tags=31%, list=26%, signal=41%
GOMF_AMINO_ACID_TRANSMEMBRANE_TRANSPORTER_ACTIVITY	GOMF_AMINO_ACID_TRANSMEMBRANE_TRANSPORTER_ACTIVITY		68	0.368847	1.3647238	0.042772863	0.16448101	1.0	2707	tags=25%, list=14%, signal=29%
GOBP_POSITIVE_REGULATION_OF_NATURAL_KILLER_CELL_MEDIATED_IMMUNITY	GOBP_POSITIVE_REGULATION_OF_NATURAL_KILLER_CELL_MEDIATED_IMMUNITY		22	0.46931726	1.3647219	0.10062893	0.16438228	1.0	4807	tags=50%, list=24%, signal=66%
GOBP_REGULATION_OF_ESTABLISHMENT_OF_PROTEIN_LOCALIZATION	GOBP_REGULATION_OF_ESTABLISHMENT_OF_PROTEIN_LOCALIZATION		491	0.2935461	1.3644063	0.0021905806	0.16464448	1.0	5690	tags=37%, list=28%, signal=51%
GOBP_ORGANIC_ACID_TRANSMEMBRANE_TRANSPORT	GOBP_ORGANIC_ACID_TRANSMEMBRANE_TRANSPORT		114	0.3364996	1.3639486	0.028608583	0.16505194	1.0	2707	tags=24%, list=14%, signal=27%
GOBP_REGULATION_OF_ANIMAL_ORGAN_FORMATION	GOBP_REGULATION_OF_ANIMAL_ORGAN_FORMATION		21	0.46675447	1.3638769	0.09485531	0.16503155	1.0	3875	tags=43%, list=19%, signal=53%
GOBP_ANIMAL_ORGAN_FORMATION	GOBP_ANIMAL_ORGAN_FORMATION		52	0.38237682	1.3638135	0.10294118	0.16499479	1.0	3875	tags=31%, list=19%, signal=38%
GOBP_POSITIVE_REGULATION_OF_AMYLOID_BETA_FORMATION	GOBP_POSITIVE_REGULATION_OF_AMYLOID_BETA_FORMATION		17	0.49248025	1.363425	0.12086093	0.16531634	1.0	1936	tags=35%, list=10%, signal=39%
GOBP_EMBRYONIC_PATTERN_SPECIFICATION	GOBP_EMBRYONIC_PATTERN_SPECIFICATION		59	0.37159806	1.3632755	0.0542522	0.16538784	1.0	5184	tags=39%, list=26%, signal=52%
GOBP_CLATHRIN_DEPENDENT_ENDOCYTOSIS	GOBP_CLATHRIN_DEPENDENT_ENDOCYTOSIS		43	0.40124944	1.3632094	0.07851852	0.16535598	1.0	7352	tags=58%, list=37%, signal=92%
GOMF_PHOSPHOTRANSFERASE_ACTIVITY_FOR_OTHER_SUBSTITUTED_PHOSPHATE_GROUPS	GOMF_PHOSPHOTRANSFERASE_ACTIVITY_FOR_OTHER_SUBSTITUTED_PHOSPHATE_GROUPS		20	0.47381318	1.36313	0.08896211	0.16535237	1.0	1915	tags=25%, list=10%, signal=28%
GOBP_METANEPHRIC_NEPHRON_MORPHOGENESIS	GOBP_METANEPHRIC_NEPHRON_MORPHOGENESIS		15	0.5101219	1.3630754	0.12520593	0.1653176	1.0	3610	tags=33%, list=18%, signal=41%
GOBP_AMYLOID_PRECURSOR_PROTEIN_CATABOLIC_PROCESS	GOBP_AMYLOID_PRECURSOR_PROTEIN_CATABOLIC_PROCESS		56	0.38367233	1.3627043	0.058908045	0.1656526	1.0	6027	tags=52%, list=30%, signal=74%
GOBP_CELLULAR_RESPONSE_TO_LIPOPROTEIN_PARTICLE_STIMULUS	GOBP_CELLULAR_RESPONSE_TO_LIPOPROTEIN_PARTICLE_STIMULUS		31	0.42766148	1.3625945	0.07740916	0.16567591	1.0	1849	tags=29%, list=9%, signal=32%
GOBP_POSITIVE_REGULATION_OF_MORPHOGENESIS_OF_AN_EPITHELIUM	GOBP_POSITIVE_REGULATION_OF_MORPHOGENESIS_OF_AN_EPITHELIUM		29	0.43182006	1.3624365	0.09888357	0.16575265	1.0	1308	tags=24%, list=7%, signal=26%
GOBP_NEGATIVE_REGULATION_OF_TRANSMEMBRANE_RECEPTOR_PROTEIN_SERINE_THREONINE_KINASE_SIGNALING_PATHWAY	GOBP_NEGATIVE_REGULATION_OF_TRANSMEMBRANE_RECEPTOR_PROTEIN_SERINE_THREONINE_KINASE_SIGNALING_PATHWAY		124	0.3330175	1.3623955	0.035714287	0.1657043	1.0	7195	tags=56%, list=36%, signal=86%
GOBP_ENDOCHONDRAL_BONE_GROWTH	GOBP_ENDOCHONDRAL_BONE_GROWTH		28	0.44091642	1.3622036	0.0883721	0.16583547	1.0	1072	tags=21%, list=5%, signal=23%
GOBP_REGULATION_OF_NEUTROPHIL_CHEMOTAXIS	GOBP_REGULATION_OF_NEUTROPHIL_CHEMOTAXIS		28	0.43274975	1.3611851	0.08399366	0.1668891	1.0	4642	tags=50%, list=23%, signal=65%
GOBP_REGULATION_OF_B_CELL_MEDIATED_IMMUNITY	GOBP_REGULATION_OF_B_CELL_MEDIATED_IMMUNITY		54	0.38170967	1.3611561	0.05952381	0.16682453	1.0	4910	tags=35%, list=25%, signal=47%
GOMF_CHLORIDE_TRANSMEMBRANE_TRANSPORTER_ACTIVITY	GOMF_CHLORIDE_TRANSMEMBRANE_TRANSPORTER_ACTIVITY		78	0.36027092	1.3610266	0.0625	0.16688322	1.0	5840	tags=50%, list=29%, signal=70%
GOMF_UBIQUITIN_LIKE_PROTEIN_TRANSFERASE_ACTIVITY	GOMF_UBIQUITIN_LIKE_PROTEIN_TRANSFERASE_ACTIVITY		372	0.29719126	1.3609837	0.007829977	0.16682875	1.0	5724	tags=34%, list=29%, signal=46%
GOBP_TOOTH_MINERALIZATION	GOBP_TOOTH_MINERALIZATION		22	0.4637889	1.3609334	0.0984127	0.16678627	1.0	195	tags=18%, list=1%, signal=18%
GOCC_GOLGI_STACK	GOCC_GOLGI_STACK		77	0.35726225	1.360687	0.041493777	0.16697125	1.0	5421	tags=36%, list=27%, signal=50%
GOBP_REGULATION_OF_CALCIUM_ION_TRANSPORT	GOBP_REGULATION_OF_CALCIUM_ION_TRANSPORT		237	0.3091851	1.3606697	0.018337408	0.166885	1.0	4602	tags=34%, list=23%, signal=44%
GOBP_DENDRITIC_CELL_DIFFERENTIATION	GOBP_DENDRITIC_CELL_DIFFERENTIATION		32	0.42253935	1.3606594	0.08836524	0.16679312	1.0	6214	tags=63%, list=31%, signal=91%
GOBP_REGULATION_OF_ENDOPEPTIDASE_ACTIVITY	GOBP_REGULATION_OF_ENDOPEPTIDASE_ACTIVITY		269	0.3061251	1.360566	0.010804322	0.16681707	1.0	5603	tags=39%, list=28%, signal=53%
GOBP_GOLGI_TO_PLASMA_MEMBRANE_TRANSPORT	GOBP_GOLGI_TO_PLASMA_MEMBRANE_TRANSPORT		57	0.3820485	1.3592652	0.05988858	0.16819753	1.0	5515	tags=46%, list=28%, signal=63%
GOBP_NEGATIVE_REGULATION_OF_HISTONE_ACETYLATION	GOBP_NEGATIVE_REGULATION_OF_HISTONE_ACETYLATION		17	0.4874391	1.3590966	0.105960265	0.16829415	1.0	7158	tags=71%, list=36%, signal=110%
GOBP_PROTEIN_SUMOYLATION	GOBP_PROTEIN_SUMOYLATION		40	0.4061852	1.3590285	0.089686096	0.16828696	1.0	1398	tags=20%, list=7%, signal=21%
GOBP_POSITIVE_REGULATION_OF_PEPTIDYL_THREONINE_PHOSPHORYLATION	GOBP_POSITIVE_REGULATION_OF_PEPTIDYL_THREONINE_PHOSPHORYLATION		26	0.44626954	1.3580185	0.11111111	0.16934887	1.0	4564	tags=42%, list=23%, signal=55%
GOBP_REGULATION_OF_DEVELOPMENTAL_GROWTH	GOBP_REGULATION_OF_DEVELOPMENTAL_GROWTH		344	0.29988846	1.3579549	0.008139535	0.1693185	1.0	5543	tags=37%, list=28%, signal=50%
GOBP_ERBB_SIGNALING_PATHWAY	GOBP_ERBB_SIGNALING_PATHWAY		105	0.34018698	1.3577514	0.054274086	0.16943637	1.0	5013	tags=35%, list=25%, signal=47%
GOBP_REGULATION_OF_TRANSLATIONAL_INITIATION_IN_RESPONSE_TO_STRESS	GOBP_REGULATION_OF_TRANSLATIONAL_INITIATION_IN_RESPONSE_TO_STRESS		15	0.5181274	1.356937	0.10641892	0.17030063	1.0	8251	tags=73%, list=41%, signal=125%
GOBP_REGULATION_OF_ENDOTHELIAL_CELL_MIGRATION	GOBP_REGULATION_OF_ENDOTHELIAL_CELL_MIGRATION		154	0.32526687	1.3564014	0.030690538	0.17081662	1.0	3995	tags=33%, list=20%, signal=41%
GOBP_DETECTION_OF_STIMULUS_INVOLVED_IN_SENSORY_PERCEPTION	GOBP_DETECTION_OF_STIMULUS_INVOLVED_IN_SENSORY_PERCEPTION		82	0.35738242	1.35626	0.056164384	0.17090234	1.0	2465	tags=24%, list=12%, signal=28%
GOBP_MITOTIC_G2_DNA_DAMAGE_CHECKPOINT_SIGNALING	GOBP_MITOTIC_G2_DNA_DAMAGE_CHECKPOINT_SIGNALING		31	0.4251444	1.3561975	0.082822084	0.17088953	1.0	3950	tags=35%, list=20%, signal=44%
GOBP_NEGATIVE_REGULATION_OF_BLOOD_VESSEL_ENDOTHELIAL_CELL_MIGRATION	GOBP_NEGATIVE_REGULATION_OF_BLOOD_VESSEL_ENDOTHELIAL_CELL_MIGRATION		29	0.42370012	1.3561007	0.09202454	0.17092021	1.0	6736	tags=66%, list=34%, signal=99%
GOBP_GLANDULAR_EPITHELIAL_CELL_DIFFERENTIATION	GOBP_GLANDULAR_EPITHELIAL_CELL_DIFFERENTIATION		64	0.3684943	1.35602	0.06536857	0.1709086	1.0	3747	tags=34%, list=19%, signal=42%
GOCC_ANCHORED_COMPONENT_OF_MEMBRANE	GOCC_ANCHORED_COMPONENT_OF_MEMBRANE		140	0.32951605	1.3556017	0.027202072	0.17128594	1.0	2669	tags=26%, list=13%, signal=30%
GOBP_NEGATIVE_REGULATION_OF_SYSTEMIC_ARTERIAL_BLOOD_PRESSURE	GOBP_NEGATIVE_REGULATION_OF_SYSTEMIC_ARTERIAL_BLOOD_PRESSURE		22	0.4659019	1.3555814	0.103975534	0.17121191	1.0	4028	tags=41%, list=20%, signal=51%
GOBP_POSITIVE_REGULATION_OF_CYSTEINE_TYPE_ENDOPEPTIDASE_ACTIVITY	GOBP_POSITIVE_REGULATION_OF_CYSTEINE_TYPE_ENDOPEPTIDASE_ACTIVITY		125	0.3341327	1.3555323	0.037809648	0.17115477	1.0	6707	tags=49%, list=34%, signal=73%
GOBP_NEGATIVE_REGULATION_OF_NF_KAPPAB_TRANSCRIPTION_FACTOR_ACTIVITY	GOBP_NEGATIVE_REGULATION_OF_NF_KAPPAB_TRANSCRIPTION_FACTOR_ACTIVITY		67	0.36527416	1.3554888	0.07448276	0.17110954	1.0	4317	tags=37%, list=22%, signal=47%
GOBP_PHOSPHOLIPID_TRANSPORT	GOBP_PHOSPHOLIPID_TRANSPORT		72	0.3649001	1.3553768	0.06376812	0.1711447	1.0	3658	tags=38%, list=18%, signal=46%
GOBP_CELLULAR_RESPONSE_TO_PEPTIDE	GOBP_CELLULAR_RESPONSE_TO_PEPTIDE		275	0.3024942	1.355368	0.011560693	0.17105134	1.0	5385	tags=37%, list=27%, signal=50%
GOBP_POSITIVE_REGULATION_OF_CELLULAR_RESPIRATION	GOBP_POSITIVE_REGULATION_OF_CELLULAR_RESPIRATION		18	0.48596781	1.3551906	0.12077295	0.17114574	1.0	4029	tags=28%, list=20%, signal=35%
GOBP_LUNG_EPITHELIUM_DEVELOPMENT	GOBP_LUNG_EPITHELIUM_DEVELOPMENT		51	0.38197798	1.3548222	0.077598825	0.17146872	1.0	5770	tags=49%, list=29%, signal=69%
GOBP_POSITIVE_CHEMOTAXIS	GOBP_POSITIVE_CHEMOTAXIS		39	0.39581403	1.3546085	0.077844314	0.17161341	1.0	3656	tags=33%, list=18%, signal=41%
GOMF_SH3_DOMAIN_BINDING	GOMF_SH3_DOMAIN_BINDING		119	0.33556238	1.35455	0.03698811	0.17158672	1.0	3524	tags=29%, list=18%, signal=35%
GOBP_NEGATIVE_REGULATION_OF_EPITHELIAL_CELL_MIGRATION	GOBP_NEGATIVE_REGULATION_OF_EPITHELIAL_CELL_MIGRATION		61	0.37627918	1.3545146	0.05500705	0.17151429	1.0	3857	tags=34%, list=19%, signal=43%
GOBP_NATURAL_KILLER_CELL_ACTIVATION	GOBP_NATURAL_KILLER_CELL_ACTIVATION		67	0.36357	1.3541409	0.0626741	0.17184345	1.0	2453	tags=22%, list=12%, signal=25%
GOBP_CELLULAR_RESPONSE_TO_GAMMA_RADIATION	GOBP_CELLULAR_RESPONSE_TO_GAMMA_RADIATION		25	0.4466312	1.3540053	0.08387097	0.17188779	1.0	4467	tags=40%, list=22%, signal=51%
GOBP_REGULATION_OF_JUN_KINASE_ACTIVITY	GOBP_REGULATION_OF_JUN_KINASE_ACTIVITY		64	0.36702436	1.3536601	0.06917293	0.17221454	1.0	5549	tags=41%, list=28%, signal=56%
GOBP_FEMALE_SEX_DIFFERENTIATION	GOBP_FEMALE_SEX_DIFFERENTIATION		109	0.33815733	1.3532921	0.04221636	0.172554	1.0	4871	tags=33%, list=24%, signal=43%
GOBP_POSITIVE_REGULATION_OF_VACUOLE_ORGANIZATION	GOBP_POSITIVE_REGULATION_OF_VACUOLE_ORGANIZATION		18	0.4815439	1.3532434	0.10063898	0.17249236	1.0	3860	tags=44%, list=19%, signal=55%
GOBP_REGULATION_OF_RECEPTOR_BINDING	GOBP_REGULATION_OF_RECEPTOR_BINDING		16	0.50702333	1.3527591	0.12237762	0.17294483	1.0	4792	tags=56%, list=24%, signal=74%
GOBP_PROTEIN_REFOLDING	GOBP_PROTEIN_REFOLDING		23	0.44388536	1.3526208	0.1016129	0.1729946	1.0	3565	tags=30%, list=18%, signal=37%
GOBP_REGULATION_OF_SPINDLE_CHECKPOINT	GOBP_REGULATION_OF_SPINDLE_CHECKPOINT		21	0.47013798	1.3521168	0.11311475	0.17343871	1.0	5189	tags=52%, list=26%, signal=71%
GOBP_CELLULAR_RESPONSE_TO_RADIATION	GOBP_CELLULAR_RESPONSE_TO_RADIATION		150	0.32370952	1.3520638	0.03773585	0.1734051	1.0	4601	tags=31%, list=23%, signal=40%
GOBP_MITOCHONDRIAL_DEPOLARIZATION	GOBP_MITOCHONDRIAL_DEPOLARIZATION		20	0.4758869	1.3515469	0.11556982	0.17386785	1.0	5763	tags=45%, list=29%, signal=63%
GOBP_SOMITOGENESIS	GOBP_SOMITOGENESIS		57	0.37642416	1.3512338	0.055223882	0.17412667	1.0	3875	tags=30%, list=19%, signal=37%
GOBP_EXTRINSIC_APOPTOTIC_SIGNALING_PATHWAY	GOBP_EXTRINSIC_APOPTOTIC_SIGNALING_PATHWAY		205	0.31138298	1.3511583	0.015643803	0.17409813	1.0	4461	tags=31%, list=22%, signal=40%
GOBP_REGULATION_OF_ACTOMYOSIN_STRUCTURE_ORGANIZATION	GOBP_REGULATION_OF_ACTOMYOSIN_STRUCTURE_ORGANIZATION		102	0.34403166	1.3511461	0.056300268	0.17401168	1.0	6843	tags=54%, list=34%, signal=82%
GOBP_RESPONSE_TO_NERVE_GROWTH_FACTOR	GOBP_RESPONSE_TO_NERVE_GROWTH_FACTOR		32	0.42241094	1.3505037	0.08728943	0.17467657	1.0	5825	tags=56%, list=29%, signal=79%
GOBP_CELLULAR_RESPONSE_TO_ORGANIC_CYCLIC_COMPOUND	GOBP_CELLULAR_RESPONSE_TO_ORGANIC_CYCLIC_COMPOUND		407	0.29286528	1.349879	0.0055370987	0.17531481	1.0	4375	tags=29%, list=22%, signal=36%
GOMF_TRANSMEMBRANE_RECEPTOR_PROTEIN_SERINE_THREONINE_KINASE_BINDING	GOMF_TRANSMEMBRANE_RECEPTOR_PROTEIN_SERINE_THREONINE_KINASE_BINDING		22	0.45890763	1.3498106	0.11353032	0.17528635	1.0	4643	tags=45%, list=23%, signal=59%
GOMF_ANION_TRANSMEMBRANE_TRANSPORTER_ACTIVITY	GOMF_ANION_TRANSMEMBRANE_TRANSPORTER_ACTIVITY		224	0.31087035	1.3494786	0.021608643	0.17556259	1.0	4092	tags=30%, list=20%, signal=37%
GOCC_NEURON_SPINE	GOCC_NEURON_SPINE		179	0.31744412	1.3493853	0.018181818	0.17557521	1.0	4667	tags=35%, list=23%, signal=46%
GOBP_SYNAPTIC_VESICLE_EXOCYTOSIS	GOBP_SYNAPTIC_VESICLE_EXOCYTOSIS		122	0.33605728	1.3484886	0.03856383	0.17653243	1.0	5550	tags=41%, list=28%, signal=56%
GOMF_SYMPORTER_ACTIVITY	GOMF_SYMPORTER_ACTIVITY		110	0.33964512	1.3484374	0.049382716	0.17649648	1.0	4318	tags=33%, list=22%, signal=42%
GOBP_NEGATIVE_REGULATION_OF_WNT_SIGNALING_PATHWAY	GOBP_NEGATIVE_REGULATION_OF_WNT_SIGNALING_PATHWAY		144	0.32570118	1.3479849	0.0397878	0.17690945	1.0	4608	tags=31%, list=23%, signal=39%
GOMF_SEMAPHORIN_RECEPTOR_BINDING	GOMF_SEMAPHORIN_RECEPTOR_BINDING		21	0.4607536	1.3478038	0.12038523	0.17701694	1.0	2902	tags=43%, list=15%, signal=50%
GOBP_REGULATION_OF_PROTEIN_POLYUBIQUITINATION	GOBP_REGULATION_OF_PROTEIN_POLYUBIQUITINATION		27	0.44086236	1.3477236	0.098101266	0.17701012	1.0	7379	tags=59%, list=37%, signal=94%
GOBP_VENTRICULAR_SEPTUM_MORPHOGENESIS	GOBP_VENTRICULAR_SEPTUM_MORPHOGENESIS		45	0.38933882	1.3476392	0.077389985	0.17701441	1.0	4237	tags=38%, list=21%, signal=48%
GOBP_HEART_FORMATION	GOBP_HEART_FORMATION		25	0.44990385	1.347463	0.09633028	0.1771165	1.0	1312	tags=20%, list=7%, signal=21%
GOBP_CORONARY_VASCULATURE_DEVELOPMENT	GOBP_CORONARY_VASCULATURE_DEVELOPMENT		63	0.3711377	1.3473868	0.055873927	0.1771082	1.0	3610	tags=29%, list=18%, signal=35%
GOBP_EMBRYONIC_PLACENTA_DEVELOPMENT	GOBP_EMBRYONIC_PLACENTA_DEVELOPMENT		95	0.33884066	1.3472908	0.059539918	0.17711657	1.0	5385	tags=37%, list=27%, signal=50%
GOBP_POSITIVE_REGULATION_OF_ANTIGEN_RECEPTOR_MEDIATED_SIGNALING_PATHWAY	GOBP_POSITIVE_REGULATION_OF_ANTIGEN_RECEPTOR_MEDIATED_SIGNALING_PATHWAY		22	0.45496383	1.3468765	0.101472996	0.17749892	1.0	5800	tags=59%, list=29%, signal=83%
GOBP_OUTFLOW_TRACT_SEPTUM_MORPHOGENESIS	GOBP_OUTFLOW_TRACT_SEPTUM_MORPHOGENESIS		23	0.45046845	1.3466399	0.121212125	0.1776737	1.0	3786	tags=35%, list=19%, signal=43%
GOBP_NEGATIVE_REGULATION_OF_CILIUM_ASSEMBLY	GOBP_NEGATIVE_REGULATION_OF_CILIUM_ASSEMBLY		17	0.48158756	1.3466035	0.10586319	0.17761606	1.0	1804	tags=24%, list=9%, signal=26%
GOBP_REGULATION_OF_MUSCLE_TISSUE_DEVELOPMENT	GOBP_REGULATION_OF_MUSCLE_TISSUE_DEVELOPMENT		43	0.39237785	1.3461778	0.088989444	0.17798166	1.0	4456	tags=42%, list=22%, signal=54%
GOBP_PROTEIN_K11_LINKED_UBIQUITINATION	GOBP_PROTEIN_K11_LINKED_UBIQUITINATION		26	0.4395079	1.3457197	0.08201893	0.17843613	1.0	8256	tags=73%, list=41%, signal=124%
GOBP_ENDOCRINE_PANCREAS_DEVELOPMENT	GOBP_ENDOCRINE_PANCREAS_DEVELOPMENT		40	0.39966875	1.3456789	0.07012195	0.17838155	1.0	3784	tags=40%, list=19%, signal=49%
GOMF_NUCLEAR_LOCALIZATION_SEQUENCE_BINDING	GOMF_NUCLEAR_LOCALIZATION_SEQUENCE_BINDING		20	0.46698046	1.3455955	0.10268562	0.17839254	1.0	6652	tags=65%, list=33%, signal=97%
GOMF_3_5_CYCLIC_AMP_PHOSPHODIESTERASE_ACTIVITY	GOMF_3_5_CYCLIC_AMP_PHOSPHODIESTERASE_ACTIVITY		15	0.50457764	1.3452411	0.10726073	0.17869385	1.0	1747	tags=33%, list=9%, signal=36%
GOCC_SEX_CHROMOSOME	GOCC_SEX_CHROMOSOME		31	0.42263126	1.3451571	0.091454275	0.17868899	1.0	4579	tags=32%, list=23%, signal=42%
GOBP_T_HELPER_1_TYPE_IMMUNE_RESPONSE	GOBP_T_HELPER_1_TYPE_IMMUNE_RESPONSE		38	0.4038041	1.344675	0.09591195	0.17915906	1.0	3722	tags=42%, list=19%, signal=52%
GOBP_ICOSANOID_BIOSYNTHETIC_PROCESS	GOBP_ICOSANOID_BIOSYNTHETIC_PROCESS		34	0.41102454	1.344357	0.08206687	0.17945585	1.0	2507	tags=26%, list=13%, signal=30%
GOBP_XENOBIOTIC_TRANSPORT	GOBP_XENOBIOTIC_TRANSPORT		32	0.42346406	1.3440019	0.08755761	0.1798022	1.0	1847	tags=25%, list=9%, signal=28%
GOBP_VENTRICULAR_SEPTUM_DEVELOPMENT	GOBP_VENTRICULAR_SEPTUM_DEVELOPMENT		74	0.35443515	1.3437163	0.06777317	0.18004873	1.0	3938	tags=30%, list=20%, signal=37%
GOBP_ASTROCYTE_DEVELOPMENT	GOBP_ASTROCYTE_DEVELOPMENT		29	0.42611343	1.3437053	0.097288676	0.17995612	1.0	2151	tags=31%, list=11%, signal=35%
GOBP_VITAMIN_BIOSYNTHETIC_PROCESS	GOBP_VITAMIN_BIOSYNTHETIC_PROCESS		15	0.5049195	1.3434509	0.13408723	0.18015286	1.0	4852	tags=60%, list=24%, signal=79%
GOCC_INTRINSIC_COMPONENT_OF_PRESYNAPTIC_MEMBRANE	GOCC_INTRINSIC_COMPONENT_OF_PRESYNAPTIC_MEMBRANE		102	0.3372961	1.3433942	0.041322313	0.18010849	1.0	2842	tags=27%, list=14%, signal=32%
GOBP_REGULATION_OF_SYNAPSE_STRUCTURE_OR_ACTIVITY	GOBP_REGULATION_OF_SYNAPSE_STRUCTURE_OR_ACTIVITY		234	0.3069923	1.3433653	0.016969698	0.18003887	1.0	4567	tags=30%, list=23%, signal=39%
GOMF_PHOSPHATIDYLINOSITOL_5_PHOSPHATE_BINDING	GOMF_PHOSPHATIDYLINOSITOL_5_PHOSPHATE_BINDING		16	0.4885478	1.3433551	0.1264559	0.17994577	1.0	3943	tags=44%, list=20%, signal=54%
GOMF_PHOSPHATASE_REGULATOR_ACTIVITY	GOMF_PHOSPHATASE_REGULATOR_ACTIVITY		93	0.34538844	1.3431501	0.06570302	0.18006408	1.0	5360	tags=40%, list=27%, signal=54%
GOBP_MEMBRANE_PROTEIN_PROTEOLYSIS	GOBP_MEMBRANE_PROTEIN_PROTEOLYSIS		46	0.38436803	1.3431293	0.09809663	0.17998332	1.0	2476	tags=22%, list=12%, signal=25%
GOBP_BONE_DEVELOPMENT	GOBP_BONE_DEVELOPMENT		206	0.3120256	1.3429831	0.026927784	0.1800487	1.0	4241	tags=29%, list=21%, signal=37%
GOBP_RESPONSE_TO_FIBROBLAST_GROWTH_FACTOR	GOBP_RESPONSE_TO_FIBROBLAST_GROWTH_FACTOR		80	0.3514579	1.3429036	0.061141305	0.18005513	1.0	5477	tags=41%, list=27%, signal=57%
GOBP_CARBOXYLIC_ACID_TRANSPORT	GOBP_CARBOXYLIC_ACID_TRANSPORT		215	0.3108988	1.3427197	0.026829269	0.18015906	1.0	2858	tags=23%, list=14%, signal=26%
GOBP_ADENYLATE_CYCLASE_INHIBITING_G_PROTEIN_COUPLED_RECEPTOR_SIGNALING_PATHWAY	GOBP_ADENYLATE_CYCLASE_INHIBITING_G_PROTEIN_COUPLED_RECEPTOR_SIGNALING_PATHWAY		48	0.38535795	1.3418306	0.082212254	0.1811304	1.0	2779	tags=29%, list=14%, signal=34%
GOBP_KIDNEY_MORPHOGENESIS	GOBP_KIDNEY_MORPHOGENESIS		86	0.34628856	1.3415655	0.06760564	0.18133597	1.0	3914	tags=31%, list=20%, signal=39%
GOCC_KINESIN_COMPLEX	GOCC_KINESIN_COMPLEX		45	0.38945195	1.3415236	0.06990881	0.181279	1.0	4588	tags=49%, list=23%, signal=63%
GOBP_REGULATION_OF_CENTROSOME_DUPLICATION	GOBP_REGULATION_OF_CENTROSOME_DUPLICATION		44	0.39285254	1.3411803	0.08494784	0.18159743	1.0	6321	tags=50%, list=32%, signal=73%
GOBP_ORGANIC_ANION_TRANSPORT	GOBP_ORGANIC_ANION_TRANSPORT		262	0.30267575	1.3411039	0.015046297	0.1815814	1.0	2876	tags=23%, list=14%, signal=26%
GOBP_RELAXATION_OF_MUSCLE	GOBP_RELAXATION_OF_MUSCLE		32	0.41898346	1.3407598	0.1015873	0.18187259	1.0	5827	tags=53%, list=29%, signal=75%
GOBP_RESPONSE_TO_ANTIBIOTIC	GOBP_RESPONSE_TO_ANTIBIOTIC		31	0.42089507	1.340419	0.10486322	0.18217874	1.0	1922	tags=23%, list=10%, signal=25%
GOBP_MEMBRANE_FUSION	GOBP_MEMBRANE_FUSION		138	0.32727772	1.3397042	0.04	0.18292993	1.0	4231	tags=30%, list=21%, signal=38%
GOBP_AMYLOID_BETA_FORMATION	GOBP_AMYLOID_BETA_FORMATION		44	0.39438877	1.3393433	0.09453471	0.18326779	1.0	6027	tags=50%, list=30%, signal=71%
GOBP_VESICLE_LOCALIZATION	GOBP_VESICLE_LOCALIZATION		195	0.3115171	1.3392106	0.024449877	0.18330514	1.0	6136	tags=37%, list=31%, signal=53%
GOBP_METAL_ION_HOMEOSTASIS	GOBP_METAL_ION_HOMEOSTASIS		417	0.290171	1.3390763	0.014689266	0.18336621	1.0	4178	tags=28%, list=21%, signal=35%
GOBP_URETER_DEVELOPMENT	GOBP_URETER_DEVELOPMENT		17	0.48995245	1.3389459	0.14566284	0.18341957	1.0	3777	tags=47%, list=19%, signal=58%
GOBP_TRANSEPITHELIAL_TRANSPORT	GOBP_TRANSEPITHELIAL_TRANSPORT		27	0.43884456	1.3388978	0.116883114	0.18336764	1.0	3394	tags=33%, list=17%, signal=40%
GOBP_RENAL_FILTRATION	GOBP_RENAL_FILTRATION		26	0.43641886	1.3386302	0.10702875	0.18359137	1.0	4028	tags=42%, list=20%, signal=53%
GOBP_POSITIVE_REGULATION_OF_MUSCLE_CELL_DIFFERENTIATION	GOBP_POSITIVE_REGULATION_OF_MUSCLE_CELL_DIFFERENTIATION		66	0.36585176	1.3386012	0.07112376	0.1835241	1.0	4382	tags=36%, list=22%, signal=46%
GOBP_REGULATION_OF_SYNAPSE_ASSEMBLY	GOBP_REGULATION_OF_SYNAPSE_ASSEMBLY		105	0.3394361	1.33852	0.04295302	0.18352577	1.0	3147	tags=25%, list=16%, signal=29%
GOBP_POSITIVE_REGULATION_OF_P38MAPK_CASCADE	GOBP_POSITIVE_REGULATION_OF_P38MAPK_CASCADE		25	0.43819663	1.3382432	0.1	0.18376023	1.0	2048	tags=32%, list=10%, signal=36%
GOBP_POSITIVE_REGULATION_OF_AMINE_TRANSPORT	GOBP_POSITIVE_REGULATION_OF_AMINE_TRANSPORT		41	0.39544088	1.3381661	0.086053416	0.18375516	1.0	1472	tags=22%, list=7%, signal=24%
GOBP_EPITHELIAL_TUBE_BRANCHING_INVOLVED_IN_LUNG_MORPHOGENESIS	GOBP_EPITHELIAL_TUBE_BRANCHING_INVOLVED_IN_LUNG_MORPHOGENESIS		33	0.41007385	1.337761	0.11737089	0.18409668	1.0	4621	tags=52%, list=23%, signal=67%
GOBP_GLYCOSYLCERAMIDE_METABOLIC_PROCESS	GOBP_GLYCOSYLCERAMIDE_METABOLIC_PROCESS		15	0.49766162	1.3377061	0.13266999	0.18405473	1.0	1718	tags=27%, list=9%, signal=29%
GOBP_POSITIVE_REGULATION_OF_EPITHELIAL_CELL_PROLIFERATION	GOBP_POSITIVE_REGULATION_OF_EPITHELIAL_CELL_PROLIFERATION		183	0.31198087	1.3375024	0.03566879	0.18418536	1.0	3933	tags=30%, list=20%, signal=37%
GOBP_POSITIVE_REGULATION_OF_TRANSCRIPTION_BY_RNA_POLYMERASE_I	GOBP_POSITIVE_REGULATION_OF_TRANSCRIPTION_BY_RNA_POLYMERASE_I		28	0.43219984	1.3374913	0.10436137	0.18409608	1.0	4771	tags=36%, list=24%, signal=47%
GOBP_PULMONARY_VALVE_MORPHOGENESIS	GOBP_PULMONARY_VALVE_MORPHOGENESIS		17	0.48457006	1.3368369	0.10912052	0.18476492	1.0	3688	tags=41%, list=18%, signal=50%
GOBP_ADAPTATION_OF_SIGNALING_PATHWAY	GOBP_ADAPTATION_OF_SIGNALING_PATHWAY		22	0.45471093	1.336398	0.12277868	0.1851561	1.0	1335	tags=23%, list=7%, signal=24%
GOBP_ENDODERMAL_CELL_DIFFERENTIATION	GOBP_ENDODERMAL_CELL_DIFFERENTIATION		26	0.4353693	1.336388	0.097087376	0.18506168	1.0	4868	tags=42%, list=24%, signal=56%
GOBP_RESPONSE_TO_HYDROGEN_PEROXIDE	GOBP_RESPONSE_TO_HYDROGEN_PEROXIDE		110	0.3328834	1.3363398	0.03968254	0.18502069	1.0	3929	tags=30%, list=20%, signal=37%
GOBP_REGULATION_OF_WNT_SIGNALING_PATHWAY	GOBP_REGULATION_OF_WNT_SIGNALING_PATHWAY		278	0.29989165	1.3362569	0.016393442	0.18501484	1.0	4170	tags=28%, list=21%, signal=35%
GOBP_CELLULAR_RESPONSE_TO_METAL_ION	GOBP_CELLULAR_RESPONSE_TO_METAL_ION		144	0.32427853	1.3361471	0.033898305	0.1850398	1.0	4946	tags=37%, list=25%, signal=49%
GOBP_NEGATIVE_REGULATION_OF_MITOTIC_CELL_CYCLE	GOBP_NEGATIVE_REGULATION_OF_MITOTIC_CELL_CYCLE		218	0.30448747	1.3360363	0.02294686	0.18507645	1.0	5189	tags=32%, list=26%, signal=42%
GOMF_VOLTAGE_GATED_SODIUM_CHANNEL_ACTIVITY	GOMF_VOLTAGE_GATED_SODIUM_CHANNEL_ACTIVITY		17	0.48718485	1.3359524	0.13636364	0.18507856	1.0	2317	tags=35%, list=12%, signal=40%
GOBP_POSITIVE_REGULATION_OF_B_CELL_MEDIATED_IMMUNITY	GOBP_POSITIVE_REGULATION_OF_B_CELL_MEDIATED_IMMUNITY		35	0.40865377	1.3358942	0.11024845	0.18503831	1.0	1849	tags=23%, list=9%, signal=25%
GOBP_T_CELL_RECEPTOR_SIGNALING_PATHWAY	GOBP_T_CELL_RECEPTOR_SIGNALING_PATHWAY		97	0.34251255	1.3358862	0.057298772	0.18494435	1.0	3891	tags=31%, list=19%, signal=38%
GOCC_SPINDLE_POLE	GOCC_SPINDLE_POLE		125	0.3266938	1.3356694	0.04070556	0.18508983	1.0	6878	tags=44%, list=34%, signal=67%
GOMF_NUCLEAR_ANDROGEN_RECEPTOR_BINDING	GOMF_NUCLEAR_ANDROGEN_RECEPTOR_BINDING		31	0.41897336	1.3356136	0.1007874	0.1850443	1.0	5999	tags=52%, list=30%, signal=74%
GOBP_MITOTIC_NUCLEAR_DIVISION	GOBP_MITOTIC_NUCLEAR_DIVISION		276	0.30210185	1.3354826	0.014925373	0.18508628	1.0	6817	tags=47%, list=34%, signal=70%
GOBP_CD4_POSITIVE_ALPHA_BETA_T_CELL_DIFFERENTIATION	GOBP_CD4_POSITIVE_ALPHA_BETA_T_CELL_DIFFERENTIATION		70	0.35536617	1.3353649	0.075253256	0.18513484	1.0	4733	tags=44%, list=24%, signal=58%
GOBP_POSITIVE_REGULATION_OF_ENDOCYTOSIS	GOBP_POSITIVE_REGULATION_OF_ENDOCYTOSIS		111	0.33132616	1.335182	0.054973822	0.18524686	1.0	4454	tags=32%, list=22%, signal=41%
GOBP_NEGATIVE_REGULATION_OF_CELL_CYCLE_G2_M_PHASE_TRANSITION	GOBP_NEGATIVE_REGULATION_OF_CELL_CYCLE_G2_M_PHASE_TRANSITION		58	0.3693896	1.3346833	0.078984484	0.18570645	1.0	5574	tags=40%, list=28%, signal=55%
GOBP_NEGATIVE_REGULATION_OF_SIGNAL_TRANSDUCTION_BY_P53_CLASS_MEDIATOR	GOBP_NEGATIVE_REGULATION_OF_SIGNAL_TRANSDUCTION_BY_P53_CLASS_MEDIATOR		29	0.4222203	1.3344826	0.12229102	0.18584302	1.0	4631	tags=38%, list=23%, signal=49%
GOBP_PROTEASOMAL_PROTEIN_CATABOLIC_PROCESS	GOBP_PROTEASOMAL_PROTEIN_CATABOLIC_PROCESS		463	0.288145	1.3342386	0.0053821313	0.18601105	1.0	6544	tags=39%, list=33%, signal=56%
GOCC_DISTAL_AXON	GOCC_DISTAL_AXON		318	0.29485077	1.3341503	0.008264462	0.18602389	1.0	4507	tags=31%, list=23%, signal=39%
GOCC_MYOSIN_COMPLEX	GOCC_MYOSIN_COMPLEX		49	0.37659952	1.3339645	0.075414784	0.18614976	1.0	5478	tags=51%, list=27%, signal=70%
GOBP_REGULATION_OF_VACUOLE_ORGANIZATION	GOBP_REGULATION_OF_VACUOLE_ORGANIZATION		40	0.39864796	1.3339301	0.08233533	0.1860834	1.0	6068	tags=45%, list=30%, signal=64%
GOBP_TOXIN_TRANSPORT	GOBP_TOXIN_TRANSPORT		40	0.4003725	1.3338356	0.09741248	0.18609084	1.0	6518	tags=43%, list=33%, signal=63%
GOBP_REPRODUCTIVE_SYSTEM_DEVELOPMENT	GOBP_REPRODUCTIVE_SYSTEM_DEVELOPMENT		252	0.29952562	1.3337637	0.019953052	0.1860595	1.0	4896	tags=31%, list=24%, signal=41%
GOBP_POSITIVE_REGULATION_OF_LYMPHOCYTE_DIFFERENTIATION	GOBP_POSITIVE_REGULATION_OF_LYMPHOCYTE_DIFFERENTIATION		114	0.3312486	1.3336599	0.048492793	0.1860849	1.0	3784	tags=27%, list=19%, signal=33%
GOBP_STEM_CELL_DIVISION	GOBP_STEM_CELL_DIVISION		39	0.3955465	1.3336507	0.092987806	0.18599634	1.0	3504	tags=26%, list=18%, signal=31%
GOBP_LATERAL_MESODERM_DEVELOPMENT	GOBP_LATERAL_MESODERM_DEVELOPMENT		15	0.5064022	1.333299	0.125	0.18632083	1.0	4997	tags=60%, list=25%, signal=80%
GOBP_DOPAMINE_METABOLIC_PROCESS	GOBP_DOPAMINE_METABOLIC_PROCESS		30	0.42358258	1.333274	0.10903427	0.18624409	1.0	2087	tags=33%, list=10%, signal=37%
GOCC_NUCLEAR_PORE	GOCC_NUCLEAR_PORE		72	0.3554787	1.3331575	0.071526825	0.1862652	1.0	7099	tags=50%, list=36%, signal=77%
GOCC_CATENIN_COMPLEX	GOCC_CATENIN_COMPLEX		28	0.42765957	1.3330547	0.11254019	0.18629362	1.0	6832	tags=61%, list=34%, signal=92%
GOBP_REGULATION_OF_PROTEIN_CATABOLIC_PROCESS	GOBP_REGULATION_OF_PROTEIN_CATABOLIC_PROCESS		313	0.29693353	1.3328303	0.012542759	0.18644203	1.0	5681	tags=35%, list=28%, signal=48%
GOBP_REGULATION_OF_DENDRITIC_SPINE_MORPHOGENESIS	GOBP_REGULATION_OF_DENDRITIC_SPINE_MORPHOGENESIS		48	0.382779	1.3326613	0.09553159	0.18653637	1.0	4504	tags=33%, list=23%, signal=43%
GOBP_REGULATION_OF_ORGANIC_ACID_TRANSPORT	GOBP_REGULATION_OF_ORGANIC_ACID_TRANSPORT		67	0.36030462	1.3322988	0.073446326	0.18688236	1.0	2779	tags=27%, list=14%, signal=31%
GOBP_INTERMEDIATE_FILAMENT_BASED_PROCESS	GOBP_INTERMEDIATE_FILAMENT_BASED_PROCESS		42	0.39288828	1.3315045	0.086696565	0.187762	1.0	3599	tags=36%, list=18%, signal=43%
GOBP_TUMOR_NECROSIS_FACTOR_MEDIATED_SIGNALING_PATHWAY	GOBP_TUMOR_NECROSIS_FACTOR_MEDIATED_SIGNALING_PATHWAY		71	0.3516315	1.3313593	0.07032349	0.18784045	1.0	2661	tags=24%, list=13%, signal=28%
GOBP_REGULATION_OF_CELL_MATRIX_ADHESION	GOBP_REGULATION_OF_CELL_MATRIX_ADHESION		107	0.33151692	1.3312396	0.056074765	0.18787469	1.0	4494	tags=34%, list=22%, signal=43%
GOBP_REGULATION_OF_ALPHA_BETA_T_CELL_DIFFERENTIATION	GOBP_REGULATION_OF_ALPHA_BETA_T_CELL_DIFFERENTIATION		56	0.37825707	1.3311749	0.077241376	0.18784845	1.0	5923	tags=50%, list=30%, signal=71%
GOBP_REGULATION_OF_VESICLE_FUSION	GOBP_REGULATION_OF_VESICLE_FUSION		26	0.4443197	1.3309844	0.11811024	0.1879778	1.0	4191	tags=46%, list=21%, signal=58%
GOBP_NEGATIVE_REGULATION_OF_EPITHELIAL_TO_MESENCHYMAL_TRANSITION	GOBP_NEGATIVE_REGULATION_OF_EPITHELIAL_TO_MESENCHYMAL_TRANSITION		33	0.41211778	1.3307117	0.09797823	0.18819228	1.0	3648	tags=48%, list=18%, signal=59%
GOBP_REGULATION_OF_PROTEIN_KINASE_C_SIGNALING	GOBP_REGULATION_OF_PROTEIN_KINASE_C_SIGNALING		18	0.48180795	1.3303796	0.11111111	0.18847199	1.0	3699	tags=44%, list=19%, signal=54%
GOMF_SECONDARY_ACTIVE_TRANSMEMBRANE_TRANSPORTER_ACTIVITY	GOMF_SECONDARY_ACTIVE_TRANSMEMBRANE_TRANSPORTER_ACTIVITY		187	0.31176212	1.3301711	0.031591736	0.18863489	1.0	4375	tags=32%, list=22%, signal=40%
GOBP_NEGATIVE_REGULATION_OF_DEVELOPMENTAL_GROWTH	GOBP_NEGATIVE_REGULATION_OF_DEVELOPMENTAL_GROWTH		114	0.32819498	1.3295658	0.046632126	0.18927242	1.0	5153	tags=39%, list=26%, signal=52%
GOMF_ENDOPEPTIDASE_ACTIVITY	GOMF_ENDOPEPTIDASE_ACTIVITY		290	0.29810995	1.3294334	0.02199074	0.1893236	1.0	4620	tags=30%, list=23%, signal=38%
GOBP_NEUROTRANSMITTER_RECEPTOR_TRANSPORT_TO_PLASMA_MEMBRANE	GOBP_NEUROTRANSMITTER_RECEPTOR_TRANSPORT_TO_PLASMA_MEMBRANE		20	0.47104856	1.3291527	0.11827957	0.18957792	1.0	3376	tags=40%, list=17%, signal=48%
GOMF_CYTOSKELETAL_MOTOR_ACTIVITY	GOMF_CYTOSKELETAL_MOTOR_ACTIVITY		97	0.3321777	1.3291454	0.064986736	0.18948191	1.0	4565	tags=38%, list=23%, signal=49%
GOBP_CELL_MIGRATION_INVOLVED_IN_SPROUTING_ANGIOGENESIS	GOBP_CELL_MIGRATION_INVOLVED_IN_SPROUTING_ANGIOGENESIS		46	0.3820873	1.3290584	0.08708709	0.18949647	1.0	1450	tags=22%, list=7%, signal=23%
GOBP_REGULATION_OF_IMMUNOGLOBULIN_PRODUCTION	GOBP_REGULATION_OF_IMMUNOGLOBULIN_PRODUCTION		60	0.3610765	1.3290322	0.097201765	0.18941882	1.0	2601	tags=23%, list=13%, signal=27%
GOMF_CYTOKINE_ACTIVITY	GOMF_CYTOKINE_ACTIVITY		128	0.32389283	1.3286457	0.050131924	0.1897627	1.0	3720	tags=30%, list=19%, signal=37%
GOBP_RESPONSE_TO_METAL_ION	GOBP_RESPONSE_TO_METAL_ION		257	0.29887515	1.3284302	0.026932085	0.1899265	1.0	4982	tags=33%, list=25%, signal=43%
GOBP_REGULATION_OF_MITOTIC_CELL_CYCLE_PHASE_TRANSITION	GOBP_REGULATION_OF_MITOTIC_CELL_CYCLE_PHASE_TRANSITION		313	0.2948937	1.3283119	0.018327607	0.18996622	1.0	6560	tags=40%, list=33%, signal=59%
GOBP_ADHERENS_JUNCTION_ORGANIZATION	GOBP_ADHERENS_JUNCTION_ORGANIZATION		46	0.3862468	1.3280951	0.10682493	0.19010949	1.0	4896	tags=43%, list=24%, signal=57%
GOBP_VESICLE_TETHERING	GOBP_VESICLE_TETHERING		29	0.42223224	1.3280854	0.11563518	0.19001356	1.0	7239	tags=52%, list=36%, signal=81%
GOMF_ENDOPEPTIDASE_REGULATOR_ACTIVITY	GOMF_ENDOPEPTIDASE_REGULATOR_ACTIVITY		128	0.32131475	1.327504	0.05498721	0.19060953	1.0	4146	tags=33%, list=21%, signal=41%
GOBP_IMPORT_INTO_CELL	GOBP_IMPORT_INTO_CELL		199	0.30761063	1.3274012	0.036452007	0.19063719	1.0	4242	tags=30%, list=21%, signal=37%
GOBP_NEURAL_TUBE_DEVELOPMENT	GOBP_NEURAL_TUBE_DEVELOPMENT		178	0.3092558	1.3268399	0.042394016	0.1912214	1.0	3784	tags=24%, list=19%, signal=29%
GOMF_LIPID_TRANSPORTER_ACTIVITY	GOMF_LIPID_TRANSPORTER_ACTIVITY		137	0.31940895	1.3267612	0.043589745	0.19122408	1.0	3897	tags=32%, list=19%, signal=40%
GOMF_GROWTH_FACTOR_RECEPTOR_BINDING	GOMF_GROWTH_FACTOR_RECEPTOR_BINDING		117	0.32591116	1.3266187	0.052560646	0.19129641	1.0	4440	tags=30%, list=22%, signal=38%
GOBP_REGULATION_OF_RECEPTOR_LOCALIZATION_TO_SYNAPSE	GOBP_REGULATION_OF_RECEPTOR_LOCALIZATION_TO_SYNAPSE		20	0.4628532	1.3261789	0.13836478	0.19173838	1.0	2003	tags=30%, list=10%, signal=33%
GOMF_ORGANIC_HYDROXY_COMPOUND_TRANSMEMBRANE_TRANSPORTER_ACTIVITY	GOMF_ORGANIC_HYDROXY_COMPOUND_TRANSMEMBRANE_TRANSPORTER_ACTIVITY		33	0.4098222	1.3261187	0.11042945	0.19170003	1.0	3957	tags=39%, list=20%, signal=49%
GOMF_MITOGEN_ACTIVATED_PROTEIN_KINASE_KINASE_KINASE_BINDING	GOMF_MITOGEN_ACTIVATED_PROTEIN_KINASE_KINASE_KINASE_BINDING		24	0.4357854	1.3259742	0.09442724	0.19175792	1.0	5965	tags=46%, list=30%, signal=65%
GOBP_POSITIVE_REGULATION_OF_COLLAGEN_METABOLIC_PROCESS	GOBP_POSITIVE_REGULATION_OF_COLLAGEN_METABOLIC_PROCESS		26	0.42979252	1.3259249	0.13562092	0.19170341	1.0	4407	tags=50%, list=22%, signal=64%
GOBP_SERTOLI_CELL_DIFFERENTIATION	GOBP_SERTOLI_CELL_DIFFERENTIATION		18	0.47455963	1.3256657	0.1530782	0.1919489	1.0	2952	tags=28%, list=15%, signal=33%
GOMF_MICROTUBULE_MOTOR_ACTIVITY	GOMF_MICROTUBULE_MOTOR_ACTIVITY		59	0.36173517	1.3252554	0.08139535	0.19234328	1.0	4244	tags=39%, list=21%, signal=49%
GOBP_TONGUE_DEVELOPMENT	GOBP_TONGUE_DEVELOPMENT		16	0.48561993	1.3249817	0.1207483	0.1925743	1.0	1267	tags=25%, list=6%, signal=27%
GOMF_ORGANIC_ACID_TRANSMEMBRANE_TRANSPORTER_ACTIVITY	GOMF_ORGANIC_ACID_TRANSMEMBRANE_TRANSPORTER_ACTIVITY		130	0.32298335	1.3249571	0.04761905	0.19249117	1.0	2716	tags=24%, list=14%, signal=27%
GOBP_NEGATIVE_REGULATION_OF_BMP_SIGNALING_PATHWAY	GOBP_NEGATIVE_REGULATION_OF_BMP_SIGNALING_PATHWAY		44	0.38948733	1.324715	0.09912536	0.19267757	1.0	3757	tags=30%, list=19%, signal=36%
GOMF_FLIPPASE_ACTIVITY	GOMF_FLIPPASE_ACTIVITY		16	0.48713398	1.324639	0.14740369	0.1926607	1.0	3361	tags=50%, list=17%, signal=60%
GOBP_REGULATION_OF_POSTSYNAPTIC_MEMBRANE_POTENTIAL	GOBP_REGULATION_OF_POSTSYNAPTIC_MEMBRANE_POTENTIAL		100	0.33684775	1.3246024	0.06447188	0.19260345	1.0	2683	tags=23%, list=13%, signal=26%
GOBP_RENAL_TUBULE_MORPHOGENESIS	GOBP_RENAL_TUBULE_MORPHOGENESIS		73	0.35267663	1.3244402	0.07044199	0.19270557	1.0	3937	tags=32%, list=20%, signal=39%
GOBP_OVARIAN_FOLLICLE_DEVELOPMENT	GOBP_OVARIAN_FOLLICLE_DEVELOPMENT		56	0.36368206	1.3242859	0.076246336	0.19281065	1.0	4871	tags=36%, list=24%, signal=47%
GOCC_COMPLEX_OF_COLLAGEN_TRIMERS	GOCC_COMPLEX_OF_COLLAGEN_TRIMERS		16	0.48996192	1.3231083	0.119929455	0.19415292	1.0	2994	tags=44%, list=15%, signal=51%
GOBP_TROPHECTODERMAL_CELL_DIFFERENTIATION	GOBP_TROPHECTODERMAL_CELL_DIFFERENTIATION		22	0.4531002	1.3230296	0.13322632	0.19413279	1.0	4896	tags=45%, list=24%, signal=60%
GOMF_PROTEIN_KINASE_ACTIVITY	GOMF_PROTEIN_KINASE_ACTIVITY		500	0.28382	1.3230278	0.0064794817	0.19402869	1.0	4383	tags=28%, list=22%, signal=35%
GOBP_EMBRYONIC_DIGESTIVE_TRACT_MORPHOGENESIS	GOBP_EMBRYONIC_DIGESTIVE_TRACT_MORPHOGENESIS		15	0.4900896	1.3221837	0.11827957	0.19498792	1.0	4592	tags=47%, list=23%, signal=61%
GOBP_PROTEIN_LOCALIZATION_TO_POSTSYNAPSE	GOBP_PROTEIN_LOCALIZATION_TO_POSTSYNAPSE		50	0.3725767	1.3219016	0.081779055	0.19525027	1.0	4470	tags=38%, list=22%, signal=49%
GOBP_T_CELL_DIFFERENTIATION_IN_THYMUS	GOBP_T_CELL_DIFFERENTIATION_IN_THYMUS		84	0.34217662	1.3216499	0.064827584	0.19544615	1.0	4006	tags=25%, list=20%, signal=31%
GOBP_ARF_PROTEIN_SIGNAL_TRANSDUCTION	GOBP_ARF_PROTEIN_SIGNAL_TRANSDUCTION		19	0.46347564	1.3215929	0.13504823	0.19540976	1.0	6852	tags=53%, list=34%, signal=80%
GOMF_HYALURONIC_ACID_BINDING	GOMF_HYALURONIC_ACID_BINDING		23	0.45423228	1.3215715	0.122257054	0.19532442	1.0	1063	tags=22%, list=5%, signal=23%
GOBP_MORPHOGENESIS_OF_AN_EPITHELIAL_BUD	GOBP_MORPHOGENESIS_OF_AN_EPITHELIAL_BUD		16	0.4938931	1.321277	0.13402061	0.1955719	1.0	2451	tags=38%, list=12%, signal=43%
GOBP_REGULATION_OF_CYTOKINESIS	GOBP_REGULATION_OF_CYTOKINESIS		74	0.35250565	1.3211042	0.072322674	0.19567291	1.0	4489	tags=35%, list=22%, signal=45%
GOBP_DENDRITIC_CELL_CYTOKINE_PRODUCTION	GOBP_DENDRITIC_CELL_CYTOKINE_PRODUCTION		15	0.5015881	1.3208212	0.12437811	0.19596052	1.0	3557	tags=53%, list=18%, signal=65%
GOBP_ADIPOSE_TISSUE_DEVELOPMENT	GOBP_ADIPOSE_TISSUE_DEVELOPMENT		51	0.374618	1.3207358	0.09615385	0.19595982	1.0	3116	tags=24%, list=16%, signal=28%
GOBP_CELLULAR_RESPONSE_TO_DSRNA	GOBP_CELLULAR_RESPONSE_TO_DSRNA		16	0.48434478	1.320695	0.13410597	0.19589992	1.0	1785	tags=25%, list=9%, signal=27%
GOBP_POSITIVE_REGULATION_OF_EXTRINSIC_APOPTOTIC_SIGNALING_PATHWAY	GOBP_POSITIVE_REGULATION_OF_EXTRINSIC_APOPTOTIC_SIGNALING_PATHWAY		51	0.37382218	1.3202503	0.095513746	0.19636402	1.0	5800	tags=45%, list=29%, signal=63%
GOBP_POSITIVE_REGULATION_OF_GLIAL_CELL_PROLIFERATION	GOBP_POSITIVE_REGULATION_OF_GLIAL_CELL_PROLIFERATION		23	0.44841373	1.3202331	0.13225806	0.19627528	1.0	3933	tags=35%, list=20%, signal=43%
GOBP_POSITIVE_REGULATION_OF_MITOTIC_SISTER_CHROMATID_SEPARATION	GOBP_POSITIVE_REGULATION_OF_MITOTIC_SISTER_CHROMATID_SEPARATION		17	0.48018724	1.32023	0.1318328	0.1961701	1.0	7739	tags=71%, list=39%, signal=115%
GOBP_MACROPHAGE_CHEMOTAXIS	GOBP_MACROPHAGE_CHEMOTAXIS		40	0.39006606	1.3196261	0.09809663	0.19680801	1.0	3112	tags=33%, list=16%, signal=38%
GOBP_REGULATION_OF_KETONE_BIOSYNTHETIC_PROCESS	GOBP_REGULATION_OF_KETONE_BIOSYNTHETIC_PROCESS		15	0.49588978	1.3195432	0.14409722	0.19679753	1.0	2830	tags=40%, list=14%, signal=47%
GOBP_NEGATIVE_REGULATION_OF_RECEPTOR_SIGNALING_PATHWAY_VIA_STAT	GOBP_NEGATIVE_REGULATION_OF_RECEPTOR_SIGNALING_PATHWAY_VIA_STAT		25	0.43853503	1.319377	0.122977346	0.19690119	1.0	3722	tags=44%, list=19%, signal=54%
GOMF_SH2_DOMAIN_BINDING	GOMF_SH2_DOMAIN_BINDING		39	0.39246088	1.3188289	0.11353712	0.1974851	1.0	2919	tags=33%, list=15%, signal=39%
GOBP_POSITIVE_REGULATION_OF_MITOTIC_NUCLEAR_DIVISION	GOBP_POSITIVE_REGULATION_OF_MITOTIC_NUCLEAR_DIVISION		36	0.40311494	1.3187209	0.121212125	0.19752851	1.0	5346	tags=42%, list=27%, signal=57%
GOBP_P38MAPK_CASCADE	GOBP_P38MAPK_CASCADE		50	0.37035683	1.3186512	0.10310735	0.19752298	1.0	2048	tags=22%, list=10%, signal=24%
GOBP_MYOTUBE_DIFFERENTIATION	GOBP_MYOTUBE_DIFFERENTIATION		110	0.32501113	1.3183597	0.060321715	0.19779807	1.0	5367	tags=35%, list=27%, signal=47%
GOBP_NEGATIVE_REGULATION_OF_TRANSMEMBRANE_TRANSPORT	GOBP_NEGATIVE_REGULATION_OF_TRANSMEMBRANE_TRANSPORT		116	0.3259021	1.318336	0.04605263	0.19772038	1.0	5599	tags=41%, list=28%, signal=56%
GOBP_GLIAL_CELL_ACTIVATION	GOBP_GLIAL_CELL_ACTIVATION		42	0.39123243	1.3166907	0.10119048	0.19965446	1.0	1849	tags=29%, list=9%, signal=31%
GOBP_SENSORY_PERCEPTION_OF_PAIN	GOBP_SENSORY_PERCEPTION_OF_PAIN		112	0.3269207	1.3165407	0.045897078	0.19971831	1.0	4230	tags=30%, list=21%, signal=38%
GOMF_SIGNAL_SEQUENCE_BINDING	GOMF_SIGNAL_SEQUENCE_BINDING		43	0.38750952	1.3163538	0.092920355	0.19984767	1.0	6148	tags=49%, list=31%, signal=70%
GOBP_RESPONSE_TO_INORGANIC_SUBSTANCE	GOBP_RESPONSE_TO_INORGANIC_SUBSTANCE		430	0.286655	1.3163195	0.014285714	0.19978172	1.0	4982	tags=32%, list=25%, signal=41%
GOBP_LUNG_CELL_DIFFERENTIATION	GOBP_LUNG_CELL_DIFFERENTIATION		34	0.41024482	1.3161627	0.114854515	0.19988005	1.0	3933	tags=38%, list=20%, signal=48%
GOBP_POSITIVE_REGULATION_OF_CELL_CYCLE_G1_S_PHASE_TRANSITION	GOBP_POSITIVE_REGULATION_OF_CELL_CYCLE_G1_S_PHASE_TRANSITION		54	0.36606386	1.3161627	0.09682081	0.19977184	1.0	6529	tags=48%, list=33%, signal=71%
GOBP_NEGATIVE_REGULATION_OF_MUSCLE_HYPERTROPHY	GOBP_NEGATIVE_REGULATION_OF_MUSCLE_HYPERTROPHY		32	0.4113443	1.3159981	0.10939907	0.1998858	1.0	6506	tags=56%, list=33%, signal=83%
GOMF_PROTEOGLYCAN_BINDING	GOMF_PROTEOGLYCAN_BINDING		32	0.41277197	1.315874	0.11145997	0.19993404	1.0	2631	tags=31%, list=13%, signal=36%
GOMF_MICROTUBULE_PLUS_END_BINDING	GOMF_MICROTUBULE_PLUS_END_BINDING		20	0.45974177	1.3158582	0.13268608	0.19984494	1.0	1579	tags=25%, list=8%, signal=27%
GOCC_MICROTUBULE_END	GOCC_MICROTUBULE_END		32	0.40506864	1.3158526	0.12269939	0.19974765	1.0	6806	tags=53%, list=34%, signal=80%
GOBP_REGULATION_OF_LIPID_TRANSPORT	GOBP_REGULATION_OF_LIPID_TRANSPORT		116	0.32680172	1.3157905	0.07019868	0.1997236	1.0	2830	tags=25%, list=14%, signal=29%
GOBP_IN_UTERO_EMBRYONIC_DEVELOPMENT	GOBP_IN_UTERO_EMBRYONIC_DEVELOPMENT		474	0.2851717	1.3157138	0.0054347827	0.19972028	1.0	6006	tags=38%, list=30%, signal=53%
GOBP_POSITIVE_REGULATION_OF_PROTEIN_LOCALIZATION	GOBP_POSITIVE_REGULATION_OF_PROTEIN_LOCALIZATION		428	0.28507474	1.3156023	0.007882883	0.19976206	1.0	5918	tags=38%, list=30%, signal=52%
GOMF_ORGANIC_ACID_SODIUM_SYMPORTER_ACTIVITY	GOMF_ORGANIC_ACID_SODIUM_SYMPORTER_ACTIVITY		23	0.44434053	1.3154311	0.12421384	0.19985285	1.0	1657	tags=30%, list=8%, signal=33%
GOBP_POSITIVE_REGULATION_OF_MRNA_CATABOLIC_PROCESS	GOBP_POSITIVE_REGULATION_OF_MRNA_CATABOLIC_PROCESS		85	0.34122357	1.3154258	0.083102494	0.19974959	1.0	6584	tags=40%, list=33%, signal=59%
GOBP_NEGATIVE_REGULATION_OF_GROWTH	GOBP_NEGATIVE_REGULATION_OF_GROWTH		225	0.29996613	1.3154209	0.021818181	0.19964646	1.0	3768	tags=28%, list=19%, signal=35%
GOBP_MALE_GENITALIA_DEVELOPMENT	GOBP_MALE_GENITALIA_DEVELOPMENT		15	0.4855016	1.3151233	0.16557378	0.19990677	1.0	4608	tags=60%, list=23%, signal=78%
GOBP_RESPONSE_TO_HEAT	GOBP_RESPONSE_TO_HEAT		86	0.33974272	1.3150872	0.07083333	0.19984117	1.0	5805	tags=44%, list=29%, signal=62%
GOBP_ENDOCRINE_HORMONE_SECRETION	GOBP_ENDOCRINE_HORMONE_SECRETION		46	0.3803687	1.31496	0.10225564	0.19989786	1.0	3880	tags=33%, list=19%, signal=40%
GOBP_RESPONSE_TO_TUMOR_CELL	GOBP_RESPONSE_TO_TUMOR_CELL		34	0.40665668	1.3149078	0.11378205	0.19985692	1.0	5043	tags=41%, list=25%, signal=55%
GOMF_KINESIN_BINDING	GOMF_KINESIN_BINDING		49	0.38048488	1.3148218	0.091603056	0.1998654	1.0	3276	tags=29%, list=16%, signal=34%
GOMF_PROTEIN_C_TERMINUS_BINDING	GOMF_PROTEIN_C_TERMINUS_BINDING		212	0.30200708	1.3144331	0.037667073	0.20026638	1.0	4875	tags=31%, list=24%, signal=41%
GOBP_REGULATION_OF_CHROMOSOME_SEGREGATION	GOBP_REGULATION_OF_CHROMOSOME_SEGREGATION		118	0.324032	1.3140303	0.06929348	0.2006879	1.0	7739	tags=53%, list=39%, signal=87%
GOMF_PROTEIN_KINASE_A_BINDING	GOMF_PROTEIN_KINASE_A_BINDING		49	0.37192488	1.3134811	0.08928572	0.20126542	1.0	5825	tags=43%, list=29%, signal=60%
GOMF_ANKYRIN_BINDING	GOMF_ANKYRIN_BINDING		20	0.4641099	1.3134412	0.12379421	0.20120491	1.0	5986	tags=55%, list=30%, signal=78%
GOBP_SKELETAL_MUSCLE_ORGAN_DEVELOPMENT	GOBP_SKELETAL_MUSCLE_ORGAN_DEVELOPMENT		161	0.3147911	1.3133652	0.05216285	0.20120275	1.0	5483	tags=38%, list=27%, signal=52%
GOBP_VASOCONSTRICTION	GOBP_VASOCONSTRICTION		82	0.34780264	1.3132292	0.07754011	0.20126544	1.0	4603	tags=41%, list=23%, signal=54%
GOBP_REGULATION_OF_JNK_CASCADE	GOBP_REGULATION_OF_JNK_CASCADE		137	0.3184064	1.3131945	0.049555272	0.20119077	1.0	5800	tags=42%, list=29%, signal=58%
GOBP_BONE_CELL_DEVELOPMENT	GOBP_BONE_CELL_DEVELOPMENT		36	0.3988196	1.3131524	0.10641628	0.20113868	1.0	3075	tags=28%, list=15%, signal=33%
GOBP_SKIN_DEVELOPMENT	GOBP_SKIN_DEVELOPMENT		216	0.29988983	1.3129114	0.030637255	0.20136154	1.0	4359	tags=28%, list=22%, signal=35%
GOBP_ANTIMICROBIAL_HUMORAL_IMMUNE_RESPONSE_MEDIATED_BY_ANTIMICROBIAL_PEPTIDE	GOBP_ANTIMICROBIAL_HUMORAL_IMMUNE_RESPONSE_MEDIATED_BY_ANTIMICROBIAL_PEPTIDE		55	0.36586925	1.3128858	0.09343065	0.20128945	1.0	3710	tags=38%, list=19%, signal=47%
GOBP_MEMBRANE_PROTEIN_ECTODOMAIN_PROTEOLYSIS	GOBP_MEMBRANE_PROTEIN_ECTODOMAIN_PROTEOLYSIS		37	0.39455736	1.3126622	0.09952607	0.2014789	1.0	2476	tags=24%, list=12%, signal=28%
GOBP_STEROID_HORMONE_BIOSYNTHETIC_PROCESS	GOBP_STEROID_HORMONE_BIOSYNTHETIC_PROCESS		23	0.44023535	1.3123949	0.107644305	0.20172162	1.0	2830	tags=35%, list=14%, signal=40%
GOBP_FIBROBLAST_GROWTH_FACTOR_RECEPTOR_SIGNALING_PATHWAY	GOBP_FIBROBLAST_GROWTH_FACTOR_RECEPTOR_SIGNALING_PATHWAY		67	0.3554605	1.3121289	0.08630137	0.20195845	1.0	5177	tags=39%, list=26%, signal=52%
GOBP_CHLORIDE_TRANSPORT	GOBP_CHLORIDE_TRANSPORT		80	0.34387833	1.3116696	0.072322674	0.2024348	1.0	4645	tags=36%, list=23%, signal=47%
GOBP_AMINE_TRANSPORT	GOBP_AMINE_TRANSPORT		91	0.338535	1.3113937	0.06081081	0.20267217	1.0	2183	tags=22%, list=11%, signal=25%
GOBP_POSITIVE_REGULATION_OF_MITOTIC_CELL_CYCLE	GOBP_POSITIVE_REGULATION_OF_MITOTIC_CELL_CYCLE		121	0.32639998	1.311377	0.059366755	0.20257917	1.0	6329	tags=44%, list=32%, signal=64%
GOBP_REGULATION_OF_LEUKOCYTE_TETHERING_OR_ROLLING	GOBP_REGULATION_OF_LEUKOCYTE_TETHERING_OR_ROLLING		17	0.47141632	1.311335	0.15151516	0.20252655	1.0	1852	tags=29%, list=9%, signal=32%
GOBP_POSITIVE_REGULATION_OF_G1_S_TRANSITION_OF_MITOTIC_CELL_CYCLE	GOBP_POSITIVE_REGULATION_OF_G1_S_TRANSITION_OF_MITOTIC_CELL_CYCLE		43	0.38946882	1.3108635	0.097826086	0.20304495	1.0	6329	tags=49%, list=32%, signal=71%
GOBP_POSITIVE_REGULATION_OF_T_CELL_CYTOKINE_PRODUCTION	GOBP_POSITIVE_REGULATION_OF_T_CELL_CYTOKINE_PRODUCTION		18	0.4739651	1.3108277	0.13870968	0.20298031	1.0	4025	tags=44%, list=20%, signal=56%
GOBP_REGULATION_OF_GOLGI_ORGANIZATION	GOBP_REGULATION_OF_GOLGI_ORGANIZATION		16	0.49362546	1.3105738	0.13793103	0.20321684	1.0	7104	tags=63%, list=36%, signal=97%
GOMF_METALLOCARBOXYPEPTIDASE_ACTIVITY	GOMF_METALLOCARBOXYPEPTIDASE_ACTIVITY		20	0.45521495	1.3098611	0.1344	0.20402128	1.0	3040	tags=35%, list=15%, signal=41%
GOMF_INSULIN_LIKE_GROWTH_FACTOR_BINDING	GOMF_INSULIN_LIKE_GROWTH_FACTOR_BINDING		20	0.45993346	1.3098115	0.14449918	0.2039761	1.0	3644	tags=30%, list=18%, signal=37%
GOBP_REPLACEMENT_OSSIFICATION	GOBP_REPLACEMENT_OSSIFICATION		30	0.41871965	1.3096603	0.12658228	0.20407838	1.0	3939	tags=37%, list=20%, signal=46%
GOBP_STRESS_ACTIVATED_PROTEIN_KINASE_SIGNALING_CASCADE	GOBP_STRESS_ACTIVATED_PROTEIN_KINASE_SIGNALING_CASCADE		228	0.29962403	1.3095424	0.036540803	0.20413406	1.0	5531	tags=37%, list=28%, signal=51%
GOMF_PEPTIDASE_ACTIVITY	GOMF_PEPTIDASE_ACTIVITY		441	0.28507775	1.3094895	0.014254386	0.20409024	1.0	4622	tags=29%, list=23%, signal=37%
GOMF_ALPHA_ACTININ_BINDING	GOMF_ALPHA_ACTININ_BINDING		27	0.42986062	1.3093767	0.12068965	0.204119	1.0	2952	tags=37%, list=15%, signal=43%
GOBP_NEGATIVE_REGULATION_OF_SMOOTH_MUSCLE_CONTRACTION	GOBP_NEGATIVE_REGULATION_OF_SMOOTH_MUSCLE_CONTRACTION		16	0.4878619	1.3092638	0.14556962	0.20414229	1.0	4166	tags=44%, list=21%, signal=55%
GOBP_GLAND_MORPHOGENESIS	GOBP_GLAND_MORPHOGENESIS		133	0.31849685	1.3084539	0.059817944	0.20511174	1.0	5208	tags=36%, list=26%, signal=48%
GOBP_CARDIAC_RIGHT_VENTRICLE_MORPHOGENESIS	GOBP_CARDIAC_RIGHT_VENTRICLE_MORPHOGENESIS		15	0.49453703	1.3083173	0.14192496	0.2051919	1.0	3784	tags=47%, list=19%, signal=58%
GOBP_POSITIVE_REGULATION_OF_PROTEIN_LOCALIZATION_TO_MEMBRANE	GOBP_POSITIVE_REGULATION_OF_PROTEIN_LOCALIZATION_TO_MEMBRANE		103	0.32919833	1.3081514	0.06955381	0.20529047	1.0	5134	tags=37%, list=26%, signal=49%
GOBP_REGULATION_OF_STEM_CELL_DIFFERENTIATION	GOBP_REGULATION_OF_STEM_CELL_DIFFERENTIATION		76	0.34748352	1.308134	0.08022922	0.2052035	1.0	1362	tags=14%, list=7%, signal=15%
GOBP_FORMATION_OF_PRIMARY_GERM_LAYER	GOBP_FORMATION_OF_PRIMARY_GERM_LAYER		81	0.34060887	1.3079977	0.07489598	0.20527253	1.0	5441	tags=42%, list=27%, signal=57%
GOBP_REGULATION_OF_HORMONE_METABOLIC_PROCESS	GOBP_REGULATION_OF_HORMONE_METABOLIC_PROCESS		39	0.39182207	1.307895	0.11791731	0.20529456	1.0	4232	tags=33%, list=21%, signal=42%
GOBP_MYOBLAST_PROLIFERATION	GOBP_MYOBLAST_PROLIFERATION		24	0.4342229	1.3074973	0.115264796	0.20571786	1.0	2370	tags=25%, list=12%, signal=28%
GOBP_CELL_CELL_ADHESION_VIA_PLASMA_MEMBRANE_ADHESION_MOLECULES	GOBP_CELL_CELL_ADHESION_VIA_PLASMA_MEMBRANE_ADHESION_MOLECULES		180	0.30411422	1.307279	0.047073793	0.20588265	1.0	2459	tags=21%, list=12%, signal=24%
GOBP_POSITIVE_REGULATION_OF_INSULIN_RECEPTOR_SIGNALING_PATHWAY	GOBP_POSITIVE_REGULATION_OF_INSULIN_RECEPTOR_SIGNALING_PATHWAY		21	0.44010985	1.3070207	0.12231405	0.2060962	1.0	4317	tags=48%, list=22%, signal=61%
GOBP_AXON_ENSHEATHMENT_IN_CENTRAL_NERVOUS_SYSTEM	GOBP_AXON_ENSHEATHMENT_IN_CENTRAL_NERVOUS_SYSTEM		28	0.41550612	1.3065519	0.1201248	0.20661469	1.0	2842	tags=36%, list=14%, signal=42%
GOBP_NEGATIVE_REGULATION_OF_PROTEOLYSIS	GOBP_NEGATIVE_REGULATION_OF_PROTEOLYSIS		239	0.29597726	1.3064946	0.03345281	0.20658202	1.0	4146	tags=28%, list=21%, signal=34%
GOBP_NEGATIVE_REGULATION_OF_CELL_GROWTH	GOBP_NEGATIVE_REGULATION_OF_CELL_GROWTH		172	0.30963957	1.3064198	0.03797468	0.20657186	1.0	3768	tags=29%, list=19%, signal=36%
GOBP_POSITIVE_REGULATION_OF_FATTY_ACID_TRANSPORT	GOBP_POSITIVE_REGULATION_OF_FATTY_ACID_TRANSPORT		19	0.45703772	1.3059887	0.14900662	0.2070475	1.0	2765	tags=32%, list=14%, signal=37%
GOBP_NEGATIVE_REGULATION_OF_PROTEIN_MODIFICATION_BY_SMALL_PROTEIN_CONJUGATION_OR_REMOVAL	GOBP_NEGATIVE_REGULATION_OF_PROTEIN_MODIFICATION_BY_SMALL_PROTEIN_CONJUGATION_OR_REMOVAL		84	0.33950034	1.3055887	0.066216215	0.20743538	1.0	6116	tags=40%, list=31%, signal=58%
GOBP_REGULATION_OF_SENSORY_PERCEPTION	GOBP_REGULATION_OF_SENSORY_PERCEPTION		40	0.39382082	1.3055451	0.1171875	0.2073921	1.0	2509	tags=28%, list=13%, signal=31%
GOBP_POSITIVE_REGULATION_OF_TRANSCRIPTION_BY_RNA_POLYMERASE_III	GOBP_POSITIVE_REGULATION_OF_TRANSCRIPTION_BY_RNA_POLYMERASE_III		17	0.48179516	1.3052726	0.13793103	0.20763873	1.0	1067	tags=18%, list=5%, signal=19%
GOBP_PEPTIDYL_SERINE_MODIFICATION	GOBP_PEPTIDYL_SERINE_MODIFICATION		288	0.29001996	1.305239	0.016548464	0.20758247	1.0	5563	tags=34%, list=28%, signal=46%
GOBP_MACROPHAGE_ACTIVATION_INVOLVED_IN_IMMUNE_RESPONSE	GOBP_MACROPHAGE_ACTIVATION_INVOLVED_IN_IMMUNE_RESPONSE		18	0.45975158	1.3052244	0.13712375	0.20748949	1.0	3326	tags=39%, list=17%, signal=47%
GOBP_ACTIN_NUCLEATION	GOBP_ACTIN_NUCLEATION		43	0.38400552	1.3047339	0.099388376	0.20803802	1.0	3345	tags=30%, list=17%, signal=36%
GOBP_LIPID_LOCALIZATION	GOBP_LIPID_LOCALIZATION		365	0.28664324	1.3046898	0.015963512	0.20799077	1.0	3658	tags=26%, list=18%, signal=31%
GOBP_REGULATION_OF_CALCIUM_ION_TRANSMEMBRANE_TRANSPORT	GOBP_REGULATION_OF_CALCIUM_ION_TRANSMEMBRANE_TRANSPORT		160	0.30795774	1.3044703	0.05498721	0.20817362	1.0	3949	tags=30%, list=20%, signal=37%
GOBP_REGULATION_OF_APOPTOTIC_SIGNALING_PATHWAY	GOBP_REGULATION_OF_APOPTOTIC_SIGNALING_PATHWAY		343	0.2871482	1.3035631	0.024165709	0.20924759	1.0	5000	tags=32%, list=25%, signal=42%
GOBP_CELLULAR_RESPONSE_TO_HYDROGEN_PEROXIDE	GOBP_CELLULAR_RESPONSE_TO_HYDROGEN_PEROXIDE		85	0.33685857	1.3031977	0.06821282	0.20959482	1.0	3929	tags=31%, list=20%, signal=38%
GOBP_POSITIVE_REGULATION_OF_WNT_SIGNALING_PATHWAY	GOBP_POSITIVE_REGULATION_OF_WNT_SIGNALING_PATHWAY		122	0.32069445	1.303167	0.059760958	0.20953095	1.0	4170	tags=35%, list=21%, signal=44%
GOBP_SODIUM_ION_TRANSPORT	GOBP_SODIUM_ION_TRANSPORT		182	0.30682927	1.3030878	0.05049261	0.2095239	1.0	4119	tags=29%, list=21%, signal=36%
GOBP_REGULATION_OF_PROTEIN_MODIFICATION_BY_SMALL_PROTEIN_CONJUGATION_OR_REMOVAL	GOBP_REGULATION_OF_PROTEIN_MODIFICATION_BY_SMALL_PROTEIN_CONJUGATION_OR_REMOVAL		222	0.29702803	1.3030521	0.032059185	0.2094583	1.0	6155	tags=36%, list=31%, signal=52%
GOBP_T_CELL_SELECTION	GOBP_T_CELL_SELECTION		38	0.39508116	1.3027346	0.13161875	0.2097582	1.0	1840	tags=24%, list=9%, signal=26%
GOBP_MIRNA_TRANSCRIPTION	GOBP_MIRNA_TRANSCRIPTION		56	0.3673399	1.3023814	0.1040724	0.21011263	1.0	3610	tags=30%, list=18%, signal=37%
GOMF_CERAMIDE_BINDING	GOMF_CERAMIDE_BINDING		18	0.4698185	1.3016993	0.1424	0.21095161	1.0	985	tags=22%, list=5%, signal=23%
GOBP_PRIMARY_NEURAL_TUBE_FORMATION	GOBP_PRIMARY_NEURAL_TUBE_FORMATION		112	0.32010964	1.3014673	0.06	0.2111482	1.0	2952	tags=23%, list=15%, signal=27%
GOBP_PROTEIN_LOCALIZATION_TO_CELL_SURFACE	GOBP_PROTEIN_LOCALIZATION_TO_CELL_SURFACE		61	0.3594248	1.3014485	0.092307694	0.2110582	1.0	5408	tags=43%, list=27%, signal=58%
GOBP_NEGATIVE_REGULATION_OF_TRANSPORTER_ACTIVITY	GOBP_NEGATIVE_REGULATION_OF_TRANSPORTER_ACTIVITY		74	0.34531468	1.3013979	0.09339081	0.21101019	1.0	4579	tags=35%, list=23%, signal=45%
GOBP_POSITIVE_REGULATION_OF_TELOMERE_CAPPING	GOBP_POSITIVE_REGULATION_OF_TELOMERE_CAPPING		17	0.46418872	1.3013718	0.14334472	0.21093862	1.0	7118	tags=65%, list=36%, signal=100%
GOBP_NEURON_PROJECTION_EXTENSION_INVOLVED_IN_NEURON_PROJECTION_GUIDANCE	GOBP_NEURON_PROJECTION_EXTENSION_INVOLVED_IN_NEURON_PROJECTION_GUIDANCE		33	0.39888823	1.3009334	0.10174881	0.21138902	1.0	2902	tags=33%, list=15%, signal=39%
GOMF_CYSTEINE_TYPE_PEPTIDASE_ACTIVITY	GOMF_CYSTEINE_TYPE_PEPTIDASE_ACTIVITY		136	0.3154572	1.3005959	0.055341054	0.21174034	1.0	5513	tags=40%, list=28%, signal=54%
GOBP_MEMBRANE_REPOLARIZATION	GOBP_MEMBRANE_REPOLARIZATION		38	0.39056242	1.3002691	0.121069185	0.21206099	1.0	4066	tags=34%, list=20%, signal=43%
GOBP_NEGATIVE_REGULATION_OF_PROTEIN_KINASE_B_SIGNALING	GOBP_NEGATIVE_REGULATION_OF_PROTEIN_KINASE_B_SIGNALING		35	0.3988281	1.300221	0.10752688	0.21200722	1.0	5464	tags=46%, list=27%, signal=63%
GOMF_FIBRONECTIN_BINDING	GOMF_FIBRONECTIN_BINDING		33	0.40058902	1.3002131	0.11338583	0.21190569	1.0	927	tags=21%, list=5%, signal=22%
GOBP_GLAND_DEVELOPMENT	GOBP_GLAND_DEVELOPMENT		371	0.28114986	1.29981	0.02183908	0.212335	1.0	4997	tags=32%, list=25%, signal=42%
GOBP_NEURON_PROJECTION_REGENERATION	GOBP_NEURON_PROJECTION_REGENERATION		60	0.35864213	1.299704	0.08321378	0.21235089	1.0	1950	tags=22%, list=10%, signal=24%
GOBP_POSITIVE_T_CELL_SELECTION	GOBP_POSITIVE_T_CELL_SELECTION		26	0.42791107	1.2996267	0.11700468	0.21232967	1.0	1826	tags=27%, list=9%, signal=30%
GOBP_RESPONSE_TO_PEPTIDE	GOBP_RESPONSE_TO_PEPTIDE		359	0.2844311	1.2996138	0.01803833	0.21223602	1.0	5385	tags=36%, list=27%, signal=48%
GOBP_REGULATION_OF_DNA_DAMAGE_RESPONSE_SIGNAL_TRANSDUCTION_BY_P53_CLASS_MEDIATOR	GOBP_REGULATION_OF_DNA_DAMAGE_RESPONSE_SIGNAL_TRANSDUCTION_BY_P53_CLASS_MEDIATOR		32	0.4130632	1.2994916	0.12792511	0.21229933	1.0	4026	tags=34%, list=20%, signal=43%
GOBP_CORONARY_VASCULATURE_MORPHOGENESIS	GOBP_CORONARY_VASCULATURE_MORPHOGENESIS		27	0.4211997	1.2993449	0.15433072	0.21236439	1.0	3374	tags=30%, list=17%, signal=36%
GOBP_UBIQUITIN_DEPENDENT_PROTEIN_CATABOLIC_PROCESS_VIA_THE_MULTIVESICULAR_BODY_SORTING_PATHWAY	GOBP_UBIQUITIN_DEPENDENT_PROTEIN_CATABOLIC_PROCESS_VIA_THE_MULTIVESICULAR_BODY_SORTING_PATHWAY		27	0.41557208	1.2993423	0.11664075	0.21225882	1.0	5910	tags=48%, list=30%, signal=68%
GOBP_NEGATIVE_REGULATION_OF_EPITHELIAL_CELL_DIFFERENTIATION	GOBP_NEGATIVE_REGULATION_OF_EPITHELIAL_CELL_DIFFERENTIATION		45	0.3787548	1.2989405	0.11007752	0.21269329	1.0	5445	tags=53%, list=27%, signal=73%
GOBP_ANION_TRANSPORT	GOBP_ANION_TRANSPORT		374	0.28370658	1.2986288	0.013377926	0.21299066	1.0	2925	tags=21%, list=15%, signal=25%
GOBP_NEGATIVE_REGULATION_OF_NEURON_DIFFERENTIATION	GOBP_NEGATIVE_REGULATION_OF_NEURON_DIFFERENTIATION		74	0.34263268	1.2985808	0.08236994	0.21293668	1.0	2611	tags=24%, list=13%, signal=28%
GOBP_CELLULAR_METAL_ION_HOMEOSTASIS	GOBP_CELLULAR_METAL_ION_HOMEOSTASIS		338	0.28736702	1.2982275	0.025114154	0.21332894	1.0	3750	tags=26%, list=19%, signal=32%
GOBP_HINDBRAIN_DEVELOPMENT	GOBP_HINDBRAIN_DEVELOPMENT		148	0.30633655	1.298218	0.05994898	0.2132339	1.0	3933	tags=28%, list=20%, signal=35%
GOCC_TRANS_GOLGI_NETWORK	GOCC_TRANS_GOLGI_NETWORK		213	0.2989201	1.2981442	0.04252734	0.2132364	1.0	5908	tags=36%, list=30%, signal=51%
GOBP_ATRIAL_SEPTUM_DEVELOPMENT	GOBP_ATRIAL_SEPTUM_DEVELOPMENT		16	0.47617102	1.2980121	0.165	0.2133121	1.0	3938	tags=38%, list=20%, signal=47%
GOBP_MEMORY	GOBP_MEMORY		134	0.31554183	1.2978704	0.057291668	0.21341608	1.0	4454	tags=34%, list=22%, signal=43%
GOBP_RESPONSE_TO_PURINE_CONTAINING_COMPOUND	GOBP_RESPONSE_TO_PURINE_CONTAINING_COMPOUND		85	0.33772147	1.2977993	0.07202216	0.21340095	1.0	3448	tags=31%, list=17%, signal=37%
GOBP_REGULATION_OF_CELLULAR_RESPONSE_TO_TRANSFORMING_GROWTH_FACTOR_BETA_STIMULUS	GOBP_REGULATION_OF_CELLULAR_RESPONSE_TO_TRANSFORMING_GROWTH_FACTOR_BETA_STIMULUS		130	0.31603903	1.2976897	0.057142857	0.21345374	1.0	6804	tags=49%, list=34%, signal=74%
GOBP_MULTICELLULAR_ORGANISMAL_HOMEOSTASIS	GOBP_MULTICELLULAR_ORGANISMAL_HOMEOSTASIS		453	0.28163844	1.2974309	0.014223195	0.21368414	1.0	5076	tags=32%, list=25%, signal=42%
GOBP_LYMPH_VESSEL_MORPHOGENESIS	GOBP_LYMPH_VESSEL_MORPHOGENESIS		23	0.4404592	1.2973316	0.13615024	0.21371496	1.0	3401	tags=39%, list=17%, signal=47%
GOBP_REGULATION_OF_LIPID_KINASE_ACTIVITY	GOBP_REGULATION_OF_LIPID_KINASE_ACTIVITY		46	0.37280855	1.2969218	0.105417274	0.2141298	1.0	5045	tags=48%, list=25%, signal=64%
GOBP_POSITIVE_REGULATION_OF_PROTEIN_LOCALIZATION_TO_CELL_PERIPHERY	GOBP_POSITIVE_REGULATION_OF_PROTEIN_LOCALIZATION_TO_CELL_PERIPHERY		64	0.35303295	1.2968146	0.098981075	0.21417005	1.0	5134	tags=41%, list=26%, signal=54%
GOBP_MYOBLAST_MIGRATION	GOBP_MYOBLAST_MIGRATION		15	0.48686242	1.2967907	0.16256158	0.21408598	1.0	959	tags=27%, list=5%, signal=28%
GOBP_POSITIVE_REGULATION_OF_RESPONSE_TO_ENDOPLASMIC_RETICULUM_STRESS	GOBP_POSITIVE_REGULATION_OF_RESPONSE_TO_ENDOPLASMIC_RETICULUM_STRESS		29	0.41619372	1.2962022	0.12957317	0.21473216	1.0	5040	tags=41%, list=25%, signal=55%
GOBP_NUCLEOBASE_CONTAINING_COMPOUND_TRANSPORT	GOBP_NUCLEOBASE_CONTAINING_COMPOUND_TRANSPORT		169	0.3064853	1.2952108	0.03768844	0.21596156	1.0	6250	tags=36%, list=31%, signal=52%
GOBP_AUTOPHAGOSOME_ORGANIZATION	GOBP_AUTOPHAGOSOME_ORGANIZATION		104	0.32412997	1.2951425	0.082099594	0.21595016	1.0	7258	tags=44%, list=36%, signal=69%
GOBP_REGULATION_OF_CYSTEINE_TYPE_ENDOPEPTIDASE_ACTIVITY	GOBP_REGULATION_OF_CYSTEINE_TYPE_ENDOPEPTIDASE_ACTIVITY		197	0.29873773	1.2950104	0.05030675	0.21601161	1.0	5603	tags=40%, list=28%, signal=54%
GOBP_REGULATION_OF_CELLULAR_RESPONSE_TO_VASCULAR_ENDOTHELIAL_GROWTH_FACTOR_STIMULUS	GOBP_REGULATION_OF_CELLULAR_RESPONSE_TO_VASCULAR_ENDOTHELIAL_GROWTH_FACTOR_STIMULUS		21	0.44033095	1.2949913	0.1513158	0.21592253	1.0	3734	tags=38%, list=19%, signal=47%
GOBP_NEGATIVE_REGULATION_OF_OLIGODENDROCYTE_DIFFERENTIATION	GOBP_NEGATIVE_REGULATION_OF_OLIGODENDROCYTE_DIFFERENTIATION		17	0.47323605	1.294925	0.16534181	0.21590275	1.0	3610	tags=41%, list=18%, signal=50%
GOBP_DETECTION_OF_CHEMICAL_STIMULUS	GOBP_DETECTION_OF_CHEMICAL_STIMULUS		43	0.37999985	1.2948605	0.1112782	0.21587811	1.0	2725	tags=23%, list=14%, signal=27%
GOCC_TRANSPORT_VESICLE_MEMBRANE	GOCC_TRANSPORT_VESICLE_MEMBRANE		131	0.3197652	1.2946409	0.06649616	0.21606344	1.0	5994	tags=44%, list=30%, signal=62%
GOBP_APPENDAGE_DEVELOPMENT	GOBP_APPENDAGE_DEVELOPMENT		156	0.3109361	1.2944256	0.05242967	0.21626225	1.0	4089	tags=28%, list=20%, signal=34%
GOBP_DEVELOPMENTAL_CELL_GROWTH	GOBP_DEVELOPMENTAL_CELL_GROWTH		236	0.29479957	1.2941266	0.038369305	0.21656953	1.0	5841	tags=42%, list=29%, signal=58%
GOCC_TRANS_GOLGI_NETWORK_MEMBRANE	GOCC_TRANS_GOLGI_NETWORK_MEMBRANE		36	0.38557595	1.2937227	0.11851852	0.2170104	1.0	4322	tags=36%, list=22%, signal=46%
GOBP_LEUKOCYTE_TETHERING_OR_ROLLING	GOBP_LEUKOCYTE_TETHERING_OR_ROLLING		29	0.41345236	1.293481	0.1307815	0.21722983	1.0	3148	tags=28%, list=16%, signal=33%
GOBP_NEGATIVE_REGULATION_OF_JNK_CASCADE	GOBP_NEGATIVE_REGULATION_OF_JNK_CASCADE		36	0.40598726	1.2933701	0.123123124	0.21727002	1.0	6186	tags=56%, list=31%, signal=80%
GOBP_POSITIVE_REGULATION_OF_ANION_TRANSPORT	GOBP_POSITIVE_REGULATION_OF_ANION_TRANSPORT		44	0.37715128	1.293199	0.12098009	0.21739118	1.0	1472	tags=20%, list=7%, signal=22%
GOBP_HINDLIMB_MORPHOGENESIS	GOBP_HINDLIMB_MORPHOGENESIS		34	0.3999725	1.2930974	0.13258786	0.2174282	1.0	4237	tags=38%, list=21%, signal=48%
GOCC_PRESYNAPTIC_ACTIVE_ZONE	GOCC_PRESYNAPTIC_ACTIVE_ZONE		91	0.33366093	1.2930559	0.082099594	0.21736743	1.0	1472	tags=18%, list=7%, signal=19%
GOCC_VOLTAGE_GATED_POTASSIUM_CHANNEL_COMPLEX	GOCC_VOLTAGE_GATED_POTASSIUM_CHANNEL_COMPLEX		61	0.36302087	1.2927208	0.093256816	0.21771891	1.0	3067	tags=30%, list=15%, signal=35%
GOMF_PROTEASE_BINDING	GOMF_PROTEASE_BINDING		131	0.3150589	1.2925379	0.064136125	0.2178447	1.0	4706	tags=31%, list=24%, signal=41%
GOBP_NEGATIVE_REGULATION_OF_PEPTIDASE_ACTIVITY	GOBP_NEGATIVE_REGULATION_OF_PEPTIDASE_ACTIVITY		156	0.30574724	1.2917949	0.059662774	0.21875508	1.0	4146	tags=31%, list=21%, signal=39%
GOBP_POSITIVE_REGULATION_OF_VASCULAR_ASSOCIATED_SMOOTH_MUSCLE_CELL_MIGRATION	GOBP_POSITIVE_REGULATION_OF_VASCULAR_ASSOCIATED_SMOOTH_MUSCLE_CELL_MIGRATION		18	0.4613922	1.2916465	0.14796747	0.21884343	1.0	4830	tags=50%, list=24%, signal=66%
GOBP_HISTONE_MONOUBIQUITINATION	GOBP_HISTONE_MONOUBIQUITINATION		30	0.40401593	1.2914264	0.14490446	0.21904384	1.0	6352	tags=53%, list=32%, signal=78%
GOBP_TRANSMISSION_OF_NERVE_IMPULSE	GOBP_TRANSMISSION_OF_NERVE_IMPULSE		75	0.3440692	1.2908232	0.0943662	0.21976924	1.0	2779	tags=24%, list=14%, signal=28%
GOBP_POSITIVE_REGULATION_OF_VASCULAR_PERMEABILITY	GOBP_POSITIVE_REGULATION_OF_VASCULAR_PERMEABILITY		18	0.45973116	1.2907642	0.14040561	0.21973045	1.0	3433	tags=39%, list=17%, signal=47%
GOCC_MYOSIN_II_COMPLEX	GOCC_MYOSIN_II_COMPLEX		21	0.44456556	1.2901677	0.15635179	0.22041532	1.0	5382	tags=57%, list=27%, signal=78%
GOBP_CELL_SURFACE_RECEPTOR_SIGNALING_PATHWAY_INVOLVED_IN_CELL_CELL_SIGNALING	GOBP_CELL_SURFACE_RECEPTOR_SIGNALING_PATHWAY_INVOLVED_IN_CELL_CELL_SIGNALING		465	0.27856225	1.2899172	0.017391304	0.2206357	1.0	4106	tags=26%, list=21%, signal=32%
GOBP_DETECTION_OF_MECHANICAL_STIMULUS_INVOLVED_IN_SENSORY_PERCEPTION_OF_SOUND	GOBP_DETECTION_OF_MECHANICAL_STIMULUS_INVOLVED_IN_SENSORY_PERCEPTION_OF_SOUND		16	0.4806147	1.2894334	0.13709678	0.22116515	1.0	4885	tags=50%, list=24%, signal=66%
GOMF_PROMOTER_SPECIFIC_CHROMATIN_BINDING	GOMF_PROMOTER_SPECIFIC_CHROMATIN_BINDING		61	0.3552137	1.2892665	0.10885341	0.2212739	1.0	3409	tags=21%, list=17%, signal=26%
GOBP_POSITIVE_REGULATION_OF_MACROAUTOPHAGY	GOBP_POSITIVE_REGULATION_OF_MACROAUTOPHAGY		67	0.34664825	1.2892555	0.080622345	0.22117144	1.0	2696	tags=24%, list=13%, signal=28%
GOBP_REGULATION_OF_MORPHOGENESIS_OF_A_BRANCHING_STRUCTURE	GOBP_REGULATION_OF_MORPHOGENESIS_OF_A_BRANCHING_STRUCTURE		48	0.37184992	1.2892046	0.13284671	0.2211275	1.0	4313	tags=33%, list=22%, signal=42%
GOBP_POSITIVE_REGULATION_OF_APOPTOTIC_SIGNALING_PATHWAY	GOBP_POSITIVE_REGULATION_OF_APOPTOTIC_SIGNALING_PATHWAY		134	0.3141116	1.289123	0.061146498	0.22112295	1.0	3860	tags=25%, list=19%, signal=31%
GOBP_ANIMAL_ORGAN_MATURATION	GOBP_ANIMAL_ORGAN_MATURATION		26	0.42455935	1.289075	0.1544586	0.22107013	1.0	5404	tags=50%, list=27%, signal=68%
GOBP_NEGATIVE_REGULATION_OF_ERBB_SIGNALING_PATHWAY	GOBP_NEGATIVE_REGULATION_OF_ERBB_SIGNALING_PATHWAY		29	0.41015834	1.2890235	0.14060031	0.22102967	1.0	3656	tags=28%, list=18%, signal=34%
GOBP_MIRNA_METABOLIC_PROCESS	GOBP_MIRNA_METABOLIC_PROCESS		73	0.34263268	1.288879	0.096994534	0.22110817	1.0	4294	tags=33%, list=21%, signal=42%
GOCC_INTRINSIC_COMPONENT_OF_POSTSYNAPTIC_MEMBRANE	GOCC_INTRINSIC_COMPONENT_OF_POSTSYNAPTIC_MEMBRANE		147	0.30630723	1.2886294	0.056062583	0.22133268	1.0	3082	tags=26%, list=15%, signal=30%
GOBP_LEUKOCYTE_ADHESION_TO_VASCULAR_ENDOTHELIAL_CELL	GOBP_LEUKOCYTE_ADHESION_TO_VASCULAR_ENDOTHELIAL_CELL		43	0.37393597	1.2885969	0.12187959	0.2212582	1.0	5831	tags=44%, list=29%, signal=62%
GOMF_PHOSPHATIDYLINOSITOL_3_KINASE_REGULATOR_ACTIVITY	GOMF_PHOSPHATIDYLINOSITOL_3_KINASE_REGULATOR_ACTIVITY		19	0.44768977	1.2883651	0.14098361	0.2214589	1.0	5923	tags=47%, list=30%, signal=67%
GOBP_BRANCHING_INVOLVED_IN_SALIVARY_GLAND_MORPHOGENESIS	GOBP_BRANCHING_INVOLVED_IN_SALIVARY_GLAND_MORPHOGENESIS		22	0.439519	1.28811	0.1396104	0.22170438	1.0	4896	tags=50%, list=24%, signal=66%
GOCC_CLATHRIN_COATED_VESICLE	GOCC_CLATHRIN_COATED_VESICLE		101	0.32760304	1.2880685	0.067476384	0.22164923	1.0	6160	tags=39%, list=31%, signal=56%
GOBP_RESPONSE_TO_ISCHEMIA	GOBP_RESPONSE_TO_ISCHEMIA		37	0.39606762	1.2879341	0.12210201	0.22172658	1.0	3662	tags=32%, list=18%, signal=40%
GOBP_RESPONSE_TO_AXON_INJURY	GOBP_RESPONSE_TO_AXON_INJURY		69	0.3516253	1.2876613	0.12073863	0.22198173	1.0	3258	tags=26%, list=16%, signal=31%
GOBP_NEGATIVE_REGULATION_OF_INTERFERON_GAMMA_PRODUCTION	GOBP_NEGATIVE_REGULATION_OF_INTERFERON_GAMMA_PRODUCTION		27	0.42369375	1.2874607	0.15566038	0.22212332	1.0	3336	tags=30%, list=17%, signal=36%
GOBP_PEPTIDE_CATABOLIC_PROCESS	GOBP_PEPTIDE_CATABOLIC_PROCESS		25	0.42855284	1.2873846	0.11949685	0.22211897	1.0	4379	tags=40%, list=22%, signal=51%
GOBP_PROTEIN_COMPLEX_OLIGOMERIZATION	GOBP_PROTEIN_COMPLEX_OLIGOMERIZATION		211	0.2961055	1.2872491	0.05376344	0.22218436	1.0	4285	tags=28%, list=21%, signal=36%
GOBP_STRESS_FIBER_ASSEMBLY	GOBP_STRESS_FIBER_ASSEMBLY		108	0.32515377	1.2870688	0.09798658	0.22233382	1.0	6348	tags=48%, list=32%, signal=70%
GOBP_REGULATION_OF_POSTSYNAPTIC_SPECIALIZATION_ASSEMBLY	GOBP_REGULATION_OF_POSTSYNAPTIC_SPECIALIZATION_ASSEMBLY		16	0.46993107	1.2868894	0.14091681	0.22246157	1.0	2576	tags=31%, list=13%, signal=36%
GOBP_NEUROMUSCULAR_JUNCTION_DEVELOPMENT	GOBP_NEUROMUSCULAR_JUNCTION_DEVELOPMENT		56	0.35609892	1.2868371	0.110447764	0.22241792	1.0	4367	tags=36%, list=22%, signal=46%
GOBP_MONOVALENT_INORGANIC_ANION_HOMEOSTASIS	GOBP_MONOVALENT_INORGANIC_ANION_HOMEOSTASIS		19	0.45973286	1.2865648	0.15530904	0.22268452	1.0	6024	tags=58%, list=30%, signal=83%
GOBP_ROOF_OF_MOUTH_DEVELOPMENT	GOBP_ROOF_OF_MOUTH_DEVELOPMENT		87	0.33145693	1.2864034	0.09463277	0.22279319	1.0	4997	tags=39%, list=25%, signal=52%
GOBP_BODY_MORPHOGENESIS	GOBP_BODY_MORPHOGENESIS		51	0.36733764	1.285842	0.11914894	0.22348945	1.0	2790	tags=22%, list=14%, signal=25%
GOBP_CHROMOSOME_SEGREGATION	GOBP_CHROMOSOME_SEGREGATION		310	0.2880799	1.2858012	0.022909507	0.2234255	1.0	6907	tags=44%, list=35%, signal=66%
[truncated: 2,094 more rows]
