# Supplementary material for: Adult microglial TGFβ1 is required for microglia homeostasis via an autocrine mechanism to maintain cognitive function in mice
Source: Nat Commun. 2024 Jun 21;15:5306. doi: 10.1038/s41467-024-49596-0 (PMC11192737; doi:10.1038/s41467-024-49596-0)
Supplement: Supplementary file 9 — Supplementary Data 7 [file 41467_2024_49596_MOESM9_ESM.xlsx]

## Sheet: Downregulated genes
Index	Mouse gene name	Mouse log2FC	Mouse padj	Human gene name	Human log2FC	Human padj
1	ACER3	-0.559691	0.00103344	ACER3	-1.2734	2.16e-26
2	ADAM15	-0.581181	0.0065346	ADAM15	-1.17405	4.5e-19
3	ADGRG1	-6.3695	2.08144e-229	ADGRG1	-7.35939	1.68e-234
4	ALOX5AP	-1.53177	8.49773e-61	ALOX5AP	-1.33534	8.32e-11
5	AP1S2	-0.503282	1.68296e-05	AP1S2	-1.39804	1.37e-34
6	APEX1	-0.537859	0.000116583	APEX1	-1.02049	3.3e-13
7	ARMC1	-0.415107	0.0301158	ARMC1	-1.0647	2.12e-16
8	ASPH	-2.36797	9.76135e-44	ASPH	-1.13075	1.23e-27
9	ATP8A2	-3.6978	8.7191e-57	ATP8A2	-1.94606	3.19e-09
10	B3GNT7	-2.31008	0.006553	B3GNT7	-3.4801	2.82e-133
11	BCAT1	-2.26986	0.0152653	BCAT1	-1.68245	1.48e-35
12	BCO2	-1.02072	6.42234e-13	BCO2	-2.03003	2.53e-37
13	BEND6	-2.62514	2.755e-38	BEND6	-1.67715	6.24e-11
14	BIN1	-1.34882	3.31103e-14	BIN1	-2.79761	2.47e-103
15	BLNK	-0.369688	0.00276966	BLNK	-1.48317	1.69e-50
16	BMYC	-0.610375	0.000100268	MYC	-2.0774	1.19e-25
17	BROX	-0.580197	0.00245413	BROX	-1.06997	5.88e-24
18	BTF3L4	-0.853084	7.98612e-08	BTF3L4	-1.2174	9.33e-37
19	CALM2	-0.522391	7.3347e-06	CALM2	-1.04727	3.31e-16
20	CAMK1	-0.795268	0.0055995	CAMK1	-1.01829	3.4e-13
21	CAPZA2	-0.522776	8.27307e-05	CAPZA2	-1.06268	5.71e-27
22	CCR1	-1.61744	4.37182e-08	CCR1	-1.67992	3.5e-59
23	CCR2	-1.38945	0.00270715	CCR2	-1.63656	4.21e-22
24	CCR5	-2.70335	1.17522e-61	CCR5	-1.61954	6.1e-22
25	CCR6	-7.79282	1.67883e-07	CCR6	-2.28721	9.5e-86
26	CD164	-0.907288	6.17097e-13	CD164	-1.30719	2.46e-32
27	CD276	-2.3919	3.9821e-13	CD276	-1.38944	1.14e-31
28	CD300C2	-0.540818	4.63696e-08	CD300C	-1.01994	2.67e-13
29	CD320	-0.68446	0.00321316	CD320	-1.48155	4.03e-11
30	CD33	-0.736339	2.83266e-09	CD33	-1.64054	3.2e-22
31	CDCA7	-1.90156	3.27195e-35	CDCA7	-5.76059	2.33e-05
32	CEP97	-0.749815	0.0875599	CEP97	-1.01144	1.08e-07
33	CISD1	-0.7039	0.00261436	CISD1	-1.04703	7.99e-12
34	CLEC5A	-1.37169	8.02743e-21	CLEC5A	-1.24062	6.86e-14
35	CMTM8	-3.02432	8.18741e-23	CMTM8	-1.52626	2.52e-07
36	COL15A1	-3.21101	7.07032e-17	COL15A1	-1.19001	1.33e-05
37	COMMD8	-1.32428	4.26563e-28	COMMD8	-1.58231	5.92e-37
38	CRYBA4	-1.86239	9.88484e-24	CRYBA4	-1.53442	4.89e-05
39	CRYBB1	-4.19107	2.6029e-288	CRYBB1	-1.63851	5.11e-16
40	CTNNAL1	-4.21115	2.89732e-109	CTNNAL1	-1.27101	3.68e-15
41	CX3CR1	-1.80915	2.92836e-47	CX3CR1	-1.9798	1.32e-105
42	CYB5B	-0.364428	0.0153092	CYB5B	-1.03174	2.66e-16
43	CYCS	-0.447687	0.00983678	CYCS	-1.14533	8.09e-23
44	DCAF12	-0.289691	0.069533	DCAF12	-1.62335	1.75e-48
45	DPY19L4	-0.814661	0.00156471	DPY19L4	-1.0467	6.84e-11
46	DUSP27	-6.58614	8.71102e-08	STYXL2	-2.81856	5.09e-36
47	DUSP7	-0.490511	0.0184739	DUSP7	-1.1946	1.82e-28
48	E2F2	-2.40893	0.000347366	E2F2	-2.21595	2.71e-37
49	ELK3	-1.4487	1.94813e-09	ELK3	-1.58937	9.44e-51
50	EPHA2	-2.78631	0.010947	EPHA2	-2.50576	5.4e-41
51	ESPL1	-0.891308	0.00791422	ESPL1	-2.04241	3.07e-48
52	FAM167A	-7.36868	0.00155102	FAM167A	-1.1872	0.000362
53	FAM72A	-1.49914	2.75238e-07	FAM72A	-0.781531	5.82e-06
54	FBLN1	-2.93431	0.0708536	FBLN1	-5.60952	4.75e-15
55	GARNL3	-2.03582	4.95458e-54	GARNL3	-1.19486	8.04e-05
56	GCNT2	-5.06607	1.75442e-07	GCNT2	-1.42318	0.000828
57	GIMAP6	-1.9714	8.65576e-31	GIMAP6	-1.07301	2.04e-29
58	GNA15	-2.25859	3.42341e-216	GNA15	-1.17584	1.12e-29
59	GNG10	-2.73913	9.74838e-56	GNG10	-1.74569	4.83e-61
60	GNGT2	-1.1428	1.37632e-07	GNGT2	-1.33105	2.05e-22
61	GOLT1B	-0.90556	1.24151e-17	GOLT1B	-1.06776	2.38e-16
62	GPC2	-1.70065	0.00292955	GPC2	-1.65814	8.77e-10
63	GPD1L	-1.02838	1.96719e-14	GPD1L	-1.4596	4.05e-27
64	GPR84	-3.9169	9.84745e-30	GPR84	-3.14503	4.61e-52
65	HEG1	-4.61978	0.0944656	HEG1	-1.88512	9.6e-37
66	HMGA2	-1.54684	0.00129715	HMGA2	-4.02217	2.93e-65
67	HPGDS	-0.887905	2.54911e-13	HPGDS	-2.56256	7.55e-69
68	IER3IP1	-0.228197	0.0994846	IER3IP1	-1.02078	1.31e-17
69	IL17RA	-1.70622	1.86734e-10	IL17RA	-1.03698	1.45e-18
70	IL18	-0.437579	0.00279135	IL18	-2.24632	1.53e-69
71	IL1A	-1.77681	4.28403e-28	IL1A	-2.16746	2.18e-51
72	ILDR2	-2.59002	8.41927e-07	ILDR2	-2.00102	2.85e-46
73	INPP4B	-0.898085	3.41806e-07	INPP4B	-1.45815	7.93e-31
74	INSIG2	-0.368372	0.012516	INSIG2	-1.83137	1.84e-63
75	IPO11	-0.373784	0.0953901	IPO11	-1.04886	2.55e-12
76	IRF2BPL	-1.4993	3.58388e-08	IRF2BPL	-1.04136	5.18e-26
77	ITGAM	-2.87836	1.1747e-89	ITGAM	-1.8379	3.13e-69
78	KHK	-0.37308	0.071738	KHK	-1.56411	3.45e-08
79	LAYN	-1.75548	6.63064e-11	LAYN	-3.24563	2.72e-43
80	LCP2	-0.412656	0.00729317	LCP2	-1.08836	2.11e-24
81	LPAR5	-1.02121	4.8305e-06	LPAR5	-1.35491	3.2e-37
82	LPCAT2	-1.42288	3.39048e-64	LPCAT2	-1.05123	2.74e-23
83	LTB	-1.87794	0.0088481	LTB	-1.67203	2.34e-16
84	LY86	-0.978279	3.91707e-16	LY86	-1.15914	5.29e-11
85	MANEA	-0.681484	0.0300154	MANEA	-1.22541	1.69e-26
86	MAP7	-2.17011	2.12216e-30	MAP7	-1.40793	0.0011
87	MED12L	-2.79725	6.3737e-38	MED12L	-2.06026	1.5e-13
88	MEF2A	-1.52457	5.11463e-40	MEF2A	-1.10404	6.15e-21
89	METTL18	-0.657586	0.00791422	METTL18	-1.02599	3.52e-07
90	MTAP	-0.881906	0.000364937	MTAP	-1.02782	6.38e-12
91	MTUS1	-1.92953	5.08449e-57	MTUS1	-2.4105	1.05e-101
92	MYBPH	-8.39686	1.00568e-06	MYBPH	-1.06264	3.48e-17
93	MYZAP	-4.69532	0.0530411	MYZAP	-1.08751	2.39e-21
94	NAV3	-5.76373	4.05234e-88	NAV3	-3.05347	1.14e-21
95	NDFIP2	-0.715784	3.73549e-05	NDFIP2	-1.10095	1.82e-06
96	NDUFAF4	-0.670133	1.04471e-05	NDUFAF4	-1.10108	9.41e-07
97	NFIX	-1.44288	3.04517e-07	NFIX	-1.89397	0.00108
98	OLFML3	-4.50052	6.94377e-225	OLFML3	-1.43009	4.29e-32
99	P2RY12	-4.45225	0	P2RY12	-3.14554	2.61e-127
100	P2RY13	-2.51261	3.42126e-81	P2RY13	-2.08369	5.14e-99
101	PHGDH	-4.45478	5.83881e-119	PHGDH	-1.98085	3.65e-27
102	PLAC8	-3.98468	0.00144709	PLAC8	-2.0139	1.1e-29
103	PNP	-1.09908	2.42994e-42	PNP	-1.26285	7.9e-11
104	PNP2	-1.61069	0.00510969	PNP	-1.26285	7.9e-11
105	PRKCA	-1.49651	1.34838e-06	PRKCA	-1.30782	1.2e-36
106	PROCR	-5.21829	4.50752e-13	PROCR	-1.05714	9.39e-09
107	PSAT1	-0.653766	0.083841	PSAT1	-1.50209	0.000197
108	PTGER3	-10.4137	6.36621e-20	PTGER3	-1.53895	1.09e-17
109	PTGS1	-1.74482	2.34601e-174	PTGS1	-1.24651	1.77e-37
110	PYCR1	-2.21518	0.0193645	PYCR1	-2.53595	4.49e-22
111	QPRT	-4.73295	6.35081e-11	QPRT	-1.33715	8.8e-29
112	RAB3IL1	-0.245629	0.0180496	RAB3IL1	-1.99281	1.41e-36
113	RAP2A	-0.425691	0.0709149	RAP2A	-1.06389	1.48e-13
114	RBM38	-1.01884	0.002412	RBM38	-1.38811	6.53e-21
115	RGMB	-0.977627	0.000735537	RGMB	-1.51947	1.41e-26
116	RGS18	-2.41263	0.0384415	RGS18	-1.26536	6.6e-39
117	RGS3	-0.706584	0.0121911	RGS3	-1.38991	1.86e-13
118	RNF138	-0.757333	4.53571e-08	RNF138	-1.57451	4.11e-38
119	RUNX1T1	-1.52781	0.00120685	RUNX1T1	-2.69874	0.000712
120	SCAMP1	-0.884589	1.01418e-06	SCAMP1	-1.17486	2.01e-18
121	SCD2	-0.322318	0.0808659	SCD	-1.33168	4.81e-19
122	SCOC	-1.70381	9.20931e-42	SCOC	-1.0244	3.49e-18
123	SIGLECG	-2.96022	1.94408e-10	SIGLEC11	-1.8505	1.37e-24
124	SIGLECF	-3.92737	9.74261e-47	SIGLEC6	-1.16174	2.51e-06
125	SIGLECH	-1.70556	9.00319e-117	SIGLEC6	-1.16174	2.51e-06
126	SKIL	-1.70487	3.35267e-27	SKIL	-1.03487	4.76e-15
127	SLC16A6	-1.3984	1.10266e-34	SLC16A6	-1.15659	2.72e-09
128	SLC39A4	-3.01869	8.92415e-23	SLC39A4	-2.5153	5.69e-07
129	SLC7A5	-1.61273	0.00547947	SLC7A5	-1.03644	1.39e-17
130	SLCO4A1	-7.73635	2.24978e-19	SLCO4A1	-1.33933	4.83e-14
131	SMIM15	-0.317975	0.0128129	SMIM15	-1.4681	1.03e-59
132	SPNS2	-2.79591	3.10335e-08	SPNS2	-1.29871	1.84e-28
133	STAMBPL1	-0.85737	1.00666e-07	STAMBPL1	-1.32632	1.41e-18
134	SUSD3	-2.01659	6.24763e-68	SUSD3	-1.43011	1.29e-21
135	SYPL	-0.309393	0.00414781	SYPL1	-1.67708	2.86e-58
136	TAGAP	-0.65368	0.0170936	TAGAP	-1.44185	1.14e-48
137	TAL1	-1.01103	0.071741	TAL1	-1.40045	2.17e-37
138	TANC1	-3.88085	0.00223204	TANC1	-1.56853	1.18e-54
139	TGFBR1	-2.50481	1.58e-38	TGFBR1	-1.37689	6.04e-32
140	TLR3	-2.00399	6.35345e-17	TLR3	-1.30538	7.63e-12
141	TMEM204	-4.10045	8.42899e-103	TMEM204	-1.79435	2.48e-11
142	TMEM263	-2.92183	9.22568e-60	TMEM263	-1.09509	2.69e-16
143	TMEM273	-1.27186	7.98339e-15	TMEM273	-1.00023	5.14e-17
144	TMEM64	-0.897004	0.00575998	TMEM64	-1.18892	2.78e-15
145	VMA21	-0.443468	0.00942696	VMA21	-1.03282	2.52e-19
146	YWHAH	-1.17352	1.73141e-29	YWHAH	-1.2088	1.28e-21
147	ZDHHC20	-0.724261	3.61517e-09	ZDHHC20	-1.13554	2.06e-19

## Sheet: Upregulated genes
Index	Mouse gene name	Mouse log2FC	Mouse padj	Human gene name	Human log2FC	Human padj
1	6430548M08RIK	1.11077	0.00145594	KIAA0513	1.11988	1.33e-25
2	A4GALT	6.39475	0.000252299	A4GALT	4.04798	9.48e-109
3	AB124611	4.61127	1.73226e-74	C19orf38	1.41341	7.33e-09
4	ABCA1	1.88367	3.00663e-25	ABCA1	1.1133	7.94e-09
5	ABCB1B	0.514967	0.00678887	ABCB1	4.57744	4.63e-11
6	ACTR3B	2.22602	0.0676283	ACTR3B	0.453871	0.0574
7	ADA	1.42211	0.000760602	ADA	2.05727	3.71e-47
8	ADAM19	5.9222	8.69989e-06	ADAM19	2.14249	1.79e-63
9	ADCY4	3.44869	0.0183382	ADCY4	1.17398	5.03e-16
10	ADHFE1	1.17647	0.069533	ADHFE1	1.06823	1.34e-11
11	AHRR	2.15185	0.0020459	AHRR	1.55338	1.05e-49
12	ANKRD33B	3.62017	0.0728734	ANKRD33B	5.28961	1.04e-171
13	ANPEP	3.06127	5.01486e-06	ANPEP	1.70976	5.34e-56
14	ANXA6	0.89869	3.71629e-10	ANXA6	1.08732	9e-23
15	APBA1	1.03695	0.00174108	APBA1	1.45561	1.44e-17
16	APOC1	3.6109	9.94787e-08	APOC1	3.26627	2.34e-47
17	APOC2	2.92555	1.32663e-05	APOC2	1.33551	3.43e-09
18	APOE	4.77541	1.05613e-121	APOE	2.71208	1.09e-71
19	ARAP2	0.961006	0.00472652	ARAP2	2.20066	2.7e-43
20	ARC	3.60019	0.0461773	ARC	3.2605	1.92e-05
21	ARHGAP10	4.00685	3.26003e-13	ARHGAP10	4.25519	2.4e-186
22	ARRDC2	1.20762	0.00202759	ARRDC2	1.04938	1.54e-32
23	ASRGL1	0.800292	0.0495969	ASRGL1	1.26927	4.99e-16
24	ATF3	0.535166	0.0514722	ATF3	3.76244	1.94e-201
25	ATG16L2	1.73021	8.5187e-18	ATG16L2	1.01716	3.03e-17
26	ATP1B2	0.924096	0.0613544	ATP1B2	6.25584	2.38e-06
27	ATP6V0D2	6.85965	6.85027e-05	ATP6V0D2	1.73243	1.59e-25
28	AVPI1	1.46667	0.00062981	AVPI1	2.1132	5.07e-36
29	AZIN2	5.26847	0.0354008	AZIN2	2.39223	4.8e-11
30	B4GALT5	1.31132	6.20913e-06	B4GALT5	1.20008	1.44e-32
31	BCL2A1B	0.723038	2.57299e-06	BCL2A1	5.30735	1.4e-129
32	BCL2A1D	0.706108	0.00228599	BCL2A1	5.30735	1.4e-129
33	BCL2L11	0.371115	0.0583272	BCL2L11	1.56	1.2e-25
34	BCL2L14	4.36585	0.0141151	BCL2L14	4.80302	8.22e-05
35	BCL3	5.04984	1.8867e-05	BCL3	2.43625	9.35e-145
36	BIRC3	0.69377	2.74578e-05	BIRC3	8.52499	0
37	BLVRA	0.912831	3.81706e-16	BLVRA	1.91222	3.14e-24
38	C2	2.7892	8.85689e-18	C2	1.62496	2.51e-13
39	C5AR1	2.05654	1.20746e-30	C5AR1	1.42419	9.04e-38
40	CADM1	0.947752	4.60275e-30	CADM1	1.57549	4.34e-57
41	CASZ1	1.46167	0.0397931	CASZ1	4.12941	1.17e-103
42	CCDC57	1.98937	0.0201832	CCDC57	1.39647	4.6e-38
43	CCL24	4.49241	1.1859e-90	CCL24	4.51362	1.13e-94
44	CCL5	1.44963	0.00130722	CCL5	7.17701	3.83e-24
45	CD22	3.03656	6.96936e-62	CD22	2.20485	3.36e-05
46	CD38	4.02126	1.72494e-35	CD38	3.83515	6.76e-131
47	CD44	3.63732	2.23961e-24	CD44	2.49825	1.17e-124
48	CD52	1.2629	4.73422e-06	CD52	3.1383	9.84e-28
49	CD72	4.39755	1.24154e-84	CD72	1.98458	2.18e-06
50	CD83	1.56376	1.33162e-43	CD83	4.15033	4.27e-273
51	CDK14	1.02044	0.0261312	CDK14	1.01245	4.59e-12
52	CDKN1A	2.18878	1.84589e-40	CDKN1A	1.78005	3.16e-76
53	CDKN2B	1.44456	0.0011896	CDKN2B	1.85919	9.89e-38
54	CFP	4.89613	1.03908e-106	CFP	4.70098	1.58e-235
55	CGN	3.061	0.0590858	CGN	4.37732	4.59e-118
56	CLEC4N	4.10332	2.26231e-94	CLEC6A	3.08354	3.85e-12
57	CLN8	0.403013	0.0064106	CLN8	1.38844	1.85e-22
58	CNKSR3	1.72987	0.000527223	CNKSR3	1.76036	1.15e-05
59	CPE	1.71714	0.0365065	CPE	2.56552	0.000406
60	CRIM1	0.783873	0.0318697	CRIM1	1.54473	2.11e-22
61	CRIP1	1.88091	3.61749e-09	CRIP1	3.70742	1.19e-19
62	CRISPLD2	3.89109	0.0431883	CRISPLD2	3.88829	8.28e-81
63	CSF2RA	0.972933	9.21581e-14	CSF2RA	1.15529	1.7e-23
64	CTSA	0.399738	6.15729e-07	CTSA	1.01519	6.01e-16
65	CX3CL1	2.97112	0.000220887	CX3CL1	6.88064	2.8e-07
66	CXCL10	2.67861	0.00236258	CXCL10	1.92646	0.00128
67	CXCL16	2.54537	1.12436e-111	CXCL16	1.95895	3.58e-55
68	CXCL9	1.88119	0.0557389	CXCL9	8.05069	3.18e-10
69	CXCR4	3.78092	0.0353245	CXCR4	3.86067	1.63e-111
70	CYP27A1	2.14469	2.16773e-46	CYP27A1	6.18205	1.29e-147
71	CYTH1	0.786727	0.0701835	CYTH1	1.19801	7.48e-35
72	CYTIP	3.06923	0.00843886	CYTIP	1.4063	2.31e-34
73	DAB1	2.72718	0.0268118	DAB1	1.64179	0.000373
74	DEPP1	1.32211	0.0177825	DEPP1	1.80639	1.06e-16
75	DNASE1L3	6.1203	3.4361e-163	DNASE1L3	6.87678	2.71e-07
76	DNMBP	1.28131	0.0937907	DNMBP	1.28467	1.57e-06
77	DOK2	5.19737	1.05595e-103	DOK2	1.01998	1.44e-15
78	DUSP16	0.833734	0.0968995	DUSP16	1.20135	9.19e-23
79	EBI3	1.71165	1.00352e-28	EBI3	4.5808	1.37e-184
80	ECE1	0.674186	0.0284881	ECE1	4.77178	1.22e-45
81	EDARADD	4.69213	4.63103e-07	EDARADD	1.80417	0.000257
82	ENPP4	2.01168	8.51155e-39	ENPP4	1.09109	2.42e-06
83	EPOR	4.11498	2.18619e-28	EPOR	1.68423	1.14e-13
84	ETL4	4.20754	1.01971e-07	KIAA1217	6.1449	9.1e-54
85	ETV3	0.550512	0.0146922	ETV3	2.90329	6.71e-140
86	FABP5	2.06923	0.0614607	FABP5	2.33146	6.26e-38
87	FAM118A	3.18757	2.54018e-69	FAM118A	1.05705	1.65e-17
88	FAM20C	3.3111	7.58782e-07	FAM20C	2.61877	4.07e-149
89	FAM234A	1.61907	4.86208e-24	FAM234A	1.197	9.88e-38
90	FCGR4	2.63897	4.70787e-21	FCGR3A	0.744513	7.12e-11
91	FCGR4	2.63897	4.70787e-21	FCGR3B	1.31616	4.89e-21
92	FCRLB	2.1611	0.0268253	FCRLB	1.05392	1.55e-06
93	FLNA	1.07046	2.89267e-09	FLNA	2.23502	2.75e-111
94	FLT3L	0.72609	0.0593955	FLT3LG	1.31482	9.62e-05
95	FTH1	1.14691	9.89368e-18	FTH1	1.79002	3.97e-29
96	FUCA1	0.243798	0.0167731	FUCA1	1.46631	3.3e-32
97	FUT4	1.24798	0.000459222	FUT4	1.36687	6.35e-24
98	FYN	2.08978	4.04241e-09	FYN	2.187	1.09e-40
99	GAA	0.603092	0.0153038	GAA	1.31454	1.92e-45
100	GADD45B	2.63792	0.0301397	GADD45B	1.57883	5.36e-43
101	GBP3	0.85107	9.28106e-05	GBP4	5.31652	8.09e-145
102	GBP7	1.0694	8.65886e-08	GBP4	5.31652	8.09e-145
103	GUCY1B1	2.91113	0.0105573	GUCY1B1	1.17213	1.23e-06
104	HGF	1.90829	0.0404375	HGF	2.84275	2.02e-06
105	HIVEP1	0.698799	0.069447	HIVEP1	2.42239	1.64e-72
106	HIVEP2	2.3091	4.95329e-08	HIVEP2	4.43914	1.02e-126
107	HLX	1.36551	5.70406e-12	HLX	2.07436	1.16e-72
108	HMOX1	0.946458	8.74896e-09	HMOX1	1.65969	4.83e-48
109	HOMER2	4.65974	0.000100226	HOMER2	6.00711	1.68e-91
110	HSF4	2.86307	0.0171938	HSF4	2.09408	1.56e-21
111	HSPA2	0.617848	0.0857451	HSPA2	2.59756	6.68e-14
112	IER5L	5.88418	0.00399454	IER5L	1.25613	8.86e-26
113	IFI205	6.87947	1.60216e-23	MNDA	1.38611	1.6e-32
114	IFI211	5.09306	7.2831e-132	MNDA	1.38611	1.6e-32
115	IFI30	0.363963	0.088921	IFI30	1.74503	4.29e-31
116	IGSF3	4.36704	0.0199997	IGSF3	3.75349	4.17e-132
117	IL15	0.796553	0.000156968	IL15	2.83946	4.58e-42
118	IL2RG	2.54468	1.02517e-38	IL2RG	4.48565	2.55e-173
119	IL3RA	4.26603	8.74393e-13	IL3RA	1.0049	2.31e-07
120	IRF1	0.401257	0.00582337	IRF1	2.32018	1.1e-144
121	ISG20	2.07676	0.0127979	ISG20	1.65555	1.79e-13
122	ITGA9	1.08183	2.03007e-06	ITGA9	1.50181	5.46e-35
123	JUND	1.35426	0.0185147	JUND	1.05543	1.61e-10
124	KAZN	5.96935	0.000299789	KAZN	1.79996	4.36e-19
125	KBTBD11	3.88637	5.57179e-06	KBTBD11	2.94287	2.34e-41
126	KIF3A	1.02068	1.27556e-10	KIF3A	1.16114	1.41e-07
127	KLF6	0.960013	2.57854e-25	KLF6	1.22803	1.65e-30
128	LGALS3	4.15271	3.69072e-44	LGALS3	1.83142	1.41e-28
129	LILRA5	2.3935	8.59097e-72	LILRA5	1.80961	2.4e-15
130	LIPA	0.462119	0.000436874	LIPA	1.73845	2.01e-50
131	LPL	1.51765	1.32435e-09	LPL	1.1698	1.84e-33
132	LTA4H	0.30223	0.0572252	LTA4H	1.07357	9.65e-20
133	LYNX1	3.53631	0.0105616	LYNX1	1.27372	3.19e-06
134	MARCKSL1	2.47449	1.52662e-13	MARCKSL1	3.53066	3.11e-87
135	MDFIC	2.35031	0.053199	MDFIC	1.09585	4.22e-18
136	MINK1	1.75272	3.43595e-12	MINK1	1.30706	4.01e-38
137	MLC1	2.24388	0.00984784	MLC1	1.21106	1.16e-05
138	MMP13	8.34023	2.03989e-22	MMP13	2.84095	4.54e-19
139	MMP25	4.82922	2.70989e-06	MMP25	2.12314	4.01e-102
140	MNDAL	3.82238	1.42327e-25	MNDA	1.38611	1.6e-32
141	MPP1	2.29566	5.00573e-81	MPP1	1.18205	1.09e-24
142	MTSS1	0.684579	0.0436721	MTSS1	3.18211	9.97e-79
143	MVP	0.711499	1.42177e-05	MVP	1.01045	5.17e-18
144	NADK	0.43913	0.0122126	NADK	1.06066	7.66e-28
145	NEURL2	0.450693	0.0824349	NEURL2	1.23731	9.98e-05
146	NFKB2	1.51533	8.79917e-08	NFKB2	2.54852	9.51e-137
147	NLRC5	3.3316	6.79294e-08	NLRC5	1.77951	8.2e-36
148	NMRK1	1.02111	0.032302	NMRK1	1.40631	2.08e-31
149	NOS1	4.4474	0.0121693	NOS1	8.39072	5.16e-11
150	NOTCH2	0.757573	0.012443	NOTCH2	1.23227	1.59e-29
151	NRIP3	3.21113	0.0105158	NRIP3	3.51547	6.43e-15
152	NRP2	0.568572	0.0477306	NRP2	4.56888	1.18e-292
153	NUAK2	0.662911	0.0706532	NUAK2	2.64548	3.99e-68
154	OLIG1	2.89745	0.0053871	OLIG1	2.00013	1.8e-22
155	OPTN	2.72654	0.000299232	OPTN	2.39559	5.22e-66
156	PALLD	0.783866	0.0286467	PALLD	2.47715	4.72e-71
157	PARP12	1.51952	0.000120537	PARP12	1.01995	1.35e-27
158	PHLDA1	3.75603	1.52112e-06	PHLDA1	2.5005	1.94e-120
159	PLA2G7	3.51571	1.4578e-55	PLA2G7	1.25748	5.27e-28
160	PLD2	1.63728	8.8335e-17	PLD2	1.15812	2.05e-30
161	PLEKHG5	1.42212	0.000173476	PLEKHG5	1.56724	7.33e-21
162	PLIN2	2.4376	1.64209e-43	PLIN2	1.13378	1.64e-19
163	PLTP	4.56279	3.82941e-67	PLTP	3.08294	5.86e-76
164	PLXNA3	1.18381	0.0586654	PLXNA3	1.73721	2.21e-48
165	PMAIP1	1.80767	3.6126e-27	PMAIP1	1.55632	5.31e-24
166	PPARG	8.60268	1.67085e-29	PPARG	3.68219	7.76e-62
167	PRKCH	0.924551	0.0774892	PRKCH	1.78779	1.87e-29
168	PSD3	3.79686	1.55526e-13	PSD3	3.30873	5.54e-83
169	PTGER4	2.46229	0.00028692	PTGER4	2.46711	1.61e-125
170	RAB3D	2.28609	0.000216617	RAB3D	1.58375	1.26e-39
171	RAPGEF4	1.21009	0.00238228	RAPGEF4	2.30894	5.1e-20
172	RASGEF1B	1.7101	4.57661e-35	RASGEF1B	1.1846	7.44e-25
173	RASGRP1	2.36431	0.0824506	RASGRP1	1.81105	4.61e-07
174	RASGRP2	3.68172	0.00366658	RASGRP2	2.24847	1e-66
175	RASSF4	1.14483	4.23053e-08	RASSF4	1.10895	1.37e-31
176	RELB	0.816704	0.000523569	RELB	2.31162	1.88e-102
177	RFTN1	2.34877	1.67408e-07	RFTN1	2.72821	9.53e-165
178	RGL3	0.51797	0.0731151	RGL3	3.74262	4.75e-07
179	RIPOR2	3.20764	6.77552e-08	RIPOR2	1.13141	1.98e-06
180	RND1	3.46221	0.0502818	RND1	1.91671	1.49e-30
181	RRAD	0.881345	0.0526506	RRAD	3.28231	1.14e-05
182	RUBCN	0.761298	0.00596133	RUBCN	1.30059	5.96e-35
183	S1PR1	0.597809	0.00140818	S1PR1	7.31757	2.88e-11
184	SAMD4	3.86223	2.53209e-20	SAMD4A	1.96616	3.37e-22
185	SAMD9L	2.28095	2.4232e-11	SAMD9L	1.5925	2.14e-18
186	SDC3	3.65646	6.72218e-35	SDC3	1.78294	6.24e-26
187	SDC4	4.00986	0	SDC4	2.51104	9.6e-90
188	SEMA4A	3.61803	1.01233e-84	SEMA4A	1.18407	1.82e-41
189	SEMA6B	2.85672	0.0744551	SEMA6B	2.00185	3.63e-93
190	SERPINI1	1.6991	0.0866796	SERPINI1	1.69093	7.85e-29
191	SGSH	0.825122	0.0213167	SGSH	1.22135	1.25e-31
192	SIK1	3.56561	0.00147934	SIK1	1.79383	7.7e-13
193	SLAMF7	3.5036	0.0013848	SLAMF7	1.8607	2.96e-91
194	SLC15A3	0.513404	0.0657954	SLC15A3	1.15967	8.92e-30
195	SLC16A10	1.24324	0.0477848	SLC16A10	1.31654	8.92e-11
196	SLC1A2	1.62273	4.03895e-05	SLC1A2	7.35511	2.65e-11
197	SLC22A23	4.51595	6.0934e-05	SLC22A23	3.18722	4.07e-105
198	SLC26A11	2.24762	5.91501e-10	SLC26A11	2.04467	4.11e-51
199	SLC31A2	0.383542	0.0344834	SLC31A2	1.11034	2.26e-24
200	SLC48A1	0.633687	0.0135626	SLC48A1	1.11021	1.24e-14
201	SLC5A6	0.876649	0.000752437	SLC5A6	1.15943	1.38e-25
202	SLC9A8	0.550788	0.0597231	SLC9A8	1.03058	1.52e-16
203	SMPDL3B	1.62573	8.86316e-28	SMPDL3B	1.19273	5.4e-10
204	SOCS2	1.7864	0.00185948	SOCS2	2.13934	6.35e-31
205	SORBS3	2.61953	1.62443e-18	SORBS3	1.77912	6.4e-24
206	SOWAHA	4.90701	0.0308473	SOWAHA	7.80563	1.95e-09
207	STOX2	2.00152	0.0244101	STOX2	1.88282	0.000398
208	SULF2	1.79199	6.44114e-30	SULF2	1.12659	1.37e-29
209	TACC2	1.66642	0.0926753	TACC2	2.42979	9.33e-12
210	TAGLN2	1.4154	7.37831e-18	TAGLN2	1.29071	1.19e-31
211	TANK	1.42585	3.33168e-14	TANK	1.05738	2.07e-34
212	TAP1	1.26072	3.1111e-17	TAP1	1.51138	1.07e-59
213	TBC1D2B	0.665731	0.086114	TBC1D2B	1.28831	3.73e-28
214	TBC1D8	0.945536	2.35067e-07	TBC1D8	2.26465	5.36e-110
215	THEMIS2	0.926826	1.05496e-12	THEMIS2	1.11953	3.84e-30
216	TIPARP	1.06375	2.11207e-06	TIPARP	1.1583	2.11e-20
217	TLR8	2.53534	1.90804e-16	TLR8	1.19447	2.95e-20
218	TMCC2	2.30612	0.00252028	TMCC2	6.31642	7.99e-16
219	TMEM176A	1.19492	4.52434e-49	TMEM176A	6.93662	2.41e-178
220	TMEM176B	1.43856	3.2351e-38	TMEM176B	5.96075	1.37e-222
221	TNFSF18	3.19232	0.00368085	TNFSF18	4.5086	1.64e-48
222	TNFSF9	2.60494	8.31443e-15	TNFSF9	2.68878	9.94e-45
223	TNNT1	2.09685	0.00972123	TNNT1	2.15062	7.13e-07
224	TPST1	2.08938	0.0144042	TPST1	2.74693	3.39e-09
225	TRADD	0.51744	0.000948122	TRADD	1.46339	3.83e-49
226	TRAF1	4.05569	0.0545636	TRAF1	4.78436	0
227	TRAFD1	0.358756	0.018418	TRAFD1	1.3771	8.73e-62
228	TRIM47	1.32936	0.00796839	TRIM47	1.37459	8.65e-05
229	TRIP10	0.787423	0.0127979	TRIP10	1.89921	1.39e-105
230	TTC7B	1.42988	0.00493798	TTC7B	1.41049	8.79e-28
231	TTYH2	0.705556	0.0199933	TTYH2	1.93989	1.52e-58
232	VCAM1	4.24879	5.43584e-15	VCAM1	6.64591	1.39e-13
233	ZCCHC12	6.78482	7.96298e-07	ZCCHC12	7.87484	8.67e-31
234	ZCCHC12	6.78482	7.96298e-07	ZCCHC18	-0.870281	3.63e-05
235	ZFHX2	0.921211	0.047575	ZFHX2	1.45271	1.73e-16
236	ZMIZ2	1.01518	8.74943e-05	ZMIZ2	1.51028	1.15e-36
237	ZMYND15	3.57497	1.03212e-19	ZMYND15	2.99056	2.95e-118
238	ZFP395	1.69394	3.55586e-10	ZNF395	1.5175	0.000134
239	ZFP704	1.75156	1.59518e-06	ZNF704	1.59583	1.25e-10

## Sheet: Pathway analysis
			GO Biological Process 2023 - Downregulated in the absence of TGFB-1				GO Biological Process 2023 - Upregulated in the absence of TGFB-1
			Term	Adjusted P-value	Genes		Term	Adjusted P-value	Genes
			Dendritic Cell Chemotaxis (GO:0002407)	0.00418627	CCR1;CCR6;CCR5;CCR2		Cytokine-Mediated Signaling Pathway (GO:0019221)	0.000753501	TNFSF18;CCL24;CXCL9;IL15;TRADD;EBI3;TRAF1;IL2RG;CSF2RA;CX3CL1;EPOR;CXCL10;CCL5;IL3RA;BIRC3
			Dendritic Cell Migration (GO:0036336)	0.00461245	CCR1;CCR6;CCR5;CCR2		Inflammatory Response (GO:0006954)	0.00411712	PTGER4;CCL24;CXCL9;VCAM1;C5AR1;CXCR4;CX3CL1;RELB;NFKB2;TPST1;CXCL10;CCL5;CD44
			Regulation Of Macrophage Migration (GO:1905521)	0.00775276	CX3CR1;P2RY12;MTUS1		Small GTPase Mediated Signal Transduction (GO:0007264)	0.00411712	DOK2;CDKN1A;RRAD;RASGEF1B;RGL3;RASGRP2;RASGRP1;PLD2;RAPGEF4
			Cellular Defense Response (GO:0006968)	0.00775276	CX3CR1;CLEC5A;CCR6;CCR5;CCR2		Cellular Response To Tumor Necrosis Factor (GO:0071356)	0.00471113	TNFSF18;CCL24;TRADD;CCL5;TRAF1;TANK;CX3CL1;BIRC3;GBP3
			Positive Regulation Of Type II Interferon Production (GO:0032729)	0.0156466	SLC7A5;IL18;TLR3;CCR2;CD276		I-kappaB kinase/NF-kappaB Signaling (GO:0007249)	0.00471113	BCL3;TLR8;TANK;RELB;NFKB2;BIRC3
			Positive Regulation Of Response To External Stimulus (GO:0032103)	0.0293044	P2RY12;LY86;IL18;PRKCA;TLR3;CCR2;IL17RA		Cellular Response To Cytokine Stimulus (GO:0071345)	0.00541943	CCL24;RIPOR2;TRADD;EBI3;CXCR4;IL2RG;TANK;CSF2RA;CX3CL1;EPOR;IRF1;CCL5;IL3RA;GBP3
			Inflammatory Response (GO:0006954)	0.0569674	CCR1;IL1A;PTGER3;BLNK;IL18;CCR5;TLR3;CCR2		Regulation Of T Cell Proliferation (GO:0042129)	0.00834991	TNFSF18;LGALS3;VCAM1;SDC4;IL15;CCL5;TNFSF9
			Regulation Of Interleukin-2 Production (GO:0032663)	0.0569674	IL1A;PNP;NAV3;CCR2		Regulation Of Lymphocyte Proliferation (GO:0050670)	0.0102352	TNFSF18;LGALS3;TNFSF9;CD22
			Regulation Of Type II Interferon Production (GO:0032649)	0.0579087	SLC7A5;IL18;TLR3;CCR2;CD276		Regulation Of Cell Adhesion (GO:0030155)	0.0102352	TNFSF18;RIPOR2;CCL5;MINK1;CXCR4;CYTIP;CYTH1;PLXNA3;RND1
			Regulation Of Protein Kinase B Signaling (GO:0051896)	0.0579087	CX3CR1;P2RY12;IL18;GCNT2;TGFBR1;EPHA2		Cellular Response To Chemokine (GO:1990869)	0.0113487	RIPOR2;CCL24;CXCL10;CXCL9;CCL5;CX3CL1
			Positive Regulation Of Cytokine Production (GO:0001819)	0.0579087	IL1A;SLC7A5;PNP;IL18;LTB;TLR3;CD276;CCR2;IL17RA		Positive Regulation Of Defense Response (GO:0031349)	0.017392	PTGER4;IL15;TRADD;CCL5;TLR8;PLA2G7;OPTN;CX3CL1
			Positive Regulation Of Protein Kinase B Signaling (GO:0051897)	0.0579087	CX3CR1;P2RY12;IL18;GCNT2;TGFBR1		Regulation Of Inflammatory Response (GO:0050727)	0.0185122	PTGER4;IL15;TRADD;CCL5;PPARG;APOE;SMPDL3B;PLA2G7;DNASE1L3;CX3CL1;BIRC3
			Regulation Of Cell Adhesion (GO:0030155)	0.0579087	CD164;ADGRG1;IL18;PRKCA;FBLN1;EPHA2		Lymphocyte Chemotaxis (GO:0048247)	0.0185122	CCL24;CXCL10;CCL5;CX3CL1;CXCL16
			Regulation Of Microglial Cell Migration (GO:1904139)	0.0579087	CX3CR1;P2RY12		Eosinophil Chemotaxis (GO:0048245)	0.0185122	CCL24;LGALS3;CCL5;CX3CL1
			Positive Regulation Of Lipopolysaccharide-Mediated Signaling Pathway (GO:0031666)	0.0579087	LY86;PRKCA		Eosinophil Migration (GO:0072677)	0.0185122	CCL24;LGALS3;CCL5;CX3CL1
			Positive Regulation Of Interleukin-2 Production (GO:0032743)	0.0579087	IL1A;PNP;CCR2		Neutrophil Chemotaxis (GO:0030593)	0.018521	LGALS3;CCL24;CXCL10;CXCL9;CCL5;CX3CL1
			Positive Regulation Of Glial Cell Migration (GO:1903977)	0.0754364	P2RY12;CCR2		Granulocyte Chemotaxis (GO:0071621)	0.0219737	LGALS3;CCL24;CXCL10;CXCL9;CCL5;CX3CL1
			Positive Regulation Of T Cell Proliferation (GO:0042102)	0.0867719	PNP;IL18;CCR2;CD276		Phospholipid Efflux (GO:0033700)	0.0229957	APOC2;APOC1;APOE
			Synapse Pruning (GO:0098883)	0.0876678	CX3CR1;ITGAM		Response To Tumor Necrosis Factor (GO:0034612)	0.02382	CCL24;TRADD;CCL5;TANK;CX3CL1;CXCL16;GBP3
			Positive Regulation Of Mononuclear Cell Migration (GO:0071677)	0.0876678	CCR1;CCR6;CCR2		Regulation Of Immune Response (GO:0050776)	0.02382	FCRLB;IL15;IRF1;CFP;CD22;BIRC3
