# Supplementary material for: Adult microglial TGFβ1 is required for microglia homeostasis via an autocrine mechanism to maintain cognitive function in mice
Source: Nat Commun. 2024 Jun 21;15:5306. doi: 10.1038/s41467-024-49596-0 (PMC11192737; doi:10.1038/s41467-024-49596-0)
Supplement: Supplementary file 12 — Source data [file 41467_2024_49596_MOESM12_ESM.xlsx]

## Sheet: Fig 1
pink is female mouse and blue is male mouse
each data point is the average of a mouse	Fig 1A right	control	Cx3-tgfb1 iKO
	tgfb1 mRNA	0.744323	0.002602
		0.90689	0.001444
		1.31403	0.005695
		1.00696	0.001333
		0.993092	0.002035
			0.001399
	pSmad nuclear immunostaining median
	each point is average of one animal from > 3 images and multiple cells in each image
	Fig 1F (IBA1+ cells)	control	Tgfb1 ko 3wk	Tgfb1 ko 12 wk		Fig G (IBA1- cells)	control	Tgfb1 ko 3wk	Tgfb1 ko 12 wk
		26.7306	3.9281	1			38.37	35.15	24.8
		19.3571	5.44722	3.62458			19.4	55.9333	22.2667
		18.4333	0.844445	3.98778			28.5	17.1333	24.8667
		11.3016	2.82806	6.5463			21.8667	28.5717	26.8
		17.7265	3.7638				34.4	31.9712
		35.4709					36.4667
		30.0616					38.6252
		25.5					21.9
	Fig 1H Terminal end number					Fig 1i process length					Fig 1J GFAP immunoreactity
		control	Tgfb1 ko 3wk	Tgfb1 ko 12 wk			control	Tgfb1 ko 3wk	Tgfb1 ko 12 wk		control	Tgfb1 ko 3wk	Tgfb1 ko 12 wk
		30.3	16.1111	14.3333			314.553	140.135	120.199		0.0011	0.025	0.0295
		35	12.6667	14.6667			366.234	105.222	144.449		0.001667	0.059	0.0475
		29.8	17.8889	8.33333			334.012	199.075	148.09		0.001	0.044	0.037333
		34.625	14.7778	14.8889			298.017	152.004	148.213		0.001667	0.043	0.031333
		36	11.8				329.312	117.511			0.0045	0.051
		32.3333	14				345.785	148.473			0.001333	0.033
		30.6					346.162					0.045
												0.042
	Fig 1 K IBA1+ and YFP+ cell		Control
		IBA1+	32.6667	37.3333	35	36.3333	35	31.6667	35.33
		YFP+	29.3333	32.3333	33	19.3333	33	30	33.67
			Cx3cr1CreERTgfb1fl/fl 3wks post TAM
		IBA1+	78.5	81.3333	68.6667	84.3333	82.6667	73
		YFP+	75	64.6667	65.6667	75	76.3333	67.3333
			Cx3cr1CreERTgfb1fl/fl 12wks post TAM
		IBA1+	77.3333	86	87.6667	82.33
		YFP+	56.6667	73.6667	70.3333	74.18
	Fig 1L % of YFP+/IBA1+		control	Tgfb1 ko 3wk	Tgfb1 ko 12 wk
			89.7959	95.5414	85.6589
			86.6071	79.5082	80.2281
			94.4038	95.6311	73.2759
			94.2857	88.9328	90.1
			94.7368	92.3188
			95.3448	92.1951
			53.211

## Sheet: Fig 2
								repeat of
	Fig 2H right		cohort 1					independent primary cells from two other pairs of WT and KO mice
	gel plot for PCR		(gel presented in paper)
pink is female mouse and blue is male mouse
each data point is the average of a mouse
	Fig 2A right		control	cx3alk5 ko		Fig 2D	Control	cx3CreAlk5fl/fl		Fig 2E	Control	cx3CreAlk5fl/fl		Fig 2F	Control	cx3CreAlk5fl/fl		Fig 2G	Control	cx3CreAlk5fl/fl
			0.764188	0.025773			29.625	24.1429			448.315	263.703			1.01767	3.056			0.011	0.078
			1.0403	0.026497			29	18.8333			434.293	288.852			0.696333	3.071			0.001	0.018
			1.02598	0.065698			23.1	21			359.554	214.254			1.12367	4.584			7e-05	0.045
			1.11111				26	20.4286			367.319	280.095				1.659			5e-05	0.036
			1.10343				27.4				369.351					1.762			0.004
			0.890384				28.5				399.253								0.005
			1.12311				28				325.357								6e-05
							25.875				368.787								0.001
	Fig 2K		Control	mGfapCreAlk5fl/fl		Fig 2L	Control	mGfapCreAlk5fl/fl		Fig 2M	Control	mGfapCreAlk5fl/fl
			26.5	21.6667			289.16	263.703			0.0015	0.0011
			25.5	24			240.1	288.852			0.0012	0.003035
			26.5	27.8333			256.889	214.254			0.002	0.0015
				24.1667				280.095				0.002

## Sheet: Fig 3
	pink is female mouse and blue is male mouse
		Control	aldh tgfb1 ko			Control	aldh tgfb1			Control	aldh tgfb1 ko			Control	aldh tgfb1 ko			Control	aldh tgfb1 ko			Control	aldh tgfb1 ko
	Fig 3D	27.5	21.25		Fig 3E	314.817	219.338		Fig 3F	1.09733	1.059		Fig 3G	1.31436	1.00271		Fig 3H	0.151	0.162		Fig 3I	0.072	0.079
		25.375	21.25			303.314	295.253			0.720333	1.616			1.61247	2.62873			0.169	0.173			0.077	0.084
		19.875	34.5			208.995	407.442			0.675333	1.059			0.596206	0.176152			0.168	0.166			0.072	0.084
		31.5	30.1667			314.08	335.976							1.26016	0.907859				0.19				0.065
		41.3333				398.121								0.216802									0.066
		Control	cam tgfb1 ko			Control	cam tgfb1			Control	cam tgfb1 ko			Control	cam tgfb1 ko			Control	cam tgfb1 ko			Control	cam tgfb1 ko
	Fig 3M	28.2857	21.3333		Fig 3N	358.471	252.689		Fig 3O	1.18667	0.783		Fig 3P	0.082938	0.041469		Fig 3Q	0.146	0.168		Fig 3R	0.089	0.073
		24	25.75			379.407	356.092			1.434	0.676			1.61137	0.971564			0.165	0.162			0.08	0.086
		25.75	24.375			288.87	238.489			0.769667	1.37467			1.40403	1.62915			0.17	0.152			0.066	0.063
		30.125	24.75			310.488	261.841							1.00118	1.01896
		25.625				298.675								0.900474

## Sheet: Fig 4 
			control	TMEMhet tgfb1ko	p2ry12het tgfb1ko	p2ry12hom tgfb1ko
		Fig 4A right	1.02031	0.291183	0.407254	0.150726
			1.10496	0.325335	0.32511	0.071298
			0.993092	0.346277	0.361985	0.089622
			1.14393		0.558256
			1.00696
			0.993092
			1.09353
			1.07103
			0.972655
			1.02811
				Tmem119(wt/mut)Tgfb1fl/fl	P2ry12CreER(wt/mut)Tgfb1fl/fl	P2ry12CreER(mut/mut)Tgfb1fl/fl
			Fig 4E	14.2502	8.35965	76.8194
				25.5099	2.54028	42.4969
				6.96114	2.10584	54.7906
				18.4119	3.74095
				17.3849	3.10352
				19.1051
				18.6156
				16.5264
					Tmem119CreER(wt/mut)Tgfb1fl/fl								P2ry12CreER(wt/mut)Tgfb1fl/fl								P2ry12CreER(mut/mut)Tgfb1fl/fl
			Fig 4F	Control Patch	0.136	0.111	0.12	0.126	0.064	0.084	0.076	0.124		0.065	0.095	0.056	0.047	0.09	0.096	0.106		0.078	0.0525	0.065
				TMEM119- Patch	4e-05	0.001	0.0002	0.0002	0.0002	0.0001	0.002	0.0002		0.001	0.0004	0.001	0.0002	0.002	0.002	0.0001		0.001	0.002	0.001
			Fig 4G		Tmem119CreER(wt/mut)Tgfb1fl/fl						P2ry12CreER(wt/mut)Tgfb1fl/fl						P2ry12CreER(mut/mut)Tgfb1fl/fl
				TMEM119+	31	28.5	26	27			29	35	31	29	33		24	20	10.3333
				TMEM119-	15	13.5	11.5	12.5			8	8	12.6667	8.66667	13		11.6667	10	10.3333
			Fig 4H		Tmem119CreER(wt/mut)Tgfb1fl/fl						P2ry12CreER(wt/mut)Tgfb1fl/fl						P2ry12CreER(mut/mut)Tgfb1fl/fl
				TMEM119+	374.422	325.556	334.848	328.887			315.53	379.772	384.019	417.419	298.172		282.213	271.604	132.978
				TMEM119-	116.365	133.29	93.2209	157.384			62.2582	74.8776	86.6139	68.308	116.664		122.333	96.508	97.0925
				Fig 4I			Fig4J				Fig 4K
				% Area of Dyshomeostasis	GFAP Binary Area Fraction		# of Dyshomeostatic Microglia	GFAP Binary Area Fraction				% Area of TMEM- Microglia	# of GFAP+ cells
				8.35965	0.028		10	0.028				40007	1
				2.54028	0.016		4	0.016				101595	2
				2.10584	0.006		2	0.006				40811	1
				3.74095	0.025		5	0.025				62397	2
				3.10352	0.009		3	0.009				89267	1
				76.8194	0.038		58	0.038				14669	1
				42.4969	0.015		25	0.015				75548	1
				54.7906	0.057		43	0.057				19474	0
				14.2502	0.013		15	0.013				10953	1
				25.5099	0.007		30	0.007				87851	1
				6.96114	0.005		9	0.005				92210	1
				18.4119	0.032		18	0.032				25761	1
				17.3849	0.056		16	0.056				38093	1
				19.1051	0.012		14	0.012				78861	2
				18.6156	0.018		15	0.018				32887	1
				16.5264	0.029		14	0.029				17724	0
												1046081	4
												344917	3
												1084353	4
			Fig 4L	# of Dyshomeostatic Microglia	# of GFAP+ cells	Fig 4M	# of microglia	GFAP mean intensity				729380	6
				1	1							288349	3
				2	2		2	54353.3				48468	1
				1	1		1	3387.31				111125	1
				3	2		3	21651.8				783079	5
				2	1		2	27315.7				478111	3
				1	1		1	12013.9				32000	1
				1	1		1	1737.6				31745	1
				2	0		2	116.844				1049971	11
				1	1		1	514.791				202044	3
				2	1		2	2284.13				485350	5
				3	1		3	13278.2				548376	7
				1	1		1	5203.72				43900	0
				1	1		1	380.93				83470	1
				1	2		1	788.61				35674	1
				1	1		1	131.548				58793	0
				1	0		1	0				243464	1
				20	4		20	52304.1				129184	1
				19	3		19	14486.5				40173	0
				6	4		6	28193.2				628818	3
				13	6		13	24798.9				395225	5
				5	3		5	4613.58				51152	2
				3	1		3	339.276				22017	1
				3	1		3	2333.62				177926	2
				14	5		14	25058.5				39308	2
				10	3		10	3824.89				58111	0
				1	1		1	96				422168	4
				2	1		2	31.745				76651	2
				19	11		19	15749.6				146791	2
				4	3		4	9900.16				19695	0
				11	5		11	8250.95				27853	0
				9	7		9	6032.14				16832	0
				1	0		1	395.1				259451	3
				3	1		3	250.41				107347	2
				1	1		1	321.066				34434	1
				1	0		1	2645.68				27764	1
				7	1		7	1947.71				204127	1
				2	1		2	1033.47				45837	1
				1	0		1	20.0865				46301	1
				19	3		19	11947.5				345049	4
				10	5		10	3952.25				37684	1
				1	2		1	460.368				27629	1
				1	1		1	4843.74				347135	4
				3	2		3	5515.71				18263	1
				4	2		4	1179.24				21263	1
				1	0		1	1336.55				87757	1
				8	4		8	6332.52				96545	2
				2	2		2	306.604				251426	2
				4	2		4	1174.33				340872	4
				1	0		1	393.9				112146	1
				1	0		1	111.412				339007	4
				1	0		1	1144.58				168321	0
				5	3		5	24128.9				16153	0
				3	2		3	966.123				53816	0
				1	1		1	929.718
				1	1		1	1.11056
				4	1		4	1020.63
				1	1		1	1145.92
				1	1		1	1250.13
				6	4		6	1725.24
				1	1		1	37.684
				1	1		1	27.629
				4	4		4	3471.35
				1	1		1	0
				1	1		1	21.263
				1	1		1	1755.14
				3	2		3	1930.9
				5	2		5	1005.7
				6	4		6	2726.98
				3	1		3	112.146
				6	4		6	67.8014
				3	0		3	336.642
				1	0		1	6.4612
				1	0		1	107.632

## Sheet: Fig 5
	both female and male used
	sex information for each animal is not available
	Fig 5E		Cx3-Tgfb1wt/wt 2wk	Cx3-Tgfb1fl/fl 2wk	Cx3-Tgfb1fl/fl 8wk			Fig 5H	TMEM119+	YFP+	TMEM119-			Fig 5J	TMEM119+	TMEM119-
			2.22222	7.40741	4.16667				0.284	0.168	0.006				292.964	61.0507
			3.84615	10.7143	3.125				0.155	0.139	0.005				313.261	100.257
			9.43396	9.72222	11.4942				0.237	0.299	0.028				291.364	101.943
			7.40741	5.55556	3.09278				0.28	0.224	0.044				256.893	102.409
			3.0303		8.69565				0.311	0.165	0.004				347.713	64.3328
			3.22581		5.76923				0.28	0.158	0.008				363.712	90.697
					4.6875				0.219	0.155	0.011				351.16	88.2172
					6.25				0.117	0.244	0.021				354.315	96.4507
					8				0.249	0.206	0.011
									0.174	0.156
	Fig 5F		Cx3-Tgfb1wt/wt 2wk	Cx3-Tgfb1fl/fl 2wk	Cx3-Tgfb1fl/fl 8wk				0.232	0.272
			0	0	0				0.234	0.316
			0	0	0									Fig 5K	TMEM119+	TMEM119-
			0	1.51515	0			Fig 5I	TMEM119+	YFP+					27.5	7
			0	1.92308	0				0.202	0.189					28.5	9.66667
			0		0				0.254	0.156					25	10
			0		0				0.235	0.187					20	11.3333
					0				0.169	0.16					26	10
					0				0.175	0.229					28	13
					0				0.168	0.212					30	13
									0.24	0.243					27	12
									0.181	0.133
	Fig 5G		Cx3-Tgfb1wt/wt 2wk	Cx3-Tgfb1fl/fl 2wk	Cx3-Tgfb1fl/fl 8wk				0.214	0.1
			0	7.40741	0				0.21	0.242
			0	13.7931	0				0.174	0.166
			0	4.41176	0				0.183	0.099
			0	3.77359	0				0.207	0.213
			0		0				0.181	0.219
			0		0				0.116	0.154
					0				0.151
					0
					0

## Sheet: Fig 6
		Fig 6C		IBA1+/TMEM119+	IBA1+/TMEM119-
				85.6696	42.2439
				110.33	39.8903
				104.001	37.741
				120.41	36.7723
				77.4981	30.1991
				66.3326	26.653
				132.658	42.4638
				103.101
				102.44
				97.56
				99.9006
				133.796
				91.3676
				79.5449
				95.3913
				83.4278
				140.527
				97.1909
				85.2547
				93.5992
		Fig 6E		IBA1+/TMEM119+	IBA1+/TMEM119-
				14.355	0.53
				11.1795	1.405
				14.7452	1.766
				19.6313	4.877
				9.02233	2.955
				17.7447	2.825

## Sheet: Fig 7
		See Supplementary tables and excel files for raw data on RNAseq

## Sheet: Fig 8
Veh Cohort
	Fig 8C	Control	CX3CR1CreERTGF-ß1fl/fl		Fig 8D	Control	CX3CR1CreERTGF-ß1fl/fl
		0.766819	0.769322			2760.55	2769.56
		0.552947	0.903344			1990.61	3252.04
		1.16616	0.927664			4198.19	3339.59
		0.885367	1.00203			3187.32	3607.32
		1.15143	1.16884			4145.15	4207.83
		1.00046	0.957725			3601.66	3447.81
		1.20677	2.42669			4344.39	8736.08
		1.14939	0.817981			4137.82	2944.73
							control							CX3CR1CreERTGF-ß1fl/fl
	Fig 8E	Light	0.112566	0.112728	0.14072	0.097938	0.150906	0.145055	0.180853	0.094612			0.126936	0.162078	0.141651	0.152632	0.157944	0.05366	0.070473	0.264748
		Dark	0.373548	0.41058	0.593299	0.398374	0.344594	0.248095	0.300962	0.465475			0.468023	0.524318	0.541945	0.303457	0.198552	0.318825	0.430325
			Control									CX3CR1CreERTGF-ß1fl/fl
	Fig 8F	Light	4457.6	4464.02	5572.53	3878.33	5975.88	5744.17	7161.76	3746.62		5026.66	6418.3	5609.37	6044.22	6254.6	2124.94	2790.72	10484
		Dark	16137.3	17737.1	25630.5	17209.8	14886.5	10717.7	13001.5	20108.5		20218.6	22650.5	23412	13109.4	8577.43	13773.2	18590
							control								CX3CR1CreERTGF-ß1fl/fl
	Fig 8G	Trial 1	72	32	151	94	152	84	75	79			114	144	164	40	95	132	110	100
		Trial 2	199	118	126	89	189	72	145	93			166	144	150	67	116	155	44	150
		Trial 3	163	127	193	151	157	67	130	74			171	164	119	66	153	140	96	174
	Fig 8H	Control	CX3CR1CreERTGF-ß1fl/fl		Fig 8I	Control	CX3CR1CreERTGF-ß1fl/fl		Fig 8J	Control	CX3CR1CreERTGF-ß1fl/fl
		0.031	0.032			14.7	16.9			7	8
		0.05	0.074			30.8	28.6			13	15
		0.016	0.038			9.5	15.1			3	4
		0.049	0.115			63.6	43.5			37	15
		0.018	0.033			23.8	54			13	23
		0.059	0.04			5.2	44.2			3	28
		0.042	0.166			15.1	14.8			7	10
			0.043				10.1				0
TAM cohorts
		Control	CX3CR1CreERTGF-ß1fl/fl				Control	CX3CR1CreERTGF-ß1fl/fl
	Fig 8K	0.819456	0.865722			Fig 8L	2950.04	3116.6
		1.33535	0.879242				4807.27	3165.27
		0.605594	1.28622				2180.14	4630.38
		0.804964	1.52893				2897.87	5504.14
		0.768808	1.10111				2767.71	3964
		1.01984	1.18758				3671.42	4275.27
		0.93905	0.958983				3380.58	3452.34
		0.831156	0.837597				2992.16	3015.35
		1.48791	0.705819				5356.49	2540.95
		1.81849	0.841653				6546.56	3029.95
		1.83433	1.2387				6603.6	4459.31
		1.57772	1.84866				5679.78	6655.17
		1.22497	0.768467				4409.89	2766.48
		1.08439					3903.82
		1.09319					3935.5
		0.840789					3026.84
		1.37296					4942.66
		0.875586					3152.11
		2.04185					7350.66
							control
	Fig 8M	Light	0.403607	0.161948	0.248143	0.185436	0.140238	0.129318	0.249812	0.122962	0.211639	0.215988	0.185032	0.11181	0.160204	0.148069	0.287711	0.363409	0.268055	0.221549	0.279825
		Dark	0.390371	0.40836	0.595051	0.46684	0.328875	0.376166	0.377053	0.23065	0.748318	1.06363	0.685981	0.586571	0.523723	0.457263	0.364998	0.254499	0.223863	0.411686	0.963066
							CX3CR1CreERTGF-ß1fl/fl
		Light	0.121238	0.216295	0.279713	0.199134	0.147904	0.174585	0.345669	0.176177	0.08796	0.198206	0.251221	0.193354	0.249097
		Dark	0.369393	0.283785	0.355119	0.967767	0.697582	0.385746	0.704427	0.292928	0.373673	0.313186	0.479356	0.523638	0.563017
							control
	Fig 8N	Light	15982.9	6413.15	9826.46	7343.26	5553.42	5121	9892.55	4869.28	8380.89	8553.14	7327.27	4427.69	6344.09	5863.52	11393.4	14391	10615	8773.33	11081.1
		Dark	16864	17641.2	25706.2	20167.5	14207.4	16250.4	16288.7	9964.06	32327.3	45948.6	29634.4	25339.9	22624.8	19753.8	15767.9	10994.4	9670.86	17784.8	41604.4
							CX3CR1CreERTGF-ß1fl/fl
		Light	4801.01	8565.28	11076.6	7885.71	5857	6913.56	13688.5	6976.6	3483.22	7848.95	9948.36	7656.81	9864.23
		Dark	15957.8	12259.5	15341.2	41807.5	30135.5	16664.2	30431.2	12654.5	16142.7	13529.6	20708.2	22621.2	24322.3
							control
	Fig 8O	Trial 1	156	165	142	113	141	48	34	107	246	135	141	116	164	46	45	86	246	211	8
		Trial 2	205	87	142	157	145	97	140	154	254	288	187	160	243	152	104	164	208	202	25
		Trial 3	184	98	181	188	208	146	159	135	214	300	167	185	222	118	235	231	218	244	115
							CX3CR1CreERTGF-ß1fl/fl
		Trial 1	37	151	169	74	204	141	119	207	246	32	112	98	139
		Trial 2	60	141	179	160	123	217	105	178	218	128	141	207	173
		Trial 3	112	147	196	143	215	232	129	150	229	155	202	132	166
	Fig 8P	Control	CX3CR1CreERTGF-ß1fl/fl		Fig 8Q	Control	CX3CR1CreERTGF-ß1fl/fl		Fig 8R	Control	CX3CR1CreERTGF-ß1fl/fl
		0.033	0.01			23.5	4.1			13	1
		0.021	0.045			13.7	74.8			4	20
		0.044	0.024			14.9	54.9			1	5
		0.037	0.04			0	82.4			29	95
		0.072	0.019			5	195.5			1	35
		0.048	0.035			24.2	110			26	32
		0.027	0.044			4.1	10.3			8	15
		0.028	0.031			19.7	51.9				19
		0.042	0.047			4.9	16.7			4	21
		0.03	0.043			54.8	39.3			25	3
		0.037	0.053			41	43.2			20	24
		0.049	0.031			18	60.2			6	44
		0.043	0.054			30.1	241.1			14	85
		0.028				45.9				10
		0.044				10				3
		0.04				44.3				11
		0.03				17.6				7
		0.025				69.4				27
		0.036				1.8				0
	Each data point is the dentritic spine density of a segment of dendrites.					Average from each mouse is used for statistical analysis
	Fig 8V	Control	average		CX3CR1CreERTGF-ß1fl/fl	average
	F	0.810082		F	0.757754
		0.7889			1.09437
		0.809553	0.802845		0.823433
					1.10111
	M	1.19814			1.22161
		0.913808			1.00769
		1.37469			1.49606
		0.831867			1.21951	1.09019
		1.02054	1.06781
	F	1.03353		M	1.4968
		0.566526			1.05428
		0.906662	0.835574		1.30378
					0.937155
					1.08065	1.17453
				M	1.17509
					1.07374
					0.890857
					1.20175
					1.14801
					1.06054	1.09166
				F	1.22212
					1.28913
					1.22148
					1.42432
					1.44748
					1.22992
					1.0515	1.26942

## Sheet: Fig 9
			Control	Cx3cr1CreERTgfb1fl/fl	Cx3cr1CreERAlk5fl/fl
		Fig 9E	19.5556	8.625	6.64706
			26	11.3333	7.75
			23.75	8.25	12.75
			15		15.5833
			21.875
			17.75
			Control	Cx3cr1CreERTgfb1fl/fl	Cx3cr1CreERAlk5fl/fl
		Fig 9F	1717.8	718.059	382.716
			2290.66	885.31	531.193
			2635.26	620.376	901.283
			1580.58		1308.37
			1949.39
			1698.14
			Control	Cx3cr1CreERTgfb1fl/fl	Cx3cr1CreERAlk5fl/fl
		Fig 9G	240.785	339.625	327.54
			214.031	374.554	348.552
			240.042	367.618	336.192
			200.232		343.608
			173.04
			189.108
			Control	Cx3cr1CreERTgfb1fl/fl	Cx3cr1CreERAlk5fl/fl
		Fig 9H	0.009	0.0105	0.016
			0.005	0.015	0.022
			0.0003	0.023333	0.014
			0.0004		0.013
			0.00225
			0.00525

## Sheet: Fig S1
	Elliot please put in the data for all the public avaialble RNAseq data (either the link or raw data we used to plot)
	Fig S1 A, B, C
	S1 A		https://brainrnaseq.org/			(TGFB1, mouse)
	astrocytes_1	endothelial_1	microglia_macrophage_1	myelinating_oligodendrocyte_1	neurons_1	newly_formed_oligodendrocyte_1	opc_1
	0.99713	46.6187	231.144	0.837408	0.487286	0.351929	10.6328
	1.06356	43.8441	273.479	1.19368	0.506513	0.629628	4.83142
	S1B
	Source data not used, link to interactive web browser below
	https://singlecell.broadinstitute.org/single_cell/study/SCP1879/synucleinopathy-associated-astrocytes?genes=Tgfb1&tab=distribution#study-visualize
	S1C		https://brainrnaseq.org/			Human
	Gene	Astrocytes fetal	Astrocytes mature	Endothelial Cells	Microglia	Neurons	Oligodendrocytes			Gene	Astrocytes fetal	Astrocytes mature	Endothelial Cells	Microglia	Neurons	Oligodendrocytes			Gene	Astrocytes fetal	Astrocytes mature	Endothelial Cells	Microglia	Neurons	Oligodendrocytes			Gene	Astrocytes fetal	Astrocytes mature	Endothelial Cells	Microglia	Neurons	Oligodendrocytes
	Tgfb1	1.10872	1.04629	0.1	0.1	0.1	0.288493			TMEM119	0.1	0.199208	0.607286	1.46836	0.1	1.73092			Pecam1	0.524807	0.1	10.5501	3.74843	0.376751	0.746905			Aldh1l1	0.1	16.2153	0.129783	0.1	0.549292	0.296066
		0.1	0.1	0.1	0.972483		0.1				0.1	0.1	0.1	3.76351		0.213963				0.1	0.1	16.2441	8.8967		0.285426				0.1	10.9295	0.313329	0.1		0.1
		0.1	0.1		1.16161		0.1				0.1	0.1		6.35641		0.286203				0.150852	0.1		6.87412		0.401673				0.287124	15.5627		0.1		0.160053
		0.1	0.1623				0.1				0.1	0.194458				0.35974				0.1	0.1				0.393687				0.1	5.77865				0.992191
		0.1	0.163677				0.1				0.1	0.283251				0.1				0.1	0.498712				0.2361				0.1	27.8109				0.135471
		0.1	0.1				0.137699				0.1	0.1				0.538165				0.1	0.1				0.412758				0.1	16.8366				0.336756
			0.1				0.0754					0.801364				0.6025					0.439215				0.1786					7.45427				0.3344
			0.1									0.1									0.187622									4.28255
			0.1									0.1									0.107638									8.2955
			0.1									0.179586									0.1									3.82286
			0.133791									0.181757									0.106761									8.38114
			0.1									0.335573									0.205934									4.47886
	S1D
	Source data not used, link to interactive web browser below
	https://celltypes.brain-map.org/rnaseq/human_ctx_smart-seq?selectedVisualization=Scatter+Plot&colorByFeature=Gene+Expression&colorByFeatureValue=TGFB1
	S1G
			Treatment	Target	Fold Change
			Control	Iba1	1.06437
			Control	Iba1	1.03526
			Control	Iba1	0.907519
			PLX5622	Iba1	0.032352
			PLX5622	Iba1	0.0532897
			PLX5622	Iba1	0.0230355
			PLX5622	Iba1	0.0252076
			PLX5622	Iba1	0.0157883
			Control	Tgfb1	1.05458
			Control	Tgfb1	1.0293
			Control	Tgfb1	0.921251
			PLX5622	Tgfb1	0.231112
			PLX5622	Tgfb1	0.314617
			PLX5622	Tgfb1	0.471937
			PLX5622	Tgfb1	0.240927
			PLX5622	Tgfb1	0.292532
			Control	Alk5	1.00928
			Control	Alk5	1.03766
			Control	Alk5	0.954842
			PLX5622	Alk5	0.371989
			PLX5622	Alk5	0.321599
			PLX5622	Alk5	0.522439
			PLX5622	Alk5	0.559936
			PLX5622	Alk5	0.6846

[truncated: 14 more sheets: Fig S2, Fig S3, Fig S4, Fig S5, Fig S6, Fig S7, Fig S8, Fig S9, Fig S10, Fig S11, Fig S13, Fig S18, Fig S19, Fig S20]
